# Supplementary material for: Synthesis and Characterization of Novel 2-(1,2,3-Triazol-4-yl)-4,5-dihydro-1H-pyrazol-1-yl)thiazoles and 2-(4,5-Dihydro-1H-pyrazol-1-yl)-4-(1H-1,2,3-triazol-4-yl)thiazoles
Source: Molecules. 2022 Dec 14;27(24):8904. doi: 10.3390/molecules27248904 (PMC9786072; doi:10.3390/molecules27248904)
Supplement: Supplementary file 1 [file molecules-27-08904-s001.zip]

Archive with 35 entries (35 files):
- Supplementary Materials/01 H NMR of 3a.pdf
- Supplementary Materials/02 C NMR of 3a.pdf
- Supplementary Materials/03 H NMR of 4a.pdf
- Supplementary Materials/04 H NMR of 4a D2O.pdf
- Supplementary Materials/05 C NMR of 4a.pdf
- Supplementary Materials/06 H NMR of 8.pdf
- Supplementary Materials/07 C NMR of 8.pdf
- Supplementary Materials/08 H NMR of 9.pdf
- Supplementary Materials/09 C NMR of 9.pdf
- Supplementary Materials/10 H NMR of 10.pdf
- Supplementary Materials/11 C NMR of 10.pdf
- Supplementary Materials/12 H NMR of 13.pdf
- Supplementary Materials/13 C NMR of 13.pdf
- Supplementary Materials/14 H NMR of 14.pdf
- Supplementary Materials/15 C NMR of 14.pdf
- Supplementary Materials/16 H NMR of 15.pdf
- Supplementary Materials/17 C NMR of 15.pdf
- Supplementary Materials/18 Compound 3a bmk2229b.cif
- Supplementary Materials/19 Compound 4a bmk2015b.cif
- Supplementary Materials/20 Compound 8 bmk1936b.cif
- Supplementary Materials/21 Compound 9 bmk1919b.cif
- Supplementary Materials/22 Compound 10 bmk1776.cif
- Supplementary Materials/23 Compound 14 bmk1923b.cif
- Supplementary Materials/24 Compound 3a bmk2229b checkcif.pdf
- Supplementary Materials/25 Compound 4a bmk2015b checkcif.pdf
- Supplementary Materials/26 Compound 8 bmk1936b checkcif.pdf
- Supplementary Materials/26 Compound 9 bmk1919b checkcif.pdf
- Supplementary Materials/27 Compound 10 bmk1776 checkcif.pdf
- Supplementary Materials/28 Compound 13 bmk1923b checkcif.pdf
- Supplementary Materials/29 IR of Compound 3a.pdf
- Supplementary Materials/30 IR of Compound 4a.pdf
- Supplementary Materials/31 IR of Compound 8.pdf
- Supplementary Materials/32 IR of Compound 9.pdf
- Supplementary Materials/33 IR of Compound 10.pdf
- Supplementary Materials/34 IR of Compound 14.pdf
