# Supplementary material for: Synthesis and Characterization of Novel 2-(1,2,3-Triazol-4-yl)-4,5-dihydro-1H-pyrazol-1-yl)thiazoles and 2-(4,5-Dihydro-1H-pyrazol-1-yl)-4-(1H-1,2,3-triazol-4-yl)thiazoles
Source: Molecules. 2022 Dec 14;27(24):8904. doi: 10.3390/molecules27248904 (PMC9786072; doi:10.3390/molecules27248904)
Supplement: Supplementary file 1 [file molecules-27-08904-s001.zip › Supplementary Materials/18 Compound 3a bmk2229b.cif]

 
data_bmk2229b
 
_audit_creation_method            'SHELXL-2018/1'
_shelx_SHELXL_version_number      '2018/1'
_chemical_name_systematic         ?
_chemical_name_common             ?
_chemical_melting_point           ?
_chemical_formula_moiety          ?
_chemical_formula_sum
 'C19 H17 N3 O2' 
_chemical_formula_weight          319.35

loop_
 _atom_type_symbol
 _atom_type_description
 _atom_type_scat_dispersion_real
 _atom_type_scat_dispersion_imag
 _atom_type_scat_source
 'C'  'C'   0.0033   0.0016
 'International Tables Vol C Tables 4.2.6.8 and 6.1.1.4'
 'H'  'H'   0.0000   0.0000
 'International Tables Vol C Tables 4.2.6.8 and 6.1.1.4'
 'N'  'N'   0.0061   0.0033
 'International Tables Vol C Tables 4.2.6.8 and 6.1.1.4'
 'O'  'O'   0.0106   0.0060
 'International Tables Vol C Tables 4.2.6.8 and 6.1.1.4'
 
_space_group_crystal_system       triclinic
_space_group_IT_number            2
_space_group_name_H-M_alt         'P -1'
_space_group_name_Hall            '-P 1'
 
_shelx_space_group_comment
;
The symmetry employed for this shelxl refinement is uniquely defined
by the following loop, which should always be used as a source of
symmetry information in preference to the above space-group names.
They are only intended as comments.
;
 
loop_
 _space_group_symop_operation_xyz
 'x, y, z'
 '-x, -y, -z'
 
_cell_length_a                    8.7987(7)
_cell_length_b                    9.4342(11)
_cell_length_c                    10.6006(13)
_cell_angle_alpha                 85.681(10)
_cell_angle_beta                  72.823(9)
_cell_angle_gamma                 79.304(9)
_cell_volume                      825.89(16)
_cell_formula_units_Z             2
_cell_measurement_temperature     296(2)
_cell_measurement_reflns_used   2573
_cell_measurement_theta_min     3.9930
_cell_measurement_theta_max     26.7270
 
_exptl_crystal_description        needle
_exptl_crystal_colour             ?
_exptl_crystal_density_meas       ?
_exptl_crystal_density_method     ?
_exptl_crystal_density_diffrn     1.284          
_exptl_crystal_F_000              336
_exptl_transmission_factor_min    ?
_exptl_transmission_factor_max    ?
_exptl_crystal_size_max           0.480
_exptl_crystal_size_mid           0.170
_exptl_crystal_size_min           0.120
_exptl_absorpt_coefficient_mu     0.085
_shelx_estimated_absorpt_T_min    0.960
_shelx_estimated_absorpt_T_max    0.990
_exptl_absorpt_correction_T_min                     0.474
_exptl_absorpt_correction_T_max                     1.000
_exptl_absorpt_correction_type            gaussian
_exptl_absorpt_process_details
;
CrysAlisPro 1.171.42.54a (Rigaku Oxford Diffraction, 2022)
Numerical absorption correction based on gaussian integration over
a multifaceted crystal model
Empirical absorption correction using spherical harmonics,
implemented in SCALE3 ABSPACK scaling algorithm.
;
_diffrn_ambient_temperature       296(2)
_diffrn_radiation_wavelength      0.71073
_diffrn_radiation_type            MoK\a
_diffrn_source                    ?
_diffrn_measurement_device_type 'SuperNova, Dual, Cu at home/near, Atlas'
_diffrn_measurement_method '\w scans'
_diffrn_detector_area_resol_mean  ?
_diffrn_reflns_number             6864
_diffrn_reflns_av_unetI/netI      0.0520
_diffrn_reflns_av_R_equivalents   0.0369
_diffrn_reflns_limit_h_min        -10
_diffrn_reflns_limit_h_max        11
_diffrn_reflns_limit_k_min        -11
_diffrn_reflns_limit_k_max        12
_diffrn_reflns_limit_l_min        -11
_diffrn_reflns_limit_l_max        13
_diffrn_reflns_theta_min          3.569
_diffrn_reflns_theta_max          29.797
_diffrn_reflns_theta_full         25.242
_diffrn_measured_fraction_theta_max   0.831
_diffrn_measured_fraction_theta_full  0.997
_diffrn_reflns_Laue_measured_fraction_max    0.831
_diffrn_reflns_Laue_measured_fraction_full   0.997
_diffrn_reflns_point_group_measured_fraction_max   0.831
_diffrn_reflns_point_group_measured_fraction_full  0.997
_reflns_number_total              3935
_reflns_number_gt                 2579
_reflns_threshold_expression      'I > 2\s(I)'
_reflns_Friedel_coverage          0.000
_reflns_Friedel_fraction_max      .
_reflns_Friedel_fraction_full     .
 
_reflns_special_details
;
 Reflections were merged by SHELXL according to the crystal
 class for the calculation of statistics and refinement.
 
 _reflns_Friedel_fraction is defined as the number of unique
 Friedel pairs measured divided by the number that would be
 possible theoretically, ignoring centric projections and
 systematic absences.
;
 
_computing_data_collection     'CrysAlisPro 1.171.42.54a (Rigaku OD, 2022)'
_computing_cell_refinement     'CrysAlisPro 1.171.42.54a (Rigaku OD, 2022)'
_computing_data_reduction      'CrysAlisPro 1.171.42.54a (Rigaku OD, 2022)'
_computing_structure_solution   'SHELXS'
_computing_structure_refinement 'SHELXL-2018/1 (Sheldrick, 2018)'
_computing_molecular_graphics     ?
_computing_publication_material   ?
_refine_special_details           ?
_refine_ls_structure_factor_coef  Fsqd
_refine_ls_matrix_type            full
_refine_ls_weighting_scheme       calc
_refine_ls_weighting_details
'w=1/[\s^2^(Fo^2^)+(0.0777P)^2^+0.1752P] where P=(Fo^2^+2Fc^2^)/3'
_atom_sites_solution_primary      ?
_atom_sites_solution_secondary    ?
_atom_sites_solution_hydrogens    geom
_refine_ls_hydrogen_treatment     constr
_refine_ls_extinction_method      'SHELXL-2018/1 (Sheldrick 2018)'
_refine_ls_extinction_coef        0.028(6)
_refine_ls_extinction_expression
 'Fc^*^=kFc[1+0.001xFc^2^\l^3^/sin(2\q)]^-1/4^'
_refine_ls_number_reflns          3935
_refine_ls_number_parameters      220
_refine_ls_number_restraints      0
_refine_ls_R_factor_all           0.0928
_refine_ls_R_factor_gt            0.0627
_refine_ls_wR_factor_ref          0.1935
_refine_ls_wR_factor_gt           0.1639
_refine_ls_goodness_of_fit_ref    1.057
_refine_ls_restrained_S_all       1.057
_refine_ls_shift/su_max           0.000
_refine_ls_shift/su_mean          0.000
 
loop_
 _atom_site_label
 _atom_site_type_symbol
 _atom_site_fract_x
 _atom_site_fract_y
 _atom_site_fract_z
 _atom_site_U_iso_or_equiv
 _atom_site_adp_type
 _atom_site_occupancy
 _atom_site_site_symmetry_order  
 _atom_site_calc_flag
 _atom_site_refinement_flags_posn
 _atom_site_refinement_flags_adp
 _atom_site_refinement_flags_occupancy
 _atom_site_disorder_assembly
 _atom_site_disorder_group
C1 C 1.2982(2) 0.2577(2) 0.37904(19) 0.0502(5) Uani 1 1 d . . . . .
C2 C 1.3933(3) 0.3077(3) 0.4409(2) 0.0737(7) Uani 1 1 d . . . . .
H2 H 1.351995 0.334524 0.528769 0.088 Uiso 1 1 calc R U . . .
C3 C 1.5514(3) 0.3180(3) 0.3722(2) 0.0786(8) Uani 1 1 d . . . . .
H3 H 1.617373 0.349701 0.414453 0.094 Uiso 1 1 calc R U . . .
C4 C 1.6100(3) 0.2820(3) 0.2431(3) 0.0695(7) Uani 1 1 d . . . . .
H4 H 1.716094 0.289148 0.196866 0.083 Uiso 1 1 calc R U . . .
C5 C 1.5130(3) 0.2350(3) 0.1808(2) 0.0740(7) Uani 1 1 d . . . . .
H5 H 1.553070 0.212428 0.091829 0.089 Uiso 1 1 calc R U . . .
C6 C 1.3566(3) 0.2211(3) 0.2489(2) 0.0631(6) Uani 1 1 d . . . . .
H6 H 1.291596 0.187276 0.207017 0.076 Uiso 1 1 calc R U . . .
C7 C 1.1913(3) 0.0480(3) 0.6104(2) 0.0618(6) Uani 1 1 d . . . . .
H7A H 1.284639 0.012087 0.539740 0.093 Uiso 1 1 calc R U . . .
H7B H 1.134706 -0.029547 0.649010 0.093 Uiso 1 1 calc R U . . .
H7C H 1.224637 0.088337 0.676347 0.093 Uiso 1 1 calc R U . . .
C8 C 1.0836(2) 0.1609(2) 0.55811(19) 0.0483(5) Uani 1 1 d . . . . .
C9 C 0.9179(2) 0.2024(2) 0.59488(19) 0.0510(5) Uani 1 1 d . . . . .
C10 C 0.7967(2) 0.1462(3) 0.7047(2) 0.0550(5) Uani 1 1 d . . . . .
C11 C 0.6271(2) 0.2170(3) 0.7286(2) 0.0574(6) Uani 1 1 d . . . . .
H11 H 0.602144 0.297394 0.677352 0.069 Uiso 1 1 calc R U . . .
C12 C 0.5093(2) 0.1687(2) 0.8214(2) 0.0528(5) Uani 1 1 d . . . . .
H12 H 0.541145 0.089726 0.871390 0.063 Uiso 1 1 calc R U . . .
C13 C 0.3366(2) 0.2231(2) 0.85546(18) 0.0488(5) Uani 1 1 d . . . . .
C14 C 0.2707(2) 0.3495(2) 0.80017(19) 0.0530(5) Uani 1 1 d . . . . .
H14 H 0.340018 0.405474 0.743739 0.064 Uiso 1 1 calc R U . . .
C15 C 0.1069(3) 0.3944(2) 0.8261(2) 0.0549(5) Uani 1 1 d . . . . .
H15 H 0.066409 0.478426 0.786520 0.066 Uiso 1 1 calc R U . . .
C16 C 0.0023(2) 0.3125(2) 0.9122(2) 0.0540(5) Uani 1 1 d . . . . .
C17 C 0.0645(3) 0.1894(2) 0.9727(2) 0.0580(6) Uani 1 1 d . . . . .
H17 H -0.005095 0.136357 1.032585 0.070 Uiso 1 1 calc R U . . .
C18 C 0.2287(2) 0.1453(2) 0.94484(19) 0.0541(5) Uani 1 1 d . . . . .
H18 H 0.268744 0.062369 0.986046 0.065 Uiso 1 1 calc R U . . .
C19 C -0.2308(3) 0.4723(3) 0.8872(3) 0.0751(7) Uani 1 1 d . . . . .
H19A H -0.196333 0.553907 0.912337 0.113 Uiso 1 1 calc R U . . .
H19B H -0.346395 0.483340 0.918750 0.113 Uiso 1 1 calc R U . . .
H19C H -0.196939 0.466230 0.792652 0.113 Uiso 1 1 calc R U . . .
N1 N 1.13514(19) 0.2468(2) 0.45241(16) 0.0524(4) Uani 1 1 d . . . . .
N2 N 1.0082(2) 0.3369(2) 0.42290(19) 0.0654(6) Uani 1 1 d . . . . .
N3 N 0.8778(2) 0.3094(2) 0.50980(19) 0.0623(5) Uani 1 1 d . . . . .
O1 O 0.83811(19) 0.04395(19) 0.77300(17) 0.0737(5) Uani 1 1 d . . . . .
O2 O -0.16108(18) 0.34426(18) 0.94296(17) 0.0725(5) Uani 1 1 d . . . . .
 
loop_
 _atom_site_aniso_label
 _atom_site_aniso_U_11
 _atom_site_aniso_U_22
 _atom_site_aniso_U_33
 _atom_site_aniso_U_23
 _atom_site_aniso_U_13
 _atom_site_aniso_U_12
C1 0.0467(10) 0.0571(12) 0.0448(11) 0.0080(8) -0.0107(8) -0.0119(9)
C2 0.0661(14) 0.117(2) 0.0446(12) 0.0016(12) -0.0119(10) -0.0404(14)
C3 0.0620(14) 0.115(2) 0.0669(16) 0.0178(14) -0.0232(12) -0.0374(14)
C4 0.0529(13) 0.0671(16) 0.0755(16) 0.0115(12) -0.0017(11) -0.0108(11)
C5 0.0768(16) 0.0729(17) 0.0583(14) -0.0083(12) 0.0047(12) -0.0152(13)
C6 0.0680(14) 0.0644(15) 0.0566(13) -0.0059(10) -0.0119(10) -0.0187(11)
C7 0.0572(12) 0.0638(14) 0.0651(14) 0.0092(11) -0.0208(10) -0.0106(10)
C8 0.0510(11) 0.0511(12) 0.0462(11) 0.0033(8) -0.0161(8) -0.0155(9)
C9 0.0481(11) 0.0569(13) 0.0512(11) 0.0051(9) -0.0163(8) -0.0164(9)
C10 0.0517(11) 0.0633(14) 0.0548(12) 0.0060(10) -0.0174(9) -0.0214(10)
C11 0.0544(12) 0.0664(14) 0.0525(12) 0.0063(10) -0.0146(9) -0.0172(10)
C12 0.0557(12) 0.0565(13) 0.0476(11) 0.0016(9) -0.0139(9) -0.0159(9)
C13 0.0534(11) 0.0535(12) 0.0386(10) -0.0013(8) -0.0075(8) -0.0160(9)
C14 0.0592(12) 0.0523(12) 0.0447(11) 0.0024(9) -0.0060(9) -0.0186(9)
C15 0.0624(13) 0.0488(12) 0.0480(11) 0.0047(9) -0.0087(9) -0.0095(9)
C16 0.0525(11) 0.0525(12) 0.0492(11) -0.0017(9) -0.0031(9) -0.0084(9)
C17 0.0557(12) 0.0545(13) 0.0538(12) 0.0083(9) 0.0007(9) -0.0150(10)
C18 0.0580(12) 0.0532(12) 0.0449(11) 0.0070(9) -0.0065(9) -0.0106(9)
C19 0.0643(14) 0.0662(16) 0.0863(18) -0.0062(13) -0.0184(13) 0.0066(12)
N1 0.0470(9) 0.0627(11) 0.0481(9) 0.0077(8) -0.0138(7) -0.0140(8)
N2 0.0491(10) 0.0776(14) 0.0671(12) 0.0236(10) -0.0173(8) -0.0139(9)
N3 0.0493(10) 0.0719(13) 0.0663(12) 0.0182(9) -0.0190(8) -0.0158(9)
O1 0.0607(10) 0.0806(12) 0.0783(11) 0.0278(9) -0.0190(8) -0.0218(8)
O2 0.0508(9) 0.0672(11) 0.0829(11) 0.0092(8) -0.0017(7) -0.0022(7)
 
_geom_special_details
;
 All esds (except the esd in the dihedral angle between two l.s. planes)
 are estimated using the full covariance matrix.  The cell esds are taken
 into account individually in the estimation of esds in distances, angles
 and torsion angles; correlations between esds in cell parameters are only
 used when they are defined by crystal symmetry.  An approximate (isotropic)
 treatment of cell esds is used for estimating esds involving l.s. planes.
;
 
loop_
 _geom_bond_atom_site_label_1
 _geom_bond_atom_site_label_2
 _geom_bond_distance
 _geom_bond_site_symmetry_2
 _geom_bond_publ_flag
C1 C2 1.367(3) . ?
C1 C6 1.369(3) . ?
C1 N1 1.435(2) . ?
C2 C3 1.384(3) . ?
C2 H2 0.9300 . ?
C3 C4 1.358(4) . ?
C3 H3 0.9300 . ?
C4 C5 1.370(4) . ?
C4 H4 0.9300 . ?
C5 C6 1.378(3) . ?
C5 H5 0.9300 . ?
C6 H6 0.9300 . ?
C7 C8 1.479(3) . ?
C7 H7A 0.9600 . ?
C7 H7B 0.9600 . ?
C7 H7C 0.9600 . ?
C8 N1 1.348(3) . ?
C8 C9 1.381(3) . ?
C9 N3 1.369(3) . ?
C9 C10 1.468(3) . ?
C10 O1 1.228(3) . ?
C10 C11 1.473(3) . ?
C11 C12 1.325(3) . ?
C11 H11 0.9300 . ?
C12 C13 1.455(3) . ?
C12 H12 0.9300 . ?
C13 C14 1.393(3) . ?
C13 C18 1.400(3) . ?
C14 C15 1.375(3) . ?
C14 H14 0.9300 . ?
C15 C16 1.393(3) . ?
C15 H15 0.9300 . ?
C16 O2 1.357(2) . ?
C16 C17 1.385(3) . ?
C17 C18 1.375(3) . ?
C17 H17 0.9300 . ?
C18 H18 0.9300 . ?
C19 O2 1.420(3) . ?
C19 H19A 0.9600 . ?
C19 H19B 0.9600 . ?
C19 H19C 0.9600 . ?
N1 N2 1.371(2) . ?
N2 N3 1.298(2) . ?
 
loop_
 _geom_angle_atom_site_label_1
 _geom_angle_atom_site_label_2
 _geom_angle_atom_site_label_3
 _geom_angle
 _geom_angle_site_symmetry_1
 _geom_angle_site_symmetry_3
 _geom_angle_publ_flag
C2 C1 C6 120.6(2) . . ?
C2 C1 N1 118.76(19) . . ?
C6 C1 N1 120.58(19) . . ?
C1 C2 C3 119.7(2) . . ?
C1 C2 H2 120.2 . . ?
C3 C2 H2 120.2 . . ?
C4 C3 C2 119.9(2) . . ?
C4 C3 H3 120.0 . . ?
C2 C3 H3 120.0 . . ?
C3 C4 C5 120.1(2) . . ?
C3 C4 H4 119.9 . . ?
C5 C4 H4 119.9 . . ?
C4 C5 C6 120.5(2) . . ?
C4 C5 H5 119.7 . . ?
C6 C5 H5 119.7 . . ?
C1 C6 C5 119.1(2) . . ?
C1 C6 H6 120.5 . . ?
C5 C6 H6 120.5 . . ?
C8 C7 H7A 109.5 . . ?
C8 C7 H7B 109.5 . . ?
H7A C7 H7B 109.5 . . ?
C8 C7 H7C 109.5 . . ?
H7A C7 H7C 109.5 . . ?
H7B C7 H7C 109.5 . . ?
N1 C8 C9 103.74(17) . . ?
N1 C8 C7 124.06(18) . . ?
C9 C8 C7 132.16(18) . . ?
N3 C9 C8 108.81(17) . . ?
N3 C9 C10 122.70(18) . . ?
C8 C9 C10 128.49(19) . . ?
O1 C10 C9 120.11(19) . . ?
O1 C10 C11 122.28(19) . . ?
C9 C10 C11 117.61(19) . . ?
C12 C11 C10 121.5(2) . . ?
C12 C11 H11 119.3 . . ?
C10 C11 H11 119.3 . . ?
C11 C12 C13 128.5(2) . . ?
C11 C12 H12 115.8 . . ?
C13 C12 H12 115.8 . . ?
C14 C13 C18 117.18(18) . . ?
C14 C13 C12 122.92(18) . . ?
C18 C13 C12 119.9(2) . . ?
C15 C14 C13 122.32(19) . . ?
C15 C14 H14 118.8 . . ?
C13 C14 H14 118.8 . . ?
C14 C15 C16 119.2(2) . . ?
C14 C15 H15 120.4 . . ?
C16 C15 H15 120.4 . . ?
O2 C16 C17 115.88(18) . . ?
O2 C16 C15 124.5(2) . . ?
C17 C16 C15 119.66(19) . . ?
C18 C17 C16 120.36(19) . . ?
C18 C17 H17 119.8 . . ?
C16 C17 H17 119.8 . . ?
C17 C18 C13 121.2(2) . . ?
C17 C18 H18 119.4 . . ?
C13 C18 H18 119.4 . . ?
O2 C19 H19A 109.5 . . ?
O2 C19 H19B 109.5 . . ?
H19A C19 H19B 109.5 . . ?
O2 C19 H19C 109.5 . . ?
H19A C19 H19C 109.5 . . ?
H19B C19 H19C 109.5 . . ?
C8 N1 N2 111.35(16) . . ?
C8 N1 C1 128.18(17) . . ?
N2 N1 C1 120.36(16) . . ?
N3 N2 N1 106.76(16) . . ?
N2 N3 C9 109.34(17) . . ?
C16 O2 C19 117.98(18) . . ?
 
_refine_diff_density_max    0.231
_refine_diff_density_min   -0.196
_refine_diff_density_rms    0.056

_shelx_res_file
;
TITL bmk2229b in P-1
    shelx.res
    created by SHELXL-2018/1 at 11:08:40 on 15-Nov-2022
CELL  0.71073   8.7987   9.4342  10.6006   85.681   72.823   79.304
ZERR     2.00   0.0007   0.0011   0.0013    0.010    0.009    0.009
LATT   1
SFAC  C    H    N    O
UNIT  38 34 6 4
MERG   2
MPLA C1 C2 C3 C4 C5 C6
MPLA C7 C8 C9 N1 N2 N3
MPLA C10 C11 C12 O1
MPLA C13 C14 C15 C16 C17 C18 C19 O2
FMAP   2
PLAN   10
SIZE     0.120   0.170   0.480
ACTA
BOND   $H
LIST   4
L.S.   4
TEMP    23.00
WGHT    0.077700    0.175200
EXTI    0.027960
FVAR       6.40295
C1    1    1.298217    0.257721    0.379037    11.00000    0.04673    0.05705 =
         0.04482    0.00799   -0.01067   -0.01188
C2    1    1.393319    0.307663    0.440926    11.00000    0.06614    0.11709 =
         0.04463    0.00157   -0.01192   -0.04035
AFIX  43
H2    2    1.351995    0.334524    0.528769    11.00000   -1.20000
AFIX   0
C3    1    1.551373    0.318050    0.372218    11.00000    0.06203    0.11549 =
         0.06691    0.01778   -0.02315   -0.03735
AFIX  43
H3    2    1.617373    0.349701    0.414453    11.00000   -1.20000
AFIX   0
C4    1    1.609962    0.281983    0.243097    11.00000    0.05292    0.06708 =
         0.07546    0.01146   -0.00166   -0.01077
AFIX  43
H4    2    1.716094    0.289148    0.196866    11.00000   -1.20000
AFIX   0
C5    1    1.513003    0.235045    0.180776    11.00000    0.07683    0.07294 =
         0.05829   -0.00825    0.00472   -0.01519
AFIX  43
H5    2    1.553070    0.212428    0.091829    11.00000   -1.20000
AFIX   0
C6    1    1.356600    0.221098    0.248882    11.00000    0.06803    0.06435 =
         0.05661   -0.00592   -0.01194   -0.01871
AFIX  43
H6    2    1.291596    0.187276    0.207017    11.00000   -1.20000
AFIX   0
C7    1    1.191339    0.048048    0.610385    11.00000    0.05720    0.06376 =
         0.06506    0.00917   -0.02082   -0.01058
AFIX 137
H7A   2    1.284639    0.012087    0.539740    11.00000   -1.50000
H7B   2    1.134706   -0.029547    0.649010    11.00000   -1.50000
H7C   2    1.224637    0.088337    0.676347    11.00000   -1.50000
AFIX   0
C8    1    1.083577    0.160899    0.558106    11.00000    0.05100    0.05112 =
         0.04617    0.00335   -0.01610   -0.01548
C9    1    0.917852    0.202358    0.594878    11.00000    0.04808    0.05691 =
         0.05121    0.00514   -0.01628   -0.01642
C10   1    0.796699    0.146222    0.704680    11.00000    0.05167    0.06325 =
         0.05484    0.00600   -0.01743   -0.02142
C11   1    0.627113    0.217006    0.728578    11.00000    0.05438    0.06638 =
         0.05251    0.00627   -0.01464   -0.01724
AFIX  43
H11   2    0.602144    0.297394    0.677352    11.00000   -1.20000
AFIX   0
C12   1    0.509291    0.168717    0.821446    11.00000    0.05570    0.05654 =
         0.04764    0.00156   -0.01393   -0.01595
AFIX  43
H12   2    0.541145    0.089726    0.871390    11.00000   -1.20000
AFIX   0
C13   1    0.336644    0.223139    0.855457    11.00000    0.05338    0.05347 =
         0.03858   -0.00134   -0.00746   -0.01600
C14   1    0.270746    0.349486    0.800170    11.00000    0.05923    0.05231 =
         0.04470    0.00244   -0.00598   -0.01856
AFIX  43
H14   2    0.340018    0.405474    0.743739    11.00000   -1.20000
AFIX   0
C15   1    0.106909    0.394366    0.826066    11.00000    0.06238    0.04875 =
         0.04797    0.00474   -0.00873   -0.00952
AFIX  43
H15   2    0.066409    0.478426    0.786520    11.00000   -1.20000
AFIX   0
C16   1    0.002285    0.312450    0.912234    11.00000    0.05246    0.05250 =
         0.04923   -0.00170   -0.00310   -0.00838
C17   1    0.064532    0.189431    0.972744    11.00000    0.05571    0.05449 =
         0.05384    0.00829    0.00067   -0.01496
AFIX  43
H17   2   -0.005095    0.136357    1.032585    11.00000   -1.20000
AFIX   0
C18   1    0.228675    0.145342    0.944837    11.00000    0.05796    0.05319 =
         0.04493    0.00701   -0.00649   -0.01060
AFIX  43
H18   2    0.268744    0.062369    0.986046    11.00000   -1.20000
AFIX   0
C19   1   -0.230840    0.472312    0.887152    11.00000    0.06429    0.06623 =
         0.08634   -0.00624   -0.01839    0.00660
AFIX 137
H19A  2   -0.196333    0.553907    0.912337    11.00000   -1.50000
H19B  2   -0.346395    0.483340    0.918750    11.00000   -1.50000
H19C  2   -0.196939    0.466230    0.792652    11.00000   -1.50000
AFIX   0
N1    3    1.135138    0.246776    0.452412    11.00000    0.04704    0.06268 =
         0.04810    0.00775   -0.01380   -0.01399
N2    3    1.008247    0.336868    0.422903    11.00000    0.04910    0.07758 =
         0.06715    0.02357   -0.01725   -0.01393
N3    3    0.877770    0.309369    0.509802    11.00000    0.04928    0.07192 =
         0.06629    0.01824   -0.01903   -0.01579
O1    4    0.838107    0.043951    0.772998    11.00000    0.06075    0.08065 =
         0.07833    0.02779   -0.01904   -0.02182
O2    4   -0.161076    0.344260    0.942962    11.00000    0.05084    0.06725 =
         0.08291    0.00918   -0.00169   -0.00224
HKLF    4


REM  bmk2229b in P-1
REM R1 =  0.0627 for    2579 Fo > 4sig(Fo)  and  0.0928 for all    3935 data
REM    220 parameters refined using      0 restraints

END

WGHT      0.0777      0.1752

REM Highest difference peak  0.231,  deepest hole -0.196,  1-sigma level  0.056
Q1    1   1.5589  0.2000  0.2510  11.00000  0.05    0.23
Q2    1  -0.3482  0.4374  0.9564  11.00000  0.05    0.23
Q3    1   1.1533  0.0379  0.7153  11.00000  0.05    0.21
Q4    1   0.9969  0.1693  0.5789  11.00000  0.05    0.21
Q5    1   1.3166  0.0640  0.5920  11.00000  0.05    0.21
Q6    1  -0.2028  0.3127  1.0411  11.00000  0.05    0.20
Q7    1   0.7749  0.3659  0.4879  11.00000  0.05    0.19
Q8    1   0.6969  0.1748  0.7118  11.00000  0.05    0.18
Q9    1   0.0683  0.3632  0.8917  11.00000  0.05    0.17
Q10   1   0.8684  0.1741  0.6284  11.00000  0.05    0.17
;
_shelx_res_checksum   98147

_shelx_hkl_file
;
   0   0   2 205.037 24.0224   3
   0   0  -2 237.609 32.3671   1
   0   0  -3 33077.6 873.940   1
   0   0   3 34464.9 823.676   3
   0   0  -4 1018.98 47.1053   4
   0   0   4 888.332 71.0316   3
   0   0  -4 1019.65 98.2069   1
   0   0   5 19570.8 563.912   3
   0   0  -5 20783.5 479.487   4
   0   0   6 11260.7 399.803   3
   0   0  -6 11980.6 303.166   4
   0   0   7 15.3647 12.3994   3
   0   0  -7 33.7867 28.3300   1
   0   0   7 16.0057 22.8626   1
   0   0   8 2062.12 206.376   1
   0   0   8 1728.19 151.182   3
   0   0   9 1940.81 220.078   1
   0   0  10 660.983 136.215   1
   0   0  11 542.116 132.761   1
   0   0  12 51.9010 53.7281   1
   0  -1  12 19.0822 34.9746   1
   0  -1  11 614.681 137.738   1
   0  -1  10-56.0939 49.4641   1
   0  -1   9 355.769 89.3667   1
   0  -1   8 1309.68 126.036   3
   0   1  -8 1364.52 64.4046   4
   0  -1   8 1462.51 176.824   1
   0   1  -7 1969.94 186.324   1
   0  -1   7 1988.31 193.494   1
   0  -1   7 1665.51 133.403   3
   0  -1   7 1801.07 74.2531   5
   0  -1   6 381.551 56.5186   3
   0   1  -6 349.289 69.1588   1
   0   1  -5 1596.63 139.562   1
   0   1  -4 7920.98 323.919   1
   0   1  -3 3902.36 189.440   1
   0   1  -2 164809. 3701.96   1
   0  -1  -2 49949.3 1104.85   1
   0  -1  -2 49857.2 1117.33   2
   0   1   2 51992.1 1120.04   1
   0  -1  -3 23602.5 576.190   3
   0  -1  -3 23132.7 618.441   1
   0  -1  -3 24346.8 611.838   2
   0   1   3 23205.7 629.746   1
   0  -1  -4 51012.6 1188.72   3
   0  -1  -4 47094.4 1248.25   1
   0  -1  -5 2791.70 142.975   3
   0  -1  -5 2703.56 179.520   1
   0  -1  -6 0.11561 17.3655   1
   0  -1  -7 6496.58 347.772   1
   0   1   7 6836.18 371.207   1
   0   1   8 3130.23 257.586   1
   0   1   9 1366.04 178.296   1
   0   1  10 312.293 90.5782   1
   0   1  11 15.4209 23.8484   1
   0   1  12 130.812 61.7269   1
   0  -2  12 68.8077 64.8871   1
   0  -2  11 160.891 71.4050   1
   0  -2  10 52.2993 29.7543   1
   0  -2   9 399.536 38.8848   5
   0  -2   9 545.868 119.999   1
   0  -2   8 1533.71 182.359   1
   0  -2   7 277.950 74.1374   1
   0   2  -7 379.234 79.0160   1
   0   2  -6 1807.77 167.256   1
   0   2  -5 8400.55 373.359   1
   0   2  -4 572.793 77.7511   1
   0  -2   3 1370.63 109.417   1
   0   2  -3 1280.74 104.540   1
   0  -2   2 36570.1 915.360   1
   0   2  -2 36171.1 920.965   1
   0   2  -1 41.0113 13.0128   1
   0  -2   1 19.6750 9.21624   1
   0  -2   0 295834. 6557.53   2
   0  -2  -1 84533.9 1963.73   2
   0  -2  -2 129398. 2964.74   2
   0  -2  -3 24039.2 654.789   2
   0   2   3 20895.2 613.817   1
   0  -2  -4 10705.7 386.561   2
   0   2   4 11764.6 396.606   1
   0  -2  -4 10758.8 338.961   3
   0   2   5 136.954 24.7118   4
   0  -2  -5 84.6004 24.6112   3
   0  -2  -5 133.223 37.7566   2
   0  -2  -6 74.4330 32.3507   2
   0   2   6 11.4456 17.8747   1
   0   2   7 1701.03 173.007   1
   0  -2  -7 1783.57 130.717   3
   0  -2  -7 1696.09 158.861   2
   0   2   8 6322.82 386.360   1
   0   2   9 1219.48 169.522   1
   0   2  10 1977.66 229.276   1
   0   2  11 625.645 139.216   1
   0   2  12-1.54911 33.0736   1
   0  -3  12 83.3838 49.7291   1
   0  -3  11-24.7720 27.8194   1
   0  -3  10 813.587 153.433   1
   0  -3  10 835.267 70.4922   5
   0  -3   9 193.109 78.4782   1
   0  -3   8 1525.03 186.377   1
   0  -3   7 8248.29 434.470   1
   0  -3   6 11208.2 484.859   1
   0   3  -6 10212.2 476.019   1
   0  -3   5 182.657 52.8557   1
   0   3  -5 190.573 50.5567   1
   0   3  -4 11590.3 443.061   1
   0  -3   4 12002.4 441.769   1
   0   3  -3 1398.86 125.107   1
   0  -3   3 1727.77 132.767   1
   0   3  -2 6293.10 254.720   1
   0  -3   2 6630.58 255.598   1
   0   3  -2 6351.83 269.362   2
   0   3  -1 158824. 3605.31   1
   0  -3   1 157289. 3651.44   2
   0   3  -1 164103. 3656.99   2
   0  -3   0 5243.98 228.292   2
   0  -3  -1 11703.1 395.557   2
   0  -3  -2 2502.70 156.790   2
   0  -3  -3 3327.05 195.518   2
   0   3   4 13036.9 461.566   1
   0  -3  -4 11884.0 472.590   2
   0  -3  -5 5815.09 299.181   2
   0  -3  -5 5302.96 237.431   3
   0   3   5 5364.07 222.598   4
   0   3   6 1146.17 90.7927   4
   0   3   6 1368.74 146.813   1
   0  -3  -6 1103.82 139.934   2
   0  -3  -7 4267.91 215.762   3
   0   3   7 4133.92 275.160   1
   0  -3  -8 368.434 63.4705   3
   0   3   8 335.459 82.2958   1
   0   3   9 438.118 106.169   1
   0   3  10-3.85098 17.3444   1
   0   3  11 101.831 50.0474   1
   0   3  12 336.190 114.936   1
   0  -4  11 106.127 64.1544   1
   0  -4  10-3.26054 22.5961   1
   0  -4   9 540.442 117.189   1
   0  -4   8 22290.6 849.077   1
   0  -4   7 800.252 126.279   1
   0  -4   6 4102.02 272.679   1
   0   4  -6 3791.01 269.944   1
   0   4  -5 2.47168 12.6568   1
   0  -4   5 13.4395 18.8513   1
   0   4  -4 4187.26 249.821   1
   0  -4   4 4103.03 238.298   1
   0   4  -3 1386.34 124.865   1
   0  -4   3 1282.65 117.001   1
   0   4  -2 22966.8 667.482   1
   0  -4   1 59.9040 24.1487   2
   0   4  -1 66.2468 21.9194   1
   0  -4   0 6068.58 279.746   2
   0  -4  -1 21839.8 683.636   2
   0  -4  -2 439.114 72.4924   2
   0  -4  -3 10921.2 433.981   2
   0   4   4 2526.66 162.926   1
   0  -4  -4 2711.68 197.331   2
   0   4   5 139.325 39.3989   4
   0  -4  -5 153.757 50.7381   2
   0   4   6 80.9908 26.9997   4
   0   4   6 129.966 45.4797   1
   0  -4  -6 91.6307 39.7444   2
   0   4   7 72.9294 24.1429   4
   0  -4  -7 49.9297 15.8633   3
   0   4   7 29.9491 22.9633   1
   0  -4  -8 218.966 23.0891   5
   0   4   8 204.266 40.6052   4
   0   4   8 299.243 79.4021   1
   0  -4  -8 243.473 52.7440   3
   0  -4  -9-13.4718 19.4015   3
   0   4   9-7.86760 17.9190   1
   0   4  10 418.057 107.697   1
   0   4  11 57.9728 37.8605   1
   0   4  12 210.197 82.1803   1
   0  -5  11-107.407 66.3343   1
   0  -5  10 1341.62 199.092   1
   0  -5   9 776.882 137.991   1
   0  -5   8 287.007 80.2179   1
   0  -5   7 13924.2 609.662   1
   0   5  -6 1722.99 183.577   1
   0  -5   6 1494.32 164.932   1
   0   5  -5 12714.6 531.399   1
   0  -5   5 12164.4 508.773   1
   0  -5   4 785.773 107.691   1
   0   5  -4 918.368 116.463   1
   0   5  -4 905.008 119.341   2
   0   5  -3 356.185 71.6537   2
   0   5  -3 397.682 70.2379   1
   0   5  -2 1018.04 102.405   1
   0  -5   1 12422.6 469.054   2
   0   5  -1 11087.0 402.156   1
   0  -5   0 909.144 112.366   2
   0  -5  -1 431.434 75.0942   2
   0  -5  -2 12565.9 498.026   2
   0  -5  -3 1521.98 157.095   2
   0  -5  -4 72.8026 33.1120   2
   0   5   5 176.843 51.4875   1
   0   5   5 160.776 53.1802   4
   0  -5  -5 113.383 45.9038   2
   0   5   5 188.947 57.1276   2
   0   5   6-5.49612 13.2057   4
   0   5   6-19.4817 20.9466   1
   0   5   6-22.4051 36.5011   2
   0  -5  -7 531.807 79.3306   3
   0   5   7 601.059 106.974   1
   0   5   7 425.570 70.2407   4
   0   5   8-19.9923 19.9161   4
   0  -5  -8-0.22216 14.4160   3
   0   5   8-21.9998 31.6648   1
   0   5   9 87.3915 55.1596   1
   0  -5  -9 65.9193 27.8945   3
   0  -5 -10 99.8292 41.2470   3
   0   5  10 65.9687 18.6534   1
   0   5  11 53.6932 32.1132   1
   0   5  12 45.4256 51.8759   1
   0  -6  11 144.917 65.8177   1
   0  -6  10 68.0393 48.9843   1
   0  -6   9 88.0786 50.4060   1
   0  -6   8 4406.52 336.666   1
   0  -6   7 67.1121 47.1193   1
   0  -6   6 4717.02 320.573   1
   0   6  -6 4981.41 340.786   2
   0   6  -5 112.107 46.5084   1
   0   6  -5 49.9661 20.1743   2
   0   6  -4 3816.64 274.589   2
   0   6  -4 3786.03 258.687   1
   0   6  -3 695.877 101.873   1
   0   6  -3 805.206 113.033   2
   0   6  -2 8739.41 375.354   1
   0   6  -2 9697.62 443.126   2
   0  -6   1 2131.44 185.987   2
   0   6  -1 1756.85 142.255   1
   0   6  -1 2127.85 188.574   2
   0  -6   0 11303.9 505.567   2
   0   6   0 13945.6 546.496   2
   0  -6  -1 9236.29 434.946   2
   0  -6  -2 1980.10 187.393   2
   0   6   2 2054.21 184.094   2
   0   6   3 1392.42 159.286   2
   0  -6  -3 953.876 135.327   2
   0   6   4 1564.30 168.330   2
   0   6   5 219.546 52.9496   1
   0   6   5 272.998 69.8750   2
   0   6   6 1301.31 147.915   1
   0   6   6 1065.84 129.725   4
   0   6   7 162.325 56.6269   1
   0   6   7 82.3104 35.4961   4
   0   6   8 16.1835 12.4821   1
   0   6   8 46.5559 30.9418   4
   0  -6  -8 14.4650 11.3570   3
   0   6   9 333.807 90.2363   1
   0  -6  -9 319.528 67.7038   3
   0  -6 -10 120.884 44.2722   3
   0   6  10 208.442 76.4853   1
   0  -6 -11 9.54953 13.3718   3
   0   6  11 5.13719 36.0671   1
   0   6  12 53.9149 47.8272   1
   0  -7  10 22.0049 34.2352   1
   0   7 -10-99.4389 67.8258   2
   0  -7   9-22.0619 19.4453   1
   0   7  -9 36.7273 36.3005   2
   0  -7   8 58.1540 42.6730   1
   0   7  -8 79.4717 54.7129   2
   0   7  -7 455.297 110.232   2
   0   7  -6 58.9114 30.7698   2
   0   7  -5 5804.43 384.475   2
   0   7  -4 320.332 80.9669   2
   0   7  -4 385.116 83.1684   1
   0   7  -3 499.535 89.3152   1
   0   7  -3 476.012 98.1431   2
   0   7  -2 30.5191 21.9608   1
   0   7  -2 33.8344 24.1890   2
   0   7  -1 7989.07 414.235   2
   0  -7   1 7601.99 406.874   2
   0   7  -1 6691.00 328.308   1
   0   7   0 6388.55 362.192   2
   0  -7   0 3564.42 278.435   2
   0   7   1 1852.71 188.838   2
   0  -7  -1 1801.69 187.936   2
   0   7   2 1121.96 145.737   2
   0   7   3 3221.72 258.735   2
   0   7   4-7.98199 23.5938   2
   0   7   5 25.0800 37.7698   2
   0   7   5 9.46897 23.3237   1
   0   7   6 303.419 70.7185   1
   0   7   6 434.786 94.1980   2
   0   7   7 1138.76 159.743   2
   0   7   7 902.615 137.054   1
   0   7   8 613.353 122.067   1
   0  -7  -8 555.739 94.5967   3
   0  -7  -9 17.2658 17.5017   3
   0   7   9 10.5604 15.5168   1
   0   7  10 61.1510 41.0635   1
   0  -7 -10 35.1639 31.3890   3
   0   7  11 140.440 80.5017   1
   0  -7 -11 96.8853 41.3644   3
   0   8  -9 110.869 65.1842   2
   0   8  -8 294.310 99.0521   2
   0   8  -7 99.6903 52.1463   2
   0   8  -6 126.481 61.1372   2
   0   8  -5 285.410 84.7083   2
   0   8  -4 328.637 89.8906   2
   0   8  -3 44.2457 26.5099   1
   0   8  -3 29.6929 24.4031   2
   0   8  -2 0.27642 13.7844   1
   0   8  -2 1.99825 18.7056   2
   0   8  -1 54.3972 43.7730   2
   0   8  -1 4.99382 15.8833   1
   0   8   0 2135.47 221.124   2
   0   8   0 1189.40 133.480   1
   0   8   1 80.1661 38.5339   2
   0   8   2 2049.15 214.552   2
   0   8   3 191.870 63.3294   2
   0   8   4 936.209 150.975   2
   0   8   5 126.422 55.3868   2
   0   8   5 64.6464 33.0290   1
   0   8   6 191.397 62.6328   2
   0   8   6 217.840 64.2029   1
   0   8   7 400.127 100.342   2
   0   8   7 395.306 96.2535   1
   0   8   8 356.718 94.5401   1
   0   8   9 82.4231 47.7670   1
   0  -8  -9 18.1037 28.3135   3
   0   8  10 183.172 79.1272   1
   0  -8 -10 67.3582 40.3175   3
   0   8  11-15.6222 35.0894   1
   0   9  -8 15.3017 35.1453   2
   0   9  -7 54.0053 32.8650   2
   0   9  -6 157.279 77.7929   2
   0   9  -5 502.128 120.844   2
   0   9  -4 188.635 69.8128   2
   0   9  -3 2007.95 234.238   2
   0   9  -2 42.1425 33.7050   1
   0   9  -2 6.24150 20.2933   2
   0   9  -1-33.0861 42.1211   2
   0   9  -1-5.45331 10.3552   1
   0   9   0 86.9513 42.2397   1
   0   9   0 358.562 93.6955   2
   0   9   1 310.530 88.6329   2
   0   9   2 228.151 75.5585   2
   0   9   3 577.801 123.737   2
   0   9   4 113.377 51.9854   2
   0   9   5 25.6449 22.0870   2
   0   9   5 143.086 46.9238   1
   0   9   6 52.4771 32.0595   1
   0   9   6 105.887 55.1037   2
   0   9   7-23.0257 33.8895   1
   0   9   7-32.2577 33.1361   2
   0   9   8 48.8349 41.4546   1
   0  -9  -9 28.5446 26.4706   3
   0   9   9 118.619 59.0967   1
   0   9  10-10.3062 37.4103   1
   0  10  -7 254.611 96.5181   2
   0  10  -6 192.578 87.0381   2
   0  10  -5 146.124 74.0904   2
   0  10  -4 152.173 64.9007   2
   0  10  -3 20.6479 18.7862   2
   0  10  -2 37.9081 47.9920   2
   0  10  -1 50.4206 46.3304   2
   0  10   0 624.029 137.583   2
   0  10   1 66.7133 35.9418   2
   0  10   2-9.35380 26.8404   2
   0  10   3-26.1123 17.9960   2
   0  10   4 294.873 93.8612   2
   0  10   5 29.0124 25.0753   1
   0  10   5 130.469 55.3445   2
   0  10   6-49.1708 47.7629   2
   0  10   6 33.5409 29.7202   1
   0  10   7 30.4286 37.9648   1
   0  10   8 134.332 61.4955   1
   0  11  -4 33.3482 46.0955   2
   0  11  -3-26.9047 45.2266   2
   0  11  -2 139.277 71.3400   2
   0  11  -1 6.43933 35.4669   2
   0  11   0 467.451 121.730   2
   0  11   1 29.2480 38.3942   2
   0  11   2 147.304 78.2643   2
   0  11   3 204.689 84.0161   2
   0  11   4-4.67551 17.9825   2
  -1  11   3 531.326 136.105   2
  -1  11   2 38.7376 57.0563   2
  -1  11   1 147.593 72.0770   2
  -1  11   0 363.222 109.762   2
  -1  11  -1 12.6035 37.8797   2
  -1  11  -2 31.4405 22.3602   2
  -1  11  -3 124.319 64.6026   2
  -1  10   5 46.5114 48.6904   2
  -1  10   4 99.8972 41.4801   2
  -1  10   4 168.309 55.8144   1
  -1  10   3 288.410 95.7917   2
  -1  10   2 109.451 56.2613   2
  -1  10   1 458.924 116.193   2
  -1  10   0-4.54326 30.3903   2
  -1  10  -1 626.002 136.983   2
  -1  10  -2 81.8347 49.5068   2
  -1  10  -3 316.829 102.576   2
  -1  10  -4 249.327 92.1738   2
  -1  10  -5 33.1389 42.8294   2
  -1  10  -6 18.0963 21.7824   2
   1  -9  -9-36.2370 31.1061   3
  -1   9   8 10.6206 31.3402   1
  -1   9   7 199.629 69.7072   2
  -1   9   7 198.577 63.6833   1
  -1   9   6 25.1169 22.2866   1
  -1   9   6 3.55818 17.3159   2
  -1   9   5 575.442 127.065   2
  -1   9   5 394.984 79.4769   1
  -1   9   4-5.97812 17.9889   1
  -1   9   4 39.7188 33.7460   2
  -1   9   3-27.6323 48.4144   2
  -1   9   2 287.030 89.4586   2
  -1   9   1 189.423 55.4479   1
  -1   9   1 303.411 86.1770   2
  -1   9   0 49.8667 36.7033   2
  -1   9   0 8.85327 17.7007   1
  -1   9  -1 624.507 95.0528   1
  -1   9  -1 839.461 151.708   2
  -1   9  -2 640.317 103.518   1
  -1   9  -2 937.424 160.921   2
  -1   9  -3 75.1230 56.7433   2
  -1   9  -3 75.0013 40.9741   1
  -1   9  -4 250.554 82.8289   2
  -1   9  -5-29.1228 28.9279   2
  -1   9  -6 327.676 100.111   2
  -1   9  -7 177.059 67.7868   2
  -1   9  -8 125.043 75.8420   2
  -1   8  10 92.5889 64.6096   1
   1  -8 -10 55.5868 41.8810   3
  -1   8   9-6.32268 25.7655   1
   1  -8  -9-33.0476 23.6433   3
  -1   8   8 43.3679 34.6067   1
  -1   8   7-34.7702 30.7234   2
  -1   8   7-12.9732 21.8002   1
  -1   8   6 263.949 76.3416   2
  -1   8   6 232.924 64.1237   1
  -1   8   5 69.9116 41.5109   2
  -1   8   5 3.68842 17.0403   1
  -1   8   4 495.129 80.5749   1
  -1   8   4 514.652 116.056   2
  -1   8   3 423.682 101.893   2
  -1   8   2 174.573 60.8809   2
  -1   8   1 167.550 58.3702   2
  -1   8   0 147.223 41.6058   1
  -1   8   0 189.196 68.3878   2
  -1   8  -1 146.530 48.4048   2
  -1   8  -1 163.981 44.3768   1
  -1   8  -2 4372.45 335.983   2
  -1   8  -2 4103.69 255.330   1
  -1   8  -3 9.92231 24.7200   2
  -1   8  -3 22.4962 19.7662   1
  -1   8  -4 216.997 75.7972   2
  -1   8  -4 203.639 59.9237   1
  -1   8  -5 340.359 100.735   2
  -1   8  -6 432.945 103.035   2
  -1   8  -7 241.380 96.4401   2
  -1   8  -8 531.884 130.834   2
  -1   8  -9 505.333 133.786   2
  -1   7  11 155.410 84.3384   1
   1  -7 -11 244.204 77.8552   3
   1  -7 -10 39.3625 39.1886   3
  -1   7  10 181.689 76.2148   1
  -1   7   9 5.50998 33.2245   1
   1  -7  -9-32.9907 27.0941   3
  -1   7   8 292.147 83.0669   1
   1  -7  -8 221.454 69.5860   3
  -1   7   7 53.0148 35.7390   1
  -1   7   7-5.28592 37.0999   2
  -1   7   6 158.085 62.1651   2
  -1   7   6 142.956 50.4790   1
  -1   7   5 285.134 63.7981   1
  -1   7   5 240.957 74.2600   2
  -1   7   4 375.694 69.0220   1
  -1   7   4 402.579 96.2289   2
  -1   7   3 1295.55 168.703   2
  -1   7   2 1337.15 165.862   2
  -1   7   1-1.22121 24.1358   2
  -1   7   0 2641.08 178.703   1
  -1   7   0 3697.21 278.741   2
  -1   7  -1 143.852 38.9955   1
  -1   7  -1 147.698 55.4419   2
  -1   7  -2 371.796 67.0032   1
  -1   7  -2 380.029 89.0170   2
  -1   7  -3 541.079 85.5725   1
  -1   7  -3 542.354 106.944   2
  -1   7  -4 84.4021 39.2195   1
  -1   7  -4 19.2371 18.9262   2
  -1   7  -5 174.733 55.0768   1
  -1   7  -5 194.642 68.2683   2
  -1   7  -6 648.024 126.504   2
   1  -7   7 134.638 55.4670   1
  -1   7  -7 125.661 51.8670   2
   1  -7   8 45.2308 38.4822   1
  -1   7  -8-51.8840 46.2518   2
   1  -7   9 38.5346 42.0635   1
  -1   7  -9 37.6542 46.1299   2
  -1   7 -10 128.374 63.7674   2
   1  -7  10 76.5620 47.7161   1
   1  -7  11 324.315 102.219   1
  -1   6  11 71.2905 35.9789   1
   1  -6 -11-17.2787 22.1862   3
   1  -6 -10 9.14591 21.1999   3
  -1   6  10 61.8342 30.5497   1
   1  -6  -9-5.48587 25.9175   3
  -1   6   9 100.322 57.3053   1
   1  -6  -8 1681.32 171.941   3
  -1   6   8 1572.14 187.886   1
  -1   6   7 220.679 57.7842   4
  -1   6   7 201.641 61.1489   1
  -1   6   6 39.2716 23.3645   4
  -1   6   6 58.5365 33.1555   1
  -1   6   6-18.5004 32.7236   2
  -1   6   5 1296.95 137.804   1
  -1   6   5 1318.46 146.836   4
  -1   6   5 1457.65 170.314   2
  -1   6   4 135.610 53.4485   4
  -1   6   4 130.115 49.0275   2
   1  -6  -3 607.907 107.304   2
  -1   6   3 619.934 107.793   2
  -1   6   2 1814.36 179.190   2
   1  -6  -2 1739.71 183.320   2
   1  -6  -1 212.289 61.1443   2
   1  -6   0 13581.0 566.422   2
   1  -6   1 63.0473 29.7325   2
  -1   6  -1 79.8809 26.7320   1
  -1   6  -1 78.2490 37.3412   2
  -1   6  -2 386.776 63.3036   1
  -1   6  -2 528.173 100.495   2
  -1   6  -3 64.3754 28.8200   2
  -1   6  -3 56.6957 23.9042   1
  -1   6  -4 194.125 52.2433   1
  -1   6  -4 275.531 71.4071   2
   1  -6   5 10.0080 10.2279   1
  -1   6  -5 52.3669 33.3205   1
  -1   6  -5 56.8921 42.6799   2
   1  -6   6 367.078 82.2278   1
  -1   6  -6 352.543 91.7648   2
  -1   6  -6 309.975 74.8252   1
  -1   6  -7 215.459 76.3743   2
   1  -6   7 191.116 60.2906   1
   1  -6   8 48.2325 32.8133   1
   1  -6   9 88.8912 47.2544   1
   1  -6  10 38.3183 34.7352   1
   1  -6  11 149.201 65.2218   1
  -1   5  12 79.2465 64.8898   1
  -1   5  11 26.1421 33.9526   1
   1  -5 -10 139.792 50.7594   3
  -1   5  10 182.703 72.8849   1
   1  -5  -9 229.288 58.7404   3
  -1   5   9 437.089 111.679   1
  -1   5   8 360.910 86.1729   1
  -1   5   8 224.484 54.1736   4
   1  -5  -8 241.581 61.8689   3
  -1   5   7 7.25002 18.0046   1
  -1   5   7 41.0469 25.4240   4
   1  -5  -7 31.8681 15.2342   3
  -1   5   6 3235.54 235.451   1
  -1   5   6 2953.99 229.830   2
  -1   5   6 2858.27 201.276   4
  -1   5   5 956.686 124.768   2
  -1   5   5 957.986 112.720   4
   1  -5  -4 4761.10 312.098   2
  -1   5   4 5260.66 312.306   2
  -1   5   4 5537.32 294.324   4
   1  -5  -3 879.152 122.898   2
  -1   5   3 652.400 74.4579   1
  -1   5   3 1080.71 129.083   4
   1  -5  -2 890.767 119.619   2
   1  -5  -1 2571.68 199.393   2
   1  -5   0 321.925 64.2679   2
  -1   5  -1 15596.2 471.274   1
   1  -5   1 15250.3 569.167   2
  -1   5  -2 10347.2 373.014   1
  -1   5  -3 50137.2 1305.88   1
  -1   5  -4 287.013 59.8349   1
   1  -5   4 268.414 59.9943   1
  -1   5  -4 338.120 75.3814   2
  -1   5  -5 1444.08 148.124   1
   1  -5   5 1275.28 133.308   1
  -1   5  -5 1281.95 155.910   2
  -1   5  -6 2384.35 211.985   1
   1  -5   6 2191.10 193.970   1
   1  -5   7 7174.31 394.334   1
   1  -5   8 155.542 59.4008   1
   1  -5   9-80.8646 55.5418   1
   1  -5  10 79.9117 43.5086   1
   1  -5  11 122.471 66.0065   1
  -1   4  12-30.3218 59.7634   1
  -1   4  11 44.3355 39.4366   1
   1  -4 -10 70.3193 33.3168   3
  -1   4  10 41.2996 34.5493   1
  -1   4   9 315.079 87.5719   1
   1  -4  -9 364.308 73.7715   3
   1  -4  -8 1342.59 134.285   3
  -1   4   8 1422.79 179.525   1
   1  -4  -8 1114.29 65.4061   5
  -1   4   7 56.6367 24.9998   4
  -1   4   7 34.5543 24.0160   1
   1  -4  -7 42.8711 18.9530   3
   1  -4  -6 180.573 49.1756   3
  -1   4   6 131.578 46.3249   1
  -1   4   6 126.151 36.3134   4
  -1   4   5 441.838 75.8954   2
   1  -4  -5 483.360 89.3001   2
  -1   4   5 447.309 68.9459   4
  -1   4   4 7778.29 331.765   4
  -1   4   4 8151.14 335.441   1
   1  -4  -4 7181.77 363.468   2
   1  -4  -3 2130.58 176.555   2
  -1   4   3 2280.24 167.835   4
  -1   4   3 2220.71 141.421   1
   1  -4  -2 3281.13 213.717   2
   1  -4  -1 661.488 89.5699   2
   1  -4   0 27317.5 811.325   2
  -1   4  -1 53127.5 1297.53   1
   1  -4   1 56567.7 1421.57   2
  -1   4  -2 1064.29 89.6742   1
   1  -4   3 2392.07 150.229   1
  -1   4  -3 2570.35 162.491   1
  -1   4  -4 2177.42 161.676   1
   1  -4   4 2205.44 157.215   1
   1  -4   5 442.801 75.2857   1
  -1   4  -5 519.708 83.9276   1
   1  -4   6 678.662 99.5955   1
  -1   4  -6 843.176 116.692   1
  -1   4  -7 1636.92 173.751   1
   1  -4   7 1490.82 166.997   1
   1  -4   8 3315.81 270.124   1
   1  -4   9-7.25663 21.8774   1
   1  -4  10 6298.69 435.291   1
   1  -4  11 32.0546 40.7169   1
   1  -4  12 294.198 103.811   1
  -1   3  12 254.494 92.5763   1
  -1   3  11 203.101 76.0015   1
  -1   3  10 812.445 148.106   1
   1  -3  -9 429.109 77.6391   3
  -1   3   9 374.080 94.6279   1
   1  -3  -8 197.614 50.3645   3
  -1   3   8 202.352 66.4369   1
  -1   3   7 274.770 68.3980   1
   1  -3  -7 234.298 25.0439   5
   1  -3  -7 203.744 48.0872   3
   1  -3  -6-27.2602 23.7951   3
  -1   3   6-22.5983 32.4387   1
  -1   3   6-1.72449 6.76050   4
   1  -3  -6 10.7457 22.6715   2
  -1   3   5 426.393 58.5131   4
   1  -3  -5 466.114 80.8566   2
  -1   3   4 1183.39 109.418   1
  -1   3   4 1055.94 95.5191   4
   1  -3  -4 998.322 114.822   2
   1  -3  -3 33.1184 21.5866   2
  -1   3   3 36.9995 15.8723   1
  -1   3   3 39.7883 15.9669   4
  -1   3   2 40.7462 15.2676   1
   1  -3  -2 56.2732 24.0208   2
  -1   3   2 22.1734 18.0032   4
   1  -3  -1 980.648 95.3268   2
   1  -3   0 478.686 63.8985   2
  -1   3  -1 37813.3 944.812   1
   1  -3   1 43756.4 1054.43   2
  -1   3  -2 13590.6 398.028   1
   1  -3   2 12478.2 384.078   1
  -1   3  -3 22682.1 662.779   1
   1  -3   3 24705.2 668.655   1
   1  -3   4 29.4302 16.1751   1
  -1   3  -4-7.46570 19.6691   1
   1  -3   5 9533.00 398.209   1
  -1   3  -5 9171.83 391.722   1
   1  -3   6 1214.38 135.057   1
  -1   3  -6 1074.58 126.269   1
  -1   3  -7 12209.0 526.682   1
   1  -3   7 12211.0 533.940   1
   1  -3   8 240.879 71.0984   1
   1  -3   9 7396.50 449.035   1
   1  -3  10 592.931 124.920   1
   1  -3  11 1023.28 178.975   1
   1  -3  12 1919.58 262.334   1
  -1   2  12 26.1217 24.7919   1
  -1   2  11 5.41303 15.8541   1
  -1   2  10 292.051 89.5339   1
  -1   2   9 546.640 114.713   1
  -1   2   8 1125.82 154.015   1
  -1   2   7 1674.23 173.323   1
   1  -2  -7 1526.38 162.901   2
   1  -2  -7 1251.71 119.262   3
   1  -2  -7 1340.42 145.698   1
   1  -2  -6 29.5087 21.0982   3
   1  -2  -6 37.9843 7.39247   5
   1  -2  -6 42.0909 22.7533   1
   1  -2  -6 22.3579 10.9910   2
  -1   2   6 26.2177 19.1671   1
   1  -2  -5 836.992 96.1855   1
   1  -2  -5 960.811 59.9521   5
   1  -2  -5 1027.17 115.146   2
   1  -2  -4 818.817 81.8748   3
   1  -2  -4 782.334 81.9389   1
   1  -2  -4 943.224 103.128   2
  -1   2   4 809.172 89.5852   1
  -1   2   4 674.490 65.9668   4
   1  -2  -3 2557.16 157.243   2
  -1   2   3 2696.38 146.748   1
  -1   2   3 2559.58 131.467   4
  -1   2   3 2570.93 150.803   2
  -1   2   2 139.006 26.5111   1
   1  -2  -2 141.668 32.6754   2
  -1   2   2 140.411 30.3652   4
  -1   2   2 192.497 38.8277   2
  -1   2   1 3651.38 168.347   2
  -1   2   1 3319.59 118.847   1
   1  -2  -1 3296.66 166.488   2
  -1   2   1 3597.24 168.293   4
   1  -2   0 30494.0 791.332   2
   1  -2   1 33899.3 799.156   1
   1  -2   1 34196.2 875.440   2
  -1   2  -1 34401.1 805.088   1
  -1   2  -2 52963.4 1210.68   1
   1  -2   2 48478.4 1204.28   1
  -1   2  -3 8966.49 314.924   1
   1  -2   3 8472.97 308.806   1
  -1   2  -4 1.03527 10.9204   1
   1  -2   4 3.93043 17.0992   1
  -1   2  -5 7.42240 12.0270   1
   1  -2   5 3.75789 18.7089   1
  -1   2  -6 28.7674 25.6817   1
   1  -2   6 25.2903 24.6495   1
   1  -2   7 834.296 121.367   1
  -1   2  -7 866.655 121.116   1
   1  -2   8 2921.35 251.076   1
  -1   2  -8 2969.84 145.280   4
  -1   2  -9 821.121 50.2114   4
   1  -2   9 939.565 146.867   1
   1  -2  10 15724.1 697.079   1
   1  -2  10 12369.3 367.802   5
   1  -2  11 10.4852 22.9329   1
   1  -2  12 17.0162 23.3398   1
  -1   1  12 302.724 107.572   1
  -1   1  11 61.7123 41.2655   1
  -1   1  10 1313.15 193.301   1
  -1   1   9 362.363 94.1685   1
  -1   1   8 293.653 77.0794   1
   1  -1  -7 28.6527 20.4914   2
   1  -1  -7 29.8637 17.0420   1
  -1   1   7 7.32191 19.2916   1
   1  -1  -6 3151.69 181.765   3
   1  -1  -6 3004.34 149.240   4
   1  -1  -6 3037.50 200.487   2
   1  -1  -6 3201.77 218.780   1
   1  -1  -5 26269.5 791.874   2
   1  -1  -5 26050.1 818.349   1
   1  -1  -4 7516.28 305.560   1
  -1   1   4 7908.59 320.480   1
   1  -1  -4 7024.86 198.906   5
   1  -1  -4 7047.12 285.610   2
   1  -1  -4 6374.81 259.833   3
   1  -1  -4 8175.33 256.744   4
   1  -1  -3 17945.3 523.294   2
   1  -1  -3 16919.8 503.723   3
   1  -1  -3 16759.8 480.036   4
   1  -1  -3 18144.6 526.341   1
  -1   1   3 18885.9 538.546   1
   1  -1  -3 18544.3 449.143   5
   1  -1  -2 3958.29 173.747   2
   1  -1  -2 3684.11 158.946   1
  -1   1   2 3735.35 150.826   4
  -1   1   2 4051.26 162.921   2
  -1   1   2 4404.13 173.446   1
   1  -1  -2 4393.71 161.209   4
  -1   1   1 16979.5 449.739   1
   1  -1  -1 19019.7 450.830   1
   1  -1  -1 18216.7 479.422   2
   1  -1  -1 16531.5 469.251   4
  -1   1   1 18978.8 480.804   2
  -1   1   1 19069.8 475.227   4
  -1   1   0 13844.7 374.137   2
   1  -1   0 13932.6 376.585   2
  -1   1  -1 134750. 2979.13   4
  -1   1  -1 133243. 2935.75   1
   1  -1   1 131671. 2936.85   1
   1  -1   2 7690.67 242.183   1
  -1   1  -2 7421.76 237.068   1
   1  -1   3 35870.2 908.130   1
  -1   1  -3 34716.6 894.347   1
   1  -1   4 174.873 38.5952   1
  -1   1  -4 242.864 45.6819   1
  -1   1  -5 6194.81 292.171   1
  -1   1  -6 13630.0 354.725   4
  -1   1  -6 12609.6 503.640   1
   1  -1   7 1296.44 147.585   1
  -1   1  -7 1449.22 152.034   1
   1  -1   8 310.082 78.6737   1
   1  -1   8 269.246 32.2010   5
   1  -1   8 241.018 50.6629   3
   1  -1   9 2700.88 253.729   1
   1  -1   9 2316.76 80.7465   5
   1  -1  10 1228.57 183.211   1
   1  -1  11-49.0968 55.1666   1
   1  -1  12 1058.62 185.560   1
  -1   0  12 25.9944 29.0412   1
  -1   0  11 68.8649 51.5219   1
  -1   0  10 212.654 80.1497   1
  -1   0   9 377.449 105.344   1
   1   0  -8 2669.47 128.145   4
  -1   0   8 2927.68 256.270   1
   1   0  -7 1591.23 167.947   1
  -1   0   7 1649.09 145.599   3
  -1   0   7 1705.13 182.379   1
   1   0  -7 1530.65 92.8113   4
   1   0  -6 13593.9 393.704   4
  -1   0   6 13545.4 480.229   3
   1   0  -5 7282.67 328.642   1
  -1   0   5 7547.58 296.506   3
   1   0  -4 8658.17 333.171   1
  -1   0   4 7771.20 214.118   5
  -1   0   4 7962.11 294.785   3
  -1   0   3 451.934 32.2203   5
  -1   0   3 425.319 49.4901   3
   1   0  -3 374.111 54.3096   1
  -1   0   3 448.864 59.2221   1
   1   0  -3 435.718 29.7290   5
   1   0  -2 67052.9 1512.83   5
   1   0  -2 68227.8 1588.19   1
  -1   0   2 67881.0 1516.21   5
  -1   0   2 66446.9 1563.67   3
  -1   0   2 67443.9 1589.33   1
   1   0  -1 2935.60 115.367   1
  -1   0   1 2968.69 116.296   1
   1   0  -1 2706.24 96.6081   2
   1   0  -1 2765.72 98.8430   5
   1   0   2 237788. 5018.36   4
   1   0   2 225048. 5039.35   5
   1   0   2 234781. 5074.05   1
  -1   0  -3 2396.33 126.902   1
   1   0   3 2185.77 89.7395   5
   1   0   4 1010.13 56.1182   5
  -1   0  -4 1013.83 93.0313   1
   1   0   5 17799.1 415.501   5
   1   0   5 17130.5 470.194   3
   1   0   6 182.486 19.4378   5
   1   0   6 236.131 41.2237   3
  -1   0  -6 141.641 43.5744   1
  -1   0  -7 2015.15 180.493   1
   1   0   7 1964.14 133.486   3
   1   0   8 192.923 43.3782   3
   1   0   8 240.739 68.7455   1
   1   0   9 241.513 73.9353   1
   1   0   9 274.788 56.2628   3
   1   0  10 670.738 132.285   1
   1   0  11 712.429 143.608   1
   1   0  12 31.7127 47.2154   1
   1   0  13 17.1796 23.3432   1
  -1  -1  12 20.1491 32.4417   1
  -1  -1  11 281.064 93.3255   1
  -1  -1  10 670.119 136.867   1
   1   1  -9 113.930 21.7795   4
  -1  -1   9 168.827 64.0114   1
  -1  -1   8 1188.54 160.542   1
   1   1  -8 1037.60 77.5713   4
   1   1  -7-39.2366 30.0369   1
  -1  -1   7-7.67936 14.6415   3
  -1  -1   7-21.9893 35.1963   1
  -1  -1   7 1.48034 3.54157   5
  -1  -1   6 9073.35 262.574   5
  -1  -1   6 9199.91 361.648   3
  -1  -1   5 16838.9 531.008   3
  -1  -1   5 17325.6 442.949   5
   1   1  -4 107.133 29.6850   1
  -1  -1   4 106.387 17.5736   5
  -1  -1   4 123.196 29.4800   3
  -1  -1   3 29426.0 769.138   3
   1   1  -3 31455.1 832.596   1
  -1  -1   3 30276.2 722.043   5
  -1  -1   2 5553.21 195.547   3
  -1  -1   2 6013.00 178.608   5
   1   1  -2 5874.34 230.816   1
   1   1  -1 44651.5 1074.44   1
  -1  -1   1 45338.7 1037.28   5
   1   1   2 5219.15 149.022   5
  -1  -1  -2 5249.05 152.369   5
  -1  -1  -2 4772.54 130.419   3
   1   1   3 305521. 6881.99   3
  -1  -1  -3 317094. 6874.69   5
   1   1   3 315618. 6864.69   5
   1   1   4 43548.2 1042.38   3
  -1  -1  -4 44117.1 1004.11   5
   1   1   5 72.3314 17.5979   3
   1   1   6 917.352 83.2875   3
  -1  -1  -6 1080.98 111.846   1
   1   1   7 1334.14 110.928   3
  -1  -1  -7 1510.98 144.868   1
   1   1   8 1154.92 113.209   3
   1   1   8 1153.18 151.857   1
   1   1   9 79.5781 28.2137   3
   1   1   9 69.1447 35.9703   1
   1   1  10 659.248 130.212   1
   1   1  11 230.481 78.6793   1
   1   1  12 33.8231 35.5015   1
   1   1  13-14.4682 25.1151   1
  -1  -2  12-47.3989 22.9419   1
  -1  -2  11 172.015 78.1721   1
  -1  -2  10 27.1182 23.1371   1
  -1  -2   9 14.1919 19.2718   1
  -1  -2   9 24.2538 9.96810   5
  -1  -2   8 616.353 53.4900   5
  -1  -2   8 680.154 127.403   1
  -1  -2   7 1056.47 74.7637   5
  -1  -2   7 1062.29 114.734   3
  -1  -2   7 1089.27 149.349   1
   1   2  -6 3424.07 248.866   1
  -1  -2   6 3106.62 139.909   5
  -1  -2   6 3209.28 193.147   3
   1   2  -5 105.938 37.1950   1
  -1  -2   5 95.9793 29.0938   3
   1   2  -4 2801.26 189.016   1
   1   2  -3 36535.9 990.223   1
   1   2  -2 18148.6 538.600   1
   1   2  -1 356.412 44.5347   1
   1   2  -1 339.793 40.9211   2
   1   2   0 3223.00 136.393   2
  -1  -2   0 3727.11 141.774   2
  -1  -2  -1 4350.41 164.048   2
   1   2   1 3824.61 156.699   2
   1   2   2 881144. 20473.5   2
  -1  -2  -2 999999. 20496.8   2
  -1  -2  -3 2446.61 139.311   2
  -1  -2  -4 511.866 64.9332   2
  -1  -2  -4 628.982 44.0497   5
  -1  -2  -4 614.404 49.4348   3
  -1  -2  -5 44486.1 1149.02   2
  -1  -2  -5 44780.6 1004.78   5
   1   2   6 506.809 34.6456   4
  -1  -2  -6 570.256 34.6584   5
  -1  -2  -6 567.941 79.9501   2
  -1  -2  -7 18.1676 18.0392   2
   1   2   7-20.2769 28.9942   1
   1   2   8 1270.04 156.708   1
   1   2   9 71.0806 27.7375   1
   1   2  10 416.536 104.224   1
   1   2  11 1323.89 198.034   1
   1   2  12 79.7728 58.0518   1
   1   2  13 27.2129 20.6504   1
  -1  -3  11 212.998 79.3858   1
  -1  -3  10 115.763 57.0312   1
  -1  -3   9 295.899 74.7643   1
  -1  -3   9 454.856 54.0867   5
  -1  -3   8 4.39424 34.3540   1
  -1  -3   8 44.1382 18.7957   5
  -1  -3   7-1.20727 15.9055   1
  -1  -3   6 1898.59 183.175   1
   1   3  -6 2236.56 202.939   1
   1   3  -5 823.281 111.331   1
   1   3  -4 1683.39 151.615   1
   1   3  -3 72.3606 29.2231   1
   1   3  -2 5.40898 6.26904   1
  -1  -3   2 25.6767 22.2616   1
   1   3  -1 0.32332 8.35945   1
   1   3  -1 5.61942 11.4581   2
   1   3   0 20127.0 536.292   2
  -1  -3   0 16795.7 514.589   2
  -1  -3  -1 33211.6 857.912   2
   1   3   1 32286.5 847.231   2
   1   3   2 9871.36 334.825   2
  -1  -3  -2 8312.60 316.986   2
  -1  -3  -3 73682.0 1799.05   2
  -1  -3  -4 3631.44 211.760   2
  -1  -3  -5 17131.1 500.219   3
  -1  -3  -5 18940.3 614.712   2
   1   3   6 3705.95 237.158   1
  -1  -3  -6 3544.76 171.548   3
  -1  -3  -6 3695.21 138.267   5
   1   3   6 3234.71 157.791   4
  -1  -3  -6 4057.07 252.006   2
   1   3   7 1081.62 72.8132   4
  -1  -3  -7 1046.15 130.023   2
  -1  -3  -7 1140.44 60.6883   5
   1   3   7 1360.43 149.769   1
   1   3   8 128.940 43.2505   1
   1   3   9 379.088 90.1597   1
   1   3  10 410.810 104.904   1
   1   3  11 782.759 152.734   1
   1   3  12 354.239 109.557   1
  -1  -4  11 191.342 78.6154   1
  -1  -4  10 47.7460 17.1813   1
  -1  -4   9 127.336 48.3665   1
  -1  -4   8 1035.44 157.267   1
  -1  -4   7 1218.72 162.642   1
  -1  -4   6 1287.05 151.629   1
   1   4  -6 1296.65 157.188   1
  -1  -4   5 455.007 82.6235   1
   1   4  -5 691.903 107.477   1
   1   4  -4 306.558 65.9810   1
  -1  -4   4 362.133 69.9872   1
   1   4  -3 180.901 41.8347   2
  -1  -4   3 257.886 56.4002   1
   1   4  -3 250.260 55.8787   1
   1   4  -2 149.317 38.7301   1
   1   4  -2 139.738 38.3540   2
   1   4  -1 2937.87 177.952   1
  -1  -4   1 3261.50 185.148   2
   1   4  -1 3231.84 184.459   2
   1   4   0 2020.22 140.950   2
  -1  -4   0 1913.60 137.361   2
  -1  -4  -1 17.2480 15.2977   2
   1   4   1-16.9591 20.4714   2
   1   4   2 15061.9 512.501   2
  -1  -4  -2 16014.1 530.275   2
  -1  -4  -3 6082.16 289.157   2
  -1  -4  -4 26739.6 819.548   2
  -1  -4  -5 4633.43 274.341   2
  -1  -4  -6 21.9481 15.8763   2
   1   4   6-6.22121 24.0071   1
  -1  -4  -6 18.1242 7.86128   3
   1   4   7 2949.42 233.860   1
   1   4   7 3043.55 161.572   4
  -1  -4  -7 2828.70 132.198   5
   1   4   8 73.5175 41.7815   1
  -1  -4  -8 50.9895 14.1895   5
   1   4   8 2.14546 14.6829   4
  -1  -4  -8 57.7084 27.8915   3
   1   4   9 338.892 88.3320   1
   1   4  10 970.462 162.158   1
   1   4  11 308.891 101.925   1
   1   4  12 48.3778 30.5826   1
  -1  -5  11 51.8681 25.6373   1
  -1  -5  10 115.088 68.1560   1
  -1  -5   9 1918.34 233.810   1
  -1  -5   8 700.588 128.990   1
  -1  -5   7 454.993 93.4928   1
  -1  -5   6 1013.01 138.799   1
  -1  -5   5 17863.3 679.514   1
   1   5  -5 18823.4 711.936   1
   1   5  -4 9808.26 429.092   2
   1   5  -4 9916.00 447.041   1
  -1  -5   4 9004.72 423.302   1
   1   5  -3 29.6722 15.1409   2
   1   5  -3 61.4709 31.9490   1
   1   5  -2 6985.49 332.877   1
   1   5  -2 8533.66 361.486   2
   1   5  -1 10.9210 17.2970   1
  -1  -5   1 12.3150 7.95434   2
   1   5  -1 6.23456 14.0732   2
   1   5   0 487.103 76.7774   2
  -1  -5   0 448.764 72.3093   2
   1   5   1 4579.48 249.423   2
  -1  -5  -1 4309.46 248.484   2
  -1  -5  -2 1198.26 124.802   2
   1   5   2 1234.77 126.233   2
  -1  -5  -3 241.477 53.6547   2
  -1  -5  -4 1993.72 176.067   2
  -1  -5  -5 60.6613 27.0391   2
   1   5   5 137.429 43.9460   2
   1   5   6 230.992 59.9044   1
   1   5   7 117.850 39.4081   4
   1   5   7 61.6073 34.8615   1
  -1  -5  -7 81.4442 26.3752   3
  -1  -5  -8 202.306 44.8718   3
   1   5   8 230.654 46.9355   4
   1   5   8 193.034 64.9650   1
  -1  -5  -8 192.622 33.9997   5
  -1  -5  -9 317.937 35.9560   5
  -1  -5  -9 371.144 64.6480   3
   1   5   9 419.169 100.873   1
   1   5   9 375.970 56.5389   4
   1   5  10-21.9037 31.7047   1
   1   5  11-126.193 65.9264   1
   1   5  12 90.4905 58.6109   1
  -1  -6  10 211.920 78.9326   1
  -1  -6   9 50.6010 52.3552   1
  -1  -6   8 266.125 80.1456   1
  -1  -6   7 224.480 72.4627   1
   1   6  -6 15546.7 660.627   2
  -1  -6   6 15113.2 658.694   1
   1   6  -5 207.340 60.9642   2
   1   6  -4 4391.58 289.108   2
   1   6  -4 4204.86 287.971   1
   1   6  -3 1931.31 177.014   2
   1   6  -3 1707.85 168.336   1
   1   6  -2 7172.16 350.599   1
   1   6  -2 7672.75 374.366   2
   1   6  -1 60.6796 30.1995   1
   1   6  -1 64.6322 29.5371   2
  -1  -6   1 91.9232 32.2333   2
  -1  -6   0 564.906 92.2382   2
   1   6   0 677.045 104.036   2
  -1  -6  -1 168.367 50.6943   2
   1   6   1 190.203 51.3613   2
  -1  -6  -2 1192.02 139.359   2
   1   6   2 932.447 118.553   2
   1   6   3 2868.49 216.761   2
  -1  -6  -3 3169.60 237.937   2
  -1  -6  -4 270.397 65.8218   2
   1   6   4 281.553 66.7294   2
   1   6   5 89.1131 37.5201   2
   1   6   6 30.8989 27.6839   1
   1   6   6 22.1746 21.2226   2
   1   6   7 39.5100 28.9625   4
   1   6   7 35.2441 13.4037   1
  -1  -6  -8 142.113 32.2740   5
  -1  -6  -8 80.2953 31.5253   3
   1   6   8 138.140 45.2004   4
   1   6   8 153.612 60.7446   1
   1   6   9-8.00973 28.0228   1
  -1  -6  -9-2.89066 11.1593   5
  -1  -6  -9 15.3267 13.8160   3
  -1  -6 -10 34.7343 24.0326   3
   1   6  10 36.1838 36.0172   1
   1   6  11-48.7308 47.0578   1
   1   6  12 32.1008 41.2256   1
   1   7 -10 242.562 90.7164   2
  -1  -7  10 200.470 86.3703   1
   1   7  -9 902.612 165.824   2
  -1  -7   9 687.303 147.232   1
   1   7  -8 1057.05 168.081   2
   1   7  -7 50.0762 37.7229   2
   1   7  -6 111.991 47.7179   2
   1   7  -5 16750.9 704.658   2
   1   7  -4 1373.60 167.881   2
   1   7  -3 7737.94 418.939   2
   1   7  -3 7770.80 403.595   1
   1   7  -2 235.165 60.0414   1
   1   7  -2 171.901 55.5421   2
  -1  -7   1 34.9002 27.7229   2
   1   7  -1 44.3006 35.1188   2
   1   7  -1 11.4212 9.42781   1
   1   7   0 3823.97 271.864   2
  -1  -7   0 3803.51 270.965   2
  -1  -7  -1 311.650 74.7998   2
   1   7   1 357.928 77.9184   2
   1   7   2 1504.78 163.284   2
  -1  -7  -2 1439.23 167.476   2
   1   7   3 98.4088 42.9236   2
   1   7   4 2217.76 214.095   2
   1   7   5 2874.81 245.925   2
   1   7   6 2.43572 14.9384   2
   1   7   6-4.14492 12.1007   1
   1   7   7 580.146 108.324   2
   1   7   7 523.618 103.698   1
   1   7   8 45.6828 39.7643   1
  -1  -7  -8-19.8516 14.7747   3
   1   7   8 37.9126 29.2299   4
  -1  -7  -9 83.6184 32.6217   3
   1   7   9 105.116 56.6170   1
   1   7  10-11.4117 26.2280   1
  -1  -7 -10 21.0437 19.5385   3
   1   7  11 79.6957 50.3975   1
  -1  -7 -11 24.2239 13.2959   3
   1   8  -9 529.596 133.637   2
   1   8  -8-47.8927 53.8656   2
   1   8  -7-49.3917 42.3806   2
   1   8  -6 1391.82 190.826   2
   1   8  -5 263.752 84.2712   2
   1   8  -4 2182.23 229.467   2
   1   8  -3 93.1052 47.0319   2
   1   8  -2 6785.99 377.058   1
   1   8  -2 7597.17 431.968   2
   1   8  -1 951.869 141.963   2
   1   8  -1 864.829 121.338   1
   1   8   0 1188.19 158.631   2
   1   8   0 944.992 135.029   1
   1   8   1-56.3440 45.7911   2
   1   8   2 2507.30 233.558   2
   1   8   3 1344.86 167.293   2
   1   8   4 47.2547 27.8180   2
   1   8   5 168.620 61.3843   2
   1   8   6 66.4712 44.5077   2
   1   8   7 239.091 72.3290   2
   1   8   7 156.285 56.5488   1
   1   8   8-20.8614 29.8674   1
  -1  -8  -8-10.6184 13.5062   3
   1   8   9 4.42151 34.0569   1
  -1  -8  -9 73.0180 33.0962   3
   1   8  10-75.5305 60.3266   1
  -1  -8 -10-7.51474 19.5558   3
   1   8  11 162.624 81.6284   1
   1   9  -8-55.7514 47.0963   2
   1   9  -7-25.9736 40.5486   2
   1   9  -6 78.6575 45.0005   2
   1   9  -5 182.042 73.6529   2
   1   9  -4-29.9317 37.7469   2
   1   9  -3 1797.42 219.178   2
   1   9  -2 88.0704 33.9171   2
   1   9  -1 1157.57 168.389   2
   1   9   0 724.408 130.253   2
   1   9   1 66.0428 41.3710   2
   1   9   2 91.8112 51.8705   2
   1   9   3 260.440 83.1924   2
   1   9   4-56.1956 49.2496   2
   1   9   5 2677.57 267.825   2
   1   9   6-63.4105 50.4777   2
   1   9   7-18.0028 17.3910   2
   1   9   7 20.9159 35.1115   1
   1   9   8 14.8692 29.5166   1
   1   9   9-16.5822 35.4993   1
  -1  -9  -9 74.6641 38.1706   3
   1   9  10 3.99547 20.1141   1
   1  10  -7 81.3856 58.5544   2
   1  10  -6 263.643 99.9919   2
   1  10  -5 294.952 95.3846   2
   1  10  -4 109.405 59.8059   2
   1  10  -3 272.252 87.9118   2
   1  10  -2 80.1513 49.7853   2
   1  10  -1-53.3708 44.5534   2
   1  10   0 3.12296 35.0336   2
   1  10   1 171.732 68.4037   2
   1  10   2 239.170 92.1159   2
   1  10   3-22.7797 30.1203   2
   1  10   4-60.3150 53.4922   2
   1  10   5 9.17346 35.0251   2
   1  10   6 99.8203 58.9255   2
   1  10   7 1.10283 32.1964   1
   1  10   7 43.7815 35.7147   2
   1  10   8 55.9505 41.9526   1
   1  10   9 39.0771 35.0502   1
   1  11  -5 42.4534 47.7163   2
   1  11  -4 191.774 86.6457   2
   1  11  -3 505.509 129.788   2
   1  11  -2 11.4148 23.6175   2
   1  11  -1 341.471 104.512   2
   1  11   0 106.025 55.2177   2
   1  11   1 35.3504 32.0861   2
   1  11   2 18.1849 41.6299   2
   1  11   3 274.349 95.4643   2
   1  11   4 27.2666 34.9657   2
   1  11   5 285.063 93.7605   2
   1  11   6-6.85370 15.8820   1
   1  11   7-63.4766 42.5880   1
   1  12  -1 40.5398 50.0009   2
   1  12   0-89.0028 77.0938   2
   1  12   1 66.6452 51.8201   2
  -2  11   0 28.9615 48.5791   2
  -2  11  -1 27.0106 45.9009   2
  -2  10   4-55.3394 53.0020   2
  -2  10   3 452.529 120.268   2
  -2  10   2 176.549 72.9119   2
  -2  10   1 67.8775 32.2905   2
  -2  10   0 112.321 55.8955   2
  -2  10  -1 383.076 107.555   2
  -2  10  -2 185.810 82.2455   2
  -2  10  -3 209.449 91.3458   2
  -2  10  -4 290.697 96.1398   2
  -2  10  -5 84.4169 64.6027   2
  -2   9   6 221.693 81.2215   2
  -2   9   5 460.225 114.901   2
  -2   9   4 887.609 165.075   2
  -2   9   4 507.265 87.4976   1
  -2   9   3 457.760 114.102   2
  -2   9   2 11.7377 20.9203   2
  -2   9   1 3011.55 293.418   2
  -2   9   0-51.3483 36.3830   2
  -2   9  -1 284.522 92.3208   2
  -2   9  -2 2435.88 270.162   2
  -2   9  -3 840.158 159.344   2
  -2   9  -4 143.804 62.1564   2
  -2   9  -5 479.799 124.390   2
  -2   9  -6 106.618 63.7163   2
  -2   9  -7 10.3307 28.7122   2
   2  -8  -9-38.5955 32.6363   3
  -2   8   8 39.4480 33.5800   1
   2  -8  -8-55.4224 37.8788   3
  -2   8   7 350.538 84.4285   1
  -2   8   7 441.406 106.887   2
  -2   8   6-0.15455 17.2190   1
  -2   8   6 19.7467 15.3204   2
  -2   8   5 117.731 43.5003   1
  -2   8   5 162.971 67.6415   2
  -2   8   4 861.557 154.774   2
  -2   8   3 41.9784 33.7756   2
  -2   8   2 79.8077 25.2372   1
  -2   8   2 86.7317 48.5774   2
  -2   8   1 331.936 55.5004   1
  -2   8   1 320.571 87.5251   2
  -2   8   0-6.55930 25.4686   2
  -2   8   0 3.59892 6.88937   1
  -2   8  -1 41.3552 37.1003   2
  -2   8  -1 42.8511 24.1517   1
  -2   8  -2 425.804 69.0086   1
  -2   8  -2 569.157 118.987   2
  -2   8  -3 2337.37 254.182   2
  -2   8  -3 1655.88 151.644   1
  -2   8  -4 484.525 112.598   2
  -2   8  -4 458.016 83.1089   1
  -2   8  -5 225.924 78.2763   2
  -2   8  -5 240.280 67.0855   1
  -2   8  -6 434.323 114.519   2
  -2   8  -7 273.968 100.456   2
  -2   8  -8 34.1416 43.2867   2
  -2   8  -9 0.32590 30.1166   2
  -2   7  10-49.5517 41.0628   1
   2  -7 -10 48.7798 40.6672   3
  -2   7   9 24.3460 25.2761   1
   2  -7  -9 115.801 58.4207   3
  -2   7   8 117.715 47.7156   1
   2  -7  -8 116.996 42.9884   3
  -2   7   7-6.66466 15.7490   1
  -2   7   7-58.9876 45.0251   2
  -2   7   6 18.3987 13.2694   1
  -2   7   6 38.9837 28.0797   2
  -2   7   5 400.491 75.0673   1
  -2   7   5 326.115 86.8009   2
  -2   7   4 19.6311 28.8362   2
  -2   7   3 2133.03 221.590   2
  -2   7   3 2124.17 150.388   1
  -2   7   2 8.73238 15.0886   2
  -2   7   2 15.6268 13.4532   1
  -2   7   1 107.713 43.3602   2
  -2   7   0 500.990 62.0804   1
  -2   7   0 539.722 107.219   2
  -2   7  -1 513.464 65.0675   1
  -2   7  -1 531.050 105.415   2
  -2   7  -2 832.710 90.7386   1
  -2   7  -2 889.809 139.292   2
  -2   7  -3 6917.57 419.027   2
  -2   7  -3 5912.08 289.928   1
  -2   7  -4 2530.89 248.832   2
  -2   7  -4 2145.10 174.110   1
  -2   7  -5 37.4025 27.1563   1
  -2   7  -5-21.9550 40.6187   2
  -2   7  -6 263.766 85.3945   2
  -2   7  -6 258.710 67.1046   1
   2  -7   7 30.3320 31.0156   1
  -2   7  -7 82.8519 48.7890   2
  -2   7  -8 347.126 100.781   2
   2  -7   8 326.736 81.9607   1
   2  -7   9-39.4119 39.9476   1
  -2   7  -9-22.0677 48.3327   2
  -2   7 -10 135.600 73.9006   2
   2  -7  10 93.7604 58.9670   1
   2  -7  11 23.8780 56.9826   1
   2  -6 -11 347.096 88.4842   3
  -2   6  11 285.655 112.856   1
  -2   6  10 70.4634 51.2351   1
   2  -6 -10-3.48011 26.7330   3
  -2   6   9-29.6499 37.1715   1
   2  -6  -9-7.70408 13.8752   3
   2  -6  -8 238.445 66.8461   3
  -2   6   8 198.408 65.1880   1
  -2   6   7-8.65574 27.3160   1
  -2   6   6 657.122 104.163   1
  -2   6   6 667.531 114.125   2
  -2   6   5-1.55325 10.9993   1
  -2   6   5-14.7595 26.0420   2
  -2   6   4 668.925 117.161   2
  -2   6   3-0.64730 7.58942   1
  -2   6   3 34.6819 27.9736   4
  -2   6   2 2736.29 151.666   1
  -2   6   2 2983.28 240.394   2
  -2   6   2 2783.77 231.611   4
   2  -6  -1 2887.58 243.712   2
  -2   6   1 3182.62 247.801   2
  -2   6   0 165.004 30.1133   1
  -2   6   0 132.145 46.9632   2
   2  -6   0 179.589 56.4250   2
  -2   6  -1 5876.33 350.199   2
  -2   6  -1 5471.33 224.508   1
   2  -6   1 5880.37 347.506   2
  -2   6  -2 3725.18 275.985   2
  -2   6  -2 3635.14 187.611   1
  -2   6  -3 54.7166 33.2702   2
  -2   6  -3 84.9154 28.3528   1
  -2   6  -4 6918.52 327.708   1
  -2   6  -4 7776.00 423.996   2
  -2   6  -5 392.316 91.3539   2
  -2   6  -5 372.605 74.8522   1
   2  -6   5 351.398 71.5661   1
  -2   6  -6-4.24117 21.6860   1
   2  -6   6 20.0178 26.1028   1
  -2   6  -6 3.05964 18.9240   2
   2  -6   7 1292.24 154.357   1
  -2   6  -7 1522.54 195.605   2
  -2   6  -8 393.802 104.569   2
   2  -6   8 393.189 87.2426   1
   2  -6   9 160.458 58.2720   1
   2  -6  10 615.360 130.078   1
   2  -6  11 263.710 93.2992   1
  -2   5  11 50.9280 35.4688   1
   2  -5 -11 151.315 60.5027   3
  -2   5  10 327.730 99.5576   1
   2  -5 -10 311.794 80.2766   3
  -2   5   9 386.468 98.5043   1
   2  -5  -9 335.511 77.8640   3
  -2   5   8 260.577 79.8285   1
   2  -5  -8 382.356 82.3148   3
  -2   5   7-12.2249 22.2292   1
  -2   5   7-8.77028 18.2975   4
   2  -5  -7 9.43531 19.3688   3
  -2   5   6 699.544 108.139   1
  -2   5   6 472.860 84.7795   4
  -2   5   6 672.065 109.545   2
  -2   5   5 64.1658 25.8133   4
  -2   5   5 82.5240 47.0866   2
  -2   5   4 1535.91 168.840   2
  -2   5   4 1469.01 150.093   4
   2  -5  -4 1708.89 184.529   2
  -2   5   4 1350.32 123.540   1
   2  -5  -3 4041.41 281.668   2
  -2   5   3 3957.86 203.636   1
  -2   5   3 3808.68 263.970   2
  -2   5   3 4287.43 266.322   4
  -2   5   2 1168.56 87.8465   1
  -2   5   2 1239.34 141.684   2
   2  -5  -2 1426.09 158.492   2
  -2   5   2 1440.30 147.721   4
  -2   5   1 1490.77 157.090   4
   2  -5  -1 1212.11 141.958   2
  -2   5   0 921.233 126.849   4
  -2   5   0 693.997 56.5682   1
   2  -5   0 775.388 110.498   2
   2  -5   1 2502.13 202.938   2
  -2   5  -1 2665.49 128.929   1
  -2   5  -2 11410.8 373.162   1
  -2   5  -3 3102.62 174.824   1
  -2   5  -4 10.4342 12.7182   1
   2  -5   4 7.69034 19.4218   1
  -2   5  -4-2.65006 13.5901   2
   2  -5   5 383.865 66.7861   1
  -2   5  -5 416.128 72.6233   1
  -2   5  -5 486.344 95.5795   2
   2  -5   6 156.103 51.2074   1
  -2   5  -6 128.634 49.1130   2
  -2   5  -6 126.129 43.5576   1
  -2   5  -7 202.025 58.1854   1
   2  -5   7 172.544 54.7241   1
  -2   5  -8 1273.16 149.134   4
   2  -5   8 1000.52 142.432   1
   2  -5   9 132.646 51.6795   1
   2  -5  10-1.39975 18.9954   1
   2  -5  11-68.2080 56.0366   1
   2  -5  12 71.9258 60.1661   1
  -2   4  12-126.899 69.8380   1
  -2   4  11 436.474 117.449   1
  -2   4  10 53.6657 41.9148   1
   2  -4 -10 93.7916 45.7027   3
   2  -4  -9 100.180 41.6435   3
  -2   4   9 44.9098 37.8711   1
  -2   4   8 475.459 101.745   1
   2  -4  -8 530.749 90.7799   3
   2  -4  -7 0.82125 15.0731   3
   2  -4  -7-7.39500 14.2900   5
  -2   4   7-9.79785 27.4655   1
  -2   4   6 4359.43 275.020   1
   2  -4  -6 4394.08 266.949   3
  -2   4   6 3601.00 227.848   4
  -2   4   5 516.630 86.4410   2
   2  -4  -5 597.058 102.242   2
  -2   4   5 445.916 74.1787   4
   2  -4  -4 820.323 116.335   2
  -2   4   4 579.962 77.7812   1
  -2   4   4 646.048 94.3109   2
  -2   4   4 582.563 83.4884   4
  -2   4   3 4014.12 199.569   1
  -2   4   3 4436.61 266.626   2
   2  -4  -3 4518.51 277.627   2
  -2   4   3 4372.09 247.989   4
  -2   4   2 31.3040 21.9651   4
   2  -4  -2 79.2320 33.5999   2
  -2   4   2 68.5299 20.0610   1
   2  -4  -1-1.62556 19.4110   2
  -2   4   1 6.45954 6.32674   1
  -2   4   1-18.5101 22.1618   4
  -2   4   0 9083.58 264.046   1
   2  -4   0 9892.49 406.731   2
  -2   4  -1 7670.51 352.777   4
   2  -4   1 6758.00 318.864   2
  -2   4  -2 46792.2 1132.07   1
  -2   4  -3 4301.06 198.458   1
   2  -4   3 3761.44 183.284   1
  -2   4  -4 1143.94 105.814   1
   2  -4   4 979.764 96.4054   1
   2  -4   5 713.092 91.4228   1
  -2   4  -5 692.991 90.0150   1
   2  -4   6 6318.82 331.047   1
  -2   4  -6 6845.01 339.650   1
  -2   4  -7 671.297 96.9900   4
  -2   4  -7 584.637 98.6997   1
   2  -4   7 652.120 106.156   1
  -2   4  -8 818.297 100.537   4
   2  -4   8 897.158 136.491   1
   2  -4   9 928.977 148.616   1
  -2   4  -9 746.123 89.2192   4
   2  -4  10 169.736 63.6703   1
   2  -4  11 25.8642 39.0205   1
   2  -4  12-79.4821 57.1374   1
  -2   3  12 69.3620 55.9260   1
  -2   3  11 536.255 128.460   1
  -2   3  10 14.7474 29.4881   1
  -2   3   9 31.0511 22.3770   1
   2  -3  -9-14.5557 28.4854   3
   2  -3  -8 185.326 52.0270   3
  -2   3   8 166.582 59.6558   1
  -2   3   7 2230.20 208.169   1
   2  -3  -7 2014.26 171.825   3
   2  -3  -7 2134.22 110.912   5
   2  -3  -6 76.0042 21.8974   5
   2  -3  -6 70.3189 34.1971   2
  -2   3   6 45.0183 23.2326   1
   2  -3  -6 77.9012 32.8235   3
  -2   3   5 64.4304 25.9109   4
   2  -3  -5 63.4763 29.7343   2
  -2   3   4 14230.2 499.895   4
  -2   3   4 16300.8 524.479   1
   2  -3  -4 16295.2 570.173   2
  -2   3   4 14071.3 517.847   2
   2  -3  -3 3643.09 226.196   2
  -2   3   3 3798.74 192.881   1
  -2   3   3 3885.44 212.946   4
  -2   3   2 21078.1 649.076   4
  -2   3   2 21847.9 665.091   2
   2  -3  -2 21932.0 678.471   2
  -2   3   2 20618.3 567.851   1
  -2   3   1 398.094 35.1121   1
   2  -3  -1 402.077 65.5863   2
  -2   3   1 359.836 60.4499   4
  -2   3   1 364.479 59.1452   2
  -2   3   0 89.8297 27.7563   4
   2  -3   0 150.658 38.4528   2
  -2   3   0 99.7949 32.4756   2
   2  -3   1 1156.41 109.530   2
  -2   3  -1 1225.07 57.0453   1
  -2   3  -1 1414.14 118.378   4
   2  -3   2 586.400 49.3917   1
  -2   3  -2 585.051 50.5354   1
  -2   3  -3 9081.09 307.716   1
   2  -3   3 8425.41 304.082   1
  -2   3  -4 28256.2 820.821   1
   2  -3   4 28490.0 827.337   1
  -2   3  -5 20952.5 695.758   1
   2  -3   5 22721.7 715.148   1
  -2   3  -6 640.675 95.7319   1
  -2   3  -6 799.258 95.8446   4
   2  -3   6 533.302 87.0247   1
  -2   3  -7 248.703 63.4147   1
   2  -3   7 289.286 68.3854   1
  -2   3  -7 188.786 42.3763   4
   2  -3   8 1809.29 187.914   1
  -2   3  -8 1718.02 124.145   4
  -2   3  -9 3424.40 174.075   4
   2  -3   9 3811.52 303.345   1
   2  -3  10 37.4072 51.1550   1
   2  -3  11 61.5042 49.5469   1
   2  -3  12-21.7476 34.2665   1
  -2   2  12 22.7029 28.1834   1
  -2   2  11 57.8908 54.3757   1
  -2   2  10-14.3294 20.2761   1
  -2   2   9-14.8506 32.2138   1
  -2   2   8 44.8857 44.5635   1
   2  -2  -8 81.9046 35.6247   3
   2  -2  -7 236.773 23.1679   5
   2  -2  -7 178.098 56.5896   1
  -2   2   7 259.407 69.4027   1
   2  -2  -7 249.494 57.1245   3
   2  -2  -6 1066.93 128.688   1
   2  -2  -6 963.873 66.0507   5
   2  -2  -6 963.867 104.112   3
   2  -2  -6 1014.11 130.059   2
  -2   2   6 1009.74 129.536   1
   2  -2  -5 61.5988 24.8298   1
   2  -2  -5 97.8934 37.1507   2
   2  -2  -5 116.505 38.0154   4
   2  -2  -5 57.7313 17.2421   5
   2  -2  -5 58.5083 25.3819   3
   2  -2  -4 45.3382 21.2400   1
   2  -2  -4 51.5595 18.4978   5
   2  -2  -4 39.1735 12.2630   2
   2  -2  -4 76.6524 28.5953   4
  -2   2   4 41.6481 21.7529   4
  -2   2   4 41.1394 19.2451   1
   2  -2  -3 435.777 56.1245   1
   2  -2  -3 566.177 73.1551   2
  -2   2   3 404.480 58.1150   2
   2  -2  -3 477.977 65.4783   4
  -2   2   3 439.662 60.3105   4
  -2   2   3 556.296 66.3720   1
   2  -2  -2 11884.5 373.405   1
  -2   2   2 13868.8 441.150   2
   2  -2  -2 14874.3 451.903   4
   2  -2  -2 13095.8 437.663   2
  -2   2   2 12976.0 385.680   1
  -2   2   2 12495.3 419.503   4
  -2   2   1 115.174 29.2198   4
   2  -2  -1 117.209 30.8052   2
  -2   2   1 113.164 29.6358   2
  -2   2   1 122.173 19.0628   1
   2  -2  -1 128.518 38.5831   4
   2  -2   0 18111.4 529.891   2
  -2   2   0 17429.7 526.491   4
  -2   2   0 17921.4 529.354   2
  -2   2  -1 5448.29 230.926   4
   2  -2   1 5301.11 227.046   2
  -2   2  -1 5348.73 227.496   2
  -2   2  -2 42354.7 1002.39   1
   2  -2   2 43310.4 1009.32   1
  -2   2  -2 41431.5 1073.37   4
  -2   2  -2 42998.0 1093.41   2
  -2   2  -3 18180.0 508.542   4
   2  -2   3 17535.1 486.888   1
  -2   2  -4 31044.2 791.207   4
   2  -2   4 30614.4 817.605   1
  -2   2  -5 19135.8 557.936   4
  -2   2  -5 21104.7 634.398   1
   2  -2   5 20220.1 633.786   1
  -2   2  -6 360.365 48.2945   4
   2  -2   6 307.291 63.2319   1
  -2   2  -6 284.326 61.4112   1
   2  -2   7-5.25911 27.4554   1
  -2   2  -7 1.15309 7.43363   4
  -2   2  -7-1.29388 11.9217   1
   2  -2   8 84.1855 42.0567   1
  -2   2  -8 56.7142 16.5137   4
  -2   2  -9 4.41501 4.54398   4
   2  -2   9 35.4673 24.3581   1
   2  -2  10 2306.51 141.003   5
   2  -2  10 3039.00 284.260   1
   2  -2  11-62.9997 52.2299   1
   2  -2  12 4026.72 365.936   1
   2  -2  13 5.29896 28.0243   1
  -2   1  12-63.9501 56.3083   1
  -2   1  11 966.580 176.191   1
  -2   1  10-71.6146 52.9609   1
  -2   1   9 558.528 118.448   1
   2  -1  -8 1294.31 115.551   4
  -2   1   8 1116.85 157.342   1
   2  -1  -7 28.2502 17.4898   4
   2  -1  -7 21.4514 19.4553   2
   2  -1  -7 24.3393 12.7575   3
   2  -1  -7 31.3050 27.6936   1
  -2   1   7 38.2710 33.2261   1
   2  -1  -6 87.5072 36.3384   1
  -2   1   6 112.376 41.7272   1
   2  -1  -6 115.241 36.6966   3
   2  -1  -6 127.870 41.2366   2
   2  -1  -6 79.8893 26.2854   4
   2  -1  -5 464.334 73.3475   2
   2  -1  -5 510.180 69.6079   3
   2  -1  -5 482.978 60.9609   4
   2  -1  -5 429.724 74.6449   1
   2  -1  -5 489.573 42.7290   5
   2  -1  -4 634.438 80.4301   2
   2  -1  -4 528.469 63.5020   4
   2  -1  -4 659.783 55.1461   5
   2  -1  -4 648.235 81.9065   1
  -2   1   4 694.704 87.1744   1
   2  -1  -3 10964.8 366.147   1
   2  -1  -3 10842.7 372.545   2
  -2   1   3 10116.9 365.816   1
   2  -1  -3 10725.9 350.767   4
  -2   1   2 35.0655 12.6234   1
   2  -1  -2 29.7091 12.3666   1
   2  -1  -2 25.7501 12.6445   5
   2  -1  -2 26.2958 12.3256   4
   2  -1  -2 28.2306 13.5345   2
  -2   1   2 36.8565 15.9087   2
  -2   1   1 1602.75 97.2142   2
   2  -1  -1 1618.35 98.8908   2
  -2   1   1 1740.92 84.4713   1
   2  -1  -1 1784.13 107.989   4
  -2   1   1 1659.64 104.075   4
   2  -1  -1 1599.67 83.7978   1
   2  -1   0 6810.53 240.357   2
  -2   1   0 7752.97 248.800   2
  -2   1   0 7225.52 256.444   4
   2  -1   0 7556.66 195.087   1
  -2   1  -1 42917.4 1017.38   2
  -2   1  -1 40480.1 1018.06   4
   2  -1   2 6608.77 230.458   4
  -2   1  -2 6342.99 228.495   4
   2  -1   2 6329.38 204.177   1
  -2   1  -3 2403.86 120.633   1
  -2   1  -3 2048.26 110.897   4
  -2   1  -4 5950.09 242.393   1
   2  -1   4 6008.61 248.534   1
   2  -1   5 3919.47 217.398   1
  -2   1  -5 3946.69 212.306   1
   2  -1   6 2192.94 179.971   1
  -2   1  -6 2287.15 173.301   1
  -2   1  -6 1951.18 92.9154   4
  -2   1  -7 2502.47 198.116   1
   2  -1   7 2612.45 208.248   1
  -2   1  -8 133.681 42.0058   1
   2  -1   8 103.252 25.3262   5
   2  -1   8 44.7747 20.6453   1
   2  -1   9 1126.80 115.365   3
   2  -1   9 1332.57 169.352   1
   2  -1   9 1288.75 87.8321   5
   2  -1  10 127.846 59.0212   1
   2  -1  10 156.473 23.8349   5
   2  -1  11 2158.39 252.001   1
   2  -1  12 301.358 102.987   1
   2  -1  13 1078.29 190.591   1
  -2   0  12-73.1720 50.7299   1
  -2   0  11 909.218 175.516   1
  -2   0  10 172.664 72.4590   1
  -2   0   9 57.5351 46.3674   1
   2   0  -9 84.6349 25.8975   4
   2   0  -8 3042.94 170.153   4
  -2   0   8 3255.47 278.046   1
  -2   0   7 849.779 133.945   1
   2   0  -7 733.513 78.9762   4
   2   0  -7 752.876 101.274   2
  -2   0   6 103.086 38.0475   1
   2   0  -6 112.363 39.6042   1
   2   0  -6 95.6265 33.2383   2
   2   0  -6 113.341 30.6721   4
   2   0  -5 4734.59 211.698   4
   2   0  -5 4685.62 235.312   2
   2   0  -4 2026.26 157.979   1
   2   0  -4 2093.34 126.709   4
  -2   0   4 2151.85 108.867   5
   2   0  -4 2085.51 99.3170   5
   2   0  -4 2046.01 132.322   2
   2   0  -3 1138.60 85.4578   2
  -2   0   3 1234.73 109.544   1
  -2   0   3 1281.93 80.6588   5
   2   0  -3 1251.84 74.8207   5
   2   0  -3 1242.88 107.390   1
  -2   0   2 20827.6 571.154   1
   2   0  -2 21202.0 538.300   2
   2   0  -2 20385.2 528.559   5
  -2   0   2 21093.5 537.150   5
  -2   0   1 203.277 29.9433   1
   2   0  -1 159.309 27.0203   5
   2   0  -1 205.575 31.3223   1
  -2   0   1 193.215 22.8053   2
  -2   0   1 199.564 31.0537   5
   2   0  -1 173.551 23.9001   2
  -2   0   0 1349.97 60.7802   2
   2   0   0 1452.26 63.8405   2
   2   0   0 1336.54 83.5294   5
   2   0   1 21265.4 559.236   5
   2   0   2 883.391 60.9012   4
   2   0   2 897.540 67.3528   5
   2   0   3 8569.30 252.438   4
   2   0   3 8633.93 275.446   5
   2   0   3 8293.30 286.678   1
   2   0   4 486.738 68.2006   1
   2   0   4 671.221 46.6063   4
   2   0   4 514.946 52.2190   5
   2   0   5 1525.47 91.3032   5
   2   0   6 175.484 29.1149   5
  -2   0  -6 168.070 41.4582   1
  -2   0  -7 2428.54 184.191   1
   2   0   7 2322.53 137.543   3
   2   0   7 2407.37 114.925   5
   2   0   7 2829.41 213.618   1
   2   0   8 25.3156 27.0300   1
  -2   0  -8 17.7946 9.82646   1
   2   0   8 26.1581 9.63086   5
   2   0   8 41.9601 22.4211   3
   2   0   9 61.3922 11.1166   5
   2   0   9 57.8231 24.4581   3
   2   0  10 68.8783 40.5639   1
   2   0  11 95.0175 55.5974   1
   2   0  12 5101.61 418.884   1
   2   0  13 29.8929 44.7570   1
  -2  -1  11 721.717 152.740   1
  -2  -1  10 663.057 138.421   1
  -2  -1   9 458.902 105.133   1
   2   1  -9 534.838 66.1202   4
  -2  -1   8 482.072 108.017   1
   2   1  -8 411.352 58.7627   4
  -2  -1   7 9.76662 7.50513   5
  -2  -1   7 16.2550 24.6181   1
   2   1  -6 937.295 124.522   1
  -2  -1   6 935.887 108.824   3
  -2  -1   6 862.630 120.567   1
  -2  -1   6 717.683 61.9025   5
  -2  -1   5 2196.12 182.804   1
  -2  -1   5 2147.39 154.164   3
  -2  -1   5 1894.14 106.478   5
  -2  -1   4 7279.05 248.060   5
  -2  -1   4 7128.87 295.321   3
   2   1  -3 41528.8 1088.48   1
  -2  -1   3 38929.5 976.208   5
  -2  -1   3 39841.4 1024.83   3
  -2  -1   3 43101.0 1085.95   1
   2   1  -2 8951.14 328.020   1
  -2  -1   2 9091.68 279.061   5
   2   1  -2 9041.07 273.561   5
  -2  -1   2 8735.66 320.341   1
  -2  -1   2 8662.14 293.013   3
   2   1  -1 41477.9 950.298   3
   2   1  -1 38438.0 984.076   1
   2   1  -1 38313.1 950.980   5
  -2  -1   1 39348.2 956.364   3
  -2  -1   1 39907.3 958.843   5
   2   1   0 360.426 38.3974   5
  -2  -1   0 306.090 30.9722   3
   2   1   0 353.412 30.9302   3
   2   1   1 342.987 24.0726   3
   2   1   1 241.450 32.4099   5
   2   1   2 2.29541 4.21812   5
  -2  -1  -2 6.79854 9.48966   5
   2   1   3 115.311 21.5902   5
  -2  -1  -3 85.8045 20.1054   5
   2   1   4 980.461 53.8726   3
  -2  -1  -4 944.236 69.4352   5
   2   1   4 1078.69 68.4383   5
   2   1   5 805.451 57.7593   3
   2   1   5 975.130 45.6113   4
   2   1   5 747.194 56.6281   5
   2   1   6 1598.32 79.9010   5
   2   1   6 1334.51 89.2194   3
   2   1   7 2869.02 154.102   3
   2   1   7 3153.77 115.135   5
   2   1   8 202.952 59.2322   1
   2   1   8 191.633 40.7518   3
   2   1   9 260.111 69.1036   1
   2   1   9 281.736 54.9709   3
   2   1  10 22.9641 25.3578   1
   2   1  10 30.5242 17.7175   3
   2   1  11 432.691 107.499   1
   2   1  12 386.038 117.200   1
   2   1  13 84.5524 65.0515   1
  -2  -2  11 118.285 67.0235   1
  -2  -2  10 85.4758 49.2138   1
  -2  -2   9 16.0874 7.62529   5
  -2  -2   9-36.1087 42.8914   1
  -2  -2   8 452.396 49.9624   5
  -2  -2   8 468.939 98.9131   1
  -2  -2   7 681.108 66.4993   5
  -2  -2   7 612.093 111.116   1
  -2  -2   6 675.020 107.940   1
  -2  -2   6 664.074 65.6553   5
  -2  -2   6 711.555 91.3087   3
   2   2  -6 735.699 116.232   1
   2   2  -5 1680.83 161.782   1
  -2  -2   5 1350.80 95.1300   5
  -2  -2   5 1481.78 125.376   3
  -2  -2   4 20739.2 623.768   3
  -2  -2   4 21071.5 579.632   5
   2   2  -3 16852.1 569.909   1
  -2  -2   3 17227.7 480.760   5
  -2  -2   3 16932.9 507.051   3
  -2  -2   2 39076.4 955.791   5
   2   2  -2 38363.4 1019.59   1
  -2  -2   2 38425.8 958.674   3
  -2  -2   1 2012.76 109.143   5
   2   2  -1 1913.82 126.122   1
   2   2   0 75535.4 1685.05   2
  -2  -2   0 73561.1 1682.06   2
  -2  -2  -1 1754.54 84.3915   2
   2   2   1 1405.03 75.8933   2
  -2  -2  -2 99950.3 2282.17   5
  -2  -2  -2 100066. 2287.12   2
  -2  -2  -3 51379.8 1240.97   2
  -2  -2  -3 51250.1 1219.98   5
  -2  -2  -4 44926.7 1052.89   5
  -2  -2  -4 41579.7 1098.01   2
  -2  -2  -5 2338.02 116.462   5
  -2  -2  -5 2262.47 149.083   2
  -2  -2  -6 2469.89 117.666   5
   2   2   8 2042.55 198.942   1
   2   2   9 537.424 103.321   1
   2   2  10-13.2195 45.0142   1
   2   2  11 115.703 63.0846   1
   2   2  12 19.0389 18.6489   1
   2   2  13 287.907 103.473   1
  -2  -3  11 249.549 90.5109   1
  -2  -3  10 122.982 62.7301   1
  -2  -3   9 2140.73 132.522   5
  -2  -3   9 2440.06 258.267   1
  -2  -3   8 422.704 57.0160   5
  -2  -3   8 320.136 86.3995   1
  -2  -3   7 120.841 57.7666   1
  -2  -3   7 119.132 31.5326   5
  -2  -3   6-7.31521 12.5562   5
  -2  -3   6 27.9087 19.2576   1
  -2  -3   5 714.129 73.4856   5
  -2  -3   5 700.223 86.3294   3
   2   3  -5 746.841 113.066   1
   2   3  -4 14661.2 562.199   1
   2   3  -3 10750.8 432.539   1
   2   3  -2 414.812 65.2290   1
   2   3  -1 22042.8 649.972   1
   2   3  -1 21187.0 586.102   2
  -2  -3   0 135.414 27.6066   2
   2   3   0 204.312 34.8942   2
  -2  -3  -1 20208.4 572.624   2
   2   3   1 22293.4 579.000   2
  -2  -3  -2 63.0553 19.8123   2
   2   3   2 99.1906 25.7902   2
  -2  -3  -3 7050.48 280.478   2
  -2  -3  -3 7219.35 251.491   5
   2   3   3 6999.46 267.536   2
  -2  -3  -4 561.151 75.4587   2
  -2  -3  -4 565.207 58.2766   5
  -2  -3  -4 558.846 41.6262   3
  -2  -3  -5 90121.6 2164.86   2
  -2  -3  -5 88466.7 2038.92   5
  -2  -3  -5 87278.6 1997.63   3
  -2  -3  -6 24557.8 648.978   5
  -2  -3  -6 25206.1 781.139   2
  -2  -3  -7 735.260 62.2102   5
   2   3   7 904.693 124.278   1
  -2  -3  -7 835.874 111.572   2
   2   3   8 626.089 111.678   1
   2   3   8 469.002 29.3349   4
   2   3   9 70.1343 33.6387   1
   2   3  10 37.7016 36.4796   1
   2   3  11-28.7061 27.0862   1
   2   3  12 127.366 71.5908   1
   2   3  13-41.1955 18.9311   1
  -2  -4  11 44.0254 36.4027   1
  -2  -4  10 386.196 105.189   1
  -2  -4   9 57.9647 47.9757   1
  -2  -4   8 3051.14 284.770   1
  -2  -4   7 32.5989 36.4251   1
  -2  -4   6 2876.22 243.064   1
  -2  -4   5 60.5337 30.5475   1
   2   4  -5 43.7687 28.9218   1
   2   4  -4 1907.01 180.746   1
   2   4  -3 97.3044 35.2076   1
   2   4  -2 257.713 54.4758   1
   2   4  -2 324.181 55.6982   2
   2   4  -1 33642.5 868.633   2
   2   4  -1 29643.3 895.586   1
  -2  -4   0 5723.15 254.021   2
   2   4   0 7282.93 276.705   2
  -2  -4  -1-6.45761 15.1980   2
   2   4   1 4.49896 12.9196   2
  -2  -4  -2 13836.2 475.606   2
   2   4   2 15150.3 475.303   2
  -2  -4  -3 7122.64 316.738   2
   2   4   3 8707.28 332.036   2
  -2  -4  -4 137889. 3312.49   2
   2   4   4 142779. 3277.54   2
  -2  -4  -5 2060.25 171.630   2
  -2  -4  -5 2396.59 135.560   5
  -2  -4  -6 72.5439 20.4456   3
  -2  -4  -6 73.4587 23.2618   5
  -2  -4  -6 37.9953 27.8360   2
   2   4   6 56.9209 31.8800   1
   2   4   7 7048.53 380.159   1
  -2  -4  -7 7087.79 256.678   5
  -2  -4  -7 6273.02 249.457   3
   2   4   8 6728.32 251.781   4
  -2  -4  -8 7227.43 253.111   5
  -2  -4  -9 21.7607 8.79358   5
   2   4   9 4.05208 5.02087   4
   2   4  10 271.867 81.6116   1
   2   4  11 320.270 88.3270   1
   2   4  12 195.128 80.9083   1
  -2  -5  10 56.9175 52.2813   1
  -2  -5   9 71.6786 29.9688   5
  -2  -5   9 76.7600 56.7611   1
  -2  -5   8 21.8055 28.8181   1
  -2  -5   8-3.07920 14.2775   5
  -2  -5   7 8.59303 14.8215   1
  -2  -5   6-3.96749 24.0322   1
  -2  -5   5 25.9370 30.4318   1
   2   5  -4 5518.31 305.079   2
   2   5  -4 5543.71 335.458   1
   2   5  -3 124.038 42.0666   2
   2   5  -3 123.933 46.1888   1
   2   5  -2 10.8429 15.4937   1
   2   5  -2 8.80946 15.0317   2
   2   5  -1 136.301 38.4821   2
   2   5  -1 166.040 48.0353   1
  -2  -5   0-6.52955 16.1526   2
   2   5   0 3.19596 12.4085   2
  -2  -5  -1 8324.20 353.084   2
   2   5   1 8669.69 352.132   2
  -2  -5  -2 6812.65 324.588   2
   2   5   2 8166.58 340.284   2
  -2  -5  -3 4574.63 258.842   2
   2   5   3 3635.41 226.863   2
  -2  -5  -4 2475.38 190.418   2
   2   5   4 2362.72 179.125   2
  -2  -5  -5 15465.8 597.574   2
   2   5   5 16392.1 573.139   2
  -2  -5  -6 4154.37 280.712   2
  -2  -5  -6 3711.63 179.188   3
  -2  -5  -6 3674.83 187.927   5
  -2  -5  -7 294.893 47.0156   3
  -2  -5  -7 337.833 48.6843   5
  -2  -5  -8 154.668 32.4930   5
   2   5   8 152.796 57.5013   1
   2   5   9 133.634 52.5953   1
  -2  -5  -9 55.1793 18.2800   5
   2   5   9 73.1348 22.9109   4
   2   5  10 251.633 84.0036   1
   2   5  11-8.58711 34.3150   1
   2   5  12-47.1084 54.7625   1
  -2  -6  10 1385.42 224.396   1
  -2  -6   9 23.1968 17.8818   5
  -2  -6   9-34.0162 31.7995   1
  -2  -6   8 298.120 96.9202   1
  -2  -6   7 786.013 143.417   1
   2   6  -6 39.9631 19.3082   2
   2   6  -5 150.295 45.8307   2
   2   6  -4 763.405 113.285   2
   2   6  -3 278.628 67.7154   1
   2   6  -3 331.747 72.9681   2
   2   6  -2 7.16192 18.1461   2
   2   6  -2-5.77625 18.7040   1
   2   6  -1 71.5369 34.4906   2
   2   6  -1 83.7052 39.6209   1
  -2  -6   0 3138.65 216.026   2
   2   6   0 3725.73 236.618   2
  -2  -6  -1 3738.04 237.360   2
   2   6   1 4013.81 241.858   2
  -2  -6  -2 759.083 106.861   2
   2   6   2 740.445 102.271   2
  -2  -6  -3 1203.88 137.903   2
   2   6   3 876.988 117.945   2
  -2  -6  -4 2156.22 195.430   2
   2   6   4 2009.59 179.688   2
   2   6   5 6666.68 348.554   2
  -2  -6  -5 7122.70 385.009   2
   2   6   6 7835.07 393.097   2
  -2  -6  -7 646.312 77.4045   5
   2   6   7 611.196 106.544   1
   2   6   8 932.399 143.982   1
  -2  -6  -8 779.937 84.7798   5
  -2  -6  -9 572.139 69.1023   5
  -2  -6  -9 458.173 70.1684   3
   2   6   9 554.099 120.464   1
   2   6  10 16.7303 37.4467   1
   2   6  11 348.695 104.776   1
   2   6  12 199.759 92.2727   1
   2   7 -10-47.2853 19.9559   2
  -2  -7   9 879.349 120.474   5
   2   7  -9 975.676 169.662   2
   2   7  -8 183.763 69.8718   2
   2   7  -7 3407.27 293.253   2
   2   7  -6 21.0724 27.4454   2
   2   7  -5 82.9049 34.0975   2
   2   7  -4 1636.62 178.804   2
   2   7  -3 17393.8 675.208   2
   2   7  -2 5825.19 337.919   2
   2   7  -2 4903.07 315.479   1
   2   7  -1 475.876 88.2540   2
   2   7  -1 502.687 96.9270   1
   2   7   0 2322.34 200.777   2
  -2  -7   0 2218.02 195.119   2
   2   7   1 483.129 87.9824   2
  -2  -7  -1 438.154 87.5310   2
  -2  -7  -2 1940.49 187.489   2
   2   7   2 1766.65 176.759   2
   2   7   3 407.955 79.0076   2
  -2  -7  -3 468.218 92.5749   2
   2   7   4 20.6742 19.3954   2
   2   7   5 186.022 61.9361   2
   2   7   6 55.6291 36.4098   2
   2   7   7 830.219 123.561   1
  -2  -7  -8 13.8708 17.5353   5
   2   7   8 56.7363 35.8227   1
  -2  -7  -8 44.1742 23.3122   3
  -2  -7  -9 23.8592 19.8543   5
  -2  -7  -9 10.3059 13.3086   3
   2   7   9 59.9795 38.2373   1
   2   7  10 32.5932 33.0847   1
  -2  -7 -10 13.5064 15.0164   3
   2   7  11-18.9845 29.8012   1
   2   8  -9 265.243 93.5677   2
   2   8  -8 241.524 86.4632   2
   2   8  -7-0.74412 23.0034   2
   2   8  -6-17.3680 30.4378   2
   2   8  -5 24.7365 40.7691   2
   2   8  -4 4177.16 315.082   2
   2   8  -3-5.84195 32.6183   2
   2   8  -2 2632.80 235.953   2
   2   8  -1 2504.80 229.486   2
   2   8   0 7819.06 422.738   2
   2   8   1-12.0459 25.8543   2
   2   8   2-11.6428 32.3209   2
   2   8   3 209.096 64.1664   2
   2   8   4 249.681 82.4701   2
   2   8   5 2394.58 231.683   2
   2   8   6 1143.45 155.990   2
   2   8   7-19.4847 27.3839   2
  -2  -8  -8-5.02909 13.3257   5
   2   8   8 31.6704 30.1280   1
  -2  -8  -8 0.11059 16.4430   3
  -2  -8  -9 15.1586 18.8182   3
   2   8   9-5.80239 15.7567   1
   2   8  10 38.0875 36.5292   1
   2   8  11 17.0891 22.8668   1
   2   9  -8 544.730 134.079   2
   2   9  -7 467.635 115.194   2
   2   9  -6-72.5334 46.9359   2
   2   9  -5 58.9018 40.9472   2
   2   9  -4 122.702 51.1719   2
   2   9  -3 9001.32 508.942   2
   2   9  -2 184.505 62.2548   2
   2   9  -1 2717.91 257.476   2
   2   9   0-4.15504 22.8238   2
   2   9   1 163.224 58.0184   2
   2   9   2 2732.26 256.236   2
   2   9   3 374.105 92.8075   2
   2   9   4-17.1893 40.3910   2
   2   9   5 21.5309 25.6653   2
   2   9   6 184.173 68.3489   2
   2   9   7 1041.31 160.205   2
   2   9   8 50.0540 40.1850   1
   2   9   9 56.6775 49.9787   1
   2   9  10 145.887 60.0013   1
   2  10  -7 200.026 92.7297   2
   2  10  -6 56.2194 48.7201   2
   2  10  -5-44.4573 19.3542   2
   2  10  -4 21.1880 20.7800   2
   2  10  -3 301.524 90.1193   2
   2  10  -2 460.848 114.482   2
   2  10  -1 263.843 77.1090   2
   2  10   0 4180.00 336.048   2
   2  10   1 306.305 87.1609   2
   2  10   2 500.385 113.289   2
   2  10   3 133.640 63.4107   2
   2  10   4 351.251 94.8045   2
   2  10   5 275.493 87.0533   2
   2  10   6 248.295 82.2682   2
   2  10   7 85.2270 53.3893   2
   2  10   8 36.0559 39.6199   1
   2  10   9 45.0209 32.7590   1
   2  11  -5 95.3453 60.8762   2
   2  11  -4 22.4478 28.9802   2
   2  11  -3 95.5639 60.1211   2
   2  11  -2 61.7736 44.9006   2
   2  11  -1 388.793 109.364   2
   2  11   0 36.7718 31.7311   2
   2  11   1 165.860 68.0514   2
   2  11   2 246.644 84.2260   2
   2  11   3-1.56554 35.3651   2
   2  11   4 8.83967 32.0304   2
   2  11   5-31.3909 37.9329   2
   2  11   6-3.99835 31.9401   2
   2  11   7 199.231 68.0961   1
   2  11   8 45.6552 39.6718   1
   2  12  -3 53.5652 45.3130   2
   2  12  -2-27.4424 60.9978   2
   2  12  -1 37.1617 37.3068   2
   2  12   0 120.925 72.7894   2
   2  12   1 71.9032 57.9893   2
   2  12   2-71.7197 67.0129   2
   2  12   3 62.4121 43.0244   2
  -3  10   3 1.20166 35.9606   2
  -3  10   2 84.1335 55.9471   2
  -3  10   1 126.643 60.3877   2
  -3  10   0 104.378 49.1621   2
  -3  10  -1-32.2720 47.7733   2
  -3  10  -2 20.1117 42.6889   2
  -3  10  -3 56.3460 44.1949   2
  -3  10  -4 70.7828 67.8653   2
  -3   9   5 13.5680 27.9944   2
  -3   9   4 1186.15 197.152   2
  -3   9   3 778.179 154.184   2
  -3   9   2 383.288 103.284   2
  -3   9   1 134.524 66.0277   2
  -3   9   0 472.827 113.245   2
  -3   9  -1 484.212 117.276   2
  -3   9  -2 65.7104 41.9179   2
  -3   9  -3 442.284 117.675   2
  -3   9  -4 567.171 134.544   2
  -3   9  -5 214.196 90.0169   2
  -3   9  -6 217.472 89.3865   2
  -3   9  -7 114.896 75.4337   2
   3  -8  -8 70.3827 39.0430   3
  -3   8   7 7.55605 26.8169   2
  -3   8   6 128.286 61.0244   2
  -3   8   5 2065.35 242.642   2
  -3   8   4 510.188 124.945   2
  -3   8   3 26.5374 19.1213   1
  -3   8   3 27.3581 35.4517   2
  -3   8   2 129.907 27.8423   1
  -3   8   2 249.443 85.0925   2
  -3   8   1 3307.32 146.738   1
  -3   8   1 3950.11 321.965   2
  -3   8   0 8.27929 31.6153   2
  -3   8   0-13.2080 12.2269   1
  -3   8   0 1.23991 6.32475   1
  -3   8  -1 73.7932 38.1408   2
  -3   8  -1 73.9659 19.2839   1
  -3   8  -2 330.098 49.1426   1
  -3   8  -2 419.736 101.765   2
  -3   8  -3 798.405 150.208   2
  -3   8  -4 826.991 153.855   2
  -3   8  -5 46.8503 40.8403   2
  -3   8  -6 277.470 89.5478   2
  -3   8  -7 171.248 67.3150   2
  -3   8  -8 233.413 99.0435   2
   3  -7  -9 90.0211 52.8741   3
   3  -7  -8-16.5106 24.2330   3
  -3   7   7 51.7980 35.3837   1
  -3   7   6-14.3638 28.5957   1
  -3   7   6 21.2556 22.9134   2
  -3   7   5 225.661 74.4799   2
  -3   7   4 1141.74 171.263   2
  -3   7   4 815.695 96.3257   1
  -3   7   3 926.121 93.1380   1
  -3   7   3 997.603 155.359   2
  -3   7   2 2141.77 121.457   1
  -3   7   2 1991.86 220.249   2
  -3   7   1 909.517 63.8656   1
  -3   7   1 775.317 56.3277   1
  -3   7   1 921.929 144.060   2
  -3   7   0 205.989 26.6712   1
  -3   7   0 153.306 54.7071   2
  -3   7   0 165.029 22.8428   1
  -3   7  -1 6102.48 397.648   2
  -3   7  -1 5630.74 196.140   1
  -3   7  -2 14.9885 13.9781   1
  -3   7  -2 1.44652 29.2527   2
  -3   7  -3 156.666 62.2085   2
  -3   7  -3 216.880 41.3739   1
  -3   7  -4 4395.56 339.470   2
  -3   7  -4 3880.48 217.101   1
  -3   7  -5 772.976 100.150   1
  -3   7  -5 665.001 129.683   2
  -3   7  -6 908.641 119.006   1
  -3   7  -6 787.013 148.946   2
  -3   7  -7 84.7271 45.1214   2
   3  -7   7 92.5528 36.9050   1
   3  -7   8 69.5835 40.3722   1
  -3   7  -8 79.6824 57.5080   2
  -3   7  -9 47.3783 19.3084   2
   3  -7   9 34.0656 27.5884   1
   3  -7  10 18.7320 18.7628   1
   3  -7  11-63.5843 45.9406   1
  -3   6  10 60.0688 54.3013   1
  -3   6   9 38.2635 37.0253   1
   3  -6  -9 21.4477 21.9331   3
  -3   6   8-2.47512 20.4280   1
   3  -6  -8-32.3839 28.6570   3
  -3   6   7 58.0393 32.3906   1
   3  -6  -7-42.4911 41.9342   3
  -3   6   6 262.309 63.9595   1
  -3   6   6 376.564 87.0400   2
  -3   6   5 136.727 54.2130   2
  -3   6   4 13.9198 12.3681   1
  -3   6   4 3.46726 13.8917   2
  -3   6   3 742.105 124.684   2
  -3   6   3 863.292 86.5265   1
  -3   6   2 1763.18 193.653   2
  -3   6   2 1960.38 113.934   1
  -3   6   1 75.4244 15.6423   1
  -3   6   1 12.6991 19.1314   2
  -3   6   1 52.0314 12.1700   1
  -3   6   0 917.578 138.306   2
  -3   6  -1 149.570 51.8174   2
  -3   6  -1 109.361 17.1782   1
  -3   6  -2 1.64699 20.3586   2
  -3   6  -2 50.0257 15.9687   1
  -3   6  -3 351.853 51.4060   1
  -3   6  -3 511.659 107.471   2
  -3   6  -4 698.384 81.7814   1
  -3   6  -4 819.929 131.062   2
  -3   6  -5 1134.76 117.612   1
  -3   6  -5 1017.95 153.735   2
  -3   6  -6 585.730 121.931   2
  -3   6  -6 312.759 68.8647   1
   3  -6   6 472.298 82.9113   1
  -3   6  -7 374.095 80.8686   1
   3  -6   7 529.798 92.1674   1
  -3   6  -7 676.398 130.519   2
   3  -6   8 949.574 135.242   1
  -3   6  -8 818.754 150.180   2
  -3   6  -9 476.362 123.166   2
   3  -6   9 569.192 111.293   1
  -3   6 -10-15.5858 24.8586   2
   3  -6  10-41.2240 35.2473   1
   3  -6  11-13.2523 35.9364   1
   3  -6  12 165.854 71.7441   1
  -3   5  11 99.0703 67.0696   1
  -3   5  10 144.837 69.1792   1
   3  -5 -10 146.834 57.3941   3
  -3   5   9 112.997 54.0496   1
   3  -5  -9 84.1087 40.4728   3
  -3   5   8 736.315 130.754   1
   3  -5  -8 642.104 112.964   3
  -3   5   7 17.2696 21.8897   1
   3  -5  -7-10.1222 23.6293   3
  -3   5   6 140.694 52.4607   2
  -3   5   6 202.962 54.2087   1
  -3   5   5 256.995 70.5847   2
  -3   5   4 615.925 80.3887   1
  -3   5   4 580.868 99.1727   4
  -3   5   4 648.579 112.715   2
   3  -5  -3 94.6101 44.4111   2
  -3   5   3 76.9703 46.1678   2
  -3   5   3 6.90854 8.96708   1
  -3   5   3 68.2791 33.7889   4
  -3   5   2 267.300 68.7789   2
  -3   5   2 254.444 38.4084   1
   3  -5  -2 281.069 72.8670   2
  -3   5   2 280.142 65.4066   4
   3  -5  -1 3832.33 271.705   2
  -3   5   1 3827.89 263.433   2
  -3   5   1 4168.59 276.165   4
  -3   5   1 4108.98 135.720   1
  -3   5   0-20.3513 27.3601   2
  -3   5   0 13.9400 11.6360   4
   3  -5   0 34.7462 27.1997   2
  -3   5  -1-0.29312 17.2849   2
   3  -5   1-4.17263 24.0850   2
  -3   5  -1-14.1339 14.3859   4
  -3   5  -2 195.786 26.5143   1
  -3   5  -2 238.633 64.0072   2
  -3   5  -2 269.067 65.4865   4
  -3   5  -3 2482.26 215.453   2
  -3   5  -3 2617.41 136.869   1
  -3   5  -3 2736.13 216.715   4
  -3   5  -4 243.663 45.2796   1
  -3   5  -4 234.342 68.5991   2
  -3   5  -4 253.756 61.1847   4
   3  -5   4 227.067 43.4549   1
  -3   5  -5 3442.25 270.805   2
  -3   5  -5 3159.63 200.714   1
   3  -5   5 3356.38 202.969   1
  -3   5  -5 3404.24 243.389   4
  -3   5  -6 3747.84 238.542   1
   3  -5   6 3708.67 237.151   1
  -3   5  -6 3490.93 245.817   4
  -3   5  -6 4132.66 305.760   2
  -3   5  -7 1202.59 141.803   1
  -3   5  -7 1191.01 137.777   4
   3  -5   7 1044.91 131.394   1
  -3   5  -7 1159.71 167.129   2
  -3   5  -8 101.597 39.1609   4
   3  -5   8 74.8152 39.0438   1
   3  -5   9 15.5641 15.4421   1
   3  -5  10 31.2821 35.3928   1
   3  -5  11 28.0199 27.3173   1
   3  -5  12 68.4340 55.0384   1
  -3   4  11 184.444 79.6113   1
  -3   4  10 419.447 110.927   1
   3  -4 -10 349.219 85.2676   3
  -3   4   9 1411.92 190.285   1
   3  -4  -9 1364.92 162.620   3
  -3   4   8 37.0455 40.9843   1
   3  -4  -8 42.9131 32.6274   3
   3  -4  -7 264.163 48.5180   5
   3  -4  -7 317.100 72.8376   3
  -3   4   7 387.501 86.1875   1
  -3   4   6 2944.25 232.533   1
   3  -4  -6 2864.81 186.484   5
   3  -4  -6 3344.20 243.741   3
  -3   4   5 1085.54 132.816   2
  -3   4   5 1164.49 132.530   4
   3  -4  -4 826.558 124.243   2
  -3   4   4 600.701 94.6410   4
  -3   4   4 590.145 78.9540   1
  -3   4   4 601.643 96.1209   2
  -3   4   3 397.430 79.4656   2
   3  -4  -3 492.449 90.1680   2
  -3   4   3 382.493 70.3035   4
  -3   4   3 364.804 53.7224   1
   3  -4  -2 1882.30 176.385   2
  -3   4   2 2049.31 175.529   2
  -3   4   2 1888.87 165.150   4
  -3   4   1 129.588 16.8245   1
  -3   4   1 78.4147 27.0730   2
   3  -4  -1 118.233 43.4681   2
  -3   4   1 126.890 39.5106   4
   3  -4   0 2326.40 186.158   2
  -3   4   0 2373.77 186.985   4
   3  -4   1 8978.04 402.004   2
  -3   4  -1 9904.68 417.701   4
  -3   4  -2 126.718 38.2650   2
  -3   4  -2 113.664 37.4346   4
  -3   4  -2 142.111 19.5083   1
  -3   4  -3 6333.30 232.279   1
  -3   4  -3 7073.29 336.650   4
   3  -4   3 6436.89 233.802   1
  -3   4  -4 965.578 123.172   2
  -3   4  -4 905.781 85.2155   1
  -3   4  -4 752.371 101.028   4
   3  -4   4 907.999 85.7691   1
  -3   4  -5 44.0831 23.4206   2
   3  -4   5 61.2161 23.7985   1
  -3   4  -5 43.0339 17.3772   4
  -3   4  -5 50.3367 22.2027   1
  -3   4  -6 776.431 98.5734   1
  -3   4  -6 734.540 97.4999   4
   3  -4   6 792.131 106.125   1
   3  -4   7 80.4773 34.2448   1
  -3   4  -7 151.937 44.5025   4
  -3   4  -7 115.312 41.0061   1
   3  -4   8 15.8410 24.4972   1
  -3   4  -8 42.8448 21.6860   4
  -3   4  -9 363.730 64.2419   4
   3  -4   9 513.254 108.882   1
   3  -4  10 109.024 42.9766   1
   3  -4  11 1.83344 28.8580   1
   3  -4  12 157.307 69.8380   1
  -3   3  11 577.613 140.928   1
  -3   3  10 1844.73 236.620   1
  -3   3   9 112.951 50.0807   1
   3  -3  -9 174.548 59.7905   3
  -3   3   8 1608.63 192.409   1
   3  -3  -8 1770.73 175.381   3
  -3   3   7 156.532 53.4878   1
   3  -3  -7 139.275 46.8785   3
   3  -3  -7 87.2001 22.7460   5
  -3   3   6 184.365 52.6262   1
   3  -3  -6 195.183 40.6952   5
   3  -3  -6 214.091 53.1182   1
   3  -3  -6 239.244 62.4793   3
   3  -3  -5 451.341 72.5189   1
   3  -3  -5 467.135 66.8527   5
   3  -3  -5 549.386 95.4232   2
   3  -3  -5 534.331 86.3263   3
   3  -3  -4 3281.18 231.022   2
  -3   3   4 3210.76 197.260   1
  -3   3   4 2639.57 190.080   4
   3  -3  -4 2821.49 166.681   1
  -3   3   4 3014.51 201.855   2
   3  -3  -3 2878.20 207.525   2
  -3   3   3 2582.54 185.418   4
  -3   3   3 2893.41 164.315   1
   3  -3  -2 10018.0 421.056   2
  -3   3   2 10935.5 333.949   1
  -3   3   2 10084.5 415.393   4
  -3   3   1 9654.53 393.506   4
  -3   3   1 9535.24 256.839   1
   3  -3  -1 9378.96 389.889   2
   3  -3   0 1974.08 152.166   2
  -3   3   0 2148.16 159.904   2
  -3   3   0 1897.41 152.001   4
  -3   3  -1 869.868 100.136   2
  -3   3  -1 783.060 93.6293   4
   3  -3   1 779.591 91.3240   2
  -3   3  -2 1512.86 132.179   4
   3  -3   2 1422.59 66.5879   1
  -3   3  -3 3865.13 218.990   4
   3  -3   3 4180.18 171.061   1
   3  -3   4 4289.44 206.148   1
  -3   3  -4 4041.66 194.888   1
  -3   3  -4 4618.09 239.631   4
  -3   3  -5 523.349 71.3922   1
  -3   3  -5 403.835 64.3991   4
   3  -3   5 471.076 69.4286   1
  -3   3  -6 420.378 65.1415   4
  -3   3  -6 398.846 69.5002   1
   3  -3   6 471.314 81.7111   1
  -3   3  -7 493.993 68.8446   4
  -3   3  -7 497.390 84.2457   1
   3  -3   7 445.449 86.9612   1
  -3   3  -8 8.02128 11.0294   4
  -3   3  -8 36.2584 28.1913   1
   3  -3   8-0.33195 30.5897   1
   3  -3   9 305.239 86.1928   1
  -3   3  -9 281.097 48.4171   4
   3  -3  10-2.87178 30.5193   1
   3  -3  11 27.3426 35.8617   1
   3  -3  12-4.04288 48.2979   1
   3  -3  13 167.609 81.0674   1
  -3   2  11 184.404 72.9145   1
  -3   2  10 297.622 95.4662   1
  -3   2   9 1262.59 183.012   1
  -3   2   8 95.3650 50.6917   1
   3  -2  -8 83.9983 30.8369   3
  -3   2   7 12.1220 26.0803   1
   3  -2  -7 20.6134 9.96704   5
   3  -2  -7 29.6674 14.4124   3
   3  -2  -6 6903.66 364.612   1
   3  -2  -6 8104.12 407.742   2
   3  -2  -6 7784.80 282.371   5
   3  -2  -6 8050.88 370.867   3
  -3   2   6 8109.09 410.975   1
   3  -2  -5 285.229 46.4086   5
   3  -2  -5 284.357 63.8994   2
   3  -2  -5 251.059 54.3369   4
   3  -2  -5 347.355 66.6296   3
   3  -2  -5 292.973 58.1242   1
   3  -2  -4 6089.23 282.510   1
   3  -2  -4 6285.31 315.047   2
   3  -2  -4 6244.76 296.774   4
  -3   2   4 6943.57 309.328   1
   3  -2  -4 6118.01 260.404   5
   3  -2  -3 737.967 77.5824   1
   3  -2  -3 721.659 90.2677   2
  -3   2   3 813.046 87.3570   1
   3  -2  -3 698.748 88.4928   4
   3  -2  -3 677.698 77.1219   5
   3  -2  -2 3227.33 193.621   2
  -3   2   2 3560.85 195.980   2
  -3   2   2 3203.78 190.975   4
   3  -2  -2 3631.62 205.118   4
  -3   2   2 3194.74 155.360   1
   3  -2  -2 3180.20 153.226   1
  -3   2   1 17888.6 557.146   2
  -3   2   1 18334.8 579.438   4
  -3   2   1 19063.5 474.178   1
   3  -2  -1 18898.7 576.123   2
   3  -2  -1 17850.6 471.492   1
  -3   2   0 14626.1 468.249   2
  -3   2   0 13886.6 473.440   4
   3  -2   0 14212.2 460.123   2
   3  -2   1 168.849 36.4961   2
  -3   2  -1 174.009 37.3904   2
  -3   2  -1 132.388 33.7810   4
  -3   2  -2 24259.9 702.100   2
   3  -2   2 22816.1 585.880   1
  -3   2  -2 24062.4 698.395   4
   3  -2   3 5860.56 226.267   1
  -3   2  -3 6645.54 270.876   4
   3  -2   4 5091.68 225.071   1
  -3   2  -4 4432.76 217.032   4
  -3   2  -5 2409.07 151.838   1
   3  -2   5 2379.86 162.432   1
  -3   2  -5 2365.71 147.033   4
  -3   2  -6 5397.10 267.955   1
  -3   2  -6 5107.35 227.922   4
   3  -2   6 5331.58 282.781   1
   3  -2   7 946.754 121.386   1
  -3   2  -7 794.519 105.734   1
  -3   2  -7 888.488 81.1974   4
  -3   2  -8 4894.02 296.868   1
  -3   2  -8 4488.92 195.074   4
   3  -2   8 4753.90 308.545   1
   3  -2   9 256.795 52.2438   5
   3  -2   9 232.953 69.2571   1
   3  -2  10 15.9689 16.1770   5
   3  -2  10-33.0720 46.1866   1
   3  -2  11 816.351 152.798   1
   3  -2  12 173.145 81.2515   1
   3  -2  13 55.6448 24.3718   1
  -3   1  11 119.194 59.8383   1
  -3   1  10 1507.53 215.842   1
  -3   1   9 1264.39 188.864   1
   3  -1  -9 1657.14 159.384   4
  -3   1   8 473.613 106.768   1
   3  -1  -8 562.235 81.7298   4
   3  -1  -7 2247.70 166.609   4
  -3   1   7 2212.85 218.095   1
   3  -1  -7 2034.22 174.037   3
   3  -1  -6 64.4877 38.3842   1
   3  -1  -6 62.5987 26.6458   2
   3  -1  -6 76.2523 19.2689   5
   3  -1  -6 60.5260 26.6479   4
  -3   1   6 38.0186 20.8132   1
   3  -1  -6 53.0089 25.3433   3
   3  -1  -5 13620.5 511.018   1
   3  -1  -5 14098.8 512.717   2
   3  -1  -5 12480.4 393.452   5
   3  -1  -5 12369.3 451.654   4
   3  -1  -5 12462.5 468.532   3
  -3   1   5 13273.6 520.927   1
   3  -1  -4 438.017 67.3936   1
   3  -1  -4 430.688 64.7226   4
   3  -1  -4 488.748 58.3307   5
   3  -1  -4 460.840 70.9649   2
   3  -1  -3 262.697 42.7928   5
   3  -1  -3 263.914 49.8292   1
  -3   1   3 271.043 47.4574   1
   3  -1  -3 303.907 54.3386   4
   3  -1  -3 268.103 49.4906   2
   3  -1  -2 54813.7 1300.08   2
  -3   1   2 50679.0 1267.42   2
  -3   1   2 53249.7 1281.50   1
   3  -1  -2 54957.4 1334.20   4
   3  -1  -2 50915.3 1279.77   1
   3  -1  -2 49840.0 1286.81   5
   3  -1  -1 4911.81 209.130   2
  -3   1   1 4961.56 201.870   2
   3  -1  -1 4686.96 219.594   5
  -3   1   1 5504.12 196.868   1
   3  -1  -1 5118.81 194.584   1
   3  -1   0 36101.3 890.304   2
  -3   1   0 35617.1 886.962   2
   3  -1   0 34827.5 835.362   1
   3  -1   0 34035.7 926.314   5
  -3   1  -1 4980.14 202.553   2
  -3   1  -1 5187.85 226.032   4
  -3   1  -2 1884.74 123.176   4
   3  -1   2 1787.31 121.311   4
   3  -1   3 4277.16 180.499   1
  -3   1  -3 4082.90 192.589   4
   3  -1   4 407.179 58.2067   1
  -3   1  -4 404.481 51.5017   4
   3  -1   4 474.644 59.5339   4
   3  -1   5 155.119 37.5769   1
  -3   1  -5 179.814 32.3138   4
   3  -1   6 8547.82 364.196   1
   3  -1   6 7233.93 303.615   5
   3  -1   7 13697.8 528.924   1
   3  -1   7 11538.9 414.093   5
   3  -1   8 1374.96 156.334   1
   3  -1   8 1105.89 99.5388   5
   3  -1   9 795.633 83.2383   5
   3  -1   9 946.017 141.365   1
   3  -1  10 833.164 140.067   1
   3  -1  10 671.055 71.4536   5
   3  -1  11 296.218 84.1104   1
   3  -1  12-20.8071 43.8425   1
   3  -1  13 56.1147 39.5205   1
  -3   0  11 98.8403 57.5734   1
  -3   0  10 122.817 50.7331   1
  -3   0   9 11.9686 20.0381   1
   3   0  -9 11.4228 10.1759   4
   3   0  -8 1006.80 106.229   4
  -3   0   8 902.800 144.573   1
   3   0  -7 1927.63 177.042   2
   3   0  -7 2028.06 155.550   4
  -3   0   7 2077.94 210.381   1
   3   0  -6 3512.67 257.045   1
   3   0  -6 3481.77 227.421   2
  -3   0   6 4019.61 278.980   1
   3   0  -6 3731.86 212.340   4
   3   0  -6 3876.41 229.121   3
   3   0  -5 2265.72 184.316   1
  -3   0   5 1972.51 176.612   1
   3   0  -5 2086.26 147.589   4
   3   0  -5 1927.19 149.655   2
   3   0  -5 1864.10 108.795   5
   3   0  -5 2008.10 153.578   3
   3   0  -4 2527.84 185.647   1
   3   0  -4 2739.27 169.422   2
   3   0  -4 2916.07 173.630   4
   3   0  -4 2695.13 138.151   5
   3   0  -3 4108.62 196.803   2
   3   0  -3 3964.86 181.808   5
   3   0  -3 4553.13 230.495   1
  -3   0   3 4178.12 221.827   1
  -3   0   3 4144.81 194.147   5
   3   0  -3 4548.30 216.991   4
   3   0  -2 4261.93 206.464   1
   3   0  -2 4158.44 176.517   2
  -3   0   2 4151.40 192.561   5
  -3   0   2 4144.32 199.493   1
   3   0  -2 3962.61 183.967   5
   3   0  -1 2098.32 101.912   2
   3   0  -1 1846.28 118.488   5
  -3   0   1 1944.05 89.1789   2
  -3   0   1 1786.20 119.997   5
   3   0  -1 1843.73 114.096   1
   3   0   0 10324.9 288.976   2
   3   0   0 10418.4 321.220   1
  -3   0   0 10765.5 359.906   5
   3   0   0 9679.24 341.188   5
  -3   0   0 10740.5 286.470   2
  -3   0  -1 59.0580 13.0682   2
   3   0   1 38.5719 16.6375   5
   3   0   2 2125.12 123.513   4
   3   0   2 1985.06 125.333   5
   3   0   3 2291.64 125.747   4
   3   0   3 1956.68 126.281   5
   3   0   4 575.400 65.2907   5
   3   0   4 572.104 57.1376   4
   3   0   4 603.788 69.3468   1
   3   0   5 9305.29 363.410   1
   3   0   5 9135.40 293.166   4
   3   0   5 9303.32 324.817   5
   3   0   6 9698.61 402.666   1
   3   0   6 8068.71 304.970   5
   3   0   7 3396.73 236.872   1
   3   0   7 3026.67 159.225   5
   3   0   8 2316.62 206.534   1
   3   0   8 1951.03 121.748   5
   3   0   9 2010.77 116.546   5
   3   0   9 1916.56 140.079   3
   3   0  10 139.948 25.5271   5
   3   0  10 133.636 56.0381   1
   3   0  10 161.586 41.8252   3
   3   0  11 31.9632 40.9594   1
   3   0  12 441.785 113.406   1
   3   0  13 76.5644 53.4118   1
  -3  -1  11 372.135 107.215   1
  -3  -1  10 107.448 70.0809   1
  -3  -1   9 1960.92 232.198   1
   3   1  -9 2075.90 157.634   4
   3   1  -8 2817.74 186.191   4
  -3  -1   8 3164.42 279.387   1
   3   1  -7 6988.17 349.069   2
   3   1  -7 6972.86 315.830   4
   3   1  -6 5200.76 333.312   1
  -3  -1   6 5010.50 221.752   5
  -3  -1   6 5397.63 330.626   1
   3   1  -5 14.5808 15.1821   1
  -3  -1   5 25.5298 10.8893   3
  -3  -1   5 16.6683 6.80996   5
  -3  -1   5 13.6491 18.7100   1
  -3  -1   4 89.8082 26.9035   5
   3   1  -4 96.7289 33.1978   1
  -3  -1   4 77.5977 28.3014   3
   3   1  -3 4039.80 229.024   1
  -3  -1   3 3647.54 177.762   5
  -3  -1   3 3907.93 204.736   3
   3   1  -3 3711.14 169.649   5
  -3  -1   2 274.204 43.5741   5
   3   1  -2 241.800 31.0343   2
   3   1  -2 299.688 52.7133   1
   3   1  -2 260.684 39.2258   5
  -3  -1   2 283.872 52.3675   1
   3   1  -1 28386.2 735.390   1
  -3  -1   1 27286.6 718.021   5
   3   1  -1 27744.6 692.740   3
   3   1  -1 27414.2 703.063   5
  -3  -1   0 570.290 64.4324   5
   3   1   0 566.365 59.9430   5
   3   1   0 526.168 49.5237   3
   3   1   1 5926.77 230.177   5
  -3  -1  -2 995.092 84.0438   5
   3   1   2 890.540 76.6050   5
  -3  -1  -3 609.416 66.1663   5
   3   1   3 697.031 67.9681   5
  -3  -1  -4 2975.47 157.214   5
   3   1   4 2867.27 147.811   5
   3   1   5 2692.91 173.515   1
   3   1   5 2648.11 140.799   5
   3   1   5 2765.39 123.504   4
   3   1   6 2575.26 113.653   4
   3   1   6 2941.68 146.132   5
   3   1   7 1129.08 133.158   1
   3   1   7 1111.97 81.7055   5
   3   1   7 1019.30 78.4213   3
   3   1   8 1635.61 173.957   1
   3   1   8 1550.52 94.1254   5
   3   1   8 1365.65 101.857   3
   3   1   9 3672.01 285.576   1
   3   1   9 3220.50 137.373   5
   3   1   9 3292.63 183.590   3
   3   1  10 714.821 133.487   1
   3   1  10 599.179 80.5422   3
   3   1  11 144.988 63.2956   1
   3   1  12 280.081 90.1746   1
   3   1  13 660.570 148.365   1
  -3  -2  11 618.251 144.039   1
  -3  -2  10 222.390 83.0234   1
  -3  -2   9 311.143 92.6779   1
   3   2  -9 322.917 61.0408   4
  -3  -2   8 3776.96 187.396   5
  -3  -2   8 4549.12 345.217   1
  -3  -2   7 552.380 112.510   1
  -3  -2   7 547.380 64.9378   5
  -3  -2   6 11021.1 383.686   5
  -3  -2   6 11724.2 528.993   1
  -3  -2   5 4028.34 268.577   1
   3   2  -5 4721.88 294.859   1
  -3  -2   5 3813.66 195.034   5
  -3  -2   5 3998.17 238.822   3
   3   2  -4 280.312 65.1871   1
  -3  -2   4 245.373 43.4578   5
  -3  -2   4 416.390 64.7269   3
  -3  -2   4 334.931 69.2136   1
  -3  -2   3 19299.2 567.962   5
  -3  -2   3 19215.0 587.405   3
   3   2  -3 20345.7 662.611   1
  -3  -2   2 11388.2 373.841   5
   3   2  -2 11146.4 419.853   1
  -3  -2   2 10900.8 368.781   3
   3   2  -1 5333.89 216.358   5
   3   2  -1 5370.61 248.406   1
  -3  -2   1 5060.72 206.009   3
  -3  -2   1 5751.85 231.262   5
   3   2   0 29444.4 782.870   5
  -3  -2   0 30384.0 750.293   3
   3   2   1 6.08918 11.6212   5
  -3  -2  -1 5.72141 3.71633   2
  -3  -2  -1-4.61357 8.67568   3
  -3  -2  -2 22912.6 627.566   5
   3   2   2 21928.3 615.034   5
  -3  -2  -2 22730.7 573.498   2
  -3  -2  -3 3521.34 171.021   5
  -3  -2  -3 3259.96 148.064   2
   3   2   3 3514.59 164.464   5
  -3  -2  -4 12506.9 394.527   5
   3   2   4 11941.8 377.806   5
   3   2   5 3354.40 157.746   5
  -3  -2  -5 3571.89 175.127   5
  -3  -2  -6 296.783 45.0870   5
   3   2   6 306.948 40.7149   5
   3   2   7 594.800 42.8983   4
   3   2   7 505.196 89.6035   1
   3   2   8 3429.14 265.150   1
   3   2   9 952.659 143.637   1
   3   2  10 123.878 58.1482   1
   3   2  11 152.470 71.5534   1
   3   2  12 376.535 108.987   1
   3   2  13 120.527 66.3049   1
  -3  -3  10 199.254 79.8311   1
  -3  -3   9 590.433 71.5019   5
  -3  -3   9 566.209 129.547   1
  -3  -3   8 3329.04 300.818   1
  -3  -3   7 6941.84 424.865   1
  -3  -3   6 3106.75 256.443   1
   3   3  -5 1354.78 162.306   1
  -3  -3   5 1263.65 151.114   1
  -3  -3   5 1106.14 119.972   3
   3   3  -4 8046.59 392.348   1
  -3  -3   4 7001.02 312.866   3
   3   3  -3 1711.71 160.554   1
  -3  -3   3 1506.02 120.405   3
  -3  -3   2 19403.5 575.243   5
   3   3  -2 19273.5 632.703   1
  -3  -3   2 18723.5 557.481   3
  -3  -3   1 16089.1 482.911   5
   3   3  -1 15982.1 531.398   1
  -3  -3   1 15178.8 442.602   3
   3   3   0 5207.28 181.552   2
  -3  -3   0 4473.44 176.805   3
  -3  -3  -1 26140.9 598.810   2
   3   3   1 19788.3 567.976   2
  -3  -3  -2 311.493 41.8617   2
   3   3   2 307.191 38.6145   2
  -3  -3  -3 13703.9 417.003   2
  -3  -3  -3 12025.6 404.626   5
  -3  -3  -4 4838.75 230.420   2
  -3  -3  -4 4608.04 209.666   5
  -3  -3  -5 1238.17 97.1131   5
  -3  -3  -5 1279.45 117.229   2
  -3  -3  -6 3962.53 228.361   2
  -3  -3  -6 3755.69 186.383   5
   3   3   7 2266.67 195.696   1
  -3  -3  -7 2202.31 178.276   2
  -3  -3  -7 2051.73 130.407   5
   3   3   8 5418.77 332.618   1
  -3  -3  -8 4714.59 208.520   5
   3   3   9 6679.40 410.526   1
   3   3  10 249.319 78.6518   1
   3   3  11 19.5019 34.6401   1
   3   3  12 694.483 144.475   1
   3   3  13 143.159 75.6336   1
  -3  -4  10 18.8139 30.3640   1
  -3  -4   9 140.647 38.8479   5
  -3  -4   9 154.949 73.8964   1
  -3  -4   8 3660.14 320.165   1
  -3  -4   8 3470.04 208.978   5
  -3  -4   7 149.433 65.4571   1
  -3  -4   7 155.412 40.3692   5
  -3  -4   6 137.330 39.0792   5
  -3  -4   6 90.2966 40.2447   1
  -3  -4   5 1270.60 159.666   1
  -3  -4   5 1333.47 120.190   5
  -3  -4   4 1997.33 153.287   3
   3   4  -4 2203.16 202.181   1
   3   4  -3 3452.92 243.023   1
   3   4  -2 19871.8 586.310   2
   3   4  -2 18752.0 658.652   1
   3   4  -1 14913.7 457.771   2
   3   4  -1 14548.3 538.037   1
   3   4   0 21372.7 648.747   2
  -3  -4   0 26969.2 665.830   2
  -3  -4  -1 1202.59 94.6125   2
   3   4   1 999.580 84.8670   2
  -3  -4  -2 4491.90 219.923   2
   3   4   2 5466.40 232.132   2
  -3  -4  -3 346.444 56.0642   2
   3   4   3 330.255 50.7480   2
  -3  -4  -4 8091.02 346.325   2
  -3  -4  -4 8938.30 328.324   5
  -3  -4  -5 11046.5 430.272   2
  -3  -4  -5 9701.49 260.146   3
  -3  -4  -5 10518.8 364.679   5
  -3  -4  -6 8443.85 400.497   2
  -3  -4  -6 8496.68 321.982   5
  -3  -4  -7 398.852 58.6670   5
   3   4   7 481.460 89.3937   1
  -3  -4  -7 467.802 88.8066   2
  -3  -4  -8 72.9427 23.3621   5
   3   4   8 53.1109 40.5459   1
   3   4   9 2283.09 230.271   1
  -3  -4  -9 1960.69 124.341   5
   3   4   9 2094.73 108.020   4
   3   4  10 531.712 121.091   1
   3   4  11 38.6405 29.7643   1
   3   4  12-17.3676 47.7685   1
  -3  -5  10 45.0260 49.7236   1
  -3  -5   9 2.76130 14.0476   5
  -3  -5   9-47.2141 51.3950   1
  -3  -5   8 98.5783 63.5790   1
  -3  -5   8 33.7141 22.6142   5
  -3  -5   7 5121.18 277.916   5
  -3  -5   7 5400.70 391.545   1
  -3  -5   6 2212.32 171.224   5
  -3  -5   6 2396.99 240.231   1
  -3  -5   5 1596.02 141.681   5
   3   5  -4 1386.91 139.457   2
   3   5  -3 826.566 100.064   2
   3   5  -3 935.268 126.730   1
   3   5  -2 5643.16 274.808   2
   3   5  -2 6624.41 344.661   1
   3   5  -1 2026.33 148.527   2
   3   5  -1 1822.49 169.091   1
   3   5   0 102.223 28.1774   2
  -3  -5   0 88.1894 28.6313   2
  -3  -5  -1 4308.86 232.817   2
   3   5   1 6218.87 262.368   2
  -3  -5  -2 4056.98 223.273   2
   3   5   2 3815.83 209.374   2
  -3  -5  -3 20556.5 677.534   2
   3   5   3 22079.8 669.302   2
  -3  -5  -4 3.55607 12.4683   2
   3   5   4 40.7814 29.0148   2
  -3  -5  -5 7.70477 16.3331   5
  -3  -5  -5-9.35065 14.0961   2
  -3  -5  -6 3115.32 236.439   2
  -3  -5  -6 3136.17 183.786   5
  -3  -5  -6 3100.83 129.984   3
  -3  -5  -7 27273.7 695.126   3
  -3  -5  -7 27469.6 779.420   5
   3   5   8 4418.18 314.425   1
  -3  -5  -8 4559.40 224.686   5
  -3  -5  -9 580.123 71.5838   5
   3   5   9 569.304 117.457   1
   3   5  10 247.251 90.2253   1
   3   5  11 593.808 135.269   1
   3   5  12 35.7053 48.7529   1
  -3  -6   9 441.552 79.6852   5
  -3  -6   9 455.519 130.892   1
  -3  -6   8 2491.57 198.877   5
  -3  -6   7 302.045 65.8573   5
  -3  -6   6 716.241 101.806   5
   3   6  -6 758.491 123.321   2
   3   6  -5 342.283 78.5671   2
   3   6  -4 1854.88 175.502   2
   3   6  -3 1577.98 153.038   2
   3   6  -2 1183.27 127.451   2
   3   6  -2 1419.05 157.506   1
   3   6  -1 1993.03 165.287   2
   3   6  -1 2175.62 197.608   1
  -3  -6   0 130.537 36.8905   2
   3   6   0 188.303 47.0195   2
  -3  -6  -1 5200.37 270.326   2
   3   6   1 4421.73 249.697   2
   3   6   2 148.101 45.9040   2
  -3  -6  -2 129.132 42.1495   2
  -3  -6  -3 781.114 105.662   2
   3   6   3 719.608 101.401   2
  -3  -6  -4 333.479 71.8530   2
   3   6   4 343.344 70.3813   2
  -3  -6  -5 654.384 104.468   2
  -3  -6  -5 822.635 94.7694   5
   3   6   5 786.712 107.135   2
  -3  -6  -6 17824.3 586.548   5
  -3  -6  -7 2510.33 132.749   3
  -3  -6  -7 2922.08 185.282   5
  -3  -6  -8 251.247 49.4265   5
   3   6   8 353.198 88.1441   1
  -3  -6  -8 251.134 39.5619   3
   3   6   9 2103.85 236.299   1
  -3  -6  -9 2566.03 168.196   5
   3   6  10 1000.82 165.735   1
   3   6  11 161.877 71.3987   1
   3   6  12-53.9137 56.5980   1
   3   7 -10 126.021 70.7318   2
   3   7  -9 35.2079 30.2312   2
  -3  -7   9-22.5655 18.1847   5
  -3  -7   8 43.7228 32.7412   5
   3   7  -8 85.8742 37.3834   2
   3   7  -7-43.2250 45.8515   2
  -3  -7   7-21.1397 21.4974   5
   3   7  -6 14.0970 26.2939   2
   3   7  -5 704.595 119.159   2
   3   7  -4 892.916 125.866   2
   3   7  -3 127.275 42.6514   2
   3   7  -2 1943.46 183.444   2
   3   7  -1 385.663 76.1185   2
   3   7   0 170.047 52.9276   2
  -3  -7   0 225.912 55.8580   2
  -3  -7  -1 54.3538 24.8286   2
   3   7   1 71.0018 27.9902   2
  -3  -7  -2 537.538 93.0932   2
   3   7   2 687.778 104.277   2
  -3  -7  -3 1026.10 135.720   2
   3   7   3 1107.75 137.100   2
  -3  -7  -4 15.7413 16.3307   2
   3   7   4 10.7019 17.9510   2
   3   7   5 262.825 67.9122   2
  -3  -7  -6 156.463 46.0537   5
   3   7   6 211.768 65.8490   2
  -3  -7  -7 5425.75 279.973   5
  -3  -7  -7 4705.50 218.559   3
  -3  -7  -8 62.8149 31.7570   5
   3   7   8 59.6145 34.0685   1
  -3  -7  -9 201.195 49.0175   5
   3   7   9 139.579 60.2309   1
   3   7  10 69.2534 54.0002   1
   3   7  11 19.7621 34.3231   1
   3   8  -9 32.5175 44.1601   2
   3   8  -8 1529.33 214.718   2
  -3  -8   8 1725.91 185.785   5
   3   8  -7-11.2854 22.0005   2
   3   8  -6 115.876 51.9720   2
   3   8  -5-19.6310 15.8477   2
   3   8  -4-1.69484 17.6338   2
   3   8  -3 199.592 64.0714   2
   3   8  -2 331.930 75.4413   2
   3   8  -1 1512.66 170.316   2
  -3  -8   0 402.293 88.2904   2
   3   8   0 280.922 73.3075   2
  -3  -8  -1 964.064 135.494   2
   3   8   1 762.629 114.338   2
  -3  -8  -2 1085.20 143.927   2
   3   8   2 1303.42 156.669   2
   3   8   3 921.823 135.368   2
   3   8   4-0.17261 15.2252   2
   3   8   5 119.688 53.2680   2
   3   8   6-20.6546 28.0472   2
  -3  -8  -7 2037.75 175.081   5
   3   8   8 859.867 140.432   1
  -3  -8  -8 1004.77 120.569   5
  -3  -8  -9 110.782 39.1353   5
   3   8   9 153.921 65.0275   1
   3   8  10 59.0189 45.2359   1
   3   8  11 220.705 90.1088   1
   3   9  -8-4.79013 27.5212   2
  -3  -9   8 35.3499 21.4103   5
   3   9  -7 61.9039 49.5572   2
   3   9  -6 141.486 59.6553   2
   3   9  -5 2492.99 254.842   2
   3   9  -4 125.007 51.3476   2
   3   9  -3 49.7732 37.1540   2
   3   9  -2 805.337 138.604   2
   3   9  -1 5701.05 371.208   2
   3   9   0 1455.73 178.057   2
   3   9   1 133.373 52.7547   2
   3   9   2 421.040 98.2777   2
   3   9   3 726.851 127.244   2
   3   9   4 168.806 60.1235   2
   3   9   5 25.9968 27.1378   2
   3   9   6 85.7839 49.1039   2
   3   9   7 126.084 55.0310   2
  -3  -9  -7 148.043 50.3546   5
  -3  -9  -8 135.256 44.7874   5
   3   9   9 439.036 112.465   1
   3   9  10-34.2914 48.2096   1
   3  10  -7 223.424 89.6247   2
   3  10  -6 388.659 106.028   2
   3  10  -5 105.178 62.8431   2
   3  10  -4 170.130 71.6828   2
   3  10  -3 34.1421 26.2782   2
   3  10  -2 989.974 161.189   2
   3  10  -1-3.31325 20.5499   2
   3  10   0 1509.73 192.347   2
   3  10   1 1254.95 174.769   2
   3  10   2 2764.76 264.528   2
   3  10   3 7.82360 34.0952   2
   3  10   4 5.86008 26.7832   2
   3  10   5 684.277 132.914   2
   3  10   6 51.5221 40.9731   2
  -3 -10  -7 380.388 83.9412   5
   3  10   7 341.056 91.2906   2
  -3 -10  -8-4.00978 17.7225   5
   3  10   9-19.9705 44.6767   1
   3  11  -6 172.580 100.329   2
   3  11  -5 36.6869 41.6680   2
   3  11  -4 6.96487 28.6086   2
   3  11  -3 118.461 52.4876   2
   3  11  -2 39.6297 33.6375   2
   3  11  -1 1410.61 203.739   2
   3  11   0 3.40982 39.6469   2
   3  11   1 538.806 124.691   2
   3  11   2 22.5441 38.6022   2
   3  11   3 677.899 140.055   2
   3  11   4 565.414 127.863   2
   3  11   5 172.843 74.4817   2
   3  11   6 2.53730 18.5981   2
  -3 -11  -7 15.6788 29.5998   5
   3  11   7 8.78280 27.5192   2
   3  11   8-42.4029 50.6333   1
   3  12  -4-17.4670 31.2907   2
   3  12  -3 36.6272 46.3143   2
   3  12  -2-70.9906 60.4058   2
   3  12  -1 112.235 55.6496   2
   3  12   0 74.9457 61.5438   2
   3  12   1 117.116 67.5995   2
   3  12   2 441.698 116.805   2
   3  12   3-63.8082 36.3893   2
   3  12   4 107.847 59.4858   2
  -4  10   1 107.706 66.9920   2
  -4  10   0 137.355 64.9619   2
  -4  10  -1 65.8020 65.7208   2
  -4  10  -2-8.18362 32.7388   2
  -4  10  -3-6.53053 26.2162   2
  -4   9   4 140.247 71.9673   2
  -4   9   3 129.533 60.2488   2
  -4   9   2 72.7975 44.3418   2
  -4   9   1 74.1179 52.9708   2
  -4   9   0 126.642 65.3318   2
  -4   9  -1 243.383 86.2113   2
  -4   9  -2 18.5381 24.0661   2
  -4   9  -3 39.8037 33.5786   2
  -4   9  -4 47.1937 43.2061   2
  -4   9  -5 0.65656 43.1759   2
  -4   9  -6 17.2123 23.5970   2
  -4   8   6 127.479 62.9092   2
  -4   8   5 100.542 56.1304   2
  -4   8   4 459.340 117.230   2
  -4   8   3 171.654 66.6073   2
  -4   8   2 36.5417 32.7572   2
  -4   8   1 386.147 100.444   2
  -4   8   0 86.3766 49.9890   2
  -4   8  -1 844.948 151.179   2
  -4   8  -2 90.7613 55.4710   2
  -4   8  -3-33.1202 38.1909   2
  -4   8  -4 127.398 74.6135   2
  -4   8  -5 123.341 68.0793   2
  -4   8  -6 12.5082 21.4793   2
  -4   8  -7 9.39184 18.1501   2
  -4   8  -8 252.221 103.745   2
  -4   7   6-33.7819 40.9024   2
  -4   7   5 1545.88 201.232   2
  -4   7   4 657.889 127.291   2
  -4   7   3 388.551 99.4916   2
  -4   7   2 4962.80 365.971   2
  -4   7   1 2642.21 255.621   2
  -4   7   0 415.641 95.2093   2
  -4   7  -1 474.875 106.792   2
  -4   7  -2 3700.79 315.573   2
  -4   7  -3 348.339 97.2058   2
  -4   7  -4-39.7453 42.1473   2
  -4   7  -4 6.09582 10.0176   1
  -4   7  -5 173.450 60.7813   2
  -4   7  -6 1006.47 171.098   2
  -4   7  -7 3.29130 17.5745   2
   4  -7   8 125.809 48.7898   1
  -4   7  -8 125.313 57.8386   2
  -4   7  -9-37.2391 61.7469   2
   4  -7   9 28.4500 26.8743   1
   4  -7  10 20.4608 31.9733   1
   4  -6  -8 212.489 70.3116   3
  -4   6   7-4.19742 11.0723   1
   4  -6  -7 9.20764 18.0033   3
  -4   6   6 27.4890 23.9534   1
  -4   6   6-23.1789 35.4678   2
  -4   6   5 157.458 55.8807   2
  -4   6   4 36.5109 14.4828   1
  -4   6   4 25.8126 26.7948   2
  -4   6   3 2534.65 242.816   2
  -4   6   3 2389.63 128.869   1
  -4   6   2 1374.40 174.706   2
  -4   6   1 53.2549 34.1697   2
  -4   6   0 2946.52 255.692   2
  -4   6  -1 13886.5 627.968   2
  -4   6  -2 54.5131 38.5643   2
  -4   6  -3 599.950 114.950   2
  -4   6  -4 1573.24 102.512   1
  -4   6  -4 1466.20 184.943   2
  -4   6  -5 1416.29 185.277   2
  -4   6  -5 1111.81 104.694   1
   4  -6   6 19.6679 20.1594   1
  -4   6  -6-30.5924 30.2850   2
  -4   6  -6 29.4300 24.5752   1
  -4   6  -7-63.8247 50.0620   2
   4  -6   7-16.4275 27.4457   1
  -4   6  -7 1.96270 17.2029   1
  -4   6  -8 192.518 73.4275   2
   4  -6   8 215.426 63.8963   1
  -4   6  -9 127.033 68.0294   2
   4  -6   9 66.0282 31.2807   1
   4  -6  10 353.482 93.2855   1
  -4   6 -10 313.580 107.559   2
   4  -6  11 15.6552 30.4661   1
   4  -6  12 106.796 63.9862   1
  -4   5   9 4.98706 17.1774   1
   4  -5  -9 7.78503 16.6254   3
  -4   5   8 4.88208 12.4924   1
   4  -5  -8-4.99009 18.2688   3
  -4   5   7 1093.08 146.903   1
   4  -5  -7 1195.95 163.973   3
  -4   5   6 35.0588 20.0350   1
  -4   5   5 1075.01 144.578   2
  -4   5   4 184.071 45.3525   1
  -4   5   4 188.101 58.2560   2
  -4   5   3 66.0159 21.6877   1
  -4   5   3 106.690 48.8920   2
  -4   5   2 2815.28 237.763   2
  -4   5   2 3137.83 113.271   1
   4  -5  -1 1319.83 160.294   2
  -4   5   1 1202.86 147.028   2
   4  -5   0 3221.92 255.154   2
  -4   5   0 3348.82 253.037   2
   4  -5   1 572.960 101.878   2
  -4   5  -1 484.014 92.3768   2
  -4   5  -2 1022.65 140.492   2
  -4   5  -3 5573.82 347.610   2
  -4   5  -4 1919.41 195.705   2
  -4   5  -5 1597.41 120.615   1
   4  -5   5 1622.71 125.878   1
  -4   5  -5 1674.12 193.440   2
  -4   5  -6 5166.87 353.158   2
  -4   5  -6 4418.45 241.950   1
   4  -5   6 4501.79 253.120   1
  -4   5  -6 4535.00 295.653   4
  -4   5  -7 202.148 58.5502   4
  -4   5  -7 224.327 72.9975   2
  -4   5  -7 151.389 46.6702   1
   4  -5   7 239.416 60.9907   1
  -4   5  -8 1225.18 146.312   1
   4  -5   8 1378.73 157.921   1
  -4   5  -8 1326.56 150.823   4
  -4   5  -8 1611.27 209.486   2
   4  -5   9 199.978 65.5820   1
   4  -5  10 429.509 97.0669   1
   4  -5  11 86.4208 52.2708   1
   4  -5  12-19.8269 23.6293   1
  -4   4  11 5.36178 32.6537   1
  -4   4  10-11.3016 27.8806   1
  -4   4   9 464.527 114.779   1
   4  -4  -9 490.338 103.095   3
  -4   4   8-63.7166 44.7045   1
   4  -4  -8-14.9292 27.0327   3
   4  -4  -7 1044.55 147.249   3
  -4   4   7 1005.30 140.384   1
  -4   4   6 176.550 57.8198   1
   4  -4  -6 102.305 36.3183   5
   4  -4  -6 80.5344 31.2713   3
   4  -4  -5 91.5686 38.2788   5
  -4   4   5 29.5933 19.9293   2
  -4   4   4 2477.90 168.742   1
  -4   4   4 2097.08 190.750   2
   4  -4  -3 32.7959 24.0834   2
  -4   4   3 93.6649 42.3706   4
  -4   4   3 33.0777 25.7829   2
  -4   4   3 48.3662 21.7763   1
  -4   4   2 291.880 35.3600   1
   4  -4  -2 286.093 69.6862   2
  -4   4   2 259.433 62.1606   4
  -4   4   2 279.172 69.5907   2
   4  -4  -1 5007.31 301.442   2
  -4   4   1 5087.55 291.471   2
  -4   4   1 5327.59 308.566   4
   4  -4   0 3999.89 263.880   2
  -4   4   0 3878.51 255.602   2
  -4   4   0 4145.34 271.365   4
  -4   4  -1 31.0585 22.5782   2
  -4   4  -1 38.6328 24.6312   4
   4  -4   1 32.9615 20.2498   2
  -4   4  -2 1223.01 139.668   2
  -4   4  -2 1216.48 135.421   4
   4  -4   3 163.986 25.2972   1
  -4   4  -3 278.922 65.9275   2
  -4   4  -3 220.308 57.6820   4
  -4   4  -4 3562.89 259.807   2
   4  -4   4 3311.80 162.775   1
  -4   4  -4 3258.59 230.046   4
  -4   4  -5 201.170 64.0620   2
   4  -4   5 243.012 49.6275   1
  -4   4  -5 196.319 51.5373   4
   4  -4   6 5.52023 13.6805   1
  -4   4  -6 1.88345 9.31122   1
  -4   4  -6-16.6218 24.3985   4
  -4   4  -6-42.6201 41.6888   2
  -4   4  -7 914.779 109.104   1
  -4   4  -7 1037.30 120.560   4
   4  -4   7 1028.33 125.271   1
  -4   4  -8 91.8911 36.5774   4
  -4   4  -8 56.7417 29.3431   1
   4  -4   8 81.1846 38.6198   1
   4  -4   9 85.1589 48.4355   1
   4  -4  10 1498.05 191.689   1
   4  -4  11 58.3890 35.5169   1
   4  -4  12 123.525 62.3407   1
   4  -4  13 87.2648 67.0198   1
  -4   3  11 318.424 108.014   1
  -4   3  10 215.784 81.7643   1
  -4   3   9 744.749 141.696   1
   4  -3  -9 684.234 119.639   3
  -4   3   8 248.144 77.0996   1
   4  -3  -8 138.858 46.4937   3
  -4   3   7 393.904 89.5259   1
   4  -3  -7 303.488 73.9137   3
   4  -3  -6 1612.67 157.028   1
   4  -3  -6 1763.67 140.651   5
  -4   3   6 1789.65 177.931   1
   4  -3  -6 2037.93 192.954   3
   4  -3  -5 2313.09 176.434   1
   4  -3  -5 2844.59 236.179   2
   4  -3  -5 2446.13 176.291   5
  -4   3   5 3097.43 215.009   1
   4  -3  -5 3161.59 254.781   4
   4  -3  -5 2780.48 221.878   3
   4  -3  -4 173.154 46.1972   5
   4  -3  -4 291.607 69.2574   2
   4  -3  -4 129.697 43.5142   4
   4  -3  -4 217.350 45.0868   1
  -4   3   4 196.618 54.9235   2
   4  -3  -3 256.070 58.0531   5
   4  -3  -3 258.289 65.5286   2
  -4   3   3 218.317 55.7583   4
   4  -3  -3 156.821 35.1304   1
   4  -3  -3 290.157 69.8390   4
  -4   3   3 264.968 57.6086   2
  -4   3   3 217.198 41.6428   1
   4  -3  -2 2029.33 176.191   2
  -4   3   2 2254.26 122.519   1
  -4   3   2 2448.02 192.568   4
   4  -3  -2 2553.43 207.530   4
   4  -3  -1 1429.08 139.919   2
  -4   3   1 1504.97 147.982   4
   4  -3   0 2436.35 180.971   2
  -4   3   0 2841.98 201.922   4
  -4   3  -1 2908.31 204.038   4
   4  -3   1 2723.24 189.912   2
  -4   3  -2 849.271 105.469   4
   4  -3   3 1636.22 90.5054   1
  -4   3  -3 1567.57 145.800   4
  -4   3  -4 665.459 92.0884   4
   4  -3   4 621.170 67.2132   1
  -4   3  -4 721.738 103.716   2
  -4   3  -5 11863.7 461.597   4
   4  -3   5 11569.0 420.923   1
   4  -3   6 959.014 108.714   1
  -4   3  -6 933.080 106.461   4
   4  -3   7 2454.50 199.620   1
  -4   3  -7 2327.77 168.781   4
  -4   3  -8 5241.64 266.514   4
   4  -3   8 5972.95 349.219   1
   4  -3   9 944.231 141.825   1
  -4   3  -9 885.278 96.1989   4
   4  -3  10 631.059 123.130   1
   4  -3  11 240.640 85.0691   1
   4  -3  12-75.6655 55.9780   1
   4  -3  13 5.04967 31.3760   1
  -4   2  11 48.4668 46.8901   1
  -4   2  10 687.062 144.173   1
  -4   2   9 1261.03 183.760   1
   4  -2  -9 1013.93 143.244   3
  -4   2   8 2976.50 271.505   1
   4  -2  -8 3376.14 260.700   4
   4  -2  -8 3091.87 246.749   3
  -4   2   7 12024.4 556.552   1
   4  -2  -7 11684.3 516.442   4
   4  -2  -7 12229.1 519.278   3
   4  -2  -6 283.182 49.3937   5
  -4   2   6 317.883 73.2010   1
   4  -2  -6 276.542 72.4297   2
   4  -2  -6 287.748 65.2121   4
   4  -2  -6 288.803 70.2233   3
   4  -2  -6 184.458 54.1768   1
   4  -2  -5 2515.87 167.547   5
   4  -2  -5 2615.83 199.574   1
   4  -2  -5 2570.00 207.940   2
  -4   2   5 2683.71 202.815   1
   4  -2  -5 2726.37 205.803   4
   4  -2  -5 2821.95 214.965   3
   4  -2  -4 9630.92 391.719   1
   4  -2  -4 9743.89 425.050   2
   4  -2  -4 8899.41 370.987   5
   4  -2  -4 10066.1 428.938   3
   4  -2  -3 1013.56 115.108   2
   4  -2  -3 864.860 88.8921   1
  -4   2   3 862.624 90.4550   1
   4  -2  -3 838.439 106.468   4
   4  -2  -3 824.289 95.0884   5
   4  -2  -2 1773.64 144.309   2
   4  -2  -2 1562.71 106.883   1
  -4   2   2 1798.38 138.235   2
   4  -2  -2 1670.76 139.623   5
   4  -2  -2 1597.33 148.652   4
  -4   2   2 1699.39 113.666   1
   4  -2  -1 12015.8 441.734   2
   4  -2  -1 12256.0 358.630   1
  -4   2   1 12690.9 440.627   2
   4  -2  -1 12890.8 468.664   5
   4  -2   0 2767.85 171.631   2
  -4   2   0 2914.60 175.487   2
   4  -2   0 2968.52 108.541   1
  -4   2   0 2937.90 194.099   4
  -4   2  -1 2251.29 154.587   2
   4  -2   1 2228.02 78.8865   1
  -4   2  -1 2126.39 162.752   4
   4  -2   1 2343.69 155.095   2
  -4   2  -2 21.6596 11.8720   2
  -4   2  -2-3.28127 11.7711   4
   4  -2   2 0.99131 4.13881   1
  -4   2  -3 16654.8 563.007   2
   4  -2   3 17123.1 469.809   1
  -4   2  -3 17032.6 561.413   4
   4  -2   4 8556.23 312.850   1
  -4   2  -4 9093.70 359.846   4
   4  -2   5 9867.94 363.011   1
  -4   2  -5 7899.98 337.643   4
  -4   2  -6 170.448 41.2496   4
   4  -2   6 248.101 57.3304   1
   4  -2   7 117.005 42.4679   1
  -4   2  -7 119.445 33.9903   4
   4  -2   8 502.091 82.6768   5
   4  -2   8 547.322 100.939   1
   4  -2   9 1926.78 204.777   1
   4  -2   9 1917.10 165.295   5
   4  -2  10 449.733 76.0174   5
   4  -2  10 492.424 109.694   1
   4  -2  11 103.367 53.2891   1
   4  -2  12 59.6128 44.6959   1
   4  -2  13-14.2339 36.7866   1
  -4   1  11 77.2448 52.6483   1
  -4   1  10 174.686 75.5578   1
  -4   1   9 1615.86 209.254   1
   4  -1  -9 1183.78 142.316   4
  -4   1   8 1692.25 202.122   1
   4  -1  -8 1352.16 144.856   4
   4  -1  -7 81.2089 28.7148   4
   4  -1  -7 48.4318 25.4644   3
   4  -1  -6 2275.50 204.381   1
   4  -1  -6 2599.31 212.447   2
   4  -1  -6 2401.34 144.975   5
  -4   1   6 2483.55 215.309   1
   4  -1  -6 2740.67 201.342   4
   4  -1  -6 2587.71 201.889   3
   4  -1  -5 1975.65 176.365   1
   4  -1  -5 2233.95 182.427   2
   4  -1  -5 1989.77 137.460   5
   4  -1  -5 2433.10 181.283   4
   4  -1  -5 2259.30 176.764   3
  -4   1   5 2230.22 187.616   1
   4  -1  -4 879.203 104.123   2
   4  -1  -4 1095.46 117.404   1
   4  -1  -4 1000.00 96.9134   5
   4  -1  -4 1109.40 121.795   4
   4  -1  -4 916.683 109.881   3
   4  -1  -3 1123.38 107.298   2
   4  -1  -3 1203.03 113.858   1
   4  -1  -3 1072.63 102.965   5
   4  -1  -3 963.351 111.667   4
  -4   1   3 1189.89 111.722   1
   4  -1  -2 2138.18 143.070   2
   4  -1  -2 1832.51 139.572   5
   4  -1  -2 2204.00 138.930   1
   4  -1  -2 1955.79 157.891   4
  -4   1   2 2018.90 136.163   1
  -4   1   2 1754.71 118.133   2
   4  -1  -1 5363.04 231.678   2
  -4   1   1 5248.49 219.684   2
   4  -1  -1 4942.23 212.038   1
   4  -1  -1 4734.16 240.786   5
   4  -1   0 36712.6 907.644   2
  -4   1   0 33988.8 889.859   2
   4  -1   0 34374.4 958.732   5
   4  -1   0 34413.9 857.948   1
  -4   1  -1 6697.39 258.751   2
   4  -1   1 6039.62 285.799   5
  -4   1  -2 5173.81 228.375   2
   4  -1   2 5162.85 258.200   5
   4  -1   3 73.1065 22.1444   5
   4  -1   3 49.1170 18.0045   1
   4  -1   3 66.6771 22.1622   4
   4  -1   4 15.0406 14.9807   5
   4  -1   4 13.2481 13.2367   4
   4  -1   4-7.82055 13.2843   1
   4  -1   5 499.686 71.5709   1
   4  -1   5 496.684 69.0114   4
   4  -1   5 320.179 58.6473   5
   4  -1   6 3865.90 229.714   1
   4  -1   6 3240.82 203.242   5
   4  -1   7 149.632 40.4549   5
   4  -1   7 135.533 44.4022   1
   4  -1   8 1171.78 146.769   1
   4  -1   8 887.989 99.7580   5
   4  -1   9 646.847 84.4814   5
   4  -1   9 730.933 127.692   1
   4  -1  10 122.005 35.2654   5
   4  -1  10 136.839 59.8805   1
   4  -1  11 218.353 74.7368   1
   4  -1  12 80.4139 39.5975   1
   4  -1  13 67.1890 54.8132   1
  -4   0  11 84.8343 64.5227   1
  -4   0  10 167.832 74.9790   1
  -4   0   9 117.889 47.1243   1
   4   0  -9 5.86316 10.3785   4
   4   0  -8 877.759 112.646   4
  -4   0   8 831.351 146.769   1
   4   0  -7 6643.01 372.762   2
  -4   0   7 7188.60 419.150   1
   4   0  -7 6845.48 343.310   4
   4   0  -6 2947.59 221.902   2
   4   0  -6 2927.64 204.793   4
  -4   0   6 2896.43 241.009   1
   4   0  -6 3095.14 216.389   3
  -4   0   5 270.322 66.1521   1
   4   0  -5 306.260 60.9506   4
   4   0  -5 252.250 65.2389   1
   4   0  -5 297.451 62.8610   2
   4   0  -5 267.081 57.9124   3
   4   0  -5 269.074 46.1408   5
   4   0  -4 9924.38 389.616   2
   4   0  -4 10336.5 437.724   1
   4   0  -4 10815.8 421.939   4
  -4   0   4 10307.1 432.067   1
   4   0  -4 10439.1 406.071   3
   4   0  -4 9836.91 356.181   5
   4   0  -3 2432.79 151.256   2
   4   0  -3 2492.17 155.300   5
   4   0  -3 2383.08 174.282   1
   4   0  -3 2615.33 179.096   4
   4   0  -2 20887.8 566.268   2
   4   0  -2 19883.2 616.766   1
   4   0  -2 19566.6 600.918   5
   4   0  -2 18948.0 623.915   4
   4   0  -1 5672.13 208.645   2
   4   0  -1 5872.73 261.643   5
  -4   0   1 5638.37 191.381   2
   4   0  -1 5871.85 246.143   1
   4   0   0 8093.12 249.332   2
  -4   0   0 7598.33 240.268   2
   4   0   0 7883.01 314.829   5
   4   0   0 7974.63 284.614   1
  -4   0  -1 36095.3 919.564   2
   4   0   1 41897.0 1026.77   5
   4   0   2 29753.7 862.743   5
   4   0   2 32238.0 863.691   4
  -4   0  -2 31830.0 797.532   2
   4   0   3 2.63064 12.7921   5
   4   0   3 16.3508 7.97851   4
   4   0   4 30297.7 859.467   5
   4   0   4 31573.4 839.964   4
   4   0   5 13116.8 468.781   1
   4   0   5 13611.6 463.422   5
   4   0   5 13582.9 430.087   4
   4   0   6 2491.59 183.976   1
   4   0   6 2297.04 154.148   5
   4   0   6 2167.22 132.912   4
   4   0   7 4328.99 270.065   1
   4   0   7 3780.95 206.194   5
   4   0   8 4130.33 281.146   1
   4   0   8 3310.29 192.051   5
   4   0   9 380.606 88.2994   1
   4   0   9 400.619 60.6412   5
   4   0  10 5502.88 242.882   5
   4   0  10 5046.04 251.657   3
   4   0  11-20.9614 49.6126   1
   4   0  12 228.562 81.6408   1
   4   0  13 574.984 141.385   1
  -4  -1  10 299.044 99.7640   1
  -4  -1   9 319.962 97.0953   1
   4   1  -9 261.161 62.0434   4
  -4  -1   8 280.247 83.9061   1
   4   1  -8 317.216 67.1435   4
  -4  -1   7 56.1222 37.7141   1
   4   1  -7 15.2469 14.6735   2
   4   1  -6 1267.72 126.993   2
  -4  -1   6 1409.48 121.064   5
   4   1  -6 1336.52 134.478   4
  -4  -1   6 1360.43 163.767   1
  -4  -1   5 5312.34 317.373   1
   4   1  -5 5159.44 259.415   2
   4   1  -5 5159.84 322.525   1
  -4  -1   4 65.1161 35.0060   1
   4   1  -4 143.523 32.9929   5
   4   1  -4 110.681 44.1595   1
   4   1  -4 115.973 31.0103   2
   4   1  -4 114.520 33.5955   3
   4   1  -3 3714.58 176.783   2
   4   1  -3 3475.99 226.230   1
   4   1  -3 3407.34 183.136   5
   4   1  -3 3445.15 195.574   3
   4   1  -2 3601.48 152.402   2
  -4  -1   2 3536.39 195.873   5
   4   1  -2 3990.12 223.816   1
   4   1  -2 3621.82 188.493   3
   4   1  -2 3689.18 188.048   5
   4   1  -1 1248.06 67.5402   2
  -4  -1   1 1662.39 127.584   5
   4   1  -1 1594.82 119.302   5
   4   1  -1 1668.90 128.491   1
   4   1  -1 1657.07 112.250   3
   4   1   0 47452.7 1220.66   5
   4   1   0 48276.0 1180.48   3
   4   1   1 1355.93 110.961   5
   4   1   2 13741.1 455.616   5
  -4  -1  -3 10612.1 384.779   5
   4   1   3 10135.3 372.598   5
  -4  -1  -4 817.229 89.9433   5
   4   1   4 742.690 82.1744   5
   4   1   5 1703.96 112.872   4
   4   1   5 1559.93 120.537   5
   4   1   6 24.3496 12.6651   5
   4   1   6 30.7588 19.4554   4
   4   1   6-0.22423 25.8928   1
   4   1   7 518.165 65.9323   5
   4   1   7 413.377 48.4717   4
   4   1   7 473.280 84.3940   1
   4   1   8 9264.11 442.006   1
   4   1   8 8379.88 310.976   5
   4   1   9 476.435 103.384   1
   4   1   9 388.438 54.1759   5
   4   1   9 457.627 57.0148   3
   4   1  10 387.298 96.6622   1
   4   1  10 327.518 48.4184   5
   4   1  10 314.076 52.3346   3
   4   1  11 207.970 78.7301   1
   4   1  12 752.503 155.179   1
   4   1  13 200.323 84.4698   1
  -4  -2  10 22.0220 18.8477   1
  -4  -2   9-1.85722 27.1566   1
   4   2  -9 54.7935 27.1956   4
   4   2  -8 81.7385 33.5465   4
  -4  -2   8 45.1993 25.3596   1
  -4  -2   7 45.4374 36.1063   1
   4   2  -7 122.030 38.1978   2
  -4  -2   6 6968.51 404.657   1
  -4  -2   5 156.548 50.1957   1
   4   2  -4 36.8175 28.2227   1
  -4  -2   4 23.8331 27.2610   1
  -4  -2   4 81.5204 33.8545   3
   4   2  -3 112.155 42.2121   1
  -4  -2   3 125.286 35.9667   3
   4   2  -2 9654.04 357.171   5
   4   2  -2 10272.1 415.743   1
  -4  -2   2 10954.5 390.080   3
   4   2  -1 20685.5 490.474   2
   4   2  -1 21192.7 614.761   5
   4   2  -1 20929.6 653.651   1
   4   2  -1 20834.1 581.602   3
   4   2   0 14050.1 457.292   5
   4   2   0 14078.2 406.985   3
   4   2   1 170.858 36.0499   5
   4   2   1 188.783 27.3969   3
   4   2   2 4334.48 207.171   5
   4   2   2 4755.64 147.173   3
   4   2   3 55.8452 19.9554   5
  -4  -2  -3 57.8956 17.1325   5
   4   2   3 55.7944 9.36398   3
  -4  -2  -3 74.3399 19.0604   2
  -4  -2  -4 233.863 46.0559   5
   4   2   4 196.886 40.6024   5
   4   2   5 2676.84 156.433   5
  -4  -2  -5 3073.35 177.441   5
   4   2   6 386.648 54.4545   5
  -4  -2  -6 369.461 60.7709   5
   4   2   6 366.761 30.5208   3
   4   2   7 342.749 51.1046   5
   4   2   7 348.383 44.3742   4
   4   2   7 333.791 36.5695   3
   4   2   7 356.121 73.3330   1
   4   2   8 3500.36 259.086   1
   4   2   8 2502.31 120.390   4
   4   2   8 3440.97 151.182   3
   4   2   8 2721.40 152.327   5
   4   2   9 188.657 76.0324   1
   4   2  10 2378.59 247.254   1
   4   2  11 51.8319 33.7897   1
   4   2  12 239.422 87.7437   1
   4   2  13 218.289 99.4455   1
  -4  -3  10 93.4677 60.2154   1
  -4  -3   9 468.608 121.579   1
  -4  -3   8 587.621 127.556   1
  -4  -3   7 152.858 41.1026   5
  -4  -3   7 245.005 73.0620   1
  -4  -3   6 2702.32 184.075   5
  -4  -3   6 2926.79 263.518   1
  -4  -3   5 2833.45 245.100   1
  -4  -3   5 2805.92 187.113   5
   4   3  -4 9300.71 460.231   1
  -4  -3   4 9660.38 402.374   3
   4   3  -3 4821.46 296.415   1
  -4  -3   3 4684.85 245.986   3
   4   3  -2 5084.76 284.927   1
  -4  -3   2 4644.97 229.201   3
   4   3  -1 138.309 21.6896   2
   4   3  -1 168.409 46.8125   1
  -4  -3   1 158.285 35.4031   3
   4   3   0 1922.34 75.1001   2
  -4  -3   0 1394.47 99.1481   3
  -4  -3  -1 4130.85 139.094   2
  -4  -3  -1 3709.43 159.414   3
  -4  -3  -2 4914.41 186.205   2
   4   3   2 5198.32 233.792   5
  -4  -3  -3 5647.61 218.352   2
   4   3   3 4837.71 227.501   5
  -4  -3  -3 5038.93 245.020   5
   4   3   4 3413.26 181.854   5
  -4  -3  -4 3430.36 181.755   2
  -4  -3  -4 3582.29 200.561   5
  -4  -3  -5 248.655 49.6906   5
  -4  -3  -5 141.796 36.0450   2
  -4  -3  -6 28.7258 21.8090   5
  -4  -3  -6 12.0232 12.9064   2
  -4  -3  -7 90.7802 31.7058   5
   4   3   7 117.043 37.7847   1
  -4  -3  -7 88.1622 36.1401   2
   4   3   8 4870.36 318.669   1
  -4  -3  -8 3688.11 208.100   5
   4   3   9 744.505 48.6761   4
   4   3   9 540.178 111.221   1
   4   3  10 183.912 71.9728   1
   4   3  11 4.80908 37.3895   1
   4   3  12 84.3075 56.3172   1
   4   3  13 145.362 71.0859   1
  -4  -4   9 46.5878 46.6930   1
  -4  -4   8 26.1827 17.2525   5
  -4  -4   8 17.9747 29.4577   1
  -4  -4   7 902.085 107.742   5
  -4  -4   7 1113.58 168.998   1
  -4  -4   6 6576.37 322.626   5
  -4  -4   6 7090.18 436.736   1
  -4  -4   5 10.2332 15.9139   5
  -4  -4   4 1073.36 115.807   5
   4   4  -3 41.6177 19.4173   2
  -4  -4   3 22.3467 18.2249   5
   4   4  -3 5.38229 11.2119   1
  -4  -4   3 20.9745 15.7811   3
   4   4  -2 7.93467 10.8180   1
   4   4  -2-2.86222 10.3705   2
  -4  -4   2 15.7882 18.7089   5
  -4  -4   2 24.8417 19.1378   3
   4   4  -1 7652.07 267.646   2
  -4  -4   1 7360.94 320.175   5
   4   4  -1 7382.83 363.921   1
  -4  -4   1 6729.94 275.196   3
   4   4   0 8620.06 280.175   2
  -4  -4   0 8247.65 292.058   3
  -4  -4  -1 0.93224 8.67805   2
   4   4   1 14.2987 7.39345   2
  -4  -4  -1 17.0602 10.7810   3
  -4  -4  -2 8096.42 289.344   2
   4   4   2 8186.95 273.704   2
  -4  -4  -2 7589.03 234.244   3
  -4  -4  -3 316.662 51.2761   2
  -4  -4  -3 349.396 59.0036   5
  -4  -4  -3 320.704 24.8494   3
  -4  -4  -4 4394.87 227.748   2
  -4  -4  -4 4430.04 233.480   5
  -4  -4  -5 484.520 76.0882   2
  -4  -4  -5 429.069 66.1587   5
  -4  -4  -6 483.820 83.0306   2
  -4  -4  -6 383.195 63.0986   5
  -4  -4  -7 631.793 99.1785   2
  -4  -4  -7 729.513 88.7928   5
  -4  -4  -8 202.211 47.2216   5
   4   4   8 212.901 65.3873   1
  -4  -4  -9 29.0516 16.6341   5
   4   4   9 1.39859 33.2002   1
   4   4  10 442.093 108.115   1
   4   4  11-34.1982 43.0846   1
   4   4  12 707.926 152.646   1
  -4  -5   9 602.819 137.621   1
  -4  -5   8 707.067 146.771   1
  -4  -5   8 472.713 81.4380   5
  -4  -5   7 10.3740 9.13678   5
  -4  -5   6 1392.07 141.123   5
  -4  -5   5 598.019 89.9942   5
  -4  -5   4 819.942 107.114   5
   4   5  -4 930.897 107.773   2
   4   5  -3 2430.96 172.156   2
  -4  -5   3 2714.21 196.176   5
  -4  -5   3 2653.28 183.306   3
  -4  -5   2 11319.3 442.361   5
   4   5  -2 10980.8 402.388   2
   4   5  -2 10351.8 490.521   1
  -4  -5   2 11275.9 407.812   3
   4   5  -1 1260.73 106.654   2
  -4  -5   1 1264.77 128.007   5
   4   5  -1 1444.98 157.133   1
   4   5   0 169.829 34.4079   2
  -4  -5  -1 10939.4 390.235   2
   4   5   1 12145.6 399.870   2
  -4  -5  -2 586.431 74.8218   2
   4   5   2 722.372 79.0764   2
  -4  -5  -3 3904.02 222.171   2
   4   5   3 3806.09 203.198   2
  -4  -5  -4 1376.73 127.941   2
  -4  -5  -4 1122.43 115.281   5
  -4  -5  -5 870.296 109.734   2
  -4  -5  -5 857.960 99.3804   5
  -4  -5  -6 50.1838 31.6794   2
  -4  -5  -6 13.1474 10.6979   5
  -4  -5  -7-55.8549 37.8216   5
   4   5   8 2478.85 221.199   1
  -4  -5  -8 2539.44 178.632   5
   4   5   9 1831.90 212.518   1
  -4  -5  -9 1741.00 140.962   5
  -4  -5 -10 583.500 78.0115   5
   4   5  10 809.436 146.679   1
   4   5  11-63.9940 49.3890   1
   4   5  12 96.1080 57.6481   1
  -4  -6   8 1.02690 17.9654   5
  -4  -6   7 4.80203 18.3621   5
   4   6  -7-43.7075 30.1071   2
  -4  -6   6 1366.88 147.366   5
   4   6  -6 1352.41 160.480   2
   4   6  -5 16.8857 17.4949   2
  -4  -6   5 7.80015 16.2160   5
   4   6  -4 1312.63 140.760   2
  -4  -6   4 1313.79 141.954   5
   4   6  -3 47.2649 27.8508   2
  -4  -6   3 110.102 37.4644   5
  -4  -6   2 71.9342 36.5600   5
   4   6  -2 87.1573 37.1521   2
  -4  -6   1 269.040 63.2991   5
   4   6  -1 189.288 46.0535   2
   4   6   0 2324.60 164.432   2
  -4  -6   0 2526.70 187.986   5
  -4  -6  -1 5731.86 285.806   2
  -4  -6  -1 5885.98 307.709   5
  -4  -6  -2 6657.43 311.532   2
   4   6   2 5983.92 290.366   2
  -4  -6  -2 6024.26 308.106   5
  -4  -6  -3 5.18553 12.7267   2
  -4  -6  -3-6.49159 19.5079   5
   4   6   3-14.7946 20.2847   2
  -4  -6  -4 1595.48 155.536   2
  -4  -6  -4 1724.05 152.596   5
   4   6   4 1841.83 150.696   2
  -4  -6  -5 429.703 83.2589   2
  -4  -6  -5 410.597 72.9858   5
  -4  -6  -6 118.125 38.9857   5
  -4  -6  -6 76.1245 38.5730   2
  -4  -6  -6 106.816 16.1135   3
  -4  -6  -7 514.484 80.6703   5
  -4  -6  -8 329.533 64.9276   5
  -4  -6  -9 70.5362 28.5941   5
   4   6   9 113.418 52.1866   1
  -4  -6 -10 345.001 63.4617   5
   4   6  10 278.787 89.7466   1
   4   6  11 337.391 101.256   1
   4   6  12-18.5423 33.4259   1
   4   7  -9 53.1455 32.7019   2
  -4  -7   8 37.4517 25.3801   5
   4   7  -8 15.3883 26.0275   2
   4   7  -7 1.01550 24.0254   2
  -4  -7   7 33.4948 29.1219   5
  -4  -7   6 52.9688 29.8837   5
   4   7  -6 27.4577 32.1652   2
  -4  -7   5 385.069 78.7673   5
   4   7  -5 422.439 85.7529   2
  -4  -7   4 399.908 81.4474   5
   4   7  -4 487.760 90.9956   2
   4   7  -3 1037.20 130.053   2
  -4  -7   3 968.027 126.178   5
   4   7  -2 367.212 74.0320   2
   4   7  -1 113.273 37.0021   2
   4   7   0-7.54756 10.6606   2
  -4  -7  -1 1200.72 129.848   2
   4   7   1 1344.62 138.784   2
  -4  -7  -2 151.012 44.0262   2
   4   7   2 90.0792 36.1620   2
  -4  -7  -3 373.888 72.4992   5
  -4  -7  -3 427.022 83.3070   2
   4   7   3 454.825 80.0247   2
  -4  -7  -4 1469.07 161.595   2
   4   7   4 1523.26 151.381   2
  -4  -7  -4 1784.61 162.943   5
  -4  -7  -5 1757.97 187.278   2
  -4  -7  -5 2066.39 176.980   5
   4   7   5 2204.25 185.407   2
  -4  -7  -6 653.629 100.266   5
  -4  -7  -7 24.9845 16.8310   5
  -4  -7  -7 7.28847 7.71898   3
  -4  -7  -8 988.232 119.983   5
   4   7   9 4264.76 332.767   1
  -4  -7  -9 3510.52 232.295   5
   4   7  10 413.283 108.000   1
   4   7  11 46.2955 27.9722   1
   4   8  -8 126.836 56.5107   2
  -4  -8   8 179.492 57.1451   5
  -4  -8   7 22.2676 27.4869   5
   4   8  -7 64.1763 45.1194   2
  -4  -8   6 441.063 94.5570   5
   4   8  -6 465.738 104.929   2
  -4  -8   5-22.5475 26.1024   5
   4   8  -5-30.1981 35.5207   2
  -4  -8   4-1.81325 23.1819   5
   4   8  -4-6.41784 22.3138   2
   4   8  -3 219.070 64.0382   2
   4   8  -2 883.887 126.345   2
   4   8  -1-17.3715 17.2185   2
   4   8   0 76.2766 38.9600   2
  -4  -8  -1 1374.58 154.622   2
   4   8   1 967.683 128.537   2
  -4  -8  -2 10.8442 15.9156   2
   4   8   2 40.2758 35.1415   2
  -4  -8  -3 170.470 59.0387   2
   4   8   3 134.040 41.0748   2
  -4  -8  -4 88.6815 35.4106   5
   4   8   4 154.732 55.5531   2
  -4  -8  -5 30.4287 28.3497   5
   4   8   5 22.9575 24.5764   2
   4   8   6 2.76612 20.7105   2
  -4  -8  -6 7.65349 14.1052   5
  -4  -8  -7 190.150 54.2333   5
  -4  -8  -7 161.569 31.3602   3
  -4  -8  -8 2518.40 203.251   5
  -4  -8  -9 211.475 58.9281   5
   4   8   9 345.425 97.1717   1
   4   8  10 61.1296 45.4847   1
  -4  -9   8 25.6112 19.2573   5
  -4  -9   7 248.148 76.7479   5
   4   9  -7 168.258 71.8460   2
  -4  -9   6 17.6574 22.6504   5
   4   9  -6-45.2484 27.6645   2
  -4  -9   5 263.379 75.0654   5
   4   9  -5 442.040 105.177   2
   4   9  -4 5.76606 23.1052   2
   4   9  -3 153.211 56.4543   2
   4   9  -2 145.671 60.6356   2
   4   9  -1 135.131 49.5391   2
   4   9   0 325.063 78.6874   2
   4   9   1 131.740 49.6934   2
   4   9   2 303.709 78.1737   2
   4   9   3-0.18457 18.4571   2
   4   9   4 75.7377 35.7119   2
  -4  -9  -5-27.8486 23.2776   5
   4   9   5 36.2366 27.1791   2
  -4  -9  -6 193.362 60.6364   5
   4   9   6 100.643 52.5396   2
  -4  -9  -7 89.0077 43.5553   5
  -4  -9  -8 49.5719 27.7314   5
  -4  -9  -9 242.636 66.8428   5
   4   9   9 225.674 82.3059   1
   4   9  10 76.7095 53.6952   1
  -4 -10   6 259.506 81.8403   5
   4  10  -6 290.317 97.8312   2
  -4 -10   5-23.9595 39.8351   5
   4  10  -5-57.4196 48.8774   2
   4  10  -4 79.5282 51.3588   2
   4  10  -3 15.3359 22.6811   2
   4  10  -2 919.274 152.467   2
   4  10  -1 376.766 93.7455   2
   4  10   0 414.305 93.2215   2
   4  10   1 610.069 115.775   2
   4  10   2 458.401 105.340   2
   4  10   3 676.691 130.984   2
   4  10   4 103.513 46.4969   2
  -4 -10  -5 59.9944 29.4893   5
   4  10   5-1.25736 15.5152   2
  -4 -10  -6 16.6714 20.7872   5
   4  10   6 13.2455 22.7355   2
  -4 -10  -7 4.52950 19.8900   5
  -4 -10  -8-42.2683 30.9341   5
   4  10   9 267.303 96.2229   1
   4  11  -4 75.5436 48.9651   2
   4  11  -3 484.043 122.984   2
   4  11  -2-15.1433 37.6821   2
   4  11  -1 42.8194 34.9130   2
   4  11   0 373.705 100.153   2
   4  11   1 864.885 150.553   2
   4  11   2 100.320 50.3013   2
   4  11   3-23.0762 33.0471   2
   4  11   4 115.141 46.3199   2
  -4 -11  -5 444.690 104.075   5
   4  11   5 250.281 81.1082   2
  -4 -11  -6 116.194 50.9863   5
   4  11   6 157.260 64.7156   2
   4  11   7-29.3558 44.3155   2
  -4 -11  -7 88.1351 52.1711   5
  -4 -11  -8 54.8002 52.2968   5
   4  12  -3-9.68271 40.5556   2
   4  12  -2 312.719 105.849   2
   4  12  -1 51.6211 33.1091   2
   4  12   0 96.8404 55.5621   2
   4  12   1-35.9203 49.5961   2
   4  12   2 515.441 124.237   2
   4  12   3 285.638 93.9912   2
   4  12   4 528.370 127.054   2
   4  12   5 9.61387 38.4419   2
  -5   9   3 68.7025 39.4594   2
  -5   9   2 36.4958 33.0083   2
  -5   9   1 42.3176 43.1145   2
  -5   9   0 38.0875 41.0498   2
  -5   9  -1-19.8595 32.8663   2
  -5   9  -2-18.8094 33.4474   2
  -5   9  -3 178.906 79.1866   2
  -5   9  -4 50.2164 59.6747   2
  -5   9  -5 182.097 82.3879   2
  -5   8   5 71.2660 57.9181   2
  -5   8   4 365.886 111.255   2
  -5   8   3 1.11310 21.6904   2
  -5   8   2 94.5273 58.1499   2
  -5   8   1 52.6816 56.4656   2
  -5   8   0 34.3788 21.1408   2
  -5   8  -1-47.6116 32.8674   2
  -5   8  -2 357.145 105.995   2
  -5   8  -3 175.011 71.9959   2
  -5   8  -4 98.3932 61.6090   2
  -5   8  -5 15.1670 40.5580   2
  -5   8  -6-14.8444 28.2389   2
  -5   8  -7 136.936 74.2621   2
  -5   7   6 1.18246 38.3810   2
  -5   7   5 76.4165 46.8048   2
  -5   7   4 1033.52 170.434   2
  -5   7   3 756.152 143.582   2
  -5   7   2 742.593 134.243   2
  -5   7   1 593.299 124.551   2
  -5   7   0 801.216 140.206   2
  -5   7  -1 33.8755 38.2958   2
  -5   7  -2 891.292 153.173   2
  -5   7  -3 621.384 133.713   2
  -5   7  -4-21.7037 47.3113   2
  -5   7  -5 42.1980 30.2444   2
  -5   7  -6 115.120 48.0257   2
  -5   7  -7 84.0188 63.1370   2
  -5   7  -8 1.53837 44.7044   2
  -5   7  -9-20.3286 52.7914   2
   5  -6  -7 33.7741 30.2639   3
  -5   6   5 59.8558 39.9776   2
  -5   6   4 895.601 145.890   2
  -5   6   3 303.688 84.5931   2
  -5   6   2 489.692 108.092   2
  -5   6   1 37.6914 34.3825   2
  -5   6   0 383.911 88.7963   2
  -5   6  -1 1076.40 158.620   2
  -5   6  -2 1025.54 151.229   2
  -5   6  -3 3178.99 285.721   2
  -5   6  -4 47.5796 43.5877   2
  -5   6  -5 57.1792 40.3037   2
   5  -6   6 17.5673 10.6481   1
  -5   6  -6 87.9931 50.0023   2
  -5   6  -7 399.313 105.273   2
   5  -6   7 220.212 53.8716   1
  -5   6  -8 8.94120 16.8391   2
   5  -6   8-1.99634 17.7775   1
   5  -6   9 1.72437 18.7033   1
  -5   6  -9 75.8073 52.0128   2
   5  -6  10-2.20075 18.2841   1
  -5   6 -10-37.8505 52.4529   2
   5  -5  -7-9.75194 25.9358   3
  -5   5   6 268.147 64.2209   1
   5  -5  -6 269.852 76.6879   3
  -5   5   5 1179.74 155.302   2
  -5   5   4 1115.33 151.723   2
  -5   5   4 917.523 91.7516   1
  -5   5   3 2996.62 257.366   2
  -5   5   2 2834.22 242.651   2
  -5   5   1 129.100 49.0235   2
  -5   5   0 11777.8 535.492   2
  -5   5  -1 3252.06 262.769   2
  -5   5  -2 63.6289 27.9557   2
  -5   5  -3 415.022 91.8473   2
  -5   5  -4 11224.5 544.862   2
  -5   5  -5 184.049 62.9580   2
   5  -5   5 164.380 34.0256   1
   5  -5   6-4.36963 14.1597   1
  -5   5  -6 27.8029 27.1161   2
  -5   5  -7 758.344 138.056   2
   5  -5   7 671.076 96.2317   1
   5  -5   8 1418.67 154.243   1
  -5   5  -8 1574.66 209.114   2
  -5   5  -9-11.0573 28.1905   2
   5  -5   9 14.2589 26.6616   1
  -5   5 -10 862.671 170.588   2
   5  -5  10 656.747 121.145   1
   5  -5  11 35.0413 42.0817   1
   5  -5  12-34.0234 34.0269   1
  -5   4   9 59.5348 42.1592   1
   5  -4  -8 63.9218 47.9523   3
  -5   4   8 135.404 57.2328   1
   5  -4  -7 179.436 62.5575   3
  -5   4   7 86.2479 40.4264   1
  -5   4   6 383.635 79.9585   1
   5  -4  -6 456.871 100.722   3
  -5   4   5 289.868 58.6283   1
   5  -4  -5 238.432 65.0673   5
  -5   4   4 952.474 124.722   2
   5  -4  -4 778.234 113.627   5
  -5   4   4 900.249 96.4880   1
   5  -4  -3-12.4066 21.1558   5
  -5   4   3 7.46771 12.6824   1
  -5   4   3 12.3179 19.1628   2
   5  -4  -2 14.7242 15.4612   2
  -5   4   2 42.4350 29.3204   2
   5  -4  -1 1065.60 136.559   2
  -5   4   1 1108.17 134.942   2
   5  -4   0 1043.68 132.604   2
  -5   4   0 980.620 127.906   2
  -5   4  -1 279.362 74.3382   2
   5  -4   1 361.802 80.1007   2
  -5   4  -2 9787.56 459.570   2
  -5   4  -3 21427.3 770.144   2
  -5   4  -4-4.63782 24.6993   2
   5  -4   4 29.1631 14.1679   1
  -5   4  -5 1637.44 185.749   2
   5  -4   5 1894.12 129.730   1
  -5   4  -5 1606.33 167.485   4
  -5   4  -6 2501.11 234.376   2
   5  -4   6 2449.59 173.183   1
  -5   4  -6 2648.01 213.072   4
   5  -4   7 151.987 49.0314   1
  -5   4  -7 164.919 62.9953   2
  -5   4  -7 117.715 43.1213   4
   5  -4   8 91.4613 44.4125   1
  -5   4  -8 33.6270 26.7358   4
   5  -4   9 586.529 108.649   1
   5  -4  10 169.912 64.3361   1
   5  -4  11 119.035 52.2038   1
   5  -4  12 843.145 163.273   1
   5  -4  13-88.0896 58.8115   1
  -5   3  10 12.7945 34.1738   1
  -5   3   9 438.348 109.290   1
   5  -3  -9 548.302 111.796   3
  -5   3   8 54.8906 36.5046   1
   5  -3  -8 35.7984 33.5003   3
  -5   3   7 31.6826 31.2420   1
   5  -3  -7 64.2137 38.0814   3
  -5   3   6 1437.16 156.923   1
   5  -3  -6 1728.59 203.128   4
   5  -3  -6 1313.52 163.099   3
   5  -3  -5 4511.30 267.175   1
   5  -3  -5 4839.76 281.176   5
  -5   3   5 5848.53 309.815   1
   5  -3  -5 5703.07 346.840   3
   5  -3  -4 21.3426 23.8195   5
   5  -3  -4 28.1639 34.6675   2
   5  -3  -4-30.7302 42.5622   4
   5  -3  -4-15.1595 17.5516   1
  -5   3   4 2.19682 17.3742   2
   5  -3  -3 1403.84 112.505   1
   5  -3  -3 1551.45 162.757   2
  -5   3   3 1608.85 153.584   2
   5  -3  -3 1464.45 151.747   5
   5  -3  -3 1475.24 167.375   4
  -5   3   3 1584.53 124.317   1
   5  -3  -2 102.316 42.1767   2
   5  -3  -2 71.7665 34.0224   5
   5  -3  -2 94.4840 45.5971   4
   5  -3  -2 87.5382 23.4474   1
  -5   3   2 42.7654 28.0590   2
   5  -3  -1 2383.27 188.248   2
   5  -3  -1 2086.24 189.218   5
  -5   3   1 2443.87 203.181   4
   5  -3  -1 2492.61 210.958   4
  -5   3   0 10514.8 459.136   4
   5  -3   0 10597.0 476.241   4
   5  -3   1 22.3184 19.0944   2
  -5   3  -1 33.1608 26.1317   4
   5  -3   1 17.8045 36.3540   4
  -5   3  -2 4766.53 291.132   4
   5  -3   2 5797.60 358.288   4
   5  -3   3 258.248 29.3608   1
  -5   3  -3 242.977 57.7305   2
  -5   3  -3 297.261 69.4430   4
  -5   3  -4 3142.06 233.125   2
   5  -3   4 3138.72 155.077   1
  -5   3  -4 3265.30 228.761   4
   5  -3   5 1391.80 115.887   1
  -5   3  -5 1413.03 145.036   4
  -5   3  -5 1616.92 168.099   2
   5  -3   6 1816.93 150.690   1
  -5   3  -6 2305.36 183.260   4
   5  -3   7 1032.49 121.944   1
  -5   3  -7 847.369 108.022   4
  -5   3  -8 2330.60 180.839   4
   5  -3   8 2832.92 225.385   1
   5  -3   9 688.756 118.373   1
   5  -3  10 3261.48 287.295   1
   5  -3  11 57.6859 43.1058   1
   5  -3  12 52.8738 50.5382   1
   5  -3  13 65.3440 50.9950   1
  -5   2  10 94.3489 59.1981   1
  -5   2   9 35.6176 29.4671   1
   5  -2  -9 31.5921 28.2831   3
  -5   2   8 37.9580 30.6182   1
   5  -2  -8 82.1543 56.3885   4
   5  -2  -8 56.0721 20.6932   3
  -5   2   7 443.930 92.8895   1
   5  -2  -7 412.428 90.6005   4
   5  -2  -7 397.962 87.4268   3
  -5   2   6 584.282 104.065   1
   5  -2  -6 408.394 69.1757   5
   5  -2  -6 400.400 85.7756   4
   5  -2  -6 425.447 84.8824   3
   5  -2  -5 3426.64 243.277   1
   5  -2  -5 3678.21 269.395   2
   5  -2  -5 4300.12 245.934   5
  -5   2   5 4338.59 270.645   1
   5  -2  -5 4500.72 294.607   4
   5  -2  -5 4462.71 289.568   3
   5  -2  -4 798.854 113.072   2
   5  -2  -4 928.460 108.105   1
   5  -2  -4 844.082 121.209   4
   5  -2  -4 864.587 119.655   3
   5  -2  -4 915.800 110.327   5
  -5   2   3 81.0251 31.1031   1
   5  -2  -3 42.4581 20.7507   1
   5  -2  -3 39.4055 22.5204   5
   5  -2  -3 41.8649 27.1214   2
   5  -2  -3 28.6352 27.1562   4
   5  -2  -2 161.871 33.9103   1
   5  -2  -2 158.722 45.6996   2
   5  -2  -2 234.280 53.2605   5
   5  -2  -2 180.073 55.2038   4
   5  -2  -1 840.696 98.0073   2
  -5   2   1 792.284 90.8983   2
   5  -2  -1 853.167 73.6122   1
   5  -2  -1 874.556 111.661   5
   5  -2  -1 846.451 114.688   4
   5  -2   0 1339.17 121.453   2
  -5   2   0 1337.74 118.179   2
   5  -2   0 1378.94 79.2709   1
   5  -2   0 1437.11 144.320   5
  -5   2  -1 11059.0 419.357   2
   5  -2   1 11045.8 302.444   1
   5  -2   1 10900.4 463.811   5
   5  -2   2 3995.62 145.381   1
  -5   2  -2 4663.52 244.821   2
   5  -2   2 4518.18 272.594   5
   5  -2   2 4327.26 260.921   4
   5  -2   3 386.680 46.2791   1
   5  -2   3 337.674 71.9599   5
  -5   2  -3 378.565 70.0539   4
   5  -2   3 371.106 72.7729   4
   5  -2   4 1503.13 108.656   1
   5  -2   4 1551.91 157.741   5
  -5   2  -4 1522.36 140.391   4
   5  -2   4 1468.05 146.264   4
   5  -2   5 3.89656 12.0703   1
   5  -2   5 16.0999 18.1115   5
   5  -2   6 2419.04 177.851   1
   5  -2   6 2407.70 200.645   5
   5  -2   7 997.989 125.359   1
   5  -2   7 1109.53 133.361   5
   5  -2   8 360.261 81.4584   1
   5  -2   8 417.266 82.2415   5
   5  -2   9 178.718 55.8346   5
   5  -2   9 169.516 57.5216   1
   5  -2  10 393.102 96.8331   1
   5  -2  11 68.8093 40.8969   1
   5  -2  12 774.474 152.532   1
   5  -2  13 342.397 115.865   1
  -5   1  10 224.876 81.2774   1
  -5   1   9 653.841 134.455   1
  -5   1   8 153.343 59.6589   1
   5  -1  -8 112.455 48.9675   4
  -5   1   7 1145.81 158.896   1
   5  -1  -7 1033.93 137.474   4
   5  -1  -7 1311.73 155.701   3
  -5   1   6 399.726 87.9653   1
   5  -1  -6 361.264 81.8187   2
   5  -1  -6 351.006 60.7001   5
   5  -1  -6 392.814 79.8956   4
   5  -1  -6 397.633 83.6108   3
   5  -1  -5 808.956 109.805   2
   5  -1  -5 919.241 123.841   1
   5  -1  -5 746.301 90.7142   5
   5  -1  -5 856.267 119.499   4
  -5   1   5 958.910 126.570   1
   5  -1  -5 924.179 120.063   3
   5  -1  -4 16105.4 579.586   2
   5  -1  -4 14849.3 576.813   1
   5  -1  -4 16207.7 556.874   5
   5  -1  -4 16500.2 617.777   4
  -5   1   4 17503.0 605.710   1
   5  -1  -4 17466.6 615.283   3
   5  -1  -3 2911.85 192.932   2
   5  -1  -3 2465.77 180.477   1
   5  -1  -3 2933.42 217.931   4
   5  -1  -3 2721.07 190.756   5
   5  -1  -3 2710.92 202.391   3
   5  -1  -2 11.7008 12.2880   5
   5  -1  -2 15.1783 13.1103   2
   5  -1  -2 19.0385 19.8509   4
   5  -1  -2 26.0890 15.5416   1
  -5   1   2 4.95402 8.36159   2
   5  -1  -1 469.334 64.2081   2
  -5   1   1 460.247 61.1016   2
   5  -1  -1 472.291 76.6509   5
   5  -1  -1 482.246 62.4162   1
   5  -1  -1 463.616 80.2517   4
   5  -1   0 167.066 35.1517   2
   5  -1   0 148.926 41.4665   5
  -5   1   0 153.179 33.7433   2
   5  -1   0 115.370 27.0756   1
  -5   1  -1 7164.26 281.186   2
   5  -1   1 6768.61 327.688   5
   5  -1   1 6508.01 243.790   1
  -5   1  -2 38.6775 15.8395   2
   5  -1   2 47.1866 27.6595   5
   5  -1   2 33.2147 11.2278   4
  -5   1  -3 1960.95 142.163   2
   5  -1   3 1898.69 162.521   5
   5  -1   4 1072.14 94.5461   1
   5  -1   4 1291.81 131.507   5
   5  -1   5 1878.49 141.047   1
   5  -1   5 1870.32 161.348   5
   5  -1   6-13.7170 21.3245   1
   5  -1   6-7.37349 20.9171   5
   5  -1   7 1916.63 171.239   1
   5  -1   7 1753.91 158.031   5
   5  -1   8-13.4446 26.9973   1
   5  -1   8 38.8902 28.9176   5
   5  -1   9 1439.38 175.667   1
   5  -1   9 1090.67 124.632   5
   5  -1  10 5489.63 379.260   1
   5  -1  10 4457.07 262.159   5
   5  -1  11 1784.56 220.403   1
   5  -1  12 48.5556 52.1532   1
   5  -1  13 4.85546 38.4321   1
  -5   0  10-49.1041 42.7255   1
  -5   0   9-56.7164 51.8406   1
  -5   0   8 255.169 80.6193   1
   5   0  -8 226.769 61.8615   4
   5   0  -7 575.855 97.2596   4
  -5   0   7 554.096 116.267   1
   5   0  -6 10538.7 470.234   2
   5   0  -6 10417.8 394.542   5
   5   0  -6 11970.5 501.427   4
  -5   0   6 11804.6 539.920   1
   5   0  -6 11901.1 494.184   3
   5   0  -5 17156.3 606.953   2
   5   0  -5 16237.1 664.697   1
   5   0  -5 16156.4 550.083   5
   5   0  -5 17563.8 637.609   4
  -5   0   5 18512.6 677.913   1
   5   0  -5 17781.9 627.926   3
   5   0  -4-6.07980 8.92974   5
   5   0  -4 13.3436 19.1967   1
   5   0  -4-15.2577 26.5295   4
   5   0  -4 10.4452 9.43888   2
   5   0  -4 12.6315 22.5181   3
   5   0  -3 5718.25 256.502   2
   5   0  -3 5410.08 272.196   5
   5   0  -3 5619.39 300.010   1
   5   0  -3 5987.68 314.759   4
   5   0  -3 5809.48 290.653   3
   5   0  -2 214.702 49.2334   1
   5   0  -2 256.765 52.7620   5
   5   0  -2 235.138 41.2149   2
   5   0  -2 210.521 52.8259   4
   5   0  -2 207.115 48.7929   3
   5   0  -1 2202.89 123.887   2
   5   0  -1 2132.14 163.385   5
   5   0  -1 2242.67 152.634   1
   5   0  -1 2316.96 161.225   3
   5   0   0 212.690 49.5934   5
   5   0   0 202.585 42.6141   1
  -5   0   0 215.164 31.1300   2
   5   0   0 250.630 35.4806   2
  -5   0  -1 14228.5 405.300   2
   5   0   1 13606.1 498.581   5
  -5   0  -2 412.983 49.8001   2
   5   0   2 606.239 83.8267   5
   5   0   3 11170.5 434.749   5
   5   0   4 1364.67 130.710   5
   5   0   5 3639.91 201.036   1
   5   0   5 3440.98 214.737   5
   5   0   6 4424.50 253.669   1
   5   0   6 4399.67 248.211   5
   5   0   7 2694.31 208.691   1
   5   0   7 2561.31 163.416   4
   5   0   7 2532.58 182.299   5
   5   0   8 790.291 119.381   1
   5   0   8 885.391 104.525   5
   5   0   9 1777.05 191.956   1
   5   0   9 1551.40 140.531   5
   5   0  10 86.2060 39.8332   1
   5   0  10 64.6237 24.6893   5
   5   0  11 155.486 73.2965   1
   5   0  12 117.214 56.9106   1
   5   0  13 64.1137 61.8504   1
  -5  -1  10 94.0185 54.9028   1
   5   1  -9 132.034 44.7916   4
  -5  -1   9 117.410 43.5422   1
   5   1  -8 525.760 93.9599   4
  -5  -1   8 503.654 114.665   1
  -5  -1   7 721.205 131.537   1
   5   1  -7 716.148 108.484   4
  -5  -1   6 377.793 89.3837   1
   5   1  -6 431.951 82.1085   4
   5   1  -6 513.489 90.2357   2
  -5  -1   5 92.8469 45.2481   1
   5   1  -5 22.1732 33.2163   4
   5   1  -5 57.0480 25.0910   2
   5   1  -4 12481.6 446.395   2
   5   1  -4 13059.9 462.383   5
   5   1  -4 13061.3 556.320   1
  -5  -1   4 13162.8 496.355   5
   5   1  -4 14072.6 509.644   3
   5   1  -3-12.9623 27.4056   1
   5   1  -3-11.9722 20.9137   5
  -5  -1   3 46.9562 30.4081   5
   5   1  -3-17.2631 17.4921   2
   5   1  -3 18.1523 20.3231   3
   5   1  -2 11066.6 337.105   2
   5   1  -2 10761.2 405.863   5
  -5  -1   2 10562.0 428.488   5
   5   1  -2 10714.4 442.462   1
   5   1  -2 11137.7 404.853   3
   5   1  -1 4729.06 158.761   2
   5   1  -1 5082.89 254.927   5
   5   1  -1 5069.51 256.755   1
   5   1  -1 5114.66 235.962   3
   5   1   0 202.608 44.6141   1
   5   1   0 260.808 50.7387   5
   5   1   0 217.660 41.2972   3
   5   1   1 3195.36 198.999   5
   5   1   1 3537.43 172.615   3
  -5  -1  -2 3644.40 142.872   2
   5   1   2 3738.19 215.220   5
   5   1   3 6465.94 300.660   5
   5   1   4 6331.80 298.125   5
  -5  -1  -4 6124.73 306.703   5
   5   1   5 1024.46 107.546   5
   5   1   6 1064.44 113.717   1
   5   1   6 1210.75 116.563   5
   5   1   6 1200.95 105.695   4
   5   1   7 400.598 66.2883   5
   5   1   7 427.945 59.3848   4
   5   1   7 442.823 81.7441   1
   5   1   8 73.9968 26.5207   5
   5   1   8 105.666 30.0524   4
   5   1   8 157.500 56.2139   1
   5   1   9 62.9367 38.6042   1
   5   1   9 37.1807 17.3410   5
   5   1   9 55.2170 19.4162   3
   5   1  10 340.096 86.8616   1
   5   1  10 305.447 53.2285   5
   5   1  10 320.245 48.6430   3
   5   1  11 229.273 73.0206   1
   5   1  12 167.540 75.4612   1
   5   1  13 226.849 85.0791   1
  -5  -2  10 104.879 71.2953   1
  -5  -2   9 23.7258 39.4345   1
   5   2  -9 57.9872 38.5859   4
  -5  -2   8 7.45298 18.7434   1
   5   2  -8-5.75371 20.5328   4
  -5  -2   7 41.9847 27.6991   5
   5   2  -7-0.14847 23.2929   4
  -5  -2   7 9.00021 31.7635   1
  -5  -2   6 895.013 108.238   5
   5   2  -6 896.416 110.899   2
  -5  -2   6 1027.52 156.484   1
  -5  -2   5 2992.66 204.226   5
   5   2  -5 2878.96 185.623   2
  -5  -2   5 3424.56 272.876   1
   5   2  -4 8.26220 12.9001   1
  -5  -2   4-13.4197 16.9892   5
   5   2  -4-10.2525 12.4544   2
  -5  -2   3 18.3779 9.87661   5
   5   2  -3 6.34648 12.4735   5
   5   2  -3-7.02492 17.4644   1
   5   2  -3 44.3776 18.3240   2
   5   2  -2 1692.24 87.3657   2
   5   2  -2 1701.99 136.453   5
  -5  -2   2 1391.98 133.906   5
   5   2  -2 1478.21 149.447   1
   5   2  -2 1628.90 126.332   3
   5   2  -1 2298.86 162.312   5
   5   2  -1 2167.94 172.631   1
  -5  -2   1 2166.83 165.109   5
   5   2  -1 2312.48 145.157   3
   5   2   0 5222.68 258.616   5
  -5  -2   0 5247.84 271.385   5
   5   2   0 5477.72 224.595   3
   5   2   1 138.605 37.8344   5
   5   2   1 160.714 31.5038   3
   5   2   2 100.776 33.8654   5
  -5  -2  -2 136.674 17.6233   2
   5   2   2 92.1896 20.6757   3
   5   2   3 28510.2 836.662   5
  -5  -2  -3 29453.5 732.610   2
   5   2   3 29804.8 714.219   3
   5   2   4 11280.1 408.626   5
  -5  -2  -4 11534.1 429.170   5
   5   2   5 504.899 71.4245   5
  -5  -2  -5 530.395 79.8915   5
   5   2   6 3232.17 190.275   5
  -5  -2  -6 3451.68 215.926   5
   5   2   6 2958.42 92.6875   3
   5   2   7 683.191 82.2802   5
   5   2   7 612.671 71.9347   4
   5   2   7 635.198 96.2182   1
   5   2   7 591.890 39.7658   3
   5   2   8 1289.51 157.166   1
   5   2   8 1182.15 110.105   5
   5   2   8 1071.56 92.5489   4
   5   2   8 1050.45 68.2409   3
   5   2   9 2789.48 251.620   1
   5   2   9 2339.61 158.463   5
   5   2   9 2796.58 138.069   4
   5   2   9 2580.33 132.330   3
   5   2  10 1891.97 218.700   1
   5   2  10 1575.07 122.133   5
   5   2  11 55.8752 47.9447   1
   5   2  12 488.947 122.943   1
   5   2  13-13.0764 35.9008   1
  -5  -3   9-13.1889 38.5746   1
  -5  -3   8 27.7905 35.9303   1
  -5  -3   8 65.0419 32.3238   5
  -5  -3   7 1378.13 137.983   5
  -5  -3   7 1845.32 229.410   1
   5   3  -6 997.338 110.315   2
  -5  -3   6 1146.85 126.239   5
  -5  -3   5 577.580 87.4702   5
  -5  -3   4 707.563 96.3470   5
  -5  -3   3 97.9645 32.6183   5
   5   3  -3 97.1241 40.5424   1
  -5  -3   3 40.0047 23.5164   3
   5   3  -2 1192.09 67.6121   2
  -5  -3   2 1245.87 128.270   5
   5   3  -2 1274.58 144.390   1
  -5  -3   2 1331.48 125.218   3
   5   3  -2 1331.29 77.5753   2
   5   3  -1 3209.56 225.340   1
  -5  -3   1 2784.68 197.290   5
   5   3   0 113.244 34.3054   5
  -5  -3   0 94.6092 35.1946   5
   5   3   1 278.668 54.1446   5
  -5  -3  -2 3246.22 128.086   2
   5   3   2 4847.05 237.304   5
  -5  -3  -3 636.303 59.6321   2
   5   3   3 677.007 84.6668   5
  -5  -3  -3 665.584 91.7279   5
  -5  -3  -4 2961.04 160.537   2
   5   3   4 2714.74 177.083   5
  -5  -3  -4 2766.88 189.448   5
   5   3   5 991.667 100.807   5
  -5  -3  -5 940.160 92.6039   2
  -5  -3  -5 922.126 107.484   5
   5   3   6 565.444 76.9239   5
  -5  -3  -6 612.143 80.6642   2
  -5  -3  -6 585.944 83.1634   5
   5   3   7-13.6238 12.2732   5
  -5  -3  -7 5.65804 17.7303   5
  -5  -3  -7-1.34272 9.28175   2
  -5  -3  -8 625.864 92.4075   5
   5   3   8 626.627 107.796   1
   5   3   9 11.5666 12.6731   4
   5   3   9 46.3935 36.5861   1
   5   3  10 569.547 44.5402   4
   5   3  10 769.524 143.498   1
   5   3  11 652.173 141.763   1
   5   3  12-9.97742 25.5340   1
   5   3  13 74.3110 59.2163   1
  -5  -4   9 44.4697 28.4517   1
  -5  -4   8 5.46663 12.5482   5
  -5  -4   7 168.217 51.1290   5
  -5  -4   6-15.6430 25.6692   5
  -5  -4   5 145.663 44.5372   5
  -5  -4   4 635.812 96.6366   5
  -5  -4   3 751.800 103.405   5
  -5  -4   3 812.008 103.195   3
   5   4  -3 867.222 82.0977   2
   5   4  -2-25.5578 19.3975   1
  -5  -4   2-15.3752 26.2128   5
   5   4  -2-3.00708 9.43810   2
  -5  -4   2-4.92905 7.63641   3
   5   4  -1 180.901 55.2965   1
  -5  -4   1 166.607 48.4952   5
   5   4  -1 133.296 22.8105   2
  -5  -4   1 152.632 38.2039   3
  -5  -4   0 6775.55 341.631   5
  -5  -4   0 6203.45 280.455   3
  -5  -4  -1 1016.22 85.3096   3
  -5  -4  -2 514.977 52.9379   2
  -5  -4  -3 160.677 35.0171   2
  -5  -4  -3 168.750 44.6172   5
  -5  -4  -4 667.503 78.7978   2
  -5  -4  -4 739.081 97.0676   5
  -5  -4  -5 95.0647 33.7005   5
  -5  -4  -5 75.4042 26.0789   2
  -5  -4  -6 531.607 83.2293   5
  -5  -4  -6 437.251 77.2762   2
  -5  -4  -7 11.0400 8.84594   5
  -5  -4  -7 28.7432 20.0854   2
  -5  -4  -8 15.7381 14.2762   5
  -5  -4  -9 107.313 36.8672   5
   5   4   9 72.7240 44.2104   1
   5   4  10 587.033 58.1672   4
   5   4  10 653.702 129.274   1
   5   4  11 318.102 102.563   1
   5   4  12-1.47483 26.4286   1
  -5  -5   8 21.8249 21.3619   5
  -5  -5   7 44.6582 15.3308   5
  -5  -5   6-4.56102 16.5721   5
  -5  -5   5 2311.82 199.500   5
   5   5  -5 2683.02 199.607   2
   5   5  -4 5558.57 279.429   2
  -5  -5   4 5636.48 319.227   5
  -5  -5   3-0.26085 15.7995   5
   5   5  -3-2.50553 13.7572   2
  -5  -5   2 4998.86 286.908   5
  -5  -5   2 5303.37 262.715   3
   5   5  -1 2527.24 140.927   2
  -5  -5   1 2611.27 197.412   5
  -5  -5   1 2416.93 161.031   3
  -5  -5   0 391.386 73.6684   5
   5   5   0 333.192 46.8899   2
  -5  -5   0 278.772 47.0573   3
   5   5   1 2709.99 143.270   2
  -5  -5  -1 2789.48 202.707   5
  -5  -5  -1 2756.50 146.076   3
  -5  -5  -1 3035.15 150.523   2
  -5  -5  -2 695.211 73.6930   2
  -5  -5  -2 619.853 91.7934   5
   5   5   2 615.863 62.7863   2
  -5  -5  -2 572.475 54.6743   3
  -5  -5  -3 11.1884 19.9314   5
  -5  -5  -3 10.1177 11.4224   2
  -5  -5  -3 4.88427 5.96284   3
  -5  -5  -4 2570.75 177.960   2
  -5  -5  -4 3110.57 212.866   5
  -5  -5  -5 195.692 54.8909   5
  -5  -5  -5 116.583 40.0642   2
  -5  -5  -6 297.102 62.6270   5
  -5  -5  -6 165.785 49.2810   2
  -5  -5  -7 116.905 41.4616   5
  -5  -5  -7 188.213 58.0329   2
  -5  -5  -8 58.2916 25.9384   5
  -5  -5  -9 1.77595 13.5414   5
   5   5   9-7.97862 29.4971   1
  -5  -5 -10 163.318 45.8870   5
   5   5  10 203.222 75.3530   1
   5   5  11 6.48702 20.9266   1
   5   5  12 172.050 82.3261   1
  -5  -6   8-26.4701 19.1391   5
   5   6  -7 66.9416 26.8520   2
  -5  -6   7 115.305 42.4255   5
  -5  -6   6 847.355 123.315   5
   5   6  -6 766.318 118.781   2
   5   6  -5 874.058 117.411   2
  -5  -6   5 806.874 116.820   5
   5   6  -4 1864.90 162.138   2
  -5  -6   4 1705.11 172.157   5
  -5  -6   3-15.7844 25.3413   5
   5   6  -3 17.6172 14.3098   2
   5   6  -2 895.166 99.2666   2
  -5  -6   2 754.700 111.114   5
  -5  -6   2 815.130 101.456   3
   5   6  -1 571.568 75.3331   2
  -5  -6   1 442.753 68.7618   3
   5   6   0 1092.55 98.4599   2
  -5  -6   0 880.251 118.056   5
  -5  -6   0 962.152 94.6599   3
  -5  -6  -1 185.868 40.3812   2
  -5  -6  -1 98.9396 35.4709   5
   5   6   1 135.785 36.1539   2
  -5  -6  -1 156.311 33.2066   3
  -5  -6  -2 496.432 70.9848   2
  -5  -6  -2 450.063 82.5549   5
   5   6   2 427.508 63.2429   2
  -5  -6  -2 441.901 50.9846   3
  -5  -6  -3 4.19489 15.2252   5
  -5  -6  -3 32.2985 22.3441   2
   5   6   3 18.0043 16.4366   2
  -5  -6  -3 4.58176 5.98251   3
  -5  -6  -4 1590.12 152.223   2
  -5  -6  -4 1735.79 161.611   5
  -5  -6  -4 1892.50 77.7717   3
  -5  -6  -5-9.42752 13.0448   5
  -5  -6  -5 0.52626 14.6758   2
  -5  -6  -6 80.6853 38.1752   2
  -5  -6  -6 93.5360 36.3610   5
  -5  -6  -7 267.655 59.7680   5
  -5  -6  -8 0.26587 30.6209   5
  -5  -6  -9 64.5201 33.6885   5
   5   6   9-4.00893 14.2559   1
  -5  -6 -10 57.2629 28.2623   5
   5   6  10 82.9978 55.0087   1
   5   6  11 160.407 80.3874   1
  -5  -7   8 42.3224 23.5009   5
  -5  -7   7 93.8202 47.0258   5
  -5  -7   6 66.9711 34.5468   5
   5   7  -6 1.77254 11.7273   2
  -5  -7   5 560.252 105.364   5
   5   7  -5 556.437 95.7740   2
   5   7  -4 2507.18 208.536   2
  -5  -7   4 2779.38 230.904   5
  -5  -7   3 73.8051 38.4999   5
   5   7  -3 24.8741 18.6354   2
   5   7  -2 2856.17 202.430   2
  -5  -7   2 2522.24 220.362   5
   5   7  -1 2032.72 164.934   2
  -5  -7   1 2027.76 193.868   5
   5   7   0 786.844 96.8176   2
  -5  -7   0 892.622 123.267   5
  -5  -7  -1 226.802 56.1251   2
  -5  -7  -1 200.638 56.3617   5
   5   7   1 222.302 53.8386   2
  -5  -7  -2-1.60472 13.0383   5
  -5  -7  -2-12.0631 18.4897   2
   5   7   2-2.79814 17.1405   2
   5   7   3 2739.74 191.827   2
  -5  -7  -3 2605.34 215.177   5
  -5  -7  -4-14.3895 21.0138   5
  -5  -7  -4 28.1636 29.3059   2
   5   7   4-4.10873 9.47815   2
  -5  -7  -5 1852.98 190.938   2
  -5  -7  -5 1780.74 171.816   5
  -5  -7  -6 127.444 48.0089   5
  -5  -7  -7 256.480 62.9250   5
  -5  -7  -8-40.5725 27.5992   5
  -5  -7  -9 7.24835 21.9772   5
  -5  -7 -10 417.741 80.1426   5
   5   7  10 411.848 108.909   1
   5   7  11 27.9941 40.2129   1
  -5  -8   7 123.499 53.4989   5
  -5  -8   6 251.645 76.8379   5
   5   8  -5 185.109 60.2544   2
  -5  -8   5 135.219 47.0912   5
  -5  -8   4 430.760 93.9131   5
   5   8  -4 565.752 103.941   2
  -5  -8   3 2.88516 18.4001   5
   5   8  -3-20.5620 23.9589   2
   5   8  -2 1139.89 138.009   2
  -5  -8   2 876.076 130.655   5
  -5  -8   1 115.146 41.7030   5
   5   8  -1 118.182 37.3338   2
   5   8   0 1521.48 150.764   2
  -5  -8   0 1607.75 176.361   5
  -5  -8  -1 19.2675 13.9774   2
  -5  -8  -1-11.9270 18.1910   5
   5   8   1 23.0381 27.5142   2
  -5  -8  -2 483.281 89.1321   2
  -5  -8  -2 506.153 97.9447   5
   5   8   2 494.860 85.9037   2
  -5  -8  -3 916.608 128.071   2
   5   8   3 1062.34 128.875   2
  -5  -8  -3 1116.05 141.963   5
  -5  -8  -4 724.719 117.317   2
  -5  -8  -4 885.732 126.951   5
   5   8   4 684.968 103.441   2
  -5  -8  -5 20.5445 17.0636   5
   5   8   5-36.9309 30.5657   2
  -5  -8  -6 704.534 110.591   5
  -5  -8  -7 191.805 58.7374   5
  -5  -8  -8 40.5685 29.6528   5
  -5  -8  -9 226.597 61.8375   5
   5   8  10 174.633 76.0412   1
  -5  -9   7 172.439 67.2527   5
  -5  -9   6 39.1596 19.8462   5
  -5  -9   5 181.679 69.1573   5
  -5  -9   4 22.3390 18.7682   5
   5   9  -4 0.75745 21.7854   2
  -5  -9   3 40.0639 36.5005   5
   5   9  -3 9.56905 12.7882   2
   5   9  -2 2003.97 199.036   2
  -5  -9   2 1556.18 188.024   5
   5   9  -1 1707.34 178.413   2
  -5  -9   1 1591.44 187.646   5
  -5  -9   0 53.8993 40.2086   5
   5   9   0 37.7872 31.8011   2
  -5  -9  -1 676.266 118.645   5
   5   9   1 634.343 107.092   2
  -5  -9  -2-25.2303 31.9755   5
   5   9   2-12.2945 27.6883   2
  -5  -9  -3 251.363 69.8353   5
   5   9   3 97.5408 39.2866   2
  -5  -9  -4 57.4153 36.4363   5
   5   9   4-29.2950 22.6841   2
  -5  -9  -5-13.1970 27.1860   5
   5   9   5-13.4211 18.9514   2
  -5  -9  -6 365.259 85.2184   5
  -5  -9  -7 96.3564 45.2741   5
  -5  -9  -8 12.5050 23.7700   5
  -5  -9  -9-19.2938 34.5305   5
  -5 -10   5 39.9242 33.2191   5
  -5 -10   4 217.589 72.8359   5
  -5 -10   3-6.28451 21.5499   5
   5  10  -3-18.0614 35.4179   2
  -5 -10   2 84.4190 38.8395   5
   5  10  -2 30.8815 27.1763   2
  -5 -10   1-28.1923 28.5200   5
   5  10  -1 45.7007 19.9186   2
  -5 -10   0 41.1037 27.7873   5
   5  10   0 25.5051 33.0774   2
  -5 -10  -1-7.55044 22.4593   5
   5  10   1 56.5498 36.6957   2
  -5 -10  -2-65.8479 43.7167   5
   5  10   2-13.3341 32.8936   2
  -5 -10  -3 654.460 120.456   5
   5  10   3 603.395 115.409   2
  -5 -10  -4 106.025 47.0274   5
   5  10   4 119.166 49.1025   2
  -5 -10  -5 86.6559 51.3160   5
   5  10   5 84.8998 41.3904   2
  -5 -10  -6 51.0175 38.6033   5
   5  10   6-43.8986 36.9963   2
  -5 -10  -7 32.3722 26.8260   5
  -5 -10  -8 31.8486 26.4920   5
  -5 -11   1 178.745 69.5080   5
   5  11  -1 266.529 84.4922   2
  -5 -11   0 124.547 51.3780   5
   5  11   0 48.5237 46.9032   2
  -5 -11  -1 41.8200 40.2739   5
   5  11   1 2.77286 22.7597   2
  -5 -11  -2 123.367 54.2989   5
   5  11   2 50.5178 42.3515   2
  -5 -11  -3 136.496 67.0994   5
   5  11   3 79.9341 45.6909   2
  -5 -11  -4 129.916 59.0629   5
   5  11   4 70.9201 44.6033   2
  -5 -11  -5 55.6409 34.8805   5
   5  11   5 36.3984 29.8403   2
  -5 -11  -6 30.4715 24.3591   5
   5  11   6 25.8746 21.8380   2
  -5 -11  -7 6.19218 23.8301   5
  -5 -11  -8-15.0352 30.7013   5
   5  12   1 53.4013 43.5208   2
   5  12   2 36.1723 39.2118   2
   5  12   3 220.642 81.8934   2
   5  12   4 97.7426 58.3316   2
   5  12   5 138.201 63.4435   2
   5  12   6-14.8520 27.3861   2
  -6   9   0 74.2886 70.0979   2
  -6   9  -1 25.0305 27.1610   2
  -6   9  -2 99.4450 61.8994   2
  -6   8   4 11.5694 32.8913   2
  -6   8   3 34.5504 35.9866   2
  -6   8   2-9.33108 44.0392   2
  -6   8   1 78.1478 51.0635   2
  -6   8   0-16.2989 32.1477   2
  -6   8  -1 380.058 106.135   2
  -6   8  -2 165.221 71.8941   2
  -6   8  -3 158.108 65.0491   2
  -6   8  -4 145.717 69.7143   2
  -6   8  -5-1.89168 38.7842   2
  -6   8  -6 42.9113 50.7618   2
  -6   7   5-0.96867 15.3876   2
  -6   7   4-9.71162 24.2383   2
  -6   7   3-0.25493 34.8875   2
  -6   7   2-9.45651 25.8147   2
  -6   7   1 297.725 93.2305   2
  -6   7   0 49.1098 30.3810   2
  -6   7  -1 222.344 74.7299   2
  -6   7  -2-11.0023 20.8272   2
  -6   7  -3 34.5427 34.0995   2
  -6   7  -4 32.9460 39.9331   2
  -6   7  -5 650.511 144.400   2
  -6   7  -6 108.311 71.8540   2
  -6   7  -7 160.831 65.6643   2
  -6   7  -8 54.5163 37.0725   2
  -6   6   5 48.8504 40.0778   2
  -6   6   4 36.0386 30.9407   2
  -6   6   3 408.474 100.055   2
  -6   6   2 386.437 98.0466   2
  -6   6   1 406.897 98.3968   2
  -6   6   0 92.9877 50.0961   2
  -6   6  -1 36.0215 28.8049   2
  -6   6  -2 6.49207 35.8747   2
  -6   6  -3 90.6957 47.0748   2
  -6   6  -4 44.7039 34.2653   2
  -6   6  -5 64.1142 50.8457   2
  -6   6  -6 376.849 103.903   2
  -6   6  -7 122.532 62.1683   2
  -6   6  -8 198.603 80.2049   2
  -6   6  -9 166.764 81.3720   2
   6  -5  -6 134.914 54.9819   3
  -6   5   5 61.9748 36.0980   2
  -6   5   4 207.839 66.1048   2
  -6   5   3 1264.05 164.676   2
  -6   5   2 3103.57 263.164   2
  -6   5   1 482.661 104.110   2
  -6   5   0 573.932 107.342   2
  -6   5  -1 117.731 45.9277   2
  -6   5  -2 1458.52 178.889   2
  -6   5  -3 122.936 52.8818   2
  -6   5  -4 1118.11 161.312   2
  -6   5  -5 720.273 133.532   2
   6  -5   6 268.285 48.2715   1
  -6   5  -6 315.292 89.6816   2
  -6   5  -7 45.2009 28.4714   2
   6  -5   7 44.8854 23.9537   1
  -6   5  -8 4.46472 22.1056   2
   6  -5   8 35.3148 22.5549   1
   6  -5   9-8.56371 16.3997   1
  -6   5  -9 109.181 54.6738   2
  -6   5 -10 84.0382 66.0119   2
   6  -4  -7 12.3037 34.5030   3
   6  -4  -6 337.864 84.3537   3
  -6   4   5 605.561 94.9377   1
   6  -4  -5 708.461 129.344   3
  -6   4   4 352.636 76.0952   2
  -6   4   3 4.87894 15.5783   2
  -6   4   2 556.303 99.5734   2
   6  -4  -1 328.656 79.8804   2
  -6   4   1 400.233 85.8695   2
  -6   4   0 1430.51 155.880   2
   6  -4   0 1346.34 158.036   2
  -6   4  -1 2496.90 217.420   2
  -6   4  -2 1038.01 137.960   2
  -6   4  -3 2391.30 218.188   2
  -6   4  -4 2042.58 203.835   2
  -6   4  -5 2370.82 225.427   2
   6  -4   5 2148.16 127.106   1
   6  -4   6 3.41889 9.06782   1
  -6   4  -6 67.4650 44.2017   2
   6  -4   7 366.609 68.3170   1
  -6   4  -7 362.207 96.7776   2
   6  -4   8 155.176 51.8691   1
  -6   4  -8 213.284 79.4484   2
   6  -4   9 226.599 64.5637   1
  -6   4  -9 200.177 78.2987   2
   6  -4  10 110.990 55.3614   1
   6  -4  11 202.851 77.7312   1
   6  -4  12 0.52702 37.3640   1
  -6   3   8 14.2265 21.8418   1
  -6   3   7 122.813 48.9131   1
   6  -3  -7 69.9898 44.4361   3
  -6   3   6 239.398 62.1695   1
   6  -3  -6 377.089 90.0327   3
  -6   3   5 18.4055 15.9739   1
   6  -3  -5-9.02542 22.8755   4
   6  -3  -5 58.3461 38.3318   3
   6  -3  -4 773.415 136.348   4
   6  -3  -4 707.164 123.558   3
   6  -3  -3 2590.40 160.994   1
   6  -3  -3 2418.31 217.686   2
   6  -3  -3 2994.32 258.359   4
  -6   3   3 2543.93 195.340   2
   6  -3  -2 1437.29 99.1020   1
  -6   3   2 1423.70 146.530   2
   6  -3  -2 1520.46 179.100   4
   6  -3  -1 397.015 35.8413   1
   6  -3  -1 389.211 76.8825   2
   6  -3  -1 533.990 107.751   4
  -6   3   1 453.842 77.9001   2
  -6   3   0 4229.09 255.223   2
   6  -3   0 4208.21 298.778   4
   6  -3   0 3577.39 243.109   2
  -6   3  -1 144.132 46.8837   2
   6  -3   1 218.118 64.9921   4
  -6   3  -2 7548.55 377.935   2
   6  -3   2 8601.25 450.189   4
  -6   3  -3 1910.93 178.439   2
   6  -3   3 1444.59 63.9213   1
  -6   3  -4 217.855 65.1661   2
   6  -3   4 193.137 31.2612   1
  -6   3  -5-3.29488 31.6666   2
   6  -3   5-0.21586 12.2358   1
   6  -3   6 18057.7 591.890   1
  -6   3  -6 18029.4 708.902   2
  -6   3  -7 202.162 66.8463   2
   6  -3   7 161.426 49.3854   1
   6  -3   8-19.4236 21.6029   1
   6  -3   9 136.318 53.0714   1
   6  -3  10 191.275 69.4229   1
   6  -3  11-4.79991 20.0914   1
   6  -3  12 251.965 87.4788   1
   6  -3  13-72.3912 52.5436   1
  -6   2   9 50.7808 46.6645   1
  -6   2   8 39.0420 37.7769   1
   6  -2  -8 39.4604 32.6297   4
   6  -2  -8-0.62842 28.4812   3
  -6   2   7 28.2454 34.3425   1
   6  -2  -7 37.3831 31.4715   4
   6  -2  -7 38.1401 36.0128   3
   6  -2  -6 54.1004 33.8775   4
  -6   2   6 93.6543 43.7204   1
   6  -2  -6 48.0090 28.1686   3
   6  -2  -5 79.5824 33.3166   1
  -6   2   5-2.10263 20.1714   1
   6  -2  -5 116.740 48.9536   4
   6  -2  -5 78.2007 37.5279   3
   6  -2  -4 376.998 72.0217   1
   6  -2  -4 442.067 82.8295   5
   6  -2  -4 380.081 79.4874   2
   6  -2  -4 453.919 95.9987   4
   6  -2  -4 353.424 78.9551   3
   6  -2  -3-6.89465 13.5342   1
   6  -2  -3 33.1361 32.2650   5
   6  -2  -3-10.6913 13.4244   2
   6  -2  -3-25.4768 23.5281   4
   6  -2  -3-45.9729 38.9118   3
   6  -2  -2 6.19319 6.62160   1
   6  -2  -2 10.3218 7.40987   2
   6  -2  -2-15.2972 24.3984   4
   6  -2  -1 134.753 39.1206   2
   6  -2  -1 155.488 33.4486   1
   6  -2  -1 125.570 54.2793   4
   6  -2   0 65.6232 30.2497   2
   6  -2   0 79.6755 21.3727   1
   6  -2   0 31.2922 21.7831   4
   6  -2   1 16.5801 9.74644   1
   6  -2   1 1.36855 29.6632   4
   6  -2   2 1267.65 149.106   4
   6  -2   2 1435.98 86.1271   1
   6  -2   3 738.429 61.4046   1
   6  -2   3 735.026 111.324   4
  -6   2  -4 6097.46 327.913   2
   6  -2   4 6656.72 259.540   1
   6  -2   4 6050.50 339.188   4
   6  -2   5 12974.9 444.621   1
   6  -2   5 13219.9 550.433   4
  -6   2  -5 12335.8 517.925   2
   6  -2   6 67.9804 27.5839   1
   6  -2   7 1857.59 167.378   1
   6  -2   8 35.5129 14.3223   1
   6  -2   9-22.5239 38.0979   1
   6  -2  10-20.1344 33.9097   1
   6  -2  11 590.773 125.291   1
   6  -2  12-29.4037 47.3400   1
   6  -2  13-3.07817 38.1082   1
  -6   1  10 65.1087 61.4202   1
  -6   1   9 61.3509 51.2697   1
  -6   1   8-43.3061 39.8617   1
   6  -1  -8 17.6502 12.9211   4
   6  -1  -7 409.722 95.6427   4
  -6   1   7 357.746 89.6299   1
   6  -1  -7 507.446 102.608   3
  -6   1   6-42.5739 28.6979   1
   6  -1  -6-56.9597 42.5625   4
   6  -1  -6 4.53707 16.5174   3
   6  -1  -5 35.8644 29.7555   1
   6  -1  -5 21.0205 16.5248   5
  -6   1   5-30.8594 29.5270   1
   6  -1  -5 40.3529 27.9797   2
   6  -1  -5 44.3686 25.4940   4
   6  -1  -5 13.4045 12.1136   3
   6  -1  -4 1810.49 168.314   2
   6  -1  -4 1727.33 166.665   1
   6  -1  -4 1779.42 161.148   5
   6  -1  -4 1804.87 183.782   4
   6  -1  -4 1877.76 180.118   3
   6  -1  -3 4318.54 247.351   2
   6  -1  -3 4272.24 255.212   1
   6  -1  -3 3995.42 258.403   5
   6  -1  -3 3983.88 282.527   4
   6  -1  -3 4570.20 283.108   3
   6  -1  -2 538.065 77.0496   2
   6  -1  -2 485.183 72.2841   1
   6  -1  -2 470.290 83.6344   5
   6  -1  -2 423.353 86.5626   4
   6  -1  -2 459.196 71.6081   3
   6  -1  -1-4.95126 12.4899   2
   6  -1  -1 37.7684 25.6759   5
   6  -1  -1 20.3358 24.1604   4
  -6   1   1 19.4168 9.20084   2
   6  -1  -1 11.1413 11.6514   1
  -6   1   0 350.914 53.6392   2
   6  -1   0 433.374 59.4204   1
   6  -1   0 356.140 71.8792   5
   6  -1   0 396.845 79.1845   4
   6  -1   0 362.167 57.6302   2
  -6   1  -1 1359.35 111.336   2
   6  -1   1 1436.25 150.339   5
   6  -1   1 1371.50 149.337   4
   6  -1   1 1310.79 99.8105   1
  -6   1  -2 2998.40 180.099   2
   6  -1   2 2797.63 215.516   5
   6  -1   2 2766.05 211.651   4
  -6   1  -3 54.6131 14.7032   2
   6  -1   3 70.1335 30.9401   5
   6  -1   3 69.8882 22.8215   4
   6  -1   4 4936.29 224.579   1
   6  -1   4 5270.15 305.581   5
   6  -1   4 5506.34 302.724   4
   6  -1   5 1425.33 124.370   1
   6  -1   5 1347.93 146.248   5
   6  -1   5 1363.36 141.415   4
   6  -1   6 4633.42 257.794   1
   6  -1   6 3995.62 267.284   5
   6  -1   6 4406.24 261.833   4
   6  -1   7 1179.85 135.136   1
   6  -1   7 1315.05 143.224   4
   6  -1   8 1555.53 167.584   1
   6  -1   9 179.329 59.2614   1
   6  -1  10 297.938 79.7397   1
   6  -1  11 63.6819 36.4910   1
   6  -1  12 332.833 100.077   1
   6  -1  13 49.5333 38.9060   1
  -6   0   9 739.072 152.340   1
  -6   0   8-19.3472 33.5730   1
   6   0  -8 12.5464 28.0245   4
  -6   0   7 16.8757 18.5087   1
   6   0  -7 81.1266 43.3014   4
  -6   0   6 869.955 139.831   1
   6   0  -6 955.906 137.879   4
   6   0  -6 829.965 122.996   3
   6   0  -5 531.111 87.0234   2
   6   0  -5 588.340 87.1029   5
   6   0  -5 631.377 108.071   4
   6   0  -5 673.480 107.493   3
   6   0  -4 194.818 50.0646   5
   6   0  -4 142.921 48.2484   1
   6   0  -4 312.824 61.7197   2
   6   0  -4 185.231 55.9263   4
   6   0  -4 180.688 52.9161   3
   6   0  -3 2880.46 179.149   2
   6   0  -3 2794.15 202.606   5
   6   0  -3 2642.60 206.519   1
   6   0  -3 2845.24 229.303   4
   6   0  -3 2874.88 209.006   3
   6   0  -2 354.011 54.5604   2
   6   0  -2 405.175 71.3630   1
   6   0  -2 268.155 60.1793   5
   6   0  -2 301.483 68.7557   4
   6   0  -2 286.854 55.4001   3
   6   0  -1 3246.29 161.247   2
   6   0  -1 3601.57 235.388   5
   6   0  -1 3303.99 208.912   1
   6   0  -1 3673.04 252.076   4
   6   0  -1 3445.23 217.299   3
  -6   0   0 2752.22 127.126   2
   6   0   0 2650.40 200.152   5
   6   0   0 2456.27 201.624   4
   6   0   0 2232.88 158.327   1
   6   0   1 17.1933 27.9937   5
   6   0   1-10.1913 17.5041   1
   6   0   1-9.96634 12.9225   4
  -6   0  -1 4.75241 6.09803   2
  -6   0  -2 2276.46 134.620   2
   6   0   2 2236.61 184.425   5
   6   0   2 2037.04 176.713   4
  -6   0  -3 1912.21 132.706   2
   6   0   3 1678.29 158.754   5
   6   0   3 1893.15 166.606   4
   6   0   4 150.989 48.7613   5
   6   0   4 148.690 45.7239   4
   6   0   5 363.466 71.8147   5
   6   0   5 431.101 74.7644   4
   6   0   6 405.007 77.7697   5
   6   0   6 445.801 72.1020   4
   6   0   6 397.871 72.9025   1
   6   0   7 13.7096 15.1095   5
   6   0   7-5.24246 19.6945   1
   6   0   8 108.677 52.1794   1
   6   0   8 57.1486 33.6161   5
   6   0   9 275.540 74.6631   1
   6   0   9 188.000 50.8810   5
   6   0  10 18.8193 16.0593   1
   6   0  10 30.7226 25.8162   5
   6   0  11-0.24197 27.5038   1
   6   0  12 127.686 60.0009   1
   6   0  13 190.172 79.6892   1
  -6  -1   9-24.1408 30.3476   1
  -6  -1   8 267.406 87.4492   1
   6   1  -8 307.662 80.7732   4
   6   1  -7 147.358 51.5323   4
  -6  -1   7 124.039 54.7787   1
   6   1  -6-38.7109 35.1382   4
   6   1  -5 918.048 108.340   2
   6   1  -5 873.048 104.138   5
   6   1  -5 977.305 135.176   4
   6   1  -4 218.340 51.9976   5
   6   1  -4 150.986 50.9697   4
   6   1  -4 141.822 37.5365   2
   6   1  -4 264.387 64.5110   3
   6   1  -3 1542.97 113.088   2
   6   1  -3 1253.20 128.373   5
  -6  -1   3 1308.37 146.017   5
   6   1  -3 1326.54 153.910   1
   6   1  -3 1328.42 153.863   4
   6   1  -3 1484.75 142.030   3
   6   1  -2 29698.6 864.468   5
  -6  -1   2 30432.3 909.930   5
   6   1  -2 29073.8 896.718   1
   6   1  -2 30002.0 849.310   3
   6   1  -1 1565.02 146.647   5
  -6  -1   1 1409.90 149.274   5
   6   1  -1 1368.80 139.453   1
   6   1  -1 1491.12 130.238   3
   6   1   0 215.797 52.7361   5
  -6  -1   0 239.572 60.6077   5
   6   1   0 296.644 54.6694   3
   6   1   0 297.879 60.3393   1
   6   1   1 260.116 57.5795   5
  -6  -1  -1 110.329 29.1375   5
   6   1   1 224.656 42.6195   3
  -6  -1  -2 4129.82 154.262   2
   6   1   2 4309.65 254.513   5
  -6  -1  -3 146.316 30.5721   2
   6   1   3 116.482 34.6044   5
  -6  -1  -3 111.613 38.9059   5
   6   1   3 134.432 42.6204   4
   6   1   4 914.730 112.293   5
   6   1   4 1067.62 118.516   4
   6   1   5 1025.28 119.971   5
   6   1   5 980.404 112.030   4
   6   1   6 925.711 111.193   5
   6   1   6 760.959 94.4225   4
   6   1   7-10.1370 13.6203   5
   6   1   7 10.3040 12.4212   1
   6   1   8 16.7482 11.8765   5
   6   1   8 47.2502 34.1864   1
   6   1   9 148.769 45.0527   5
   6   1   9 127.376 35.3048   4
   6   1   9 125.506 46.4143   1
   6   1  10 33.3509 30.6757   1
   6   1  10-13.1568 17.6047   5
   6   1  11 383.713 102.044   1
   6   1  12 494.177 120.641   1
   6   1  13-26.1708 22.0077   1
  -6  -2   9 605.093 144.083   1
   6   2  -8 39.3907 33.1795   4
   6   2  -7 203.139 63.2074   4
  -6  -2   6 179.933 55.6625   5
   6   2  -6 103.295 48.5677   4
   6   2  -5 1354.58 124.253   2
  -6  -2   5 1438.02 151.635   5
   6   2  -4 5937.76 257.722   2
  -6  -2   4 5555.68 316.836   5
   6   2  -3 13262.0 406.819   2
   6   2  -3 14409.5 518.137   5
   6   2  -3 14180.0 596.543   1
  -6  -2   3 13757.7 544.075   5
   6   2  -2 982.233 53.9136   2
   6   2  -2 851.458 106.220   5
  -6  -2   2 801.475 111.631   5
   6   2  -2 894.789 122.920   1
   6   2  -2 937.480 105.611   3
   6   2  -1 15982.4 568.251   5
  -6  -2   1 14880.6 578.488   5
   6   2  -1 15397.3 590.339   1
   6   2  -1 16339.4 524.751   3
   6   2   0 59.5341 29.0487   1
   6   2   0 60.2211 26.0388   5
  -6  -2   0 33.8108 15.2473   5
   6   2   0 46.8157 21.4523   3
   6   2   1 5076.05 273.695   5
  -6  -2  -1 4935.45 288.020   5
   6   2   1 5074.38 219.656   3
   6   2   2 103.651 33.6377   5
   6   2   2 134.243 28.3401   3
  -6  -2  -3 2883.33 120.254   2
   6   2   3 2997.52 203.540   5
  -6  -2  -3 3294.21 225.640   5
   6   2   3 2684.07 134.191   3
   6   2   4 7.17048 9.39915   5
   6   2   4 16.4976 10.8751   3
   6   2   5 4608.14 260.830   5
  -6  -2  -5 4823.74 286.059   5
   6   2   6 585.075 86.6870   5
  -6  -2  -6 525.588 90.9502   5
   6   2   7 316.748 62.4744   5
   6   2   8 1008.36 137.540   1
   6   2   8 1129.80 119.347   5
   6   2   8 1062.80 56.5837   3
   6   2   9 135.534 40.3653   5
   6   2   9 138.377 36.6591   4
   6   2   9 202.006 28.5918   3
   6   2   9 176.580 62.1373   1
   6   2  10 67.7259 30.1698   5
   6   2  10 93.6718 25.8601   4
   6   2  10 114.494 54.8119   1
   6   2  11-0.25178 30.1795   1
   6   2  12-4.45850 21.3824   1
   6   2  13-48.9885 52.2152   1
   6   3  -8 198.330 69.8815   4
  -6  -3   7 461.247 84.7141   5
  -6  -3   6 228.096 60.4087   5
  -6  -3   5 682.511 103.698   5
  -6  -3   4 302.764 71.3860   5
   6   3  -4 259.779 46.2279   2
   6   3  -3 2436.02 122.370   2
  -6  -3   3 2685.16 212.093   5
  -6  -3   2 10127.8 449.873   5
   6   3  -2 10544.5 491.239   1
   6   3  -1 177.596 46.7355   5
  -6  -3   1 220.482 57.3499   5
   6   3  -1 190.601 57.1126   1
   6   3   0 2306.87 177.875   5
  -6  -3   0 2237.31 189.203   5
   6   3   0 2460.55 208.039   1
   6   3   1 3997.72 239.990   5
  -6  -3  -1 4003.32 257.948   5
   6   3   2 858.456 106.219   5
  -6  -3  -2 886.420 114.118   5
  -6  -3  -3 1266.69 78.5655   2
   6   3   3 1470.09 138.173   5
  -6  -3  -3 1625.69 156.506   5
  -6  -3  -4 423.599 54.7923   2
   6   3   4 449.532 77.1502   5
  -6  -3  -4 495.302 84.8188   5
   6   3   5 988.006 112.766   5
  -6  -3  -5 1011.59 94.8283   2
  -6  -3  -5 889.732 113.302   5
   6   3   6 2835.89 195.628   5
  -6  -3  -6 2361.82 165.490   2
  -6  -3  -6 2556.62 202.923   5
   6   3   7 1842.52 155.367   5
  -6  -3  -7 1621.22 146.734   2
  -6  -3  -7 1925.64 176.240   5
   6   3   8 162.825 43.4053   5
  -6  -3  -8 192.777 57.4842   5
   6   3   8 144.208 54.1891   1
  -6  -3  -8 159.209 53.0004   2
   6   3   9 159.772 42.4601   5
   6   3   9 203.825 70.9433   1
   6   3  10-2.29519 8.59800   4
   6   3  10-10.5630 19.1063   1
   6   3  11 68.5751 53.4031   1
   6   3  12 58.1394 50.4866   1
  -6  -4   7-9.16476 11.5969   5
  -6  -4   6-4.64022 12.9977   5
  -6  -4   5 142.530 51.5583   5
   6   4  -4 608.355 66.8841   2
  -6  -4   4 595.788 101.354   5
   6   4  -4 664.602 76.8487   2
   6   4  -3 3329.88 155.351   2
   6   4  -3 3084.09 139.298   2
  -6  -4   3 3198.80 241.341   5
  -6  -4   2 30.9072 29.6972   5
   6   4  -2 5.00035 2.92165   2
   6   4  -2 12.2518 5.89270   2
  -6  -4   1 48.8127 17.3918   5
  -6  -4   0 305.945 71.2597   5
   6   4   0 283.619 73.6863   1
  -6  -4  -1 17499.3 643.442   5
  -6  -4  -2 9417.35 432.540   5
  -6  -4  -3 927.867 75.6716   2
  -6  -4  -3 989.487 123.785   5
  -6  -4  -4 12.4863 20.5210   5
  -6  -4  -4 45.4402 19.2538   2
  -6  -4  -5 8482.92 341.349   2
  -6  -4  -5 8003.14 392.316   5
  -6  -4  -6 1151.50 122.812   2
  -6  -4  -6 1049.75 127.673   5
  -6  -4  -7 227.527 59.1957   5
  -6  -4  -7 281.951 65.0005   2
  -6  -4  -8 504.278 90.4469   5
  -6  -4  -9 52.2606 34.2351   5
   6   4   9 122.065 57.9180   1
   6   4  10 529.633 68.1261   4
   6   4  10 757.706 142.716   1
   6   4  11 120.970 62.5390   1
   6   4  12 48.0742 50.9446   1
  -6  -5   7 44.8851 27.6656   5
  -6  -5   6 145.973 68.0677   5
   6   5  -5 191.689 46.9504   2
  -6  -5   5 283.873 73.0575   5
   6   5  -4 840.784 91.6187   2
  -6  -5   4 700.850 111.964   5
   6   5  -3 1728.51 118.426   2
  -6  -5   3 1459.08 164.013   5
   6   5  -2 1029.35 76.2219   2
  -6  -5   2 1016.27 134.000   5
  -6  -5   1 114.951 47.7082   5
   6   5  -1 143.109 20.0373   2
  -6  -5   1 124.407 41.4470   3
  -6  -5   0 935.551 125.068   5
  -6  -5   0 727.859 88.2687   3
  -6  -5  -1 305.277 71.5152   5
  -6  -5  -1 300.008 49.7754   3
  -6  -5  -2 514.614 90.3013   5
  -6  -5  -2 415.041 47.3291   2
  -6  -5  -3 171.131 53.5156   5
  -6  -5  -3 119.421 33.5447   2
  -6  -5  -4 403.144 64.0959   2
  -6  -5  -4 732.468 107.733   5
  -6  -5  -5 4.33112 14.6888   5
  -6  -5  -5 14.7483 12.3899   2
  -6  -5  -6 216.014 56.6472   5
  -6  -5  -6 281.581 63.2453   2
  -6  -5  -7-10.3009 23.5375   5
  -6  -5  -7-27.3695 23.0893   2
  -6  -5  -8 233.127 63.1535   5
  -6  -5  -9-26.1828 24.5289   5
  -6  -5 -10-20.7233 16.3396   5
   6   5  10 29.8671 24.0062   1
   6   5  11 109.080 49.5045   1
   6   5  12 46.5801 49.0670   1
  -6  -6   7 404.823 92.9030   5
  -6  -6   6 203.400 66.5054   5
  -6  -6   5 99.6615 44.3803   5
   6   6  -4 636.701 86.8866   2
  -6  -6   4 461.103 93.8162   5
  -6  -6   3 10.9963 15.3071   5
   6   6  -3 25.2791 21.1962   2
   6   6  -2 1417.58 112.156   2
  -6  -6   2 1476.07 167.662   5
   6   6  -1 827.810 75.5975   2
  -6  -6   1 647.028 106.388   5
  -6  -6   1 840.261 101.829   3
   6   6   0 1009.47 82.0765   2
  -6  -6   0 736.926 88.6013   3
  -6  -6  -1 212.071 59.2518   5
   6   6   1 210.278 36.6877   2
  -6  -6  -1 180.651 38.9047   3
  -6  -6  -2 5465.04 242.667   2
  -6  -6  -2 5461.09 232.262   3
  -6  -6  -3 1534.27 128.266   2
  -6  -6  -3 1476.61 163.389   5
  -6  -6  -4 578.959 83.9368   2
  -6  -6  -4 796.510 118.263   5
  -6  -6  -5 626.634 105.561   5
  -6  -6  -5 374.157 71.1415   2
  -6  -6  -6 867.262 118.493   2
  -6  -6  -6 1566.22 167.008   5
  -6  -6  -7 99.7054 43.4042   5
  -6  -6  -8 109.491 45.5076   5
  -6  -6  -9 405.728 84.2047   5
  -6  -6 -10 86.7082 42.6653   5
   6   6  10 143.091 64.0040   1
   6   6  11-41.7326 47.5388   1
  -6  -7   7-9.01010 34.6652   5
  -6  -7   6 198.582 65.3132   5
  -6  -7   5 333.192 85.5890   5
  -6  -7   4-24.4173 34.3489   5
   6   7  -3 1040.28 113.989   2
  -6  -7   3 901.823 134.876   5
   6   7  -2 2578.40 176.099   2
  -6  -7   2 3148.57 254.260   5
  -6  -7   1 164.039 60.2075   5
   6   7  -1 182.744 43.1438   2
   6   7   0 6703.82 284.472   2
  -6  -7   0 6899.78 385.993   5
  -6  -7   0 6076.05 292.613   3
   6   7   1 6077.07 269.677   2
  -6  -7  -1 6107.12 357.751   5
  -6  -7  -1 5143.18 249.398   3
  -6  -7  -2-5.86184 8.16962   2
  -6  -7  -2 23.1596 30.9155   5
   6   7   2 7.23118 8.43723   2
  -6  -7  -2-4.30081 8.26570   3
  -6  -7  -3 281.033 59.3872   2
  -6  -7  -3 258.345 39.3488   3
  -6  -7  -3 322.980 77.6420   5
   6   7   3 239.239 50.0168   2
  -6  -7  -4 113.002 43.3673   5
  -6  -7  -4 184.093 53.8204   2
  -6  -7  -4 129.576 21.1589   3
  -6  -7  -5 9.36179 15.3765   5
  -6  -7  -5 86.5837 40.8387   2
  -6  -7  -6 1016.45 140.425   2
  -6  -7  -6 1034.33 142.049   5
  -6  -7  -7 80.7674 41.6477   5
  -6  -7  -8 159.373 53.1580   5
  -6  -7  -9 44.7683 36.2641   5
  -6  -7 -10 8.94148 15.1458   5
   6   7  10 95.4372 57.1090   1
  -6  -8   7 954.071 154.701   5
  -6  -8   6 39.3177 35.2680   5
  -6  -8   5-33.8354 35.7909   5
  -6  -8   4 728.744 128.770   5
  -6  -8   3 216.151 67.8256   5
   6   8  -2 786.823 106.329   2
  -6  -8   2 1116.88 155.953   5
   6   8  -1 1332.59 131.589   2
  -6  -8   1 1311.43 169.367   5
  -6  -8   0 107.952 49.3616   5
   6   8   0 86.8913 34.4569   2
  -6  -8   0 52.0370 26.0680   3
  -6  -8  -1 23.2115 32.7976   5
   6   8   1 2.73160 18.1578   2
  -6  -8  -1 43.3229 24.5214   3
   6   8   2 634.015 91.0236   2
  -6  -8  -2 697.069 121.331   5
  -6  -8  -2 608.105 73.9835   3
  -6  -8  -2 624.617 94.3201   2
  -6  -8  -3 68.1215 32.1026   2
  -6  -8  -3 82.6972 39.0755   5
   6   8   3 112.786 40.3864   2
  -6  -8  -3 124.432 28.7028   3
  -6  -8  -4 570.788 107.785   5
  -6  -8  -4 338.163 75.7973   2
  -6  -8  -5 130.694 54.5084   5
  -6  -8  -5 69.7355 36.9670   2
  -6  -8  -6 236.213 68.8528   5
  -6  -8  -7 16.8835 19.0863   5
  -6  -8  -8 28.9594 27.7257   5
  -6  -8  -9-38.7859 30.3063   5
   6   8  10 16.7305 22.5465   1
  -6  -9   6 57.8618 47.6407   5
  -6  -9   5-20.1574 27.1406   5
  -6  -9   4-33.8019 30.4895   5
  -6  -9   3 120.174 50.7238   5
  -6  -9   2 494.078 107.271   5
  -6  -9   1 228.296 71.0640   5
   6   9  -1 95.9706 39.4233   2
   6   9   0 1899.33 176.503   2
  -6  -9   0 2180.84 228.648   5
   6   9   1 1293.32 144.850   2
  -6  -9  -1 1617.88 193.352   5
  -6  -9  -2 375.276 92.3488   5
   6   9   2 321.869 72.9890   2
  -6  -9  -3 352.416 91.6650   5
   6   9   3 218.080 58.7016   2
  -6  -9  -4 110.423 46.7776   5
   6   9   4 101.131 41.7314   2
  -6  -9  -5 481.894 105.723   5
  -6  -9  -6 39.6246 29.5058   5
  -6  -9  -7 363.784 89.4700   5
  -6  -9  -8 25.3827 23.4234   5
  -6  -9  -9 80.9460 41.8151   5
  -6 -10   3 89.9303 55.3268   5
  -6 -10   2 125.748 59.6718   5
  -6 -10   1 179.568 74.9879   5
  -6 -10   0 797.659 148.623   5
  -6 -10  -1 213.316 73.0091   5
   6  10   1 117.970 40.1537   2
  -6 -10  -2 137.874 65.7420   5
   6  10   2 92.8828 41.6177   2
  -6 -10  -3-30.9790 30.1216   5
   6  10   3-25.2600 24.9763   2
  -6 -10  -4 412.225 99.4688   5
   6  10   4 414.059 88.2397   2
  -6 -10  -5 323.342 86.7177   5
   6  10   5 285.490 75.8000   2
  -6 -10  -6 76.3707 52.2769   5
  -6 -10  -7 5.12703 16.2265   5
  -6 -10  -8 15.2147 27.6496   5
  -6 -10  -9-38.8496 34.1222   5
  -6 -11  -2 120.600 67.2027   5
  -6 -11  -3 12.7810 28.7798   5
   6  11   3 52.7386 38.1025   2
  -6 -11  -4-34.9825 46.8590   5
   6  11   4 47.4373 21.2152   2
  -6 -11  -5 101.140 56.4290   5
   6  11   5 96.4103 46.6113   2
  -6 -11  -6 51.7696 45.8905   5
  -6 -11  -7 34.3806 44.0280   5
  -6 -11  -8 90.8168 60.6641   5
  -7   8   2 23.0353 29.3169   2
  -7   8   1 40.1743 38.5132   2
  -7   8   0 113.126 67.4711   2
  -7   8  -1-5.73269 31.8905   2
  -7   8  -2 184.219 77.7294   2
  -7   8  -3 68.2666 50.8924   2
  -7   8  -4-72.3624 60.9727   2
  -7   8  -5 219.625 90.8829   2
  -7   7   4 45.5974 21.9328   2
  -7   7   3-34.8355 40.7748   2
  -7   7   2-20.6020 33.4655   2
  -7   7   1 11.4471 16.4343   2
  -7   7   0 62.2870 49.2666   2
  -7   7  -1 180.610 72.9298   2
  -7   7  -2 27.7221 18.6919   2
  -7   7  -3 8.92022 28.3535   2
  -7   7  -4 234.486 85.2213   2
  -7   7  -5 22.2339 23.6268   2
  -7   7  -6 37.7015 34.8598   2
  -7   7  -7 391.755 116.954   2
  -7   6   4-7.80594 21.1377   2
  -7   6   3 34.8940 38.6680   2
  -7   6   2 6.62489 25.8058   2
  -7   6   1 169.174 67.1661   2
  -7   6   0 64.3838 38.6530   2
  -7   6  -1 52.9391 38.5132   2
  -7   6  -2 53.7123 19.7325   2
  -7   6  -3 319.472 91.6973   2
  -7   6  -4 185.634 72.8065   2
  -7   6  -5 172.763 72.5752   2
  -7   6  -6 86.6723 49.3151   2
  -7   6  -7-35.6398 23.1471   2
  -7   6  -8-45.9982 38.2571   2
  -7   6  -9-15.3732 54.6815   2
  -7   5   4 218.285 66.0494   2
  -7   5   3 7.72387 12.8053   2
  -7   5   2 46.6440 34.7453   2
  -7   5   1-3.97923 21.2881   2
  -7   5   0 16.2016 17.9705   2
  -7   5  -1 99.2551 43.6453   2
  -7   5  -2 7.80548 20.3567   2
  -7   5  -3 433.309 108.275   2
  -7   5  -4 0.89601 19.4813   2
  -7   5  -5 71.1087 40.6257   2
  -7   5  -6 20.5098 32.2993   2
  -7   5  -7 571.874 128.329   2
  -7   5  -8 17.6154 15.4915   2
  -7   5  -9 97.1776 55.1293   2
  -7   5 -10 18.8373 30.8458   2
   7  -4  -5 69.6104 31.7021   3
   7  -4  -4 285.785 81.3115   3
  -7   4   3 4.98675 22.1077   2
   7  -4  -2 448.655 117.134   4
  -7   4   2 363.850 80.7660   2
  -7   4   1 888.180 128.500   2
   7  -4  -1 964.437 169.288   4
  -7   4   0-5.26459 27.8383   2
   7  -4   0 7.31319 18.7442   4
  -7   4  -1 1653.25 176.237   2
  -7   4  -2-10.8858 23.9928   2
  -7   4  -3 71.4998 38.2843   2
  -7   4  -4 15.4639 26.3099   2
  -7   4  -5 498.720 107.022   2
  -7   4  -6 106.522 53.7656   2
   7  -4   7 21.0909 9.34954   1
  -7   4  -7-0.23334 12.9089   2
  -7   4  -8-47.0883 31.2995   2
  -7   4  -9 108.519 52.1507   2
  -7   4 -10 16.3057 28.0943   2
  -7   4 -11-10.1422 42.3156   2
   7  -3  -6 45.0779 48.3997   4
   7  -3  -6-41.7159 37.2456   3
   7  -3  -5 20.2488 33.8937   4
   7  -3  -5 1.71927 15.8741   3
   7  -3  -4 155.394 59.1321   4
   7  -3  -4 183.094 65.2457   3
   7  -3  -3-6.20290 31.0685   4
  -7   3   3-24.5936 25.9616   2
   7  -3  -2 872.510 128.185   2
  -7   3   2 1097.21 128.877   2
   7  -3  -2 1261.13 173.421   4
   7  -3  -1 420.049 83.3008   2
   7  -3  -1 469.787 110.561   4
  -7   3   1 511.453 90.7773   2
  -7   3   0 4445.44 275.512   2
   7  -3   0 4922.09 343.555   4
  -7   3  -1 514.166 87.4256   2
   7  -3   1 514.554 107.628   4
  -7   3  -2 653.880 102.132   2
   7  -3   2 597.116 116.632   4
  -7   3  -3-12.2706 30.0197   2
   7  -3   3-45.2844 52.2500   4
  -7   3  -4 58.6804 29.5890   2
   7  -3   4 9.79527 6.27419   1
   7  -3   4 0.22076 48.0657   4
  -7   3  -5 36.6712 24.0453   2
   7  -3   5 4.87155 6.87929   1
  -7   3  -6 938.936 143.300   2
   7  -3   6 890.584 96.6093   1
  -7   3  -7 207.268 71.5698   2
   7  -3   7 255.216 58.5981   1
   7  -3   8 785.483 112.292   1
  -7   3  -8 906.170 148.617   2
  -7   3  -9-22.1216 30.7601   2
   7  -3   9 14.7152 17.1370   1
   7  -3  10 16.7583 30.8802   1
   7  -3  11 11.9475 34.4183   1
   7  -3  12 61.3445 50.5142   1
   7  -2  -8 38.4187 54.6191   4
   7  -2  -7 134.571 68.2766   4
   7  -2  -6 39.5359 29.1438   4
   7  -2  -6 32.0154 27.4632   3
   7  -2  -5 8.78579 22.8068   4
   7  -2  -5 8.59614 17.7846   3
   7  -2  -4 251.365 77.0200   4
   7  -2  -4 197.245 63.3716   3
   7  -2  -3 221.221 61.0339   2
   7  -2  -3 205.944 71.7727   4
   7  -2  -3 240.699 68.5115   3
   7  -2  -2 1880.96 168.711   2
   7  -2  -2 1814.24 139.571   1
  -7   2   2 1855.28 147.703   2
   7  -2  -2 2099.88 220.198   4
   7  -2  -1 97.8638 38.8447   2
   7  -2  -1 68.8545 22.3554   1
   7  -2  -1 126.046 43.5192   4
   7  -2   0-14.6604 12.8217   1
   7  -2   0-42.7300 40.1128   4
   7  -2   1 2775.24 136.347   1
   7  -2   1 2575.95 238.486   4
   7  -2   2 702.159 62.0144   1
   7  -2   2 538.129 104.619   4
   7  -2   3 1033.96 79.2354   1
  -7   2  -3 1246.00 137.400   2
   7  -2   3 897.529 132.011   4
  -7   2  -4 1995.91 178.459   2
   7  -2   4 1662.67 116.688   1
   7  -2   4 1811.81 190.972   4
  -7   2  -5 2194.70 200.594   2
   7  -2   5 2370.98 156.047   1
   7  -2   5 2466.13 219.852   4
   7  -2   6 493.743 75.0833   1
  -7   2  -6 515.908 98.9013   2
   7  -2   6 767.788 137.175   4
   7  -2   7 963.710 118.193   1
  -7   2  -7 1060.35 149.629   2
   7  -2   8 62.6382 36.4481   1
   7  -2   9 1121.02 151.554   1
   7  -2  10 368.038 93.3462   1
   7  -2  11 18.1841 29.3030   1
   7  -2  12 111.620 68.4001   1
   7  -2  13-87.5893 57.1738   1
   7  -1  -8 43.2568 44.4976   4
   7  -1  -7-34.9634 35.8032   4
   7  -1  -7-25.0929 19.7715   3
   7  -1  -6-39.0040 47.9214   4
   7  -1  -6-9.55403 23.3095   3
   7  -1  -5 148.829 55.2898   4
   7  -1  -5 115.822 45.8127   3
   7  -1  -4 452.343 100.846   4
   7  -1  -4 519.936 96.6035   3
   7  -1  -3 1426.85 139.670   2
   7  -1  -3 1350.94 147.584   1
   7  -1  -3 1394.78 171.663   4
   7  -1  -3 1529.90 168.831   3
   7  -1  -2 549.159 78.1980   2
   7  -1  -2 510.019 80.0746   1
   7  -1  -2 477.687 97.0434   4
   7  -1  -2 536.954 94.6831   3
  -7   1   1 1012.40 91.6600   2
   7  -1  -1 930.870 105.099   1
   7  -1  -1 999.686 142.955   4
   7  -1  -1 1110.81 105.143   2
  -7   1   0 1940.24 137.488   2
   7  -1   0 1803.26 139.738   1
   7  -1   0 1974.94 199.091   4
  -7   1  -1 483.295 66.6636   2
   7  -1   1 514.238 66.7980   1
   7  -1   1 467.380 91.5523   4
  -7   1  -2 8492.30 343.491   2
   7  -1   2 7737.68 408.387   4
   7  -1   2 7756.09 314.781   1
   7  -1   3 2745.63 228.098   4
   7  -1   4 650.190 105.911   4
  -7   1  -5 938.117 117.780   2
   7  -1   5 956.223 102.464   1
   7  -1   5 797.176 118.474   4
  -7   1  -6 63.3774 38.6883   2
   7  -1   6 39.2585 31.7072   4
   7  -1   6-15.9632 20.3608   1
   7  -1   7 25.5646 21.5521   1
   7  -1   7 58.9437 36.0121   4
   7  -1   8 14710.4 597.014   1
   7  -1   9 21.4329 24.5531   1
   7  -1  10 149.110 59.8965   1
   7  -1  11 99.8484 43.8576   1
   7  -1  12 215.909 80.8569   1
   7  -1  13-6.06125 30.2424   1
   7   0  -8 6.95247 18.3023   4
   7   0  -7 614.999 120.828   4
   7   0  -6 228.949 70.1421   4
   7   0  -6 337.124 84.0097   3
   7   0  -5 146.887 55.7147   4
   7   0  -5 153.395 54.8595   3
   7   0  -4-55.4257 51.4732   4
   7   0  -4 10.4912 19.0513   3
   7   0  -3 1016.59 103.165   2
   7   0  -3 948.200 124.863   1
   7   0  -3 1092.81 149.327   4
   7   0  -3 1016.10 128.299   3
   7   0  -2 2835.12 162.950   2
   7   0  -2 2592.20 206.031   1
   7   0  -2 2782.65 240.593   4
   7   0  -2 2791.96 214.470   3
   7   0  -1 67.2281 29.9591   1
   7   0  -1 94.5353 42.2553   4
   7   0  -1 59.7432 30.0860   3
   7   0   0 46.2859 34.2191   4
   7   0   0 44.4233 14.5937   3
   7   0   0 32.1371 19.2361   1
  -7   0   0 69.6444 16.9853   2
  -7   0  -1 2338.41 121.206   2
   7   0   1 2485.42 213.947   4
   7   0   1 2219.05 162.119   1
  -7   0  -2 35.7941 16.1333   2
   7   0   2 22.1122 32.2341   4
  -7   0  -3 826.735 86.9099   2
   7   0   3 767.945 112.302   4
  -7   0  -4 97.2530 33.2286   2
   7   0   4 82.0285 32.0613   4
   7   0   5 258.884 61.3738   4
   7   0   6 1595.69 145.319   1
   7   0   6 1311.46 144.247   4
   7   0   7 4591.89 284.738   1
   7   0   7 4227.06 268.281   4
   7   0   8 42.9494 25.2459   4
   7   0   8 152.205 61.4010   1
   7   0   9 1453.51 179.304   1
   7   0   9 2044.46 191.861   4
   7   0  10-2.32911 25.9525   1
   7   0  11 128.999 50.9423   1
   7   0  12 1.12129 29.9857   1
   7   0  13 55.8521 42.0997   1
   7   1  -8 75.8026 46.4195   4
   7   1  -7 22.4011 40.9738   4
   7   1  -6 60.3011 33.0951   4
   7   1  -5 95.0167 42.6946   4
   7   1  -4 124.536 44.1772   4
   7   1  -4 209.944 62.8635   3
   7   1  -3 339.540 49.1735   2
   7   1  -3 232.418 67.0565   4
   7   1  -3 343.737 72.1086   3
   7   1  -2 3570.22 142.884   2
   7   1  -2 3502.39 256.441   1
   7   1  -2 3350.08 266.513   4
   7   1  -2 3587.59 232.566   3
   7   1  -1 2786.81 212.847   1
   7   1  -1 3277.17 254.964   4
   7   1  -1 2926.22 200.114   3
   7   1   0 1552.46 170.850   4
   7   1   0 1552.22 148.289   1
   7   1   0 1510.19 133.750   3
   7   1   1 81.2561 27.2539   4
   7   1   1 66.4142 20.1751   3
   7   1   1 101.151 35.7744   1
  -7  -1  -2 2216.64 92.6763   2
   7   1   2 2653.25 214.780   4
   7   1   2 2620.40 167.497   3
  -7  -1  -3 4011.98 177.895   2
   7   1   3 4211.39 274.863   4
   7   1   4 1077.59 132.684   4
  -7  -1  -4 896.422 88.5173   2
   7   1   5 295.886 65.5481   4
   7   1   6 1863.27 170.425   4
   7   1   7 636.131 97.9871   4
   7   1   7 614.451 99.5810   1
   7   1   8 2722.66 236.970   1
   7   1   8 2667.43 196.624   4
   7   1   9 831.355 104.704   4
   7   1   9 659.330 122.554   1
   7   1  10 423.157 102.409   1
   7   1  11 198.155 66.8997   1
   7   1  12 117.755 71.5382   1
   7   1  13 351.007 115.790   1
   7   2  -8 83.6434 47.1255   4
   7   2  -7 2125.68 229.716   4
   7   2  -6 66.6832 36.2177   4
   7   2  -5 185.098 67.4911   4
  -7  -2   4 1335.50 158.899   5
   7   2  -3 115.617 20.9442   2
  -7  -2   3 131.617 43.8975   5
  -7  -2   2 227.448 62.8732   5
   7   2  -2 260.297 56.0794   3
  -7  -2   1 2882.50 236.557   5
   7   2  -1 3003.47 236.713   1
   7   2  -1 3566.23 213.203   3
  -7  -2   0 0.94486 38.2831   5
   7   2   0 18.3185 10.1739   1
   7   2   0 12.1406 23.1071   3
  -7  -2  -1 726.719 111.626   5
   7   2   1 647.915 77.1863   3
  -7  -2  -2 6800.98 376.120   5
   7   2   2 6795.48 274.285   3
  -7  -2  -3 640.274 46.9171   2
  -7  -2  -3 718.152 48.1705   2
  -7  -2  -3 605.993 105.155   5
   7   2   3 735.950 72.9167   3
  -7  -2  -4 4601.62 306.566   5
   7   2   4 5029.96 203.669   3
  -7  -2  -5 1481.54 171.361   5
   7   2   5 1397.29 86.7448   3
   7   2   6 214.458 54.0721   4
   7   2   7 424.028 76.1469   4
   7   2   8 235.009 54.2401   4
   7   2   8 210.369 64.7591   1
   7   2   8 220.351 19.8219   3
   7   2   9 9.08260 19.1392   4
   7   2   9 28.8353 29.8214   1
   7   2  10 3.36570 28.7715   1
   7   2  11 535.116 128.294   1
   7   2  12 214.912 85.6824   1
   7   3  -8 66.3492 53.1154   4
   7   3  -7 117.733 54.3303   4
  -7  -3   6 18.5382 23.8477   5
  -7  -3   5 109.305 48.5452   5
  -7  -3   4 930.753 132.707   5
  -7  -3   3 1535.71 169.457   5
  -7  -3   2 1160.89 148.770   5
  -7  -3   1 944.054 133.998   5
  -7  -3   0 34268.4 1071.34   5
   7   3   0 32739.1 1061.63   1
  -7  -3  -1 563.478 101.742   5
  -7  -3  -2 6969.89 381.366   5
  -7  -3  -3 387.347 81.8464   5
  -7  -3  -4 6.42287 17.2470   5
  -7  -3  -4-0.93978 6.29223   2
  -7  -3  -5 172.948 54.1133   5
  -7  -3  -5 207.157 42.1896   2
  -7  -3  -6 720.021 87.1465   2
  -7  -3  -6 868.294 124.602   5
  -7  -3  -7 372.139 83.0194   5
  -7  -3  -7 380.486 68.6248   2
   7   3   8 163.644 43.6485   4
  -7  -3  -8 144.010 46.8254   2
   7   3   9 140.226 43.3950   4
   7   3   9 36.8175 28.5950   1
   7   3  10 31.9791 17.6054   1
   7   3  11-38.5722 47.1254   1
   7   3  12 165.902 83.4896   1
   7   4  -8 385.721 103.640   4
  -7  -4   7 884.498 133.922   5
  -7  -4   6 16.1427 18.8936   5
  -7  -4   5 584.983 109.044   5
  -7  -4   4-19.8937 28.9413   5
  -7  -4   3 185.272 60.7136   5
  -7  -4   2 1622.40 178.631   5
  -7  -4   1 5567.81 344.426   5
  -7  -4   0 145.825 61.8414   5
  -7  -4  -1 3844.48 279.336   5
  -7  -4  -2 6117.10 358.230   5
  -7  -4  -3 3452.29 260.805   5
  -7  -4  -4 191.190 57.8952   5
  -7  -4  -4 127.831 29.3387   2
  -7  -4  -5 807.480 87.6699   2
  -7  -4  -5 940.950 133.054   5
  -7  -4  -6 710.531 93.0828   2
  -7  -4  -6 755.331 116.791   5
  -7  -4  -7 2018.68 175.738   2
  -7  -4  -7 2403.98 213.926   5
  -7  -4  -8 7.61544 18.2086   5
  -7  -4  -8 22.8172 18.6238   2
  -7  -4  -9 39.9161 30.1674   5
   7   4   9 40.8978 31.2559   1
   7   4  10 252.079 52.9057   4
   7   4  10 356.871 93.7081   1
   7   4  11 63.3293 46.8707   1
   7   4  12 88.2273 60.3716   1
  -7  -5   7-13.0704 12.4588   5
  -7  -5   6 19.3238 20.5023   5
  -7  -5   5 657.677 118.731   5
  -7  -5   4 35.1176 32.5026   5
  -7  -5   3 308.687 81.4134   5
  -7  -5   2 35.8339 27.3616   5
  -7  -5   1 296.088 75.6196   5
  -7  -5   0 13486.1 591.054   5
  -7  -5  -1 367.617 88.2620   5
  -7  -5  -2 26.0541 21.1520   5
  -7  -5  -3 2325.24 113.119   2
  -7  -5  -3 2365.20 221.468   5
  -7  -5  -4 1500.45 115.807   2
  -7  -5  -4 1389.71 164.364   5
  -7  -5  -5 40.8383 32.6724   5
  -7  -5  -5-3.51354 12.7096   2
  -7  -5  -6 203.501 63.9921   5
  -7  -5  -6 307.223 65.5372   2
  -7  -5  -7 121.202 46.3824   5
  -7  -5  -7 166.593 49.2248   2
  -7  -5  -8 524.660 101.598   5
  -7  -5  -9 477.741 96.1272   5
  -7  -5 -10 144.578 59.8646   5
   7   5  10 149.261 68.9508   1
   7   5  11 228.775 92.1529   1
  -7  -6   7 403.481 98.3270   5
  -7  -6   6 151.969 58.2180   5
  -7  -6   5 65.2007 38.3236   5
  -7  -6   4 57.8225 35.8856   5
  -7  -6   3-43.6321 36.0474   5
  -7  -6   2 515.449 101.451   5
  -7  -6   1 374.646 87.3924   5
  -7  -6   0 52.6856 33.8289   5
  -7  -6  -1 834.656 130.533   5
  -7  -6  -2 1121.96 152.030   5
  -7  -6  -3 2386.03 141.478   2
  -7  -6  -3 3090.09 252.530   5
  -7  -6  -4 555.461 75.1402   2
  -7  -6  -4 593.713 108.731   5
  -7  -6  -5 158.321 56.7380   5
  -7  -6  -5 158.278 46.5379   2
  -7  -6  -6 363.346 89.9176   5
  -7  -6  -6 330.380 71.9774   2
  -7  -6  -7 1650.76 170.572   2
  -7  -6  -7 2006.98 203.487   5
  -7  -6  -8 3.18836 23.3166   5
  -7  -6  -9 17.1411 27.0631   5
  -7  -6 -10 184.712 60.9547   5
   7   6  10 128.167 66.3762   1
   7   6  11 29.0905 36.9474   1
  -7  -7   6 51.7989 47.7561   5
  -7  -7   5-80.9391 46.4364   5
  -7  -7   4 50.6010 36.5825   5
  -7  -7   3 157.626 60.8829   5
  -7  -7   2 331.639 85.0310   5
  -7  -7   1 343.489 85.4233   5
  -7  -7   0 526.489 110.239   5
  -7  -7   0 216.557 54.2288   3
  -7  -7  -1 926.729 144.356   5
  -7  -7  -1 843.118 98.8101   3
  -7  -7  -2 29.3783 22.3172   5
  -7  -7  -2 7.66093 7.36031   3
  -7  -7  -3 40.9660 25.0077   2
  -7  -7  -3 94.7429 39.6278   5
  -7  -7  -4-66.7937 39.1220   5
  -7  -7  -4 5.48028 14.3696   2
  -7  -7  -5 245.816 75.1989   5
  -7  -7  -5 149.308 47.2974   2
  -7  -7  -6 118.726 49.7523   5
  -7  -7  -6 149.984 53.5606   2
  -7  -7  -7 826.159 135.967   5
  -7  -7  -8 67.5567 37.6854   5
  -7  -7  -9 3.95436 14.7696   5
  -7  -7 -10 117.743 47.6230   5
  -7  -8   6 242.522 84.4943   5
  -7  -8   5 404.653 104.782   5
  -7  -8   4 8.68796 35.6711   5
  -7  -8   3 70.2713 41.7806   5
  -7  -8   2-15.5752 19.9897   5
  -7  -8   1 69.7480 43.0021   5
  -7  -8   0 399.826 93.0266   5
  -7  -8  -1 891.354 143.910   5
  -7  -8  -2 230.791 73.4368   5
  -7  -8  -3 224.178 69.3817   5
  -7  -8  -4 124.833 49.4251   5
  -7  -8  -5 74.6332 44.5301   5
  -7  -8  -6 223.904 69.3740   5
  -7  -8  -7 93.9167 45.3749   5
  -7  -8  -8 64.1076 29.7151   5
  -7  -8  -9 38.6126 30.1144   5
  -7  -8 -10-6.01797 33.0770   5
  -7  -9   4 570.695 126.924   5
  -7  -9   3 163.843 69.9602   5
  -7  -9   2 42.8396 43.5593   5
  -7  -9   1 347.841 91.2251   5
  -7  -9   0 469.127 108.739   5
  -7  -9  -1 355.171 94.6956   5
  -7  -9  -2 803.257 139.480   5
  -7  -9  -3 452.467 105.491   5
  -7  -9  -4 50.1176 35.3573   5
  -7  -9  -5 39.3922 35.8303   5
  -7  -9  -6 162.540 66.6019   5
  -7  -9  -7 3.05159 24.8538   5
  -7  -9  -8 22.3311 25.5846   5
  -7  -9  -9 23.1599 31.9718   5
  -7 -10   0 51.9956 56.8250   5
  -7 -10  -1 254.231 86.4871   5
  -7 -10  -2 23.0769 27.3370   5
  -7 -10  -3 150.997 68.4092   5
  -7 -10  -4 26.9519 38.4640   5
  -7 -10  -5-2.39198 30.4048   5
  -7 -10  -6 43.8983 37.0643   5
  -7 -10  -7 76.1870 57.1334   5
  -7 -10  -8 39.3688 35.1442   5
  -7 -10  -9-135.156 62.2943   5
  -8   7   2 90.6918 66.4285   2
  -8   7   1 98.2363 53.0229   2
  -8   7   0-96.9545 55.4124   2
  -8   7  -1 134.098 66.1013   2
  -8   7  -2-73.0817 56.5051   2
  -8   7  -3 157.392 73.7173   2
  -8   7  -4 52.7983 59.6825   2
  -8   7  -5 33.3146 24.9955   2
  -8   7  -6 185.656 93.9324   2
  -8   6   3 10.9522 15.2793   2
  -8   6   2 25.2092 32.2805   2
  -8   6   1 239.868 83.4984   2
  -8   6   0-9.84729 39.5484   2
  -8   6  -1 53.0832 34.4464   2
  -8   6  -2 123.457 58.7301   2
  -8   6  -3 228.491 79.6043   2
  -8   6  -4 295.048 95.5933   2
  -8   6  -5 154.772 74.0895   2
  -8   6  -6-52.7005 44.9580   2
  -8   6  -7 116.198 74.2447   2
  -8   6  -8-21.8252 32.2918   2
  -8   5   3-0.94042 11.0840   2
  -8   5   2 58.3145 41.8813   2
  -8   5   1 20.4087 29.1556   2
  -8   5   0-58.0754 37.4827   2
  -8   5  -1-0.60510 25.0835   2
  -8   5  -2 28.9709 32.3736   2
  -8   5  -3 153.786 58.2457   2
  -8   5  -4 349.273 89.5405   2
  -8   5  -5-9.48396 39.7603   2
  -8   5  -6 350.149 101.747   2
  -8   5  -7-1.90020 28.1914   2
  -8   5  -8 189.922 79.4092   2
  -8   5  -9 18.3811 23.7721   2
  -8   4   3 21.7961 11.4157   2
  -8   4   2-6.93941 11.1172   2
   8  -4  -1 256.643 91.6962   4
  -8   4   1 90.6410 42.7566   2
  -8   4   0 16.3709 20.5799   2
   8  -4   0 64.5997 41.5879   4
  -8   4  -1 68.4604 40.7711   2
  -8   4  -2 76.0214 39.5039   2
  -8   4  -3 110.799 53.6206   2
  -8   4  -4 481.301 103.581   2
  -8   4  -5 25.5973 35.6983   2
  -8   4  -6-61.4771 46.7919   2
  -8   4  -7-47.9673 33.5110   2
  -8   4  -8 7.95702 33.5642   2
  -8   4  -9 5.14760 18.2979   2
  -8   4 -10 130.530 72.2819   2
   8  -3  -6 72.3303 53.6697   4
   8  -3  -5 71.6282 60.5885   4
   8  -3  -4 43.1310 34.2910   4
   8  -3  -4 8.05769 33.3191   3
   8  -3  -3-19.6655 22.2849   4
   8  -3  -3-65.7097 46.5792   3
   8  -3  -2 247.178 85.7777   4
  -8   3   2 163.973 47.5163   2
   8  -3  -1 274.710 87.4504   4
  -8   3   1 206.043 54.0650   2
   8  -3   0 72.2812 50.8921   4
  -8   3   0-18.0277 21.8811   2
  -8   3  -1 260.419 64.8145   2
   8  -3   1 84.5430 41.5249   4
  -8   3  -2 31.2100 16.3413   2
   8  -3   2 34.0683 30.3324   4
  -8   3  -3 208.463 61.0132   2
   8  -3   3 245.947 78.7208   4
  -8   3  -4 733.446 119.333   2
   8  -3   4 1043.49 178.546   4
  -8   3  -5 1084.48 151.637   2
  -8   3  -6-48.7584 42.9794   2
  -8   3  -7 214.415 71.5927   2
  -8   3  -8 20.5938 25.7814   2
  -8   3  -9 327.821 94.2433   2
  -8   3 -10-19.5589 23.0721   2
  -8   3 -11 84.7751 46.5767   2
   8  -2  -7 81.6697 73.8840   4
   8  -2  -6 335.716 98.1553   4
   8  -2  -5 169.498 78.1954   4
   8  -2  -5 75.4809 35.8041   3
   8  -2  -4 339.209 98.7240   4
   8  -2  -4 315.614 80.8057   3
   8  -2  -3 37.0858 26.7001   4
   8  -2  -3 92.1185 48.2830   3
   8  -2  -2-6.27408 13.9430   4
   8  -2  -2 43.2101 31.5823   3
   8  -2  -1 347.761 91.2710   4
  -8   2   1 228.040 52.2495   2
   8  -2   0 1421.97 185.499   4
   8  -2   1 1367.35 182.184   4
  -8   2  -2-11.4795 22.8407   2
   8  -2   2-43.6146 39.9577   4
   8  -2   3 6078.14 231.053   1
  -8   2  -3 6589.06 343.845   2
   8  -2   3 6936.15 419.515   4
   8  -2   4 663.523 71.1640   1
  -8   2  -4 558.997 93.9164   2
   8  -2   4 524.936 106.701   4
   8  -2   5 264.593 52.0709   1
  -8   2  -5 340.126 77.9188   2
   8  -2   5 244.263 71.4552   4
   8  -2   6 76.5811 33.0398   1
  -8   2  -6 68.0882 33.3798   2
   8  -2   6 90.2387 49.0897   4
   8  -2   7 259.819 59.6434   1
  -8   2  -7 139.761 53.1978   2
  -8   2  -8-26.4628 25.5071   2
   8  -2   8 31.4532 24.3708   1
  -8   2  -9 27.9079 29.1980   2
   8  -2   9 35.5552 30.7873   1
   8  -2  10-6.49078 14.7907   1
   8  -2  11 77.2557 54.0136   1
   8  -2  12 52.4513 50.5146   1
   8  -1  -7 108.342 66.9520   4
   8  -1  -6 203.335 79.6600   4
   8  -1  -5-9.81092 19.6690   4
   8  -1  -5 32.2127 32.5787   3
   8  -1  -4 14.7214 22.2371   4
   8  -1  -4-37.1448 36.8998   3
   8  -1  -3-23.5413 34.8728   4
   8  -1  -3-21.0976 17.9301   3
   8  -1  -2 271.172 81.1097   4
   8  -1  -2 297.576 77.6005   3
   8  -1  -1 331.269 85.2411   4
   8  -1  -1 332.234 78.6714   3
  -8   1   0 608.672 72.2322   2
   8  -1   0 695.910 89.8886   1
   8  -1   0 636.348 117.529   4
  -8   1  -1 785.765 84.0332   2
   8  -1   1 678.076 83.2269   1
   8  -1   1 580.429 112.622   4
  -8   1  -2 890.366 94.5429   2
   8  -1   2 925.625 96.6141   1
   8  -1   2 949.007 140.195   4
   8  -1   3 652.560 120.323   4
   8  -1   4 910.359 139.209   4
  -8   1  -5 1264.70 138.401   2
   8  -1   5 1222.29 117.977   1
   8  -1   5 1243.92 161.605   4
  -8   1  -6 15.3091 16.6662   2
   8  -1   6 176.050 62.4973   4
   8  -1   6 142.423 41.9019   1
   8  -1   7 160.768 50.9642   1
  -8   1  -7 147.663 48.9725   2
   8  -1   7 127.383 52.1739   4
   8  -1   8 428.055 88.4817   1
   8  -1   8 584.664 120.447   4
   8  -1   9 175.798 60.2037   1
   8  -1  10 1015.02 154.768   1
   8  -1  11-7.22111 23.8280   1
   8  -1  12-32.8244 38.0002   1
   8  -1  13 33.1962 56.2417   1
   8   0  -7 78.4372 48.9551   4
   8   0  -6-17.0561 25.4438   4
   8   0  -5 29.4277 16.6931   4
   8   0  -5 91.8493 51.3035   3
   8   0  -4 126.070 62.9585   4
   8   0  -4 141.607 54.6076   3
   8   0  -3 186.258 65.5476   4
   8   0  -3 88.7290 37.0004   3
   8   0  -2-10.6775 23.3646   4
   8   0  -2 47.1278 36.1329   3
   8   0  -1 96.1122 40.2934   1
   8   0  -1 92.5055 42.1396   4
   8   0  -1 148.974 50.4332   3
   8   0   0 989.232 117.849   1
   8   0   0 1045.00 152.027   4
   8   0   0 1063.63 131.544   3
   8   0   1 108.676 34.8100   1
   8   0   1 75.7667 31.0143   4
  -8   0  -1 143.318 24.4596   2
   8   0   2 22.5261 18.4530   1
   8   0   2-29.6005 36.1264   4
  -8   0  -2-9.98331 9.50135   2
  -8   0  -3 10406.5 378.802   2
   8   0   3 10751.0 517.285   4
  -8   0  -4 3170.52 195.898   2
   8   0   4 3103.47 260.418   4
   8   0   5 1754.28 184.772   4
  -8   0  -6 146.988 49.0018   2
   8   0   6 149.600 52.3083   4
   8   0   6 137.527 42.6368   1
   8   0   7 317.623 79.5188   4
   8   0   7 389.731 82.8487   1
   8   0   8 433.379 86.5424   4
   8   0   8 376.441 81.5378   1
   8   0   9 94.0712 51.1303   1
   8   0   9 138.022 55.3473   4
   8   0  10 61.7457 49.4262   1
   8   0  11 643.886 132.172   1
   8   0  12 292.040 100.218   1
   8   0  13 31.7111 27.5309   1
   8   1  -7-75.4528 46.9306   4
   8   1  -6 45.8422 39.6416   4
   8   1  -5 114.772 49.0678   4
   8   1  -4 14.2417 29.8619   4
   8   1  -4 136.744 54.6244   3
   8   1  -3 12.0849 21.5141   4
   8   1  -3 83.6759 40.4775   3
   8   1  -2 68.2066 29.3596   4
   8   1  -2 119.442 40.7873   3
   8   1  -1 2603.32 223.131   1
   8   1  -1 3090.44 267.794   4
   8   1  -1 2822.81 208.360   3
   8   1   0 1278.14 144.104   1
   8   1   0 1500.90 180.318   4
   8   1   0 1347.58 137.843   3
   8   1   1 2097.95 211.073   4
   8   1   1 1757.33 167.254   1
   8   1   1 1898.82 160.537   3
   8   1   2 24.0378 25.7197   4
   8   1   2 41.7464 23.3877   3
  -8  -1  -3-5.11580 12.3886   2
   8   1   3-73.5572 51.4803   4
  -8  -1  -4 3285.73 175.549   2
   8   1   4 3307.10 260.037   4
   8   1   5 4212.04 291.415   4
  -8  -1  -5 3899.47 220.863   2
   8   1   6 797.171 119.360   4
   8   1   7 70.7761 22.5531   4
   8   1   7 56.0194 33.5905   1
   8   1   8 148.739 46.6279   4
   8   1   8 87.5085 38.0650   1
   8   1   9 13.4013 22.6070   4
   8   1   9 99.6549 53.5719   1
   8   1  10 5779.36 400.701   1
   8   1  10 5487.99 318.791   4
   8   1  11 18.6845 27.2670   1
   8   1  12 19.2694 33.0171   1
   8   2  -7 184.165 77.3085   4
   8   2  -6 133.346 59.1844   4
   8   2  -5 197.135 73.0608   4
   8   2  -4 219.979 74.8842   4
   8   2  -3 251.371 79.8942   4
  -8  -2   2 161.199 58.9112   5
   8   2  -2 88.2832 37.1964   4
   8   2  -2 168.578 51.8081   3
  -8  -2   1 629.461 116.912   5
   8   2  -1 453.896 79.0381   3
  -8  -2   0 543.057 108.356   5
   8   2   0 612.818 87.9915   3
  -8  -2  -1 188.443 57.1234   5
   8   2   1 227.776 65.1735   1
   8   2   1 222.161 50.0536   3
  -8  -2  -2 419.493 87.5536   5
   8   2   2 550.781 73.8510   3
  -8  -2  -3 4406.49 322.869   5
   8   2   3 4063.68 205.086   3
  -8  -2  -4 1611.19 100.287   2
  -8  -2  -4 1781.51 97.2822   2
  -8  -2  -4 1988.55 206.078   5
   8   2   4 2011.19 194.741   4
   8   2   4 2152.01 130.416   3
   8   2   5 329.269 76.7112   4
   8   2   5 404.233 52.4123   3
   8   2   6 394.905 84.2630   4
   8   2   6 495.251 51.6188   3
   8   2   7 202.367 60.0845   4
   8   2   7 136.523 23.1092   3
   8   2   8 205.570 59.4059   4
   8   2   8 192.514 60.0353   1
   8   2   9 529.443 89.0290   4
   8   2   9 630.399 120.137   1
   8   2  10 10.2400 10.9894   4
   8   2  10-8.98832 22.4647   1
   8   2  11 796.701 152.800   1
   8   2  12 57.6367 52.4448   1
   8   3  -7 223.509 79.1768   4
   8   3  -6 53.0466 49.7368   4
  -8  -3   5 117.923 54.3084   5
   8   3  -5 16.3628 18.8244   4
  -8  -3   4 793.456 133.995   5
  -8  -3   3-62.8167 37.7470   5
  -8  -3   2 68.6179 38.6558   5
  -8  -3   1 120.848 48.6963   5
  -8  -3   0 2270.15 224.097   5
  -8  -3  -1 3459.82 278.723   5
  -8  -3  -2 6484.79 395.622   5
  -8  -3  -3 322.998 80.4321   5
  -8  -3  -4 220.298 26.5332   2
  -8  -3  -4 191.915 52.0881   5
  -8  -3  -4 181.375 23.8969   2
  -8  -3  -5 628.607 70.9136   2
  -8  -3  -5 414.263 91.2285   5
  -8  -3  -6 646.478 81.6712   2
  -8  -3  -6 859.411 139.312   5
  -8  -3  -7 1544.87 140.588   2
  -8  -3  -7 1788.72 199.263   5
   8   3   7 1901.57 182.291   4
   8   3   8 1578.14 162.496   4
   8   3   9 269.039 61.3228   4
   8   3   9 412.306 95.8675   1
   8   3  10 457.553 80.3526   4
   8   3  10 626.518 130.491   1
   8   3  11 229.921 82.0430   1
   8   3  12 20.0075 36.1459   1
   8   4  -7-11.9500 45.8056   4
  -8  -4   6 365.156 92.1945   5
  -8  -4   5 1192.32 168.828   5
  -8  -4   4 57.4104 39.1720   5
  -8  -4   3 338.038 86.4203   5
  -8  -4   2 692.864 123.326   5
  -8  -4   1 198.653 64.6860   5
  -8  -4   0 33.8680 36.8619   5
  -8  -4  -1 29.2636 33.9491   5
  -8  -4  -2 497.195 101.812   5
  -8  -4  -3 1601.92 187.156   5
  -8  -4  -4 3898.55 134.613   2
  -8  -4  -4 4445.13 316.766   5
  -8  -4  -5 143.599 52.2730   5
  -8  -4  -5 222.605 41.0383   2
  -8  -4  -6 28.2335 20.7499   5
  -8  -4  -6 57.2288 29.6703   2
  -8  -4  -7-7.93992 21.8009   5
  -8  -4  -7 5.77287 11.0484   2
  -8  -4  -8-19.8671 29.2940   5
   8   4   9 47.9519 23.2160   4
   8   4  10 141.968 48.4120   4
   8   4  10 150.103 67.6970   1
   8   4  11-15.8473 18.1489   1
  -8  -5   6 216.249 70.5173   5
  -8  -5   5 75.5302 41.0842   5
  -8  -5   4 126.585 56.5166   5
  -8  -5   3 384.604 94.7980   5
  -8  -5   2 1072.76 158.681   5
  -8  -5   1 244.477 77.8432   5
  -8  -5   0 176.097 63.7060   5
  -8  -5  -1 250.870 82.3310   5
  -8  -5  -2 16705.4 706.881   5
  -8  -5  -3 176.277 65.0226   5
  -8  -5  -4 627.909 49.4937   2
  -8  -5  -4 779.010 130.493   5
  -8  -5  -5 1120.99 102.374   2
  -8  -5  -5 1147.63 159.579   5
  -8  -5  -6 63.7158 34.5977   5
  -8  -5  -7 237.187 69.6148   5
  -8  -5  -8 401.643 95.5368   5
  -8  -5  -9 353.604 90.4828   5
  -8  -5 -10 119.990 55.7850   5
   8   5  10 140.265 67.7835   1
   8   5  11-20.1970 42.4920   1
  -8  -6   6 146.858 65.2654   5
  -8  -6   5 228.520 71.8778   5
  -8  -6   4-13.7279 34.4767   5
  -8  -6   3 595.621 119.773   5
  -8  -6   2 192.347 69.4860   5
  -8  -6   1-9.42639 42.0889   5
  -8  -6   0 386.467 95.1807   5
  -8  -6  -1 261.910 77.6244   5
  -8  -6  -2 125.793 66.1945   5
  -8  -6  -3 5007.69 360.441   5
  -8  -6  -4 818.400 137.224   5
  -8  -6  -5 765.758 135.077   5
  -8  -6  -6 62.1839 33.2466   5
  -8  -6  -7 42.4958 27.2972   5
  -8  -6  -8 241.993 75.0524   5
  -8  -6  -9 83.1236 43.1138   5
  -8  -6 -10-9.19040 18.9698   5
  -8  -7   6 70.6998 44.2281   5
  -8  -7   5 232.070 80.7938   5
  -8  -7   4-1.48945 18.7842   5
  -8  -7   3 251.243 88.3795   5
  -8  -7   2 10.5170 25.2907   5
  -8  -7   1-37.6515 46.6450   5
  -8  -7   0-85.3760 56.4249   5
  -8  -7  -1 39.7691 21.0266   5
  -8  -7  -2 2908.86 275.820   5
  -8  -7  -3 217.562 74.0813   5
  -8  -7  -4 235.746 83.8891   5
  -8  -7  -5 177.018 64.6952   5
  -8  -7  -6 391.067 100.897   5
  -8  -7  -7 5.87876 18.5363   5
  -8  -7  -8 6.04984 27.9685   5
  -8  -7  -9 52.4420 39.6382   5
  -8  -7 -10 148.985 64.0839   5
  -8  -8   4 191.836 74.6818   5
  -8  -8   3-34.5313 49.8319   5
  -8  -8   2-30.5737 41.8591   5
  -8  -8   1-3.93813 29.8834   5
  -8  -8   0 591.677 125.165   5
  -8  -8  -1 30.0669 30.1119   5
  -8  -8  -2 136.391 64.4985   5
  -8  -8  -3-41.4409 56.2243   5
  -8  -8  -4 24.6823 39.5508   5
  -8  -8  -5 814.965 145.497   5
  -8  -8  -6 109.103 58.0070   5
  -8  -8  -7 51.6407 37.5086   5
  -8  -8  -8 298.456 88.9537   5
  -8  -8  -9 18.3600 32.4943   5
  -8  -8 -10 7.81298 37.2680   5
  -8  -9   1 21.3738 25.4160   5
  -8  -9   0 141.782 64.5187   5
  -8  -9  -1 127.906 66.0008   5
  -8  -9  -2 31.8292 28.1840   5
  -8  -9  -3 78.2679 55.7196   5
  -8  -9  -4-12.0388 45.4256   5
  -8  -9  -5 66.9959 44.2673   5
  -8  -9  -6-11.7715 29.4691   5
  -8  -9  -7-24.7797 30.0778   5
  -8  -9  -8 75.3652 51.9714   5
  -8  -9  -9 43.3807 39.7123   5
  -9   7  -2 20.3982 44.0856   2
  -9   7  -3 44.4433 53.1477   2
  -9   7  -4-66.2347 51.2467   2
  -9   6  -1 25.5031 34.9440   2
  -9   6  -2 18.0720 18.9451   2
  -9   6  -3 0.26057 18.5596   2
  -9   6  -4 6.11618 30.5227   2
  -9   6  -5 79.1216 62.5390   2
  -9   6  -6 132.417 72.3608   2
  -9   6  -7-11.6407 43.2843   2
  -9   5  -1 132.638 59.5062   2
  -9   5  -2 21.0078 27.1957   2
  -9   5  -3 180.892 70.8355   2
  -9   5  -4 190.857 67.6032   2
  -9   5  -5-21.6237 24.9880   2
  -9   5  -6 1.09047 22.6884   2
  -9   5  -7 7.50784 29.6408   2
  -9   5  -8 185.148 76.5756   2
  -9   4  -1 346.902 85.1796   2
  -9   4  -2 2.18497 16.3222   2
  -9   4  -3 22.3668 12.3247   2
  -9   4  -4 201.216 71.5993   2
  -9   4  -5 482.943 108.040   2
  -9   4  -6 557.692 124.620   2
  -9   4  -7 9.72980 27.4689   2
  -9   4  -8 18.6498 39.6151   2
  -9   4  -9 0.87799 44.1015   2
   9  -3  -2 1.17475 27.9950   4
   9  -3  -2-120.537 57.3503   3
   9  -3  -1 48.4018 40.1250   4
   9  -3   0 346.731 106.585   4
   9  -3   1 26.9847 34.3960   4
  -9   3  -1-0.86604 17.2612   2
  -9   3  -2 139.189 49.9021   2
   9  -3   2 201.995 82.3460   4
  -9   3  -3 38.9988 26.1684   2
   9  -3   3 144.621 71.5280   4
  -9   3  -4 211.244 65.3574   2
   9  -3   4 89.5127 45.3289   4
  -9   3  -5-29.9814 33.0385   2
   9  -3   5 60.7979 42.7962   4
  -9   3  -6 272.696 81.0909   2
  -9   3  -7 5.64886 19.9751   2
  -9   3  -8 115.429 59.7862   2
  -9   3  -9-6.55234 20.1033   2
  -9   3 -10 230.534 89.7882   2
   9  -2  -4 71.8962 30.0631   4
   9  -2  -3 460.303 114.919   4
   9  -2  -3 556.914 118.691   3
   9  -2  -2 209.740 81.7478   4
   9  -2  -2 254.573 78.8440   3
   9  -2  -1 166.100 70.7221   4
   9  -2  -1 198.164 69.3555   3
   9  -2   0-23.1646 43.0401   4
   9  -2   1 77.1192 42.8408   4
  -9   2  -1 106.372 36.1355   2
  -9   2  -2 48.9151 29.5895   2
   9  -2   2 20.0681 19.5757   4
  -9   2  -3 113.894 43.5316   2
   9  -2   3 194.913 72.8874   4
  -9   2  -4 55.2966 37.8322   2
   9  -2   4 78.2687 44.9101   4
  -9   2  -5 124.600 48.2126   2
   9  -2   5 76.5547 51.9379   4
  -9   2  -6 462.905 98.3462   2
   9  -2   6 621.560 135.190   4
  -9   2  -7 359.121 89.0209   2
   9  -2   7 399.568 108.601   4
  -9   2  -8 167.661 63.3441   2
  -9   2  -9-10.9274 19.9290   2
  -9   2 -10 16.7569 46.1278   2
  -9   2 -11 56.7274 49.6838   2
   9  -1  -4-120.068 61.8748   4
   9  -1  -4 0.42023 15.8208   3
   9  -1  -3 83.2009 34.9806   4
   9  -1  -3 76.0259 44.4407   3
   9  -1  -2-36.9602 38.8198   4
   9  -1  -2 76.5943 45.4731   3
   9  -1  -1-13.7213 25.2897   4
   9  -1  -1-7.11622 24.7240   3
   9  -1   0 382.359 95.7376   4
   9  -1   0 370.780 85.7982   3
   9  -1   1-33.0862 15.2418   4
   9  -1   2-18.9264 34.2244   4
  -9   1  -2 11.6836 15.7351   2
   9  -1   3 169.634 64.9353   4
   9  -1   4 173.195 65.0615   4
  -9   1  -5 24.6781 11.7642   2
   9  -1   5 30.7612 25.5402   4
   9  -1   5 6.97768 16.5994   1
  -9   1  -6-20.7693 19.5602   2
   9  -1   6 26.7491 29.7522   4
   9  -1   6 14.6405 9.43229   1
   9  -1   7 261.306 66.1097   1
  -9   1  -7 254.695 71.7728   2
   9  -1   7 239.324 76.5835   4
   9  -1   8 130.227 46.5165   1
  -9   1  -8 87.5589 45.6123   2
   9  -1   8 114.478 57.8561   4
   9  -1   9 3.98523 17.2218   1
  -9   1  -9 18.7971 15.5166   2
   9  -1  10 0.20991 18.2181   1
   9   0  -5-65.8031 47.7075   4
   9   0  -4 890.329 158.770   4
   9   0  -4 820.142 136.973   3
   9   0  -3 27.5701 29.5127   4
   9   0  -3-3.69210 17.2684   3
   9   0  -2 429.806 113.799   4
   9   0  -2 356.947 82.7291   3
   9   0  -1-4.40569 19.7120   4
   9   0  -1-63.1229 39.4052   3
   9   0   0 141.126 56.8320   4
   9   0   0 96.2380 43.4468   3
   9   0   1 364.032 93.7260   4
   9   0   1 380.598 83.5839   3
   9   0   2 667.512 127.644   4
  -9   0  -3 162.140 34.5716   2
   9   0   3 156.609 65.2805   4
  -9   0  -4 54.0765 19.4970   2
   9   0   4 104.140 48.1235   4
   9   0   5 3174.03 273.714   4
  -9   0  -6 493.712 86.3112   2
   9   0   6 481.158 102.044   4
   9   0   6 498.190 84.1167   1
  -9   0  -7 19.8943 24.9563   2
   9   0   7-7.27296 16.5312   4
   9   0   7 18.9428 21.9694   1
  -9   0  -8 267.460 75.1029   2
   9   0   8 249.748 72.7953   4
   9   0   8 142.877 54.3275   1
   9   0   9 316.280 85.9616   1
   9   0   9 352.921 88.6363   4
   9   0  10 5.96804 17.4252   1
   9   0  11-13.6517 28.1089   1
   9   0  12 47.5653 34.3188   1
   9   1  -5 139.611 67.6838   4
   9   1  -4-4.92567 29.5297   4
   9   1  -4 34.2071 35.1540   3
   9   1  -3-9.82582 22.4667   4
   9   1  -3-11.0634 19.7280   3
   9   1  -2 101.751 47.5266   4
   9   1  -2 58.7535 31.5591   3
   9   1  -1-10.8666 19.3727   4
   9   1  -1 56.5913 30.1153   3
   9   1   0 91.9143 39.6597   4
   9   1   0 74.6130 34.2025   3
   9   1   1 66.8924 41.6713   4
   9   1   1 25.9687 20.4361   3
   9   1   2 785.709 136.709   4
   9   1   2 608.874 90.8870   3
   9   1   3 123.157 51.9822   4
   9   1   3 201.391 50.5005   3
  -9  -1  -4 215.611 38.1497   2
   9   1   4 269.579 74.6737   4
   9   1   4 208.348 50.0529   3
  -9  -1  -5 115.930 33.1759   2
   9   1   5 62.6412 27.8958   4
   9   1   6 218.780 72.3913   4
  -9  -1  -7 19.3739 18.7644   2
   9   1   7 0.58345 16.7010   1
   9   1   7-7.09796 23.9830   4
   9   1   8 1.98650 13.0228   4
   9   1   8-53.4800 43.2885   1
   9   1   9 72.2674 30.5190   4
   9   1   9 60.8727 34.7022   1
   9   1  10 0.70538 18.2148   1
   9   1  10 45.2620 30.4471   4
   9   1  11-2.84481 16.0387   1
   9   1  12 108.344 58.2165   1
   9   2  -5 2.90858 19.0100   4
   9   2  -4 11.5707 38.4491   4
   9   2  -3 53.0185 43.2885   4
   9   2  -2-64.7971 35.5940   4
   9   2  -1 276.461 85.3477   4
   9   2  -1 309.782 67.6963   3
   9   2   0-3.78518 27.7397   4
   9   2   0 20.8370 24.1370   3
   9   2   1-47.3365 45.3094   4
   9   2   1-0.56025 8.43175   3
   9   2   2 117.316 50.8298   4
   9   2   2 160.515 42.3492   3
   9   2   3-4.47512 15.1127   4
   9   2   3 15.3544 13.6041   3
   9   2   4 114.542 50.6578   4
   9   2   4 230.810 46.7709   3
  -9  -2  -5 2630.38 147.179   2
   9   2   5 2296.72 228.734   4
   9   2   5 2433.73 147.308   3
   9   2   6 367.332 87.0672   4
   9   2   7 972.424 140.349   4
   9   2   8 259.765 72.6692   4
   9   2   8 321.405 77.0620   1
   9   2   9 175.492 56.7079   4
   9   2   9 68.6245 37.7427   1
   9   2  10-2.12026 13.1665   4
   9   2  10-7.79949 25.7956   1
   9   2  11 25.3911 35.3624   1
   9   2  12 52.4834 39.0095   1
   9   3  -5 2.42582 28.1402   4
   9   3  -4 58.9821 49.9978   4
  -9  -3   3 215.171 77.8513   5
   9   3  -3 205.741 80.3984   4
  -9  -3   2 175.923 64.7238   5
  -9  -3   1 41.8990 15.4528   5
  -9  -3   0-37.3624 34.3584   5
  -9  -3  -1 1300.53 182.261   5
  -9  -3  -2 905.004 147.559   5
  -9  -3  -3 363.887 97.6016   5
  -9  -3  -4 40.3150 29.1642   5
  -9  -3  -5 325.595 86.0010   5
   9   3   6 63.7389 33.6827   4
   9   3   7 344.866 79.9646   4
   9   3   8-35.2303 33.1593   4
   9   3   9 10.3142 17.2602   4
   9   3   9 32.9591 40.6050   1
   9   3  10-27.1880 34.8690   4
   9   3  10-38.5783 44.7869   1
   9   3  11-4.85499 26.0445   1
  -9  -4   5 54.6587 36.9068   5
  -9  -4   4-20.9811 23.8929   5
  -9  -4   3 160.357 66.4725   5
  -9  -4   2 48.7453 43.2101   5
  -9  -4   1 82.6646 38.0632   5
  -9  -4   0-74.1797 44.9398   5
  -9  -4  -1 458.308 106.771   5
  -9  -4  -2 66.6332 40.2092   5
  -9  -4  -3 102.880 48.1371   5
  -9  -4  -4 535.604 111.576   5
  -9  -4  -5-24.6291 39.7636   5
  -9  -4  -6 36.0391 25.6685   5
  -9  -4  -7 7.36405 19.6810   5
   9   4   8 244.894 68.1824   4
   9   4   9 67.0681 34.0325   4
   9   4  10-39.2914 39.7234   1
   9   4  11 167.032 79.3961   1
  -9  -5   5 377.803 108.744   5
  -9  -5   4 148.654 66.0777   5
  -9  -5   3 222.718 78.0495   5
  -9  -5   2 972.211 159.010   5
  -9  -5   1-36.0394 35.6264   5
  -9  -5   0 42.6764 34.5816   5
  -9  -5  -1 51.0297 40.0372   5
  -9  -5  -2 699.226 136.170   5
  -9  -5  -3 1361.81 187.749   5
  -9  -5  -4 1074.63 167.281   5
  -9  -5  -5 449.851 103.909   5
  -9  -5  -6 122.388 55.6926   5
  -9  -5  -7-40.4801 27.7716   5
  -9  -5  -8 90.2377 53.8314   5
  -9  -5  -9 257.770 83.3252   5
   9   5  10 108.142 62.2231   1
  -9  -6   5 10.1559 24.6601   5
  -9  -6   4 26.5654 20.8174   5
  -9  -6   3 684.172 146.833   5
  -9  -6   2-28.0699 35.9725   5
  -9  -6   1 96.3717 42.7650   5
  -9  -6   0 245.859 83.2283   5
  -9  -6  -1 422.176 107.856   5
  -9  -6  -2-5.96597 22.7829   5
  -9  -6  -3 280.040 82.7749   5
  -9  -6  -4-21.5896 19.5411   5
  -9  -6  -5 1953.13 231.946   5
  -9  -6  -6 368.573 98.1587   5
  -9  -6  -7 26.8963 40.2407   5
  -9  -6  -8 233.145 77.3609   5
  -9  -6  -9 67.5949 37.7021   5
  -9  -6 -10 20.3635 31.8887   5
  -9  -7   3 13.6054 22.8716   5
  -9  -7   2 339.672 98.4274   5
  -9  -7   1 192.509 75.9982   5
  -9  -7   0 468.685 115.152   5
  -9  -7  -1-33.8088 60.7299   5
  -9  -7  -2 30.3700 26.0590   5
  -9  -7  -3 177.006 69.8119   5
  -9  -7  -4 2635.64 277.350   5
  -9  -7  -5 184.572 71.5917   5
  -9  -7  -6 591.708 126.660   5
  -9  -7  -7 377.756 103.618   5
  -9  -7  -8 223.651 79.6982   5
  -9  -7  -9 48.7638 53.3690   5
  -9  -7 -10-94.6346 52.8903   5
  -9  -8   0 323.022 100.804   5
  -9  -8  -1 73.8332 47.0181   5
  -9  -8  -2-37.5717 34.7251   5
  -9  -8  -3 310.152 96.1392   5
  -9  -8  -4 255.364 95.2641   5
  -9  -8  -5 1141.76 186.140   5
  -9  -8  -6 27.4465 37.8165   5
  -9  -8  -7 134.207 65.6398   5
  -9  -8  -8 88.9398 54.5316   5
  -9  -8  -9 5.49252 17.0878   5
  10  -3   3 30.3694 29.4713   4
  10  -3   4 259.122 105.430   4
 -10   3  -8-35.6913 34.3995   2
 -10   3  -9-40.6968 38.3923   2
  10  -2  -1 202.506 78.6320   3
  10  -2   0 2.18562 19.5064   3
  10  -2   1 45.2272 29.1586   4
  10  -2   2 24.8350 20.2627   4
  10  -2   3 245.005 88.5796   4
  10  -2   4-15.9474 22.9854   4
  10  -2   5 39.8370 45.3605   4
  10  -2   6 523.963 136.900   4
  10  -2   7 190.064 82.0779   4
 -10   2  -8 170.546 68.8260   2
 -10   2  -9 56.7401 45.0035   2
 -10   2 -10-10.1061 38.5308   2
  10  -1  -2 46.9371 41.5732   3
  10  -1  -1-50.1741 26.9583   4
  10  -1  -1 1.42360 22.8821   3
  10  -1   0 226.419 77.7950   4
  10  -1   0 264.417 79.5998   3
  10  -1   1 131.158 67.4866   4
  10  -1   1 2.65895 23.2251   3
  10  -1   2 13.3193 37.6551   4
  10  -1   3-8.65341 26.2312   4
  10  -1   4 261.209 83.6525   4
  10  -1   5 65.7907 37.5572   4
  10  -1   6 32.4190 37.0561   4
  10  -1   7-15.5009 34.6268   4
  10  -1   8-1.55156 21.8160   4
  10   0  -2 139.435 54.4609   3
  10   0  -1 486.373 119.411   4
  10   0  -1 538.882 105.003   3
  10   0   0 393.411 102.081   4
  10   0   0 327.542 80.8949   3
  10   0   1 58.7333 29.5550   4
  10   0   1 204.122 63.4830   3
  10   0   2-7.84457 22.3308   4
  10   0   2 14.0210 21.7384   3
  10   0   3 79.8601 37.1884   4
  10   0   3 118.768 43.3139   3
  10   0   4-8.83036 16.1761   4
  10   0   5 75.4338 42.0591   4
  10   0   6 39.3188 24.5161   4
  10   0   7 6.04482 24.4457   4
  10   0   8 73.5470 44.3235   4
  10   0   9 39.8721 28.8871   4
  10   1  -3 262.157 81.4549   3
  10   1  -2 5.89751 31.2001   4
  10   1  -2 96.0979 48.3814   3
  10   1  -1 494.814 119.558   4
  10   1  -1 549.469 102.553   3
  10   1   0 216.569 77.9625   4
  10   1   0 304.507 74.7512   3
  10   1   1 23.3942 29.8500   4
  10   1   1-3.58815 16.7800   3
  10   1   2 331.680 96.0238   4
  10   1   2 215.824 53.7558   3
  10   1   3 62.1757 43.1575   4
  10   1   3 4.33227 16.7759   3
  10   1   4-71.7502 57.6747   4
  10   1   4 4.53495 12.6118   3
  10   1   5 70.5322 47.9843   4
  10   1   5 9.89171 15.1500   3
  10   1   6 56.8965 47.2136   4
  10   1   7 136.426 60.4941   4
  10   1   7 101.388 45.5482   1
  10   1   8-12.9452 21.1494   4
  10   1   8 50.1442 43.5814   1
  10   1   9 50.6939 38.6892   4
  10   1   9 38.4253 37.7874   1
  10   1  10 36.4207 40.3733   1
  10   1  11 58.3524 58.8316   1
  10   2  -2 476.601 116.806   4
  10   2  -1-27.9470 24.5497   4
  10   2  -1-46.3895 29.8800   3
  10   2   0 330.415 92.9409   4
  10   2   0 351.571 76.6465   3
  10   2   1 106.840 48.9241   4
  10   2   1 90.8456 37.3435   3
  10   2   2 15.2184 24.0184   4
  10   2   2 70.1068 31.3768   3
  10   2   3 287.012 84.5322   4
  10   2   3 166.815 45.3918   3
  10   2   4 577.323 122.221   4
  10   2   4 423.862 66.4206   3
  10   2   5 555.267 118.260   4
  10   2   6 157.196 60.9141   4
  10   2   7 908.912 150.524   4
  10   2   8 37.0844 21.4163   4
  10   2   8 38.8109 32.2119   1
  10   2   9 20.1621 24.9731   4
  10   2   9 33.2915 32.6041   1
  10   2  10 82.4078 51.0685   1
  10   2  11 0.28223 32.3262   1
  10   3  -2 26.5384 23.6473   4
  10   3  -1 7.00276 21.4254   4
  10   3   0 199.941 74.0507   4
 -10  -3  -1 40.3212 35.9747   5
  10   3   1 71.5507 44.6457   4
 -10  -3  -2 81.5226 51.5522   5
  10   3   2 52.3605 41.2132   4
  10   3   3-15.0014 21.5610   4
  10   3   4 34.4312 30.3471   4
  10   3   5 143.360 61.7838   4
  10   3   6 496.543 111.183   4
  10   3   7 678.146 127.310   4
  10   3   8 4.36774 15.6714   4
  10   3   9 106.024 46.3531   4
  10   3   9 54.9310 38.7630   1
  10   3  10 41.4613 38.3790   1
  10   3  11 15.4196 28.4853   1
 -10  -4   3-16.5548 28.1535   5
 -10  -4   2 14.0659 13.9356   5
 -10  -4   1-6.51455 34.2801   5
 -10  -4   0-52.3939 41.2055   5
 -10  -4  -1 263.973 83.2495   5
 -10  -4  -2 11.7728 24.1624   5
 -10  -4  -3 7.81659 25.6973   5
 -10  -4  -4-21.8009 23.1421   5
 -10  -4  -5 28.5284 28.9323   5
 -10  -4  -6 213.475 75.4971   5
  10   4   7 1298.39 178.091   4
  10   4   8 257.528 79.0299   4
  10   4   9 202.607 68.9369   4
  10   4  10 63.7950 46.8880   1
 -10  -5   2 28.5279 28.5689   5
 -10  -5   1 28.4103 19.7920   5
 -10  -5   0 519.828 120.885   5
 -10  -5  -1 122.095 59.8263   5
 -10  -5  -2-4.00054 23.2880   5
 -10  -5  -3 467.394 117.075   5
 -10  -5  -4 1269.15 191.839   5
 -10  -5  -5 531.352 122.677   5
 -10  -5  -6-22.5809 37.8854   5
 -10  -5  -7 450.410 114.366   5
 -10  -5  -8 68.9403 46.3364   5
  10   5   9 324.819 89.8249   4
 -10  -6   0 74.2901 58.1463   5
 -10  -6  -1 39.9503 39.2307   5
 -10  -6  -2 110.979 56.4717   5
 -10  -6  -3 99.2222 66.6842   5
 -10  -6  -4 33.1362 33.4903   5
 -10  -6  -5-51.9226 44.2729   5
 -10  -6  -6 25.8876 35.2961   5
 -10  -6  -7-43.3258 39.7091   5
 -10  -6  -8 208.043 77.4071   5
 -10  -6  -9 136.434 64.5186   5
 -10  -7  -4 262.744 95.3316   5
 -10  -7  -5 831.576 162.979   5
 -10  -7  -6 653.219 141.149   5
  11  -2   1 0.23388 32.2517   3
  11  -1   0 47.9177 42.4849   3
  11  -1   1 356.902 103.845   3
  11  -1   2 62.1241 49.9107   3
  11  -1   3-24.9983 26.2946   3
  11  -1   6 24.4867 22.6918   4
  11  -1   7 138.564 78.6684   4
  11  -1   8-1.59247 36.3358   4
  11   0   0 114.729 57.6808   3
  11   0   1 125.210 51.3080   3
  11   0   2-35.9230 35.0284   3
  11   0   3 2.87277 14.4263   3
  11   0   4-12.3786 42.0742   4
  11   0   5 211.935 85.6070   4
  11   0   6-31.5905 38.0018   4
  11   0   7 21.8680 28.5037   4
  11   0   8 51.7564 41.2168   4
  11   0   9 8.48637 29.1206   4
  11   1  -1 6.33007 18.9670   3
  11   1   0 11.0829 15.8171   3
  11   1   1 54.5400 36.6328   3
  11   1   2 541.171 96.3239   3
  11   1   3 14.8226 43.3144   4
  11   1   4 79.8507 49.8444   4
  11   1   5-60.8404 46.1254   4
  11   1   6 33.4375 35.8932   4
  11   1   7-23.3879 35.8297   4
  11   1   8-17.1336 37.4037   4
  11   1   9-22.0613 29.1411   4
  11   2   1 215.853 63.9883   3
  11   2   3 132.125 60.4082   4
  11   2   4 6.15808 15.1056   4
  11   2   5 4.49544 30.6407   4
  11   2   6 1.31216 26.0985   4
  11   2   7-36.6300 34.3471   4
  11   2   8-4.56953 29.0977   4
  11   2   8 103.931 51.8537   1
  11   2   9 0.24051 14.6125   4
  11   3   3-30.6852 56.8974   4
  11   3   4 32.5452 28.9542   4
  11   3   5-3.44049 21.3458   4
  11   3   6 3.35455 21.1898   4
  11   3   7-18.7504 26.8105   4
  11   3   8-2.95346 30.4978   4
  11   3   9 28.0360 34.6209   4
  11   3   9 43.5863 39.8525   1
  11   3  10-21.5711 37.9223   1
  11   4   3 99.5156 61.6345   4
  11   4   4 199.631 80.8594   4
  11   4   5 51.5077 27.1545   4
  11   4   6-63.1890 44.8859   4
  11   4   7 53.3435 40.5853   4
  11   4   8 25.1774 15.8488   4
  11   4   9 371.885 103.493   4
  11   5   7 137.392 73.6227   4
  11   5   8-14.8942 28.9756   4
  11   5   9-42.9077 50.2334   4
   0   0   0    0.00    0.00   0

TITL bmk2229b_auto in P-1
REM P-1 (#2 in standard setting)
CELL 0.71073   8.798695   9.434194  10.600571  85.6808  72.8228  79.3036
ZERR    2.00   0.000738   0.001138   0.001278   0.0098   0.0089   0.0085
LATT  1
SFAC C H N O S Br
UNIT 46.00 24.00 4.00 4.00 2.00 2.00
SIZE 0.12 0.17 0.48
TREF
HKLF 4
END
;
_shelx_hkl_checksum    8202
