# Supplementary material for: Synthesis and Characterization of Novel 2-(1,2,3-Triazol-4-yl)-4,5-dihydro-1H-pyrazol-1-yl)thiazoles and 2-(4,5-Dihydro-1H-pyrazol-1-yl)-4-(1H-1,2,3-triazol-4-yl)thiazoles
Source: Molecules. 2022 Dec 14;27(24):8904. doi: 10.3390/molecules27248904 (PMC9786072; doi:10.3390/molecules27248904)
Supplement: Supplementary file 1 [file molecules-27-08904-s001.zip › Supplementary Materials/19 Compound 4a bmk2015b.cif]

 
data_bmk2015b
 
_audit_creation_method            'SHELXL-2018/1'
_shelx_SHELXL_version_number      '2018/1'
_chemical_name_systematic         ?
_chemical_name_common             ?
_chemical_melting_point           ?
_chemical_formula_moiety          ?
_chemical_formula_sum
 'C20 H20 N6 O S' 
_chemical_formula_weight          392.48

loop_
 _atom_type_symbol
 _atom_type_description
 _atom_type_scat_dispersion_real
 _atom_type_scat_dispersion_imag
 _atom_type_scat_source
 'C'  'C'   0.0181   0.0091
 'International Tables Vol C Tables 4.2.6.8 and 6.1.1.4'
 'H'  'H'   0.0000   0.0000
 'International Tables Vol C Tables 4.2.6.8 and 6.1.1.4'
 'N'  'N'   0.0311   0.0180
 'International Tables Vol C Tables 4.2.6.8 and 6.1.1.4'
 'O'  'O'   0.0492   0.0322
 'International Tables Vol C Tables 4.2.6.8 and 6.1.1.4'
 'S'  'S'   0.3331   0.5567
 'International Tables Vol C Tables 4.2.6.8 and 6.1.1.4'
 
_space_group_crystal_system       orthorhombic
_space_group_IT_number            29
_space_group_name_H-M_alt         'P c a 21'
_space_group_name_Hall            'P 2c -2ac'
 
_shelx_space_group_comment
;
The symmetry employed for this shelxl refinement is uniquely defined
by the following loop, which should always be used as a source of
symmetry information in preference to the above space-group names.
They are only intended as comments.
;
 
loop_
 _space_group_symop_operation_xyz
 'x, y, z'
 '-x, -y, z+1/2'
 'x+1/2, -y, z'
 '-x+1/2, y, z+1/2'
 
_cell_length_a                    23.0527(11)
_cell_length_b                    11.8887(5)
_cell_length_c                    7.2229(3)
_cell_angle_alpha                 90
_cell_angle_beta                  90
_cell_angle_gamma                 90
_cell_volume                      1979.56(15)
_cell_formula_units_Z             4
_cell_measurement_temperature     296(2)
_cell_measurement_reflns_used   4009
_cell_measurement_theta_min     4.1840
_cell_measurement_theta_max     76.6640
 
_exptl_crystal_description        needle
_exptl_crystal_colour             colourless
_exptl_crystal_density_meas       ?
_exptl_crystal_density_method     ?
_exptl_crystal_density_diffrn     1.317          
_exptl_crystal_F_000              824
_exptl_transmission_factor_min    ?
_exptl_transmission_factor_max    ?
_exptl_crystal_size_max           0.326
_exptl_crystal_size_mid           0.092
_exptl_crystal_size_min           0.045
_exptl_absorpt_coefficient_mu     1.641
_shelx_estimated_absorpt_T_min    0.617
_shelx_estimated_absorpt_T_max    0.930
_exptl_absorpt_correction_T_min                     0.484
_exptl_absorpt_correction_T_max                     1.000
_exptl_absorpt_correction_type            gaussian
_exptl_absorpt_process_details
;
CrysAlisPro 1.171.40.82a (Rigaku Oxford Diffraction, 2020)
Numerical absorption correction based on gaussian integration over
a multifaceted crystal model
Empirical absorption correction using spherical harmonics,
implemented in SCALE3 ABSPACK scaling algorithm.
;
_diffrn_ambient_temperature       296(2)
_diffrn_radiation_wavelength      1.54184
_diffrn_radiation_type            CuK\a
_diffrn_source                    ?
_diffrn_measurement_device_type 'SuperNova, Dual, Cu at home/near, Atlas'
_diffrn_measurement_method '\w scans'
_diffrn_detector_area_resol_mean  ?
_diffrn_reflns_number             9173
_diffrn_reflns_av_unetI/netI      0.0218
_diffrn_reflns_av_R_equivalents   0.0222
_diffrn_reflns_limit_h_min        -28
_diffrn_reflns_limit_h_max        28
_diffrn_reflns_limit_k_min        -14
_diffrn_reflns_limit_k_max        13
_diffrn_reflns_limit_l_min        -8
_diffrn_reflns_limit_l_max        9
_diffrn_reflns_theta_min          3.718
_diffrn_reflns_theta_max          76.778
_diffrn_reflns_theta_full         67.684
_diffrn_measured_fraction_theta_max   0.996
_diffrn_measured_fraction_theta_full  1.000
_diffrn_reflns_Laue_measured_fraction_max    0.996
_diffrn_reflns_Laue_measured_fraction_full   1.000
_diffrn_reflns_point_group_measured_fraction_max   0.814
_diffrn_reflns_point_group_measured_fraction_full  0.820
_reflns_number_total              3397
_reflns_number_gt                 3185
_reflns_threshold_expression      'I > 2\s(I)'
_reflns_Friedel_coverage          0.508
_reflns_Friedel_fraction_max      0.598
_reflns_Friedel_fraction_full     0.605
 
_reflns_special_details
;
 Reflections were merged by SHELXL according to the crystal
 class for the calculation of statistics and refinement.
 
 _reflns_Friedel_fraction is defined as the number of unique
 Friedel pairs measured divided by the number that would be
 possible theoretically, ignoring centric projections and
 systematic absences.
;
_computing_data_collection     'CrysAlisPro 1.171.40.82a (Rigaku OD, 2020)'
_computing_cell_refinement     'CrysAlisPro 1.171.40.82a (Rigaku OD, 2020)'
_computing_structure_solution   'SHELXS'
_computing_structure_refinement 'SHELXL-2018/1 (Sheldrick, 2018)'
_computing_molecular_graphics     ?
_computing_publication_material   ?
_refine_special_details           ?
_refine_ls_structure_factor_coef  Fsqd
_refine_ls_matrix_type            full
_refine_ls_weighting_scheme       calc
_refine_ls_weighting_details
'w=1/[\s^2^(Fo^2^)+(0.0518P)^2^+0.2062P] where P=(Fo^2^+2Fc^2^)/3'
_atom_sites_solution_primary      ?
_atom_sites_solution_secondary    ?
_atom_sites_solution_hydrogens    geom
_refine_ls_hydrogen_treatment     constr
_refine_ls_extinction_method      none
_refine_ls_extinction_coef        .
_refine_ls_abs_structure_details
;
 Flack x determined using 964 quotients [(I+)-(I-)]/[(I+)+(I-)]
 (Parsons, Flack and Wagner, Acta Cryst. B69 (2013) 249-259).
;
_refine_ls_abs_structure_Flack    0.022(16)
_chemical_absolute_configuration  ?
_refine_ls_number_reflns          3397
_refine_ls_number_parameters      255
_refine_ls_number_restraints      1
_refine_ls_R_factor_all           0.0400
_refine_ls_R_factor_gt            0.0369
_refine_ls_wR_factor_ref          0.0989
_refine_ls_wR_factor_gt           0.0955
_refine_ls_goodness_of_fit_ref    1.050
_refine_ls_restrained_S_all       1.050
_refine_ls_shift/su_max           0.000
_refine_ls_shift/su_mean          0.000
 
loop_
 _atom_site_label
 _atom_site_type_symbol
 _atom_site_fract_x
 _atom_site_fract_y
 _atom_site_fract_z
 _atom_site_U_iso_or_equiv
 _atom_site_adp_type
 _atom_site_occupancy
 _atom_site_site_symmetry_order  
 _atom_site_calc_flag
 _atom_site_refinement_flags_posn
 _atom_site_refinement_flags_adp
 _atom_site_refinement_flags_occupancy
 _atom_site_disorder_assembly
 _atom_site_disorder_group
C1 C 0.40269(13) 0.8444(2) 0.0893(5) 0.0583(6) Uani 1 1 d . . . . .
C2 C 0.4460(2) 0.8128(3) -0.0291(7) 0.0843(10) Uani 1 1 d . . . . .
H2 H 0.457920 0.738071 -0.034032 0.101 Uiso 1 1 calc R U . . .
C3 C 0.4720(3) 0.8921(4) -0.1412(7) 0.1035(16) Uani 1 1 d . . . . .
H3 H 0.501955 0.871593 -0.220764 0.124 Uiso 1 1 calc R U . . .
C4 C 0.4532(2) 1.0014(4) -0.1340(6) 0.0932(14) Uani 1 1 d . . . . .
H4 H 0.469202 1.054036 -0.214455 0.112 Uiso 1 1 calc R U . . .
C5 C 0.41177(19) 1.0344(3) -0.0120(7) 0.0872(14) Uani 1 1 d . . . . .
H5 H 0.400439 1.109398 -0.006260 0.105 Uiso 1 1 calc R U . . .
C6 C 0.38607(15) 0.9543(2) 0.1059(6) 0.0697(9) Uani 1 1 d . . . . .
H6 H 0.358448 0.975657 0.192879 0.084 Uiso 1 1 calc R U . . .
C7 C 0.45773(18) 0.7549(3) 0.4350(7) 0.0962(16) Uani 1 1 d . . . . .
H7A H 0.487731 0.737082 0.347662 0.144 Uiso 1 1 calc R U . . .
H7B H 0.465563 0.717742 0.550363 0.144 Uiso 1 1 calc R U . . .
H7C H 0.456618 0.834751 0.454446 0.144 Uiso 1 1 calc R U . . .
C8 C 0.40136(12) 0.7167(2) 0.3624(4) 0.0532(6) Uani 1 1 d . . . . .
C9 C 0.36100(11) 0.6410(2) 0.4233(5) 0.0525(6) Uani 1 1 d . . . . .
C10 C 0.36131(10) 0.5694(2) 0.5858(5) 0.0517(6) Uani 1 1 d . . . . .
C11 C 0.30822(11) 0.5127(2) 0.6610(6) 0.0689(9) Uani 1 1 d . . . . .
H11A H 0.288155 0.470864 0.565139 0.083 Uiso 1 1 calc R U . . .
H11B H 0.281721 0.566972 0.714933 0.083 Uiso 1 1 calc R U . . .
C12 C 0.33316(10) 0.4335(2) 0.8097(4) 0.0528(6) Uani 1 1 d . . . . .
H12 H 0.312244 0.442719 0.926833 0.063 Uiso 1 1 calc R U . . .
C13 C 0.43109(11) 0.4588(2) 0.9631(4) 0.0491(5) Uani 1 1 d . . . . .
C14 C 0.33191(10) 0.3123(2) 0.7489(4) 0.0480(5) Uani 1 1 d . . . . .
C15 C 0.29191(11) 0.2385(2) 0.8226(4) 0.0540(6) Uani 1 1 d . . . . .
H15 H 0.267385 0.263054 0.916560 0.065 Uiso 1 1 calc R U . . .
C16 C 0.28745(12) 0.1281(2) 0.7595(5) 0.0576(7) Uani 1 1 d . . . . .
H16 H 0.260215 0.079676 0.811113 0.069 Uiso 1 1 calc R U . . .
C17 C 0.32349(11) 0.0910(2) 0.6205(4) 0.0553(6) Uani 1 1 d . . . . .
C18 C 0.36386(14) 0.1643(3) 0.5448(5) 0.0655(8) Uani 1 1 d . . . . .
H18 H 0.388366 0.139841 0.450707 0.079 Uiso 1 1 calc R U . . .
C19 C 0.36769(12) 0.2731(2) 0.6087(4) 0.0602(7) Uani 1 1 d . . . . .
H19 H 0.394887 0.321408 0.556628 0.072 Uiso 1 1 calc R U . . .
C20 C 0.28921(17) -0.0982(3) 0.6386(8) 0.0873(11) Uani 1 1 d . . . . .
H20A H 0.300578 -0.102658 0.766233 0.131 Uiso 1 1 calc R U . . .
H20B H 0.295225 -0.169809 0.580225 0.131 Uiso 1 1 calc R U . . .
H20C H 0.248924 -0.078267 0.630890 0.131 Uiso 1 1 calc R U . . .
N1 N 0.37780(10) 0.76013(19) 0.2076(4) 0.0585(6) Uani 1 1 d . . . . .
N2 N 0.32498(12) 0.7142(3) 0.1740(6) 0.0873(11) Uani 1 1 d . . . . .
N3 N 0.31497(12) 0.6431(3) 0.3063(6) 0.0827(10) Uani 1 1 d . . . . .
N4 N 0.40743(8) 0.55035(17) 0.6799(3) 0.0475(5) Uani 1 1 d . . . . .
N5 N 0.39293(9) 0.47851(18) 0.8256(3) 0.0501(5) Uani 1 1 d . . . . .
N6 N 0.48276(10) 0.5099(2) 0.9484(4) 0.0631(6) Uani 1 1 d . . . . .
H6A H 0.489986 0.552434 0.854947 0.076 Uiso 1 1 calc R U . . .
H6B H 0.508671 0.500100 1.032580 0.076 Uiso 1 1 calc R U . . .
O1 O 0.32307(11) -0.01519(18) 0.5475(4) 0.0748(6) Uani 1 1 d . . . . .
S1 S 0.41390(3) 0.37687(6) 1.14498(11) 0.06161(19) Uani 1 1 d . . . . .
 
loop_
 _atom_site_aniso_label
 _atom_site_aniso_U_11
 _atom_site_aniso_U_22
 _atom_site_aniso_U_33
 _atom_site_aniso_U_23
 _atom_site_aniso_U_13
 _atom_site_aniso_U_12
C1 0.0728(16) 0.0516(12) 0.0507(16) 0.0093(11) -0.0154(13) -0.0048(11)
C2 0.108(3) 0.0702(19) 0.075(2) -0.0030(19) 0.010(2) -0.0085(19)
C3 0.131(4) 0.111(3) 0.069(3) -0.002(2) 0.015(3) -0.042(3)
C4 0.124(3) 0.093(3) 0.062(2) 0.021(2) -0.021(2) -0.048(3)
C5 0.108(3) 0.0542(16) 0.099(3) 0.0172(18) -0.051(3) -0.0129(17)
C6 0.0782(18) 0.0561(14) 0.075(2) 0.0068(14) -0.0237(17) 0.0005(12)
C7 0.101(3) 0.097(3) 0.091(3) 0.047(2) -0.048(2) -0.051(2)
C8 0.0591(13) 0.0484(12) 0.0521(16) 0.0074(11) -0.0102(11) -0.0059(10)
C9 0.0464(11) 0.0476(11) 0.0636(18) 0.0093(12) -0.0076(11) -0.0010(9)
C10 0.0469(11) 0.0452(11) 0.0630(17) 0.0074(11) -0.0006(11) 0.0005(9)
C11 0.0430(12) 0.0673(15) 0.097(3) 0.0271(18) -0.0004(16) 0.0013(10)
C12 0.0401(11) 0.0550(13) 0.0632(17) 0.0095(12) 0.0090(11) -0.0038(9)
C13 0.0553(12) 0.0488(11) 0.0432(13) 0.0004(10) 0.0032(10) -0.0062(10)
C14 0.0417(10) 0.0554(12) 0.0469(13) 0.0094(10) 0.0035(10) -0.0036(9)
C15 0.0490(12) 0.0581(13) 0.0548(16) 0.0042(12) 0.0141(11) -0.0059(10)
C16 0.0539(14) 0.0591(14) 0.0597(19) 0.0049(12) 0.0103(12) -0.0102(11)
C17 0.0581(12) 0.0596(13) 0.0483(16) 0.0001(12) -0.0018(12) -0.0041(10)
C18 0.0674(17) 0.0761(17) 0.0531(18) -0.0046(14) 0.0173(13) -0.0091(14)
C19 0.0614(14) 0.0684(15) 0.0510(18) 0.0042(12) 0.0168(12) -0.0143(12)
C20 0.103(2) 0.0613(16) 0.098(3) -0.008(2) 0.016(3) -0.0163(16)
N1 0.0589(12) 0.0552(11) 0.0613(15) 0.0137(10) -0.0146(11) -0.0047(9)
N2 0.0681(15) 0.0902(18) 0.103(3) 0.0424(19) -0.0390(17) -0.0188(13)
N3 0.0569(14) 0.0826(17) 0.109(3) 0.0396(18) -0.0305(15) -0.0144(12)
N4 0.0491(10) 0.0465(9) 0.0469(13) 0.0087(8) 0.0012(8) -0.0052(7)
N5 0.0457(10) 0.0528(10) 0.0517(13) 0.0107(9) 0.0041(9) -0.0073(8)
N6 0.0617(13) 0.0759(14) 0.0516(14) 0.0172(12) -0.0096(11) -0.0221(11)
O1 0.0881(15) 0.0644(12) 0.0719(16) -0.0105(11) 0.0127(13) -0.0100(11)
S1 0.0702(4) 0.0696(4) 0.0450(3) 0.0113(3) 0.0055(3) -0.0139(3)
 
_geom_special_details
;
 All esds (except the esd in the dihedral angle between two l.s. planes)
 are estimated using the full covariance matrix.  The cell esds are taken
 into account individually in the estimation of esds in distances, angles
 and torsion angles; correlations between esds in cell parameters are only
 used when they are defined by crystal symmetry.  An approximate (isotropic)
 treatment of cell esds is used for estimating esds involving l.s. planes.
;
 
loop_
 _geom_bond_atom_site_label_1
 _geom_bond_atom_site_label_2
 _geom_bond_distance
 _geom_bond_site_symmetry_2
 _geom_bond_publ_flag
C1 C6 1.367(4) . ?
C1 C2 1.368(6) . ?
C1 N1 1.436(4) . ?
C2 C3 1.380(6) . ?
C2 H2 0.9300 . ?
C3 C4 1.371(8) . ?
C3 H3 0.9300 . ?
C4 C5 1.358(7) . ?
C4 H4 0.9300 . ?
C5 C6 1.408(6) . ?
C5 H5 0.9300 . ?
C6 H6 0.9300 . ?
C7 C8 1.473(4) . ?
C7 H7A 0.9600 . ?
C7 H7B 0.9600 . ?
C7 H7C 0.9600 . ?
C8 N1 1.346(4) . ?
C8 C9 1.368(4) . ?
C9 N3 1.357(4) . ?
C9 C10 1.450(4) . ?
C10 N4 1.282(3) . ?
C10 C11 1.499(4) . ?
C11 C12 1.540(4) . ?
C11 H11A 0.9700 . ?
C11 H11B 0.9700 . ?
C12 N5 1.483(3) . ?
C12 C14 1.507(4) . ?
C12 H12 0.9800 . ?
C13 N6 1.341(3) . ?
C13 N5 1.347(4) . ?
C13 S1 1.683(3) . ?
C14 C15 1.379(3) . ?
C14 C19 1.387(4) . ?
C15 C16 1.394(4) . ?
C15 H15 0.9300 . ?
C16 C17 1.376(4) . ?
C16 H16 0.9300 . ?
C17 O1 1.369(3) . ?
C17 C18 1.387(4) . ?
C18 C19 1.376(4) . ?
C18 H18 0.9300 . ?
C19 H19 0.9300 . ?
C20 O1 1.420(4) . ?
C20 H20A 0.9600 . ?
C20 H20B 0.9600 . ?
C20 H20C 0.9600 . ?
N1 N2 1.356(3) . ?
N2 N3 1.297(4) . ?
N4 N5 1.396(3) . ?
N6 H6A 0.8600 . ?
N6 H6B 0.8600 . ?
 
loop_
 _geom_angle_atom_site_label_1
 _geom_angle_atom_site_label_2
 _geom_angle_atom_site_label_3
 _geom_angle
 _geom_angle_site_symmetry_1
 _geom_angle_site_symmetry_3
 _geom_angle_publ_flag
C6 C1 C2 121.5(3) . . ?
C6 C1 N1 120.2(3) . . ?
C2 C1 N1 118.1(3) . . ?
C1 C2 C3 119.8(4) . . ?
C1 C2 H2 120.1 . . ?
C3 C2 H2 120.1 . . ?
C4 C3 C2 119.2(5) . . ?
C4 C3 H3 120.4 . . ?
C2 C3 H3 120.4 . . ?
C5 C4 C3 121.4(4) . . ?
C5 C4 H4 119.3 . . ?
C3 C4 H4 119.3 . . ?
C4 C5 C6 119.5(4) . . ?
C4 C5 H5 120.2 . . ?
C6 C5 H5 120.2 . . ?
C1 C6 C5 118.4(4) . . ?
C1 C6 H6 120.8 . . ?
C5 C6 H6 120.8 . . ?
C8 C7 H7A 109.5 . . ?
C8 C7 H7B 109.5 . . ?
H7A C7 H7B 109.5 . . ?
C8 C7 H7C 109.5 . . ?
H7A C7 H7C 109.5 . . ?
H7B C7 H7C 109.5 . . ?
N1 C8 C9 104.2(2) . . ?
N1 C8 C7 122.3(3) . . ?
C9 C8 C7 133.5(3) . . ?
N3 C9 C8 108.6(3) . . ?
N3 C9 C10 121.3(2) . . ?
C8 C9 C10 130.1(3) . . ?
N4 C10 C9 122.5(2) . . ?
N4 C10 C11 113.9(3) . . ?
C9 C10 C11 123.6(2) . . ?
C10 C11 C12 102.9(2) . . ?
C10 C11 H11A 111.2 . . ?
C12 C11 H11A 111.2 . . ?
C10 C11 H11B 111.2 . . ?
C12 C11 H11B 111.2 . . ?
H11A C11 H11B 109.1 . . ?
N5 C12 C14 112.7(2) . . ?
N5 C12 C11 100.3(2) . . ?
C14 C12 C11 112.0(3) . . ?
N5 C12 H12 110.5 . . ?
C14 C12 H12 110.5 . . ?
C11 C12 H12 110.5 . . ?
N6 C13 N5 116.3(2) . . ?
N6 C13 S1 122.2(2) . . ?
N5 C13 S1 121.49(19) . . ?
C15 C14 C19 117.8(3) . . ?
C15 C14 C12 120.5(2) . . ?
C19 C14 C12 121.5(2) . . ?
C14 C15 C16 121.4(3) . . ?
C14 C15 H15 119.3 . . ?
C16 C15 H15 119.3 . . ?
C17 C16 C15 119.7(2) . . ?
C17 C16 H16 120.1 . . ?
C15 C16 H16 120.1 . . ?
O1 C17 C16 124.9(2) . . ?
O1 C17 C18 115.6(3) . . ?
C16 C17 C18 119.5(3) . . ?
C19 C18 C17 120.0(3) . . ?
C19 C18 H18 120.0 . . ?
C17 C18 H18 120.0 . . ?
C18 C19 C14 121.5(2) . . ?
C18 C19 H19 119.2 . . ?
C14 C19 H19 119.2 . . ?
O1 C20 H20A 109.5 . . ?
O1 C20 H20B 109.5 . . ?
H20A C20 H20B 109.5 . . ?
O1 C20 H20C 109.5 . . ?
H20A C20 H20C 109.5 . . ?
H20B C20 H20C 109.5 . . ?
C8 N1 N2 110.9(2) . . ?
C8 N1 C1 126.9(2) . . ?
N2 N1 C1 122.2(2) . . ?
N3 N2 N1 106.9(3) . . ?
N2 N3 C9 109.4(2) . . ?
C10 N4 N5 108.0(2) . . ?
C13 N5 N4 120.4(2) . . ?
C13 N5 C12 126.9(2) . . ?
N4 N5 C12 112.7(2) . . ?
C13 N6 H6A 120.0 . . ?
C13 N6 H6B 120.0 . . ?
H6A N6 H6B 120.0 . . ?
C17 O1 C20 117.8(3) . . ?
 
loop_
 _geom_hbond_atom_site_label_D 
 _geom_hbond_atom_site_label_H 
 _geom_hbond_atom_site_label_A 
 _geom_hbond_distance_DH 
 _geom_hbond_distance_HA 
 _geom_hbond_distance_DA 
 _geom_hbond_angle_DHA 
 _geom_hbond_site_symmetry_A 
 _geom_hbond_publ_flag
N6 H6A S1  0.86 2.81 3.506(3) 138.7 2_664 yes
N6 H6B N4  0.86 2.29 3.117(3) 162.1 2_665 yes
 
_refine_diff_density_max    0.137
_refine_diff_density_min   -0.170
_refine_diff_density_rms    0.031

_shelx_res_file
;
TITL bmk2015b in Pca2(1)
    shelx.res
    created by SHELXL-2018/1 at 10:40:30 on 15-Nov-2022
CELL  1.54184  23.0527  11.8887   7.2229   90.000   90.000   90.000
ZERR     4.00   0.0011   0.0005   0.0003    0.000    0.000    0.000
LATT  -1
SYMM  - X, - Y, 1/2 + Z
SYMM  1/2 + X, - Y,   Z
SYMM  1/2 - X,   Y, 1/2 + Z
SFAC  C    H    N    O    S
UNIT  80 80 24 4 4
MERG   2
MPLA C1 C2 C3 C4 C5 C6
MPLA C7 C8 C9 N1 N2 N3
MPLA 4 C10 C11 N4 N5  C12
MPLA C14 C15 C16 C17 C18 C19 C20 O1
MPLA 4 C10 C11 N4 N5  C12
MPLA S1 C13 N6 N5
EQIV $1 -x+1, -y+1, z-1/2
HTAB N6 S1_$1
EQIV $2 -x+1, -y+1, z+1/2
HTAB N6 N4_$2
FMAP   2
PLAN   10
SIZE     0.045   0.092   0.326
ACTA
BOND   $H
LIST   6
L.S.   4
TEMP    23.00
WGHT    0.051800    0.206200
FVAR       6.00532
C1    1    0.402688    0.844406    0.089337    11.00000    0.07282    0.05155 =
         0.05068    0.00929   -0.01538   -0.00475
C2    1    0.446027    0.812760   -0.029108    11.00000    0.10811    0.07016 =
         0.07468   -0.00300    0.00974   -0.00848
AFIX  43
H2    2    0.457920    0.738071   -0.034032    11.00000   -1.20000
AFIX   0
C3    1    0.472032    0.892060   -0.141249    11.00000    0.13090    0.11104 =
         0.06853   -0.00158    0.01517   -0.04242
AFIX  43
H3    2    0.501955    0.871593   -0.220764    11.00000   -1.20000
AFIX   0
C4    1    0.453230    1.001372   -0.134045    11.00000    0.12441    0.09332 =
         0.06176    0.02114   -0.02052   -0.04804
AFIX  43
H4    2    0.469202    1.054036   -0.214455    11.00000   -1.20000
AFIX   0
C5    1    0.411770    1.034401   -0.011964    11.00000    0.10816    0.05425 =
         0.09928    0.01719   -0.05055   -0.01289
AFIX  43
H5    2    0.400439    1.109398   -0.006260    11.00000   -1.20000
AFIX   0
C6    1    0.386070    0.954300    0.105872    11.00000    0.07823    0.05612 =
         0.07487    0.00681   -0.02368    0.00053
AFIX  43
H6    2    0.358448    0.975657    0.192879    11.00000   -1.20000
AFIX   0
C7    1    0.457726    0.754896    0.435039    11.00000    0.10143    0.09650 =
         0.09062    0.04678   -0.04768   -0.05109
AFIX 137
H7A   2    0.487731    0.737082    0.347662    11.00000   -1.50000
H7B   2    0.465563    0.717742    0.550363    11.00000   -1.50000
H7C   2    0.456618    0.834751    0.454446    11.00000   -1.50000
AFIX   0
C8    1    0.401357    0.716706    0.362369    11.00000    0.05908    0.04843 =
         0.05207    0.00735   -0.01018   -0.00587
C9    1    0.360996    0.640971    0.423322    11.00000    0.04639    0.04759 =
         0.06356    0.00933   -0.00760   -0.00095
C10   1    0.361309    0.569366    0.585761    11.00000    0.04694    0.04518 =
         0.06296    0.00735   -0.00059    0.00050
C11   1    0.308223    0.512743    0.660959    11.00000    0.04297    0.06728 =
         0.09657    0.02706   -0.00036    0.00125
AFIX  23
H11A  2    0.288155    0.470864    0.565139    11.00000   -1.20000
H11B  2    0.281721    0.566972    0.714933    11.00000   -1.20000
AFIX   0
C12   1    0.333156    0.433453    0.809693    11.00000    0.04009    0.05496 =
         0.06321    0.00949    0.00897   -0.00382
AFIX  13
H12   2    0.312244    0.442719    0.926833    11.00000   -1.20000
AFIX   0
C13   1    0.431086    0.458826    0.963054    11.00000    0.05527    0.04878 =
         0.04322    0.00035    0.00319   -0.00623
C14   1    0.331908    0.312253    0.748895    11.00000    0.04174    0.05540 =
         0.04691    0.00944    0.00348   -0.00357
C15   1    0.291914    0.238539    0.822638    11.00000    0.04900    0.05810 =
         0.05485    0.00424    0.01406   -0.00593
AFIX  43
H15   2    0.267385    0.263054    0.916560    11.00000   -1.20000
AFIX   0
C16   1    0.287452    0.128115    0.759491    11.00000    0.05395    0.05908 =
         0.05973    0.00494    0.01026   -0.01017
AFIX  43
H16   2    0.260215    0.079676    0.811113    11.00000   -1.20000
AFIX   0
C17   1    0.323495    0.091035    0.620492    11.00000    0.05812    0.05957 =
         0.04830    0.00010   -0.00176   -0.00413
C18   1    0.363862    0.164270    0.544756    11.00000    0.06737    0.07607 =
         0.05311   -0.00457    0.01726   -0.00909
AFIX  43
H18   2    0.388366    0.139841    0.450707    11.00000   -1.20000
AFIX   0
C19   1    0.367685    0.273059    0.608668    11.00000    0.06138    0.06836 =
         0.05098    0.00424    0.01676   -0.01429
AFIX  43
H19   2    0.394887    0.321408    0.556628    11.00000   -1.20000
AFIX   0
C20   1    0.289207   -0.098205    0.638584    11.00000    0.10292    0.06128 =
         0.09760   -0.00818    0.01618   -0.01627
AFIX 137
H20A  2    0.300578   -0.102658    0.766233    11.00000   -1.50000
H20B  2    0.295225   -0.169809    0.580225    11.00000   -1.50000
H20C  2    0.248924   -0.078267    0.630890    11.00000   -1.50000
AFIX   0
N1    3    0.377801    0.760129    0.207574    11.00000    0.05888    0.05520 =
         0.06128    0.01372   -0.01458   -0.00469
N2    3    0.324982    0.714200    0.174022    11.00000    0.06809    0.09022 =
         0.10349    0.04240   -0.03904   -0.01884
N3    3    0.314968    0.643091    0.306343    11.00000    0.05691    0.08262 =
         0.10858    0.03955   -0.03045   -0.01437
N4    3    0.407429    0.550349    0.679872    11.00000    0.04910    0.04647 =
         0.04694    0.00875    0.00120   -0.00519
N5    3    0.392929    0.478510    0.825564    11.00000    0.04571    0.05276 =
         0.05171    0.01071    0.00407   -0.00730
N6    3    0.482761    0.509894    0.948447    11.00000    0.06169    0.07595 =
         0.05159    0.01717   -0.00963   -0.02207
AFIX  93
H6A   2    0.489986    0.552434    0.854947    11.00000   -1.20000
H6B   2    0.508671    0.500100    1.032580    11.00000   -1.20000
AFIX   0
O1    4    0.323071   -0.015191    0.547465    11.00000    0.08813    0.06439 =
         0.07192   -0.01048    0.01268   -0.01000
S1    5    0.413896    0.376871    1.144977    11.00000    0.07025    0.06956 =
         0.04502    0.01130    0.00546   -0.01386
HKLF    4


REM  bmk2015b in Pca2(1)
REM R1 =  0.0369 for    3185 Fo > 4sig(Fo)  and  0.0400 for all    3397 data
REM    255 parameters refined using      1 restraints

END

WGHT      0.0518      0.2062

REM Highest difference peak  0.137,  deepest hole -0.170,  1-sigma level  0.031
Q1    1   0.3771  0.3849  1.1239  11.00000  0.05    0.14
Q2    1   0.1964 -0.1212  0.5510  11.00000  0.05    0.12
Q3    1   0.4160  0.8386 -0.1112  11.00000  0.05    0.11
Q4    1   0.2703  0.5310  0.6283  11.00000  0.05    0.10
Q5    1   0.4493  0.5385  0.9653  11.00000  0.05    0.10
Q6    1   0.3607  0.6023  0.0103  11.00000  0.05    0.10
Q7    1   0.3051  0.1199  0.6781  11.00000  0.05    0.09
Q8    1   0.3305  0.3616  0.7608  11.00000  0.05    0.09
Q9    1   0.3207  0.2753  0.8004  11.00000  0.05    0.09
Q10   1   0.3600  0.6113  0.5076  11.00000  0.05    0.09
;
_shelx_res_checksum   15965

_shelx_hkl_file
;
   0   0   1 0.95556 16.7185   4
   0   0   2 129168. 962.413   4
   0   0   3-5.54821 104.082   2
   0   0   4 91055.6 1747.23   2
   0   0   5-54.7309 118.960   2
   0   0   6 26586.9 544.890   9
   0   0   6 25645.6 602.585   6
   0   0   6 26739.9 1212.32   2
   0   0   7-53.3216 50.8312   9
   0   0   7-47.7391 49.8999   6
   0   0   8 140.363 52.7765   6
   0   0   9 7.83202 19.4394  12
   0  -1   0 91521.4 568.731   2
   0  -1   1-6.65558 33.0498   5
   0   1   2 106061. 1098.13   4
   0  -1   2 106932. 581.890   3
   0   1   3 22.7970 39.5857   4
   0  -1   3 107.036 98.0028   2
   0  -1   4 64847.5 1470.77   2
   0   1   4 63288.1 1463.82   2
   0   1   5 212.284 130.903   2
   0  -1   5-201.705 122.924   2
   0  -1   6 24948.3 503.394   9
   0  -1   6 26905.7 593.086   6
   0   1   6 25290.7 555.192   9
   0  -1   6 25778.9 1200.48   2
   0   1   6 24626.7 1165.24   2
   0  -1   7-74.6294 48.9407   6
   0   1   7-130.778 54.9413   9
   0   1   7 41.8221 49.0220   6
   0  -1   8 3097.64 163.880   6
   0   1   8 3258.01 168.491   6
   0   1   9 36.1007 24.6880  12
   0  -2   0 132764. 869.600   5
   0  -2   1 17.4027 45.2522   5
   0  -2   2 57216.8 958.233   2
   0   2   3-74.2448 91.3596   4
   0  -2   3 335.292 123.852   2
   0  -2   4 4977.37 417.448   2
   0   2   4 4358.97 339.349   4
   0  -2   5-141.931 117.855   2
   0   2   5 17.0325 108.340   2
   0   2   6 6183.51 288.565   9
   0   2   6 5441.81 553.012   2
   0  -2   6 6250.30 594.581   2
   0  -2   6 5933.83 277.179   6
   0  -2   7-22.2274 45.8578   6
   0   2   7-54.4617 60.4559   9
   0   2   7 47.8850 58.4394   6
   0   2   8 681.450 77.2785   6
   0  -3   0 2204.47 146.474   5
   0  -3   1 148.480 65.5746   5
   0  -3   2 21731.3 634.182   2
   0  -3   2 20745.0 581.918   5
   0  -3   3-19.8306 87.2058   2
   0   3   3 133.028 90.2856   4
   0  -3   4 20154.9 848.519   2
   0   3   4 19536.5 791.030   4
   0  -3   5-31.4234 118.535   2
   0   3   5 98.6754 140.345   2
   0   3   6 331.550 78.5930   9
   0  -3   6 329.312 82.0069   6
   0   3   7-47.2180 50.6363   9
   0   3   7 34.8333 55.6888   6
   0  -3   7-52.6578 50.7387   6
   0   3   8 7057.99 232.069   6
   0   3   8 7043.24 234.328   9
   0  -3   8 7285.41 205.040  12
   0  -4   0 70471.2 913.222   5
   0  -4   1 16.8813 53.9888   5
   0  -4   1 80.8461 81.9074   2
   0  -4   2 95343.3 1429.55   2
   0  -4   2 92803.1 1325.81   5
   0  -4   3 222.097 130.528   2
   0   4   3-131.367 121.263   4
   0   4   4 10532.0 651.764   4
   0  -4   4 10835.4 649.020   2
   0  -4   5 29.3316 81.2328   2
   0  -4   5 43.7419 55.4533  13
   0  -4   5-17.8773 37.2249   6
   0   4   5-8.64638 64.1310   9
   0   4   6 9455.28 376.994   9
   0  -4   6 8505.40 334.813   6
   0   4   6 9116.31 334.044   8
   0   4   7-34.7270 62.1213   9
   0   4   8 9528.70 268.858   9
   0   4   8 8657.44 235.329   6
   0  -5   0 18369.7 529.400   5
   0  -5   1 27.5829 59.8825   5
   0  -5   1-59.0631 84.7501   2
   0  -5   2 33211.5 931.579   2
   0  -5   2 30971.0 816.184   5
   0  -5   3-86.8869 94.7909   2
   0   5   3-130.457 134.408   4
   0   5   4 2830.60 372.345   4
   0  -5   4 3592.60 405.644   2
   0  -5   5 27.1279 62.5159  13
   0   5   5-44.9986 57.7329   9
   0  -5   5-98.2294 105.990   2
   0   5   6 1630.08 168.539   9
   0   5   6 1705.29 152.377   8
   0   5   7 8.47598 61.3054   9
   0   5   8 128.072 27.6877   6
   0   5   8 2285.79 128.332   9
   0  -6  -1 108.390 80.8853   5
   0  -6   0 1356.71 167.111   5
   0  -6   1-16.9026 54.0256   5
   0  -6   2 60153.8 1226.56   5
   0  -6   2 60347.4 1371.72   2
   0   6   3 62.0973 128.941   4
   0  -6   3 129.761 89.9176   2
   0   6   4 8402.87 681.277   4
   0  -6   4 9198.38 662.472   2
   0  -6   5 12.0532 108.845   2
   0   6   5-1.88736 70.6096   9
   0  -6   5-47.8313 60.5766  13
   0   6   6 635.278 102.950   8
   0   6   6 635.518 115.039   9
   0   6   7-76.3402 69.5621   9
   0   6   7 33.5626 34.9051   8
   0   6   8 28.4333 27.9796   9
   0  -7  -2 850.834 168.197   5
   0  -7  -1 73.9874 59.4728   5
   0  -7   0 3449.63 285.387   5
   0  -7   1 84.1346 78.9906   5
   0  -7   2 1028.75 220.868   2
   0   7   3-111.265 163.559   4
   0  -7   3 104.392 100.978   2
   0  -7   4 11837.4 422.803  13
   0   7   4 13348.6 437.115   9
   0   7   4 11794.9 863.848   4
   0  -7   4 10836.6 762.087   2
   0  -7   5-30.5180 61.6574  13
   0   7   5-16.6409 61.3861   9
   0   7   6 12269.7 412.364   9
   0   7   6 11306.7 388.682   8
   0   7   7 64.7455 53.4830   9
   0   7   7 37.0611 39.5507   8
   0  -8  -3-78.5555 97.5580   5
   0  -8  -2 1861.10 259.793   5
   0  -8  -1-32.8065 63.8330   5
   0  -8   0 44452.6 1103.44   5
   0   8   2 3154.97 421.708   4
   0   8   3-125.002 160.561   4
   0  -8   3-23.6901 44.2526  13
   0   8   3-25.2063 42.2807   9
   0  -8   4 11729.0 421.068  13
   0   8   4 12869.7 432.538   9
   0   8   5-28.9015 66.0254   9
   0   8   6 1639.54 152.822   8
   0   8   6 1894.55 156.197   9
   0   8   7-45.9162 30.3043   8
   0   8   7-57.9377 42.2969   9
   0  -9  -5 78.1585 41.6288  14
   0  -9  -4 7287.57 250.016  14
   0  -9  -3-36.0504 35.6436  14
   0  -9   0 412.990 75.4136  10
   0   9   0 114.555 106.813   4
   0   9   1-59.0538 139.417   4
   0  -9   1 100.474 56.6644  10
   0  -9   2 11635.3 382.748  10
   0  -9   2 11428.4 383.704  14
   0   9   2 11403.8 850.393   4
   0  -9   3-12.3470 48.2184  13
   0   9   3-11.2881 128.946   4
   0   9   4 8393.15 341.567   9
   0  -9   4 7754.55 337.293  13
   0   9   5 83.1777 56.3529   9
   0   9   6 272.519 61.7762   9
   0   9   6 273.188 69.5924   8
   0   9   7-28.6249 23.3736   9
   0   9   7 45.9900 22.9088   8
   0 -10  -1-33.3489 47.9886  10
   0 -10   0 3383.85 210.289  10
   0  10   0 3402.61 431.425   4
   0  10   1-309.686 177.027   4
   0 -10   1-86.2482 70.9667  10
   0 -10   2 320.022 82.3022  10
   0 -10   2 281.407 69.2769  14
   0 -10   3 28.7040 48.0968  10
   0 -10   3 11.5596 45.2565  13
   0  10   4 506.104 83.2553   9
   0  10   5 97.7892 47.8926   9
   0  10   6 410.817 65.3106   8
   0  10   6 471.432 57.2422   9
   0 -11  -5-8.87396 32.3209  10
   0 -11  -4 5225.86 223.543  10
   0 -11  -3 13.4912 58.3396  10
   0 -11  -2 1724.62 154.931  10
   0 -11  -1 31.2855 55.2315  10
   0 -11   0 10022.5 359.982  10
   0 -11   1 28.3151 66.8583  10
   0 -11   2 1238.15 130.899  10
   0 -11   3-2.78833 42.5719  10
   0  11   5 5.84345 43.7271   8
   0  11   6 834.641 65.7324   8
   0 -12  -5 3.02192 22.0480  10
   0 -12  -4 1619.31 114.298  10
   0 -12  -3-28.4300 50.7524  10
   0 -12  -2 969.700 118.506  10
   0 -12  -1 54.1033 71.1509  10
   0 -12   0 2285.72 179.517  10
   0 -12   1 129.081 65.9892  10
   0 -12   2 1179.55 115.736  10
   0  12   4 1723.78 130.806   8
   0  12   5 31.8374 33.9741   8
   0 -13  -4 101.269 32.3028  10
   0 -13  -3-60.9247 43.0679  10
   0 -13  -2 1670.73 127.232  10
   0 -13  -1 57.7057 56.0897  10
   0 -13   0 390.757 73.1220  10
   0 -13   1 41.6691 48.5321  10
   0 -13   2 1571.51 113.598  10
   0  13   3-22.2097 35.3679   8
   0  13   4 225.908 39.6081   8
   0 -14  -3-7.32117 21.5893  10
   0 -14  -2 142.223 41.5281  10
   0 -14  -1 32.2185 38.0089  10
   0 -14   0-17.9195 38.5336  10
   0 -14   1 28.2908 31.4695  10
   1   0   1 25.8012 28.1181   1
   1   0   2 16.4122 27.5995   4
  -1   0   2 71.6301 63.5143   2
  -1   0   3 41.9696 75.7640   2
  -1   0   4-165.091 129.030   2
   1   0   4-41.2612 99.6433   2
   1   0   5-58.6789 135.760   2
  -1   0   5 174.204 161.364   2
  -1   0   6-58.1482 56.1998   9
  -1   0   6 207.595 93.7158   6
   1   0   6-86.5731 55.5780   9
   1   0   6 55.1522 58.5677   6
  -1   0   6 204.934 135.569   2
   1   0   6-205.648 193.064   2
  -1   0   7 12.4666 41.0955   9
   1   0   7-78.7112 52.5576   6
  -1   0   7 2.63659 55.2199   6
   1   0   7 41.1721 41.7434   9
  -1   0   8-66.0984 45.0131   6
   1   0   8 7.04455 35.4027   6
  -1   0   9 10.5636 18.0578  12
   1   0   9-32.4951 22.0322  12
   1  -1   0 3529.07 99.0785   2
  -1  -1   1 111136. 663.500   3
  -1  -1   1 110579. 911.115   2
   1  -1   1 109145. 913.181   5
  -1   1   2 1909.90 159.522   4
   1   1   2 2360.77 153.070   1
  -1  -1   2 2268.34 119.849   3
  -1  -1   2 2279.38 192.350   2
  -1  -1   3 22610.4 712.104   2
  -1  -1   3 20996.4 395.141   3
   1  -1   3 22487.2 744.095   2
   1   1   3 21710.9 571.120   4
  -1  -1   4 19860.3 799.540   2
   1  -1   4 19786.3 830.534   2
  -1   1   4 20232.0 817.241   2
   1   1   5 11485.9 738.784   2
   1  -1   5 11044.5 712.439   2
  -1   1   5 11163.2 698.557   2
  -1  -1   5 12215.9 728.104   2
  -1  -1   6 4857.07 527.027   2
  -1  -1   6 5755.77 286.880   6
  -1  -1   6 4626.18 220.439   9
   1   1   6 4715.73 241.741   9
   1  -1   6 4560.83 515.287   2
  -1   1   6 4901.95 248.119   9
  -1   1   6 4230.29 472.332   2
   1  -1   6 4527.89 243.180   6
   1   1   6 4739.40 523.157   2
  -1   1   7 2912.93 181.866   9
   1  -1   7 2976.53 189.922   6
   1   1   7 2965.33 197.624   6
  -1   1   7 3001.97 203.300   6
  -1  -1   7 2937.85 196.447   6
   1   1   7 2971.47 181.450   9
  -1  -1   8 1426.60 117.215   6
  -1   1   8 1442.86 117.804   6
   1  -1   8 1372.27 108.016   6
   1   1   8 1543.31 114.642   6
  -1   1   9 1181.39 66.5027  12
   1  -2   0 1726.99 114.268   5
   1  -2   0 1834.57 111.482   2
   1  -2   1 356507. 1837.49   5
  -1  -2   1 359626. 1551.07   5
  -1  -2   2 38749.3 784.010   2
   1  -2   2 38314.6 795.943   2
  -1   2   3 106350. 1492.87   4
   1  -2   3 111884. 1668.18   2
   1   2   3 103969. 1438.57   4
   1   2   3 106624. 1153.82   1
  -1  -2   3 111580. 1618.49   2
   1  -2   4 6774.85 493.034   2
   1   2   4 6843.99 409.649   4
  -1  -2   4 7130.75 488.747   2
  -1   2   5 8013.57 605.290   2
   1  -2   5 9168.64 655.257   2
   1   2   5 8495.98 646.557   2
  -1  -2   5 8340.64 612.412   2
   1   2   6 3882.96 487.810   2
   1  -2   6 4084.76 226.337   6
  -1   2   6 4266.01 239.809   9
  -1  -2   6 3998.86 478.977   2
  -1   2   6 4667.15 516.620   2
   1   2   6 3896.75 228.912   9
   1  -2   6 3972.55 474.814   2
  -1  -2   6 4137.46 238.943   6
  -1   2   7 2410.39 188.986   6
  -1   2   7 2580.76 179.018   9
  -1  -2   7 2434.82 178.325   6
   1  -2   7 2548.32 179.165   6
   1   2   7 2603.35 176.716   9
   1   2   7 2313.98 180.523   6
   1   2   8 302.934 52.9227   6
  -1   2   8 300.168 61.7348   6
  -1   2   9 438.595 39.3247  12
  -1  -3   0 1848.84 121.476   5
   1  -3   0 2000.10 149.451   5
   1  -3   1 213987. 1638.68   2
  -1  -3   1 213572. 1380.51   5
   1  -3   1 214376. 1598.54   5
   1  -3   2 12181.4 465.531   5
  -1  -3   2 12705.2 481.397   2
   1  -3   2 12659.8 490.762   2
  -1   3   2 12447.3 516.966   4
   1   3   3 21173.8 534.658   1
   1  -3   3 21578.7 760.267   2
  -1   3   3 19713.0 721.693   4
  -1  -3   3 21828.6 751.918   2
  -1   3   4 12135.9 635.930   4
   1   3   4 12410.6 629.318   4
   1  -3   4 12537.7 679.120   2
  -1  -3   4 13423.5 690.530   2
  -1  -3   5 25355.7 1082.22   2
   1  -3   5 26014.8 1117.19   2
  -1   3   5 24746.6 1078.66   2
  -1  -3   6 2348.52 179.533   6
   1   3   6 2683.38 200.799   9
   1   3   6 2414.35 387.548   2
   1  -3   6 2566.16 183.286   6
  -1   3   6 2989.92 210.316   9
  -1   3   7 122.813 71.0427   9
   1  -3   7 357.423 78.2066   6
   1   3   7 163.878 62.4293   6
  -1  -3   7 222.369 77.4723   6
   1   3   7 203.026 71.8476   9
   1  -3   8 722.045 67.3982  12
   1   3   8 654.842 79.6592   9
  -1  -3   8 648.713 69.3797  12
  -1   3   8 588.736 92.3391   6
   1   3   8 566.173 64.8474   6
  -1   4  -2 31030.2 505.364   4
  -1  -4   0 9844.38 330.881   5
   1  -4   0 10142.0 370.174   5
  -1  -4   1 31877.2 612.325   5
  -1  -4   1 32173.9 736.911   2
   1  -4   1 31469.5 694.543   5
   1  -4   1 31896.3 712.043   2
   1  -4   2 29536.5 779.184   5
   1  -4   2 32208.5 839.875   2
  -1  -4   2 31880.9 835.741   2
  -1  -4   2 29852.9 709.477   5
  -1  -4   3 39506.5 1058.70   2
   1  -4   3 41370.8 1101.19   2
  -1   4   3 37610.8 1096.22   4
   1   4   4 7097.07 528.179   4
  -1   4   4 6893.04 532.846   4
  -1  -4   4 7681.01 542.604   2
   1  -4   4 7132.94 533.858   2
   1  -4   5 2323.37 183.464  13
  -1   4   5 1737.44 298.793   2
  -1   4   5 2337.35 178.982   9
   1  -4   5 2394.66 351.926   2
   1  -4   5 1980.12 154.555   6
  -1  -4   5 1551.02 287.866   2
   1   4   5 2404.15 187.305   9
  -1  -4   5 2281.01 164.105   6
  -1   4   6 3607.57 233.050   9
   1   4   6 3498.38 236.677   9
   1  -4   6 3296.08 205.201   6
  -1  -4   6 3240.15 214.236   6
  -1   4   6 3486.00 208.341   8
  -1  -4   7 507.640 73.3000  12
   1   4   7 339.212 89.3977   9
  -1   4   7 416.360 89.1142   9
  -1   4   8 1251.90 104.374   9
  -1  -4   8 1131.67 74.4735  12
   1   4   8 1224.32 100.898   9
  -1   4   8 938.614 88.6828   6
   1  -5   0 6985.20 343.790   5
  -1  -5   0 6463.19 304.836   5
  -1  -5   1 59336.5 1136.56   2
   1  -5   1 56684.1 1071.37   2
   1  -5   1 57323.2 1057.34   5
  -1  -5   1 56949.4 923.079   5
   1  -5   2 119248. 1689.35   5
   1  -5   2 126372. 1803.30   2
  -1  -5   2 127947. 1818.34   2
  -1  -5   2 122424. 1534.45   5
   1  -5   3 12972.4 657.560   2
  -1   5   3 12488.3 697.645   4
  -1  -5   3 12495.9 642.525   2
  -1   5   4 9870.79 680.242   4
  -1  -5   4 10548.7 669.740   2
   1   5   4 9371.88 658.872   4
   1  -5   4 10840.8 679.393   2
   1  -5   5 8587.52 364.899  13
  -1  -5   5 7474.41 625.821   2
   1   5   5 8824.31 381.599   9
  -1  -5   5 7453.77 301.250   6
   1  -5   5 7368.73 627.437   2
  -1   5   5 8235.07 349.299   9
   1   5   6 4237.90 262.950   9
  -1  -5   6 4125.58 188.464  12
  -1   5   6 3930.63 245.233   9
   1   5   6 3720.56 223.958   8
  -1   5   6 3626.95 220.216   8
  -1   5   7 1204.58 135.692   9
   1   5   7 1328.08 139.702   9
  -1  -5   7 1345.50 95.9778  12
  -1   5   8 1066.59 91.6254   9
  -1   5   8 944.042 75.9770   6
   1   5   8 1046.86 89.4427   9
   1  -6  -1 16145.4 605.555   5
  -1  -6  -1 16080.0 575.436   5
  -1  -6   0 5566.72 314.995   5
   1  -6   0 5751.77 350.502   5
   1  -6   1 16510.4 619.678   5
  -1  -6   1 16764.6 558.939   5
  -1  -6   2 22979.5 709.601   5
  -1   6   2 22632.7 946.172   4
  -1  -6   2 22654.9 849.916   2
   1  -6   2 23150.2 844.501   2
   1  -6   2 22308.4 787.294   5
  -1   6   3 2943.13 372.170   4
   1   6   3 3169.09 391.402   4
  -1  -6   3 3156.81 354.926   2
   1  -6   3 2989.50 348.770   2
  -1  -6   4 21812.3 1014.06   2
  -1   6   4 20007.5 1042.84   4
   1  -6   4 22334.7 1022.32   2
   1   6   4 19522.9 1038.27   4
   1   6   5 8233.23 375.329   9
  -1   6   5 7421.21 342.984   9
  -1  -6   5 6746.09 602.694   2
   1  -6   5 6920.38 611.408   2
   1  -6   5 7241.43 341.310  13
   1   6   6 8390.80 359.035   9
  -1   6   6 7851.88 345.623   9
  -1   6   6 7434.54 315.543   8
   1   6   6 7363.04 321.271   8
  -1   6   7 1746.78 130.225   8
  -1   6   7 1895.11 151.489   9
   1   6   7 1987.27 159.745   9
   1   6   8 508.564 57.9289   9
   1  -7  -2 16117.3 724.848   5
  -1   7  -1 4241.12 366.104   4
   1  -7  -1 4103.28 340.994   5
  -1  -7  -1 4286.73 326.110   5
  -1  -7   0 5756.57 348.456   5
   1  -7   0 5302.89 366.372   5
   1  -7   1 4707.36 359.249   5
   1  -7   2 16922.2 720.402   5
  -1   7   2 16317.4 876.442   4
   1  -7   2 15727.2 764.098   2
  -1   7   3 1537.15 311.824   4
  -1  -7   3 1342.88 246.587   2
   1   7   3 1062.32 237.931   4
   1  -7   3 1388.93 259.374   2
  -1   7   4 9575.76 779.117   4
   1   7   4 9970.74 801.206   4
   1  -7   4 10007.4 734.597   2
  -1  -7   4 9942.58 383.585  13
   1  -7   4 10080.8 394.360  13
  -1  -7   4 9399.22 705.014   2
  -1   7   4 11092.9 402.290   9
   1   7   4 10492.2 391.295   9
   1   7   5 5819.01 312.106   9
   1  -7   5 5500.23 301.397  13
  -1   7   5 5562.38 292.423   9
  -1   7   6 1692.49 163.075   8
   1   7   6 1510.35 152.712   8
  -1   7   6 1889.81 168.851   9
   1   7   6 1827.45 173.811   9
  -1   7   7 473.819 71.6853   8
   1   7   7 389.312 61.0665   8
  -1   7   7 434.493 71.7037   9
   1   7   7 482.080 79.3227   9
   1  -8  -7 1036.34 66.7328  14
  -1  -8  -3 2699.39 333.280   5
   1  -8  -3 2147.17 308.520   5
   1  -8  -2 327.834 130.987   5
  -1  -8  -2 364.832 127.645   5
  -1  -8  -1 3755.81 321.408   5
  -1   8  -1 4010.88 391.501   4
   1  -8  -1 3657.71 341.956   5
  -1   8   0 110.433 133.374   4
   1  -8   0 84.7063 79.2708   5
  -1   8   1 3937.66 447.762   4
  -1   8   2 518.792 180.219   4
   1  -8   3 2758.83 209.103  14
  -1   8   3 2616.84 403.158   4
   1  -8   3 2777.65 189.591  10
   1   8   3 2293.33 391.992   4
   1   8   3 2628.72 186.525   9
  -1  -8   3 2750.95 193.874  13
   1  -8   3 2871.99 201.663  13
   1  -8   3 2904.08 376.983   2
  -1   8   4 5454.39 281.574   9
   1  -8   4 5119.06 282.555  13
   1   8   4 5595.25 290.380   9
  -1  -8   4 4946.23 272.794  13
   1   8   5 574.402 105.843   9
   1  -8   5 574.473 111.718  13
  -1   8   5 616.806 104.660   9
   1   8   6 228.631 77.7120   9
   1   8   6 75.8170 62.9621   8
  -1   8   6 171.280 69.6761   8
  -1   8   6 94.9150 51.5595   9
  -1   8   7 903.733 79.4632   8
   1   8   7 955.420 79.3049   8
   1   8   7 1103.84 94.7266   9
  -1   8   7 1040.64 89.5237   9
   1  -9  -6 1336.69 89.6794  14
   1  -9  -5 2362.25 139.958  14
   1  -9  -4 1226.28 115.930  14
   1  -9  -3 769.240 200.661   5
   1  -9  -3 643.067 79.1547  14
   1  -9  -2 608.525 81.7201  14
   1  -9  -2 780.124 194.164   5
  -1  -9   0 421.749 74.2526  10
   1  -9   0 271.399 61.0019  10
  -1   9   0 478.579 165.608   4
   1  -9   1 10252.2 350.183  10
   1   9   1 9864.79 761.666   4
  -1  -9   1 10261.1 343.485  10
  -1   9   1 9862.22 750.746   4
  -1   9   2 479.368 213.371   4
   1   9   2 633.156 206.796   4
   1  -9   2 608.032 98.1311  10
  -1  -9   2 582.717 91.3705  10
   1  -9   2 435.125 83.8780  14
   1  -9   2 515.050 86.6807  13
   1  -9   3 938.672 115.219  13
  -1  -9   3 962.980 124.235  13
   1  -9   3 1068.13 124.379  10
   1   9   3 993.399 120.330   9
   1  -9   4 986.645 133.102  13
  -1  -9   4 1053.04 129.409  13
   1   9   4 921.392 121.018   9
  -1   9   4 940.031 116.720   9
   1   9   5 3120.92 203.484   9
  -1   9   5 3032.65 191.910   9
  -1   9   6 1419.01 128.423   8
  -1   9   6 1359.11 115.312   9
   1   9   6 1480.33 127.139   8
   1   9   6 1467.32 119.923   9
  -1   9   7 529.266 50.3861   9
  -1   9   7 485.160 47.7939   8
   1   9   7 524.351 52.9324   9
  -1 -10  -6 192.072 37.6943  10
   1 -10  -5 297.383 58.3368  10
   1 -10  -5 308.251 50.3883  14
   1 -10  -4 2713.00 152.302  14
   1 -10  -3 10225.4 309.037  14
   1 -10  -2 12170.4 344.825  14
   1 -10  -1 312.470 60.4977  14
   1 -10  -1 233.768 65.1880  10
  -1 -10  -1 307.909 75.8980  10
   1 -10   0 80.1190 42.1744  14
   1  10   0 121.283 120.218   4
   1 -10   0 112.151 51.3160  10
  -1 -10   0 148.642 59.4212  10
   1 -10   1 393.507 79.0095  14
   1  10   1 612.287 226.746   4
   1 -10   1 515.927 93.4408  10
  -1 -10   1 299.855 64.5463  10
   1 -10   2 11486.1 392.229  10
   1 -10   2 11930.3 401.883  14
  -1 -10   2 11487.9 383.840  10
   1 -10   3 10897.1 388.275  13
   1 -10   3 11513.5 384.694  10
  -1 -10   3 11511.1 381.166  13
   1 -10   4 2620.46 188.230  13
   1  10   4 2831.46 186.422   9
  -1  10   4 2616.25 167.958   9
  -1  10   5 293.769 87.2699   8
   1  10   5 217.680 55.5243   9
  -1  10   5 327.171 63.8878   9
   1  10   6 116.418 43.1414   8
  -1  10   6 173.184 51.5074   8
   1  10   6 97.9426 35.8300   9
  -1  10   6 102.862 32.4929   9
  -1 -11  -5 47.9707 31.1270  10
   1 -11  -5 66.4290 36.9180  10
  -1 -11  -4 660.312 94.1840  10
   1 -11  -4 543.002 82.1056  10
   1 -11  -3 1844.22 152.431  10
  -1 -11  -2 686.345 112.278  10
   1 -11  -2 690.847 104.902  10
  -1 -11  -1 2466.74 182.616  10
   1 -11  -1 2249.31 175.145  10
  -1 -11   0 901.259 124.611  10
   1 -11   0 883.780 118.729  10
   1 -11   0 806.009 104.251  14
   1 -11   1 2285.43 170.219  14
  -1 -11   1 2145.93 170.515  10
   1 -11   1 2359.39 184.381  10
   1 -11   2 603.921 88.4580  14
   1 -11   2 674.060 100.650  10
  -1 -11   2 604.832 93.6025  10
   1 -11   3 1668.12 139.753  13
   1 -11   3 1573.33 139.383  10
  -1  11   5 10.1566 44.4291   8
   1  11   5 13.1268 49.8787   8
   1  11   5 68.6327 31.7255   9
  -1  11   6 207.482 35.5419   8
   1  11   6 191.013 35.8214   8
   1 -12  -5 375.068 41.3890  10
  -1 -12  -5 374.795 44.6104  10
   1 -12  -4 145.820 49.5504  10
  -1 -12  -4 105.659 48.2425  10
  -1 -12  -3 114.866 65.8979  10
   1 -12  -3 101.789 56.3591  10
   1 -12  -2 500.267 98.6551  10
  -1 -12  -2 547.363 100.007  10
   1 -12  -1 1454.25 145.751  10
  -1 -12  -1 1383.58 137.513  10
   1 -12   0 3051.05 204.573  10
  -1 -12   0 3159.54 202.497  10
   1 -12   1 1389.31 142.102  10
  -1 -12   1 1542.12 140.957  10
   1 -12   2 536.135 85.8924  10
  -1 -12   2 393.341 68.4462  10
   1 -12   3-2.90999 31.6260  10
  -1  12   4 60.7394 45.1080   8
   1  12   5 409.974 56.6017   8
  -1  12   5 403.282 54.5828   8
   1 -13  -4 35.0170 25.3982  10
  -1 -13  -4 72.1578 30.4037  10
  -1 -13  -3 295.238 59.2263  10
   1 -13  -3 293.984 58.9792  10
   1 -13  -2 646.044 91.0219  10
  -1 -13  -2 831.189 97.4930  10
   1 -13  -1 1107.24 121.638  10
  -1 -13  -1 1275.24 121.983  10
   1 -13   0 55.6000 53.9332  10
  -1 -13   0-26.4782 53.8161  10
   1 -13   1 1059.51 110.034  10
  -1 -13   1 963.191 103.157  10
   1 -13   2 634.899 77.1690  10
  -1 -13   2 661.123 73.3076  10
   1  13   3 192.645 49.7087   8
  -1  13   3 254.870 49.3623   8
  -1  13   4 114.019 32.0199   8
   1  13   4 87.6514 30.8117   8
   1 -14  -3-17.6889 22.7860  10
  -1 -14  -3 61.1508 24.3524  10
   1 -14  -2-55.1580 37.9330  10
  -1 -14  -2-106.077 41.6256  10
   1 -14  -1 1155.61 98.1726  10
  -1 -14  -1 1009.66 91.3357  10
   1 -14   0-4.22054 40.3037  10
  -1 -14   0 98.3029 41.4258  10
   1 -14   1 871.461 78.7686  10
  -1 -14   1 815.302 72.4877  10
   2   0   0 6914.77 134.019   5
   2   0   1 54599.9 664.402   1
  -2   0   1 53196.7 547.692   2
   2   0   2 369819. 2170.69   1
  -2   0   2 370380. 2197.74   2
  -2   0   3 62162.1 1150.71   2
   2   0   3 59292.3 699.993   4
  -2   0   4 63222.8 1386.94   2
   2   0   4 65419.7 1541.67   2
  -2   0   5 44563.4 1353.27   2
   2   0   5 45421.4 1483.22   2
   2   0   6 3593.69 196.670   9
   2   0   6 3687.87 218.097   6
   2   0   6 3091.38 428.404   2
  -2   0   6 3760.59 208.289   9
  -2   0   6 3477.34 420.903   2
  -2   0   6 3605.07 236.774   6
   2   0   7 7019.65 283.757   6
  -2   0   7 7265.70 314.271   6
   2   0   7 7102.75 258.255   9
  -2   0   8 398.735 73.5942   6
   2   0   8 322.393 50.4807   6
  -2   0   9 217.206 32.3602  12
  -2   1  -1 8411.10 126.150   3
  -2   1   0 37146.5 452.526   4
   2  -1   0 37302.5 290.731   2
  -2  -1   1 6711.80 203.516   3
  -2   1   1 6922.63 254.396   4
  -2  -1   1 6784.71 227.353   2
   2  -1   1 7159.11 255.702   2
  -2  -1   2 82983.9 1059.09   2
   2   1   2 82404.7 988.920   1
  -2  -1   2 80613.0 822.510   3
   2   1   3 7993.34 348.921   4
   2  -1   3 8651.53 475.244   2
   2   1   3 8587.95 372.930   1
  -2  -1   3 8895.47 438.754   2
  -2  -1   3 8741.48 300.939   3
  -2  -1   4 8637.34 519.429   2
  -2   1   4 8241.35 517.774   2
   2  -1   4 9211.76 575.150   2
  -2   1   5 5107.76 462.932   2
   2   1   5 4639.13 484.693   2
   2  -1   5 5281.68 505.549   2
  -2  -1   5 5445.48 487.839   2
  -2  -1   6 3836.39 233.615   6
  -2  -1   6 3106.24 395.751   2
  -2   1   6 3982.32 459.292   2
  -2  -1   6 3442.84 190.293   9
   2  -1   6 3856.62 482.095   2
   2  -1   6 3285.43 202.548   6
   2   1   6 3202.54 435.868   2
  -2   1   6 3480.64 209.302   9
   2   1   6 3309.28 217.756   6
   2   1   6 3725.73 217.884   9
   2   1   7 2864.81 182.348   6
  -2  -1   7 2978.94 199.324   6
  -2   1   7 2989.16 189.003   9
  -2   1   7 3201.89 213.174   6
   2   1   7 3256.33 187.762   9
   2  -1   7 3011.67 185.502   6
  -2  -1   8 427.457 74.0782   6
   2   1   8 443.630 62.4856   6
  -2   1   8 448.704 75.1078   6
  -2   1   9 2952.99 102.851  12
  -2  -1   9 2695.33 90.0510  12
  -2   2  -1 372901. 1313.44   4
  -2   2   0 23542.8 464.626   4
   2  -2   0 23516.9 367.128   2
   2  -2   1 367662. 1991.47   5
   2  -2   1 367939. 1938.66   2
  -2   2   2 68390.7 1080.66   4
   2  -2   2 70593.1 1103.78   5
   2  -2   2 69824.1 1098.99   2
  -2  -2   2 71225.8 1057.20   2
  -2  -2   3 11728.0 518.457   2
  -2   2   3 11311.7 509.171   4
   2   2   3 11418.1 431.153   1
   2  -2   3 12017.9 567.752   2
   2  -2   4 2969.85 328.903   2
   2   2   4 2796.13 261.656   4
  -2   2   4 2639.89 298.683   2
  -2  -2   4 2651.99 298.380   2
   2  -2   5 4851.09 487.035   2
   2   2   5 5111.38 503.834   2
  -2  -2   5 4470.55 448.348   2
  -2   2   5 4090.45 420.137   2
   2   2   6 880.754 237.227   2
  -2  -2   6 1050.21 126.860   6
  -2   2   6 977.488 118.504   9
   2  -2   6 1392.13 260.135   2
   2  -2   6 967.008 116.454   6
   2   2   6 882.230 118.343   9
  -2  -2   6 1037.90 274.821   2
  -2  -2   7 6701.25 292.487   6
   2   2   7 6525.47 276.933   9
   2  -2   7 5875.53 259.698   6
  -2   2   7 6584.66 280.672   9
  -2   2   7 6522.98 312.538   6
   2   2   7 6279.65 272.521   6
  -2  -2   8 452.131 71.4895   6
  -2   2   8 595.893 84.1768   6
  -2   2   9 55.3317 21.4617  12
  -2   3  -1 234293. 1461.15   4
   2  -3   0 29430.0 581.094   5
  -2  -3   0 28208.8 425.586   5
  -2  -3   1 240967. 1305.12   5
   2  -3   1 241073. 1786.98   5
   2  -3   1 239517. 1710.77   2
   2  -3   2 63610.1 1102.81   2
   2  -3   2 60916.9 1078.25   5
  -2  -3   2 63519.0 1073.73   2
   2  -3   3 23423.0 802.133   2
  -2  -3   3 22262.8 755.658   2
  -2   3   3 21605.5 766.319   4
   2   3   4 13086.9 641.480   4
   2  -3   4 13452.5 709.653   2
  -2  -3   4 13656.1 686.615   2
  -2   3   5 18846.7 913.836   2
  -2  -3   5 19787.5 942.937   2
   2  -3   5 20665.0 1008.96   2
  -2   3   6 1125.34 136.684   9
  -2  -3   6 994.796 126.428   6
   2  -3   6 870.938 110.810   6
   2   3   6 834.770 119.935   9
  -2  -3   7 10538.4 362.525   6
   2   3   7 10279.2 357.383   9
   2   3   7 10460.5 352.354   6
  -2   3   7 10509.6 362.103   9
  -2   3   8 2132.11 137.239   6
  -2  -3   8 2078.36 114.601  12
   2  -3   8 2143.48 106.591  12
   2   3   8 2024.22 126.587   9
  -2  -4   0 26104.9 495.548   5
   2  -4   0 27733.6 637.514   5
  -2  -4   1 50575.0 701.843   5
   2  -4   1 50598.7 897.333   2
  -2  -4   1 51804.6 952.746   2
   2  -4   1 50229.9 925.635   5
  -2  -4   2 64861.9 1189.76   2
   2  -4   2 61985.2 1180.16   5
  -2   4   2 66728.3 1316.76   4
   2  -4   2 65188.5 1189.20   2
   2  -4   3 50576.2 1229.69   2
  -2   4   3 49206.4 1266.65   4
  -2  -4   3 48008.0 1171.94   2
  -2  -4   4 8754.19 574.911   2
   2  -4   4 9311.63 609.798   2
   2   4   4 7298.53 532.344   4
  -2   4   4 8238.08 579.011   4
   2   4   5 18271.5 519.917   9
   2  -4   5 16518.9 908.929   2
   2  -4   5 17941.8 512.903  13
  -2  -4   5 17026.8 451.138   6
  -2  -4   5 17344.6 914.621   2
  -2   4   5 16766.7 478.094   9
  -2   4   6 4829.97 266.169   9
   2   4   6 4819.30 278.275   9
  -2  -4   6 4744.94 256.207   6
  -2   4   6 4698.79 244.910   8
  -2   4   7 5989.94 274.903   9
   2   4   7 6005.09 280.080   9
  -2  -4   7 6043.85 226.680  12
   2   4   7 5484.27 253.082   6
   2   4   8 568.153 73.5684   9
  -2  -4   8 424.800 52.2127  12
  -2   4   8 455.839 69.3137   6
  -2   5  -1 65344.5 1107.37   4
   2  -5  -1 63814.1 1118.47   5
   2  -5   0 21113.0 619.856   5
  -2  -5   0 20413.7 502.846   5
   2  -5   1 62902.2 1160.13   5
  -2  -5   1 65609.4 918.426   5
   2  -5   1 65353.5 1127.85   2
   2  -5   2 69063.8 1345.62   5
  -2   5   2 73381.4 1544.11   4
  -2  -5   2 70986.2 1372.58   2
   2  -5   2 72117.1 1358.64   2
  -2   5   3 37764.4 1216.01   4
   2  -5   3 38122.3 1127.25   2
  -2  -5   3 37715.2 1114.63   2
  -2  -5   4 11078.8 692.057   2
   2   5   4 11067.6 714.889   4
  -2   5   4 11999.3 765.080   4
   2  -5   4 11533.4 702.791   2
   2   5   5 6786.01 332.859   9
  -2   5   5 6645.18 312.007   9
  -2  -5   5 6112.89 564.147   2
  -2  -5   5 5847.72 268.041   6
   2  -5   5 6598.31 323.647  13
   2  -5   5 6296.26 579.503   2
   2   5   6 1336.19 141.851   8
  -2   5   6 1689.99 154.404   8
  -2  -5   6 1589.54 125.510  12
   2   5   6 1554.65 170.545   9
  -2   5   6 1606.34 160.813   9
  -2   5   7 5611.58 259.314   9
  -2   5   7 5024.40 218.656   8
  -2  -5   7 5166.87 190.079  12
   2   5   7 4856.23 227.577   6
   2   5   7 5407.60 263.804   9
   2   5   8 1270.37 96.0223   9
  -2   5   8 1020.98 83.2753   6
  -2  -6  -1 1418.96 170.970   5
   2  -6  -1 1525.85 193.243   5
  -2   6  -1 1440.53 192.610   4
  -2  -6   0 11421.1 424.353   5
   2  -6   0 11161.8 508.001   5
  -2   6   1 1399.63 228.385   4
  -2  -6   1 1605.79 161.463   5
   2  -6   1 1517.97 209.027   5
   2  -6   2 986.896 186.274   5
  -2  -6   2 1155.27 214.972   2
   2  -6   2 1157.13 204.798   2
  -2   6   2 958.451 215.800   4
   2  -6   3 4395.67 415.207   2
  -2  -6   3 4622.10 427.234   2
  -2   6   3 3954.96 437.178   4
   2   6   4 919.947 240.099   4
   2   6   4 1382.33 142.621   9
  -2   6   4 1444.82 295.858   4
   2  -6   4 1067.83 222.565   2
  -2  -6   4 1320.81 137.435  13
  -2  -6   4 1093.30 257.641   2
   2  -6   4 1175.34 140.667  13
  -2   6   5 13748.4 449.753   9
  -2  -6   5 13039.9 845.231   2
   2  -6   5 14173.9 481.479  13
   2  -6   5 14443.5 891.876   2
   2   6   5 14920.3 501.398   9
  -2   6   6 2136.12 176.265   8
  -2   6   6 2251.54 186.335   9
   2   6   6 2492.41 204.502   9
   2   6   6 1988.39 172.437   8
   2   6   7 2776.49 185.697   9
  -2   6   7 2928.52 182.403   9
  -2   6   7 2500.40 154.159   8
   2   6   8 619.851 63.0957   9
  -2   6   8 434.290 45.3102   6
   2  -7  -2 4073.97 374.181   5
   2  -7  -1 30259.5 932.980   5
  -2   7  -1 30885.3 970.659   4
  -2  -7  -1 31008.8 832.586   5
  -2   7   0 2138.22 287.018   4
   2  -7   0 1913.16 238.944   5
  -2   7   1 30764.4 1125.20   4
   2  -7   1 30870.9 959.924   5
   2  -7   2 3591.36 365.255   2
   2  -7   2 3615.30 351.193   5
  -2   7   2 3450.16 417.452   4
   2  -7   3 3144.46 374.423   2
  -2  -7   3 3750.44 425.475   2
  -2   7   3 3147.91 422.325   4
   2   7   4 3045.12 450.457   4
   2  -7   4 4151.14 485.329   2
   2  -7   4 4651.25 268.590  13
   2   7   4 4491.97 262.121   9
  -2   7   4 4668.70 258.076   9
  -2  -7   4 4481.64 490.564   2
  -2   7   4 3893.87 493.588   4
  -2  -7   4 4510.41 257.220  13
   2   7   5 2612.54 217.863   9
   2  -7   5 2496.53 207.012  13
  -2   7   5 2175.01 184.265   9
  -2   7   6 640.477 108.732   8
   2   7   6 815.292 112.214   8
   2   7   6 823.275 115.761   9
  -2   7   6 869.075 116.970   9
  -2   7   7 803.226 86.5053   8
   2   7   7 941.374 105.785   9
   2   7   7 709.435 75.7196   8
  -2   7   7 808.537 94.1353   9
   2   7   8 158.604 29.2358   9
   2  -8  -7 1189.99 74.8010  14
   2  -8  -3 18100.6 902.163   5
  -2  -8  -3 17687.9 828.846   5
   2  -8  -2 78.0922 86.7858   5
  -2  -8  -2 150.282 84.1004   5
   2  -8  -1 21962.0 866.151   5
   2  -8   0 462.785 138.191   5
  -2   8   0 654.999 165.064   4
  -2   8   1 23879.0 1080.58   4
   2  -8   1 25026.1 920.268   5
  -2   8   2 121.981 103.137   4
   2  -8   3 19619.2 539.475  14
   2  -8   3 19160.3 988.066   2
   2  -8   3 18853.9 495.813  10
   2  -8   3 19913.4 533.607  13
  -2   8   3 20088.4 1119.30   4
  -2  -8   3 19671.2 502.748  13
   2   8   3 19085.5 1106.31   4
   2   8   3 19527.0 509.801   9
  -2  -8   4 5282.22 275.988  13
   2  -8   4 5408.15 294.758  13
  -2   8   4 5709.12 281.589   9
   2   8   4 5948.26 303.220   9
  -2   8   5 273.473 75.3111   9
   2   8   5 339.062 93.6814   9
   2  -8   5 263.787 78.9882  13
  -2   8   6 70.4409 57.5568   9
   2   8   6 77.0013 56.0781   8
   2   8   6 162.303 72.7848   9
  -2   8   6 135.730 65.3568   8
  -2   8   7 1218.10 91.1304   8
   2   8   7 1117.45 80.8430   8
   2   8   7 1355.54 103.458   9
  -2   8   7 1124.90 91.1194   9
   2  -9  -6 557.750 63.5503  14
   2  -9  -5 3149.37 163.095  14
   2  -9  -4 569.570 82.0433  14
   2  -9  -3 2669.96 369.724   5
   2  -9  -3 3178.11 174.761  14
   2  -9  -2 172.787 51.4679  14
   2  -9  -2 237.016 108.732   5
   2  -9  -1 29125.5 569.437  10
   2  -9  -1 29717.0 1060.03   5
   2  -9  -1 28493.6 526.216  14
  -2   9   0 6816.51 590.563   4
  -2  -9   0 7319.77 280.126  10
   2  -9   0 7256.68 287.231  10
   2  -9   1 29744.6 588.113  14
  -2  -9   1 29238.0 569.164  10
   2  -9   1 29424.9 595.062  10
  -2   9   1 28971.5 1288.29   4
  -2   9   2 11.5767 135.184   4
   2   9   2-84.4767 159.666   4
   2  -9   2 170.784 61.7806  13
   2  -9   2 81.8915 41.8780  10
   2  -9   2 322.731 78.9773  14
  -2  -9   2 193.336 43.0573  10
   2  -9   3 3078.00 214.206  13
   2  -9   3 2915.03 213.926  14
   2  -9   3 3054.36 206.365  10
  -2  -9   3 2773.31 191.327  13
   2   9   3 2838.92 199.379   9
  -2   9   4 347.106 72.9889   9
   2  -9   4 509.965 100.844  13
   2   9   4 476.587 91.8384   9
   2  -9   5 3324.55 219.393  13
  -2   9   5 2938.33 183.539   9
  -2   9   5 3099.56 218.777   8
   2   9   5 3397.19 213.721   9
  -2   9   6 375.694 74.0179   8
  -2   9   6 402.168 68.5027   9
   2   9   6 416.628 77.4296   8
   2   9   6 444.385 77.0270   9
  -2   9   7 222.292 36.8666   8
   2   9   7 278.190 40.3547   9
  -2 -10  -6 326.881 45.9431  10
   2 -10  -5 502.798 69.6994  10
   2 -10  -5 623.291 71.5749  14
   2 -10  -4 866.012 103.862  10
   2 -10  -4 667.576 83.0171  14
   2 -10  -3 1365.39 122.747  14
   2 -10  -2 9676.69 315.059  14
   2 -10  -2 10358.3 357.226  10
   2 -10  -1 2288.81 172.871  10
   2 -10  -1 2307.54 161.038  14
   2  10   0 683.605 180.913   4
  -2 -10   0 463.780 88.5534  10
   2 -10   0 382.820 78.8624  14
   2 -10   0 434.589 85.8715  10
  -2  10   1 2337.07 383.709   4
   2 -10   1 2453.17 179.558  14
  -2 -10   1 2043.29 158.720  10
   2  10   1 1773.68 348.723   4
   2 -10   1 2111.51 175.673  10
   2 -10   2 9985.06 375.371  14
   2 -10   2 10223.2 366.231  13
   2 -10   2 9606.26 365.561  10
  -2 -10   2 10333.2 354.187  10
   2 -10   3 1537.76 152.460  13
   2  10   3 1487.54 142.587   9
   2 -10   3 1504.21 152.401  10
   2  10   4 630.552 96.7487   9
   2 -10   4 646.404 101.450  13
  -2  10   5 420.835 85.5044   8
   2  10   5 486.745 80.1605   9
  -2  10   5 471.228 70.0607   9
  -2  10   6 272.519 58.6823   8
   2  10   6 335.467 52.6751   9
   2  10   6 391.476 64.8299   8
  -2  10   6 330.729 46.2914   9
  -2 -11  -5 179.181 48.0188  10
   2 -11  -5 153.929 38.7416  10
   2 -11  -4 14.0678 44.7692  10
   2 -11  -4 83.8909 39.3102  14
   2 -11  -3 1165.90 125.605  10
   2 -11  -3 1147.64 106.009  14
   2 -11  -2 909.527 119.601  10
  -2 -11  -2 1067.73 130.298  10
   2 -11  -2 946.025 104.379  14
  -2 -11  -1 2022.85 167.710  10
   2 -11  -1 1996.90 156.402  14
   2 -11  -1 2146.86 174.866  10
   2 -11   0 624.489 109.851  10
  -2 -11   0 764.506 107.440  10
  -2 -11   1 2290.74 170.563  10
   2 -11   1 2579.68 185.013  14
   2 -11   1 2434.57 185.496  10
  -2 -11   2 1191.54 119.493  10
   2 -11   2 1300.19 135.367  14
   2 -11   2 1298.21 139.893  10
   2 -11   3 1321.18 126.870  10
   2 -11   3 1259.96 122.774  13
   2  11   4 64.7375 46.8745   9
  -2  11   4-54.0173 62.4885   8
   2  11   5 236.966 46.0475   9
   2  11   5 286.825 70.2365   8
  -2  11   5 184.904 56.1706   8
  -2  11   6 113.142 30.6698   8
   2  11   6 91.8143 28.1023   8
  -2 -12  -5 1781.51 90.2218  10
  -2 -12  -4 542.337 76.4759  10
   2 -12  -4 561.762 69.9129  10
  -2 -12  -3 2631.46 167.087  10
   2 -12  -3 2580.61 163.413  10
  -2 -12  -2 1101.90 124.676  10
   2 -12  -2 1004.56 121.034  10
   2 -12  -1 4989.18 255.451  10
   2 -12  -1 4809.17 216.655  14
  -2 -12  -1 4819.13 240.921  10
   2 -12   0 1995.68 148.789  14
  -2 -12   0 1904.61 160.814  10
   2 -12   0 1932.70 167.107  10
  -2 -12   1 4834.41 235.496  10
   2 -12   1 4703.47 230.473  14
   2 -12   1 5039.44 252.469  10
   2 -12   2 989.534 112.351  10
  -2 -12   2 980.660 100.805  10
  -2  12   3 1859.44 147.111   8
   2 -12   3 2000.22 136.816  10
  -2  12   4 496.185 70.3471   8
  -2  12   5 1957.73 103.978   8
   2  12   5 1816.28 105.115   8
  -2 -13  -4 183.150 35.7413  10
   2 -13  -4 209.206 35.9680  10
  -2 -13  -3 1231.70 101.424  10
   2 -13  -3 1238.55 99.8185  10
  -2 -13  -2 475.269 81.5559  10
   2 -13  -2 455.809 78.3085  10
  -2 -13  -1 1025.07 110.601  10
   2 -13  -1 851.832 108.727  10
  -2 -13   0 309.687 74.8274  10
   2 -13   0 290.565 78.7990  10
   2 -13   1 784.077 96.0644  10
  -2 -13   1 805.696 89.7668  10
   2 -13   2 428.849 68.8698  10
  -2  13   3 1169.10 90.9948   8
  -2  13   4 145.063 30.8829   8
   2  13   4 129.693 35.5486   8
  -2 -14  -3 10.4907 23.5520  10
   2 -14  -3 2.40670 20.6607  10
   2 -14  -2 83.8056 35.1719  10
  -2 -14  -2-0.94458 31.3523  10
  -2 -14  -1 1616.06 107.925  10
   2 -14  -1 1764.73 118.794  10
   2 -14   0 169.279 49.9169  10
  -2 -14   0 161.190 42.8755  10
  -2 -14   1 1341.14 84.1751  10
   2 -14   1 1540.07 104.799  10
   2 -14   2 59.4003 24.6821  10
   3   0   0 30.6451 19.7767   5
  -3   0   0 14.2653 22.4923   3
  -3   0   1 53.3958 24.8254   2
   3   0   1 34.4561 41.8198   5
   3   0   2-13.0913 66.4983   1
  -3   0   2 58.5688 52.5944   2
  -3   0   3-35.1308 73.8171   2
   3   0   3-78.7458 35.0670   4
   3   0   4-183.473 165.949   2
  -3   0   4 125.542 99.7135   2
   3   0   5 79.6011 137.978   2
  -3   0   5 60.1460 116.597   2
  -3   0   6-84.8540 58.5029   9
  -3   0   6-77.1375 65.3449   6
   3   0   6-88.9145 45.2989   6
  -3   0   7 3.01610 70.6873   6
   3   0   7-9.31979 40.5171   6
  -3   0   8-38.8734 49.3836   6
  -3   0   9-26.7745 21.2453  12
  -3   1  -1 534203. 1493.21   3
   3  -1   0 92309.2 779.926   5
   3  -1   0 91163.2 458.253   2
   3  -1   0 91365.1 808.462   1
   3  -1   1 491603. 2396.35   1
  -3  -1   1 488050. 1908.56   2
   3  -1   2 142336. 1573.33   2
  -3  -1   2 142181. 1363.06   2
  -3  -1   2 140060. 1234.92   3
  -3  -1   3 5523.52 339.367   2
   3   1   3 5430.33 327.799   1
   3  -1   3 5260.57 384.764   2
  -3  -1   3 5413.70 264.995   3
  -3   1   3 5332.26 335.863   2
  -3  -1   4 5368.76 410.128   2
  -3   1   4 5098.15 394.989   2
   3  -1   4 5515.22 458.338   2
   3   1   5 1609.23 293.192   2
   3  -1   5 1371.54 273.650   2
  -3   1   5 1790.79 284.495   2
  -3  -1   5 1681.58 280.875   2
   3   1   6 7861.42 308.151   9
   3  -1   6 7649.38 294.502   6
  -3  -1   6 7434.44 283.460   9
   3   1   6 7437.67 308.564   6
   3  -1   6 7974.82 684.040   2
  -3  -1   6 7891.56 627.498   2
   3   1   6 7668.21 675.926   2
  -3  -1   6 8318.55 343.616   6
  -3   1   6 7728.59 311.242   9
   3  -1   7 176.240 48.7782   6
   3   1   7 285.921 70.9651   9
  -3   1   7 346.793 91.0722   6
  -3   1   7 138.649 60.1625   9
   3   1   7 220.221 59.4735   6
  -3  -1   7 178.132 63.6512   6
  -3  -1   8 3736.57 188.809   6
  -3   1   8 3675.39 191.563   6
  -3   1   9 261.691 34.0564  12
   3  -2   0 179843. 952.782   2
  -3   2   0 174964. 1341.29   4
  -3  -2   1 57652.4 781.591   2
   3  -2   1 60169.9 790.958   2
   3  -2   2 53858.1 1000.23   5
  -3   2   2 53666.5 990.835   4
  -3  -2   2 52468.5 896.612   2
   3  -2   2 54391.8 989.550   2
   3  -2   3 14586.1 628.298   2
  -3  -2   3 15029.5 579.706   2
   3   2   3 13974.1 525.347   1
  -3   2   4 11884.3 604.363   2
   3  -2   4 12469.0 682.699   2
  -3  -2   4 12640.2 636.870   2
   3  -2   5 197.798 130.104   2
  -3   2   5 320.700 128.795   2
  -3  -2   5 511.909 152.121   2
   3   2   5 297.086 156.310   2
  -3  -2   6 17121.8 487.573   6
   3   2   6 17503.8 1043.51   2
   3   2   6 17211.1 481.191   9
  -3  -2   6 16923.6 922.795   2
   3  -2   6 16287.6 430.551   6
   3  -2   6 18389.1 1029.90   2
  -3   2   6 17456.6 475.174   9
   3   2   7 1218.79 119.044   6
   3  -2   7 1099.43 108.588   6
  -3  -2   7 1228.34 137.400   6
  -3   2   7 1258.44 130.867   9
  -3   2   7 1209.80 152.113   6
   3   2   7 1127.53 121.229   9
  -3  -2   8 1421.91 118.308   6
  -3   2   8 1516.47 125.568   6
  -3  -2   8 1714.18 115.179  12
  -3   3  -1 93196.8 941.337   4
   3  -3   0 170820. 1219.60   2
  -3   3   0 173630. 1549.70   4
  -3  -3   1 97618.0 1176.99   2
   3  -3   1 95902.2 1092.51   2
   3  -3   1 93777.7 1190.24   5
  -3  -3   2 11833.0 465.254   2
   3  -3   2 10998.3 476.672   5
  -3   3   2 12208.6 525.924   4
   3  -3   2 11336.4 476.148   2
   3  -3   3 28774.7 899.932   2
  -3   3   3 27211.9 877.819   4
  -3  -3   3 26998.2 818.575   2
   3  -3   4 10061.5 621.000   2
  -3  -3   4 9547.24 570.009   2
   3   3   4 10207.9 569.712   4
   3  -3   5 1728.50 309.092   2
  -3  -3   5 1622.64 283.366   2
   3   3   6 12680.4 433.356   9
  -3  -3   6 11994.5 404.016   6
   3  -3   6 11521.9 366.995   6
  -3   3   6 12664.0 383.666   8
  -3   3   6 11894.2 403.993   9
  -3   3   7 1459.94 142.958   9
  -3  -3   7 1732.62 153.716   6
   3   3   7 1681.08 150.167   9
   3   3   8 450.943 62.4937   9
  -3   3   8 420.353 74.6153   6
  -3  -3   8 513.477 62.6726  12
  -3   4  -1 39520.5 754.421   4
  -3  -4   0 21697.0 412.433   5
   3  -4   0 22798.5 605.949   5
  -3   4   0 22384.6 637.331   4
  -3  -4   1 40859.2 873.489   2
  -3  -4   1 38485.3 534.148   5
   3  -4   1 38127.6 848.310   5
   3  -4   1 39043.1 781.921   2
  -3   4   2 37219.1 1008.63   4
   3  -4   2 35442.1 883.979   2
   3  -4   2 35122.3 926.879   5
  -3  -4   2 36078.8 893.060   2
   3  -4   3 28885.0 939.022   2
  -3   4   3 27930.4 977.413   4
  -3  -4   3 27465.8 886.310   2
   3  -4   4 3163.70 364.638   2
  -3  -4   4 3313.81 355.856   2
   3   4   4 3083.81 357.422   4
  -3  -4   5 1508.40 143.280   6
   3  -4   5 1526.18 131.641   6
   3   4   5 1809.09 172.183   9
   3  -4   5 1911.28 170.490  13
  -3   4   5 1548.41 141.758   8
  -3  -4   5 1625.24 290.059   2
  -3   4   5 1538.17 149.657   9
   3  -4   5 1508.47 283.354   2
  -3   4   6 86.6335 46.0508   8
  -3   4   6 225.215 77.6700   9
   3   4   6 253.398 89.6023   9
  -3  -4   6 294.864 92.9221   6
   3   4   7 2809.57 198.637   9
  -3   4   7 2997.53 197.016   9
  -3  -4   7 3073.83 163.891  12
  -3   4   8 33.0762 40.3862   6
   3   4   8 16.5247 32.9954   9
  -3  -4   8-4.19734 27.6686  12
   3  -5  -1 175.131 81.3983   5
  -3   5  -1 235.249 89.3609   4
  -3  -5   0 35273.7 611.789   5
   3  -5   0 35862.8 850.937   5
  -3   5   0 35245.5 903.491   4
   3  -5   1 142.121 77.8207   5
  -3   5   1 176.615 95.8434   4
   3  -5   1 255.926 96.9244   2
  -3  -5   1 136.469 48.1953   5
  -3  -5   2 49175.0 1150.36   2
   3  -5   2 47441.1 1164.55   5
   3  -5   2 48689.9 1123.26   2
   3  -5   3 7736.42 510.252   2
  -3   5   3 8735.29 589.854   4
  -3  -5   3 7918.81 514.424   2
  -3  -5   4 17303.9 855.794   2
   3  -5   4 18048.5 879.200   2
  -3   5   4 17159.8 928.681   4
   3   5   4 18036.1 928.363   4
   3   5   5 10041.6 401.861   9
   3  -5   5 9802.34 396.930  13
  -3  -5   5 8509.08 662.276   2
  -3   5   5 9123.27 356.927   8
   3  -5   5 9803.52 718.124   2
  -3  -5   5 9561.42 294.771  12
  -3  -5   5 9383.77 342.551   6
  -3   5   5 10544.1 382.384   9
  -3  -5   6 3852.89 187.537  12
   3   5   6 4082.70 261.358   9
  -3   5   6 3789.92 227.753   8
  -3   5   6 3977.17 241.275   9
   3   5   7 369.668 92.6563   9
  -3   5   7 197.948 54.1811   8
  -3  -5   7 208.089 52.8476  12
  -3   5   7 130.648 73.0939   9
  -3   5   8 961.095 85.4927   6
   3   5   8 961.765 83.7942   9
  -3  -6  -1 10246.8 432.036   5
  -3   6  -1 10402.4 508.121   4
   3  -6  -1 11613.5 540.175   5
  -3   6   0 24364.0 843.971   4
   3  -6   0 26524.9 802.516   5
  -3  -6   0 25765.4 596.256   5
   3  -6   1 9520.38 490.280   2
  -3   6   1 10173.6 597.159   4
   3  -6   1 10505.5 545.097   5
   3  -6   2 27314.6 904.390   2
  -3   6   2 26598.6 1033.11   4
   3  -6   2 27299.0 945.305   5
  -3  -6   2 27174.2 951.339   2
   3  -6   3 1312.14 249.712   5
  -3  -6   3 1478.48 253.885   2
   3  -6   3 1456.58 256.370   2
  -3   6   3 1387.82 271.618   4
   3  -6   4 10974.2 400.256  13
   3   6   4 10684.8 770.648   4
  -3  -6   4 10320.0 366.444  13
  -3  -6   4 10022.9 690.017   2
   3  -6   4 10116.9 697.694   2
  -3   6   4 9988.24 751.528   4
   3   6   4 11265.3 403.389   9
   3   6   5 450.140 107.735   9
  -3   6   5 393.725 90.8868   9
   3  -6   5 538.014 116.489  13
   3   6   6 2837.10 220.322   9
  -3   6   6 2493.02 193.043   8
  -3   6   6 2777.36 202.071   9
  -3   6   7 121.636 44.8070   8
  -3   6   7 114.562 59.2679   9
   3   6   7 84.8884 59.5554   9
   3   6   8 3379.21 132.504   9
  -3   6   8 2971.54 117.242   6
   3  -7  -2 61480.8 1441.59   5
  -3   7  -1 3103.96 303.764   4
  -3  -7  -1 3206.32 262.047   5
   3  -7  -1 3359.89 318.078   5
   3  -7   0 81.3431 76.4701   5
  -3   7   0 25.1983 104.198   4
  -3   7   1 3356.45 381.598   4
   3  -7   1 3500.76 337.675   5
   3  -7   2 53733.0 1395.26   2
  -3   7   2 57264.1 1643.73   4
   3  -7   2 56460.3 1449.56   5
  -3   7   3 209.011 157.499   4
  -3  -7   3 66.4129 132.102   2
   3  -7   3 439.035 175.501   2
   3  -7   4 13499.7 837.734   2
   3   7   4 12465.2 884.472   4
  -3  -7   4 13235.3 428.114  13
  -3  -7   4 12741.5 820.835   2
   3  -7   4 14012.6 470.169  13
   3   7   4 14272.2 463.297   9
   3  -7   4 12875.9 409.807  10
  -3   7   4 13883.9 427.251   9
  -3   7   4 13610.4 936.380   4
   3   7   5 736.842 129.064   9
  -3   7   5 539.667 100.322   9
   3  -7   5 595.711 116.343  13
  -3   7   6 1660.66 148.626   9
   3   7   6 1762.05 169.161   9
  -3   7   6 1648.18 156.967   8
  -3   7   7 300.395 59.4478   8
  -3   7   7 315.829 62.3213   9
   3   7   7 491.122 83.8886   9
   3   7   8 980.861 58.6620   9
   3  -8  -7 60.0589 31.9184  14
   3  -8  -3 4778.51 466.894   5
   3  -8  -2 727.922 185.205   5
   3  -8  -1 4170.81 391.269   5
   3  -8   0 553.680 154.442   5
  -3   8   0 387.735 141.584   4
  -3   8   1 3970.91 455.557   4
   3  -8   1 4694.13 425.939   5
  -3   8   2 832.046 229.037   4
   3  -8   2 1012.32 220.844   5
   3  -8   3 4953.50 271.087  13
  -3   8   3 4484.31 530.239   4
   3  -8   3 4977.25 281.625  14
   3  -8   3 4523.43 250.621  10
   3   8   3 4816.86 554.236   4
   3   8   3 4479.49 252.321   9
  -3  -8   3 4762.78 244.057  13
   3  -8   3 4328.09 463.957   2
   3   8   4 7732.41 344.394   9
  -3   8   4 7252.16 306.949   9
   3  -8   4 6957.54 332.918  13
   3  -8   4 6808.41 305.400  10
   3   8   5 273.007 86.8754   9
  -3   8   5 258.939 68.8749   9
   3  -8   5 319.556 92.2589  13
  -3   8   5 382.059 103.042   8
   3   8   6 520.131 93.3253   8
   3   8   6 649.854 106.032   9
  -3   8   6 582.292 85.1513   9
  -3   8   6 464.510 86.2967   8
   3   8   7 89.5538 44.7158   9
  -3   8   7 70.1864 38.4081   8
  -3   8   7 57.1991 36.3186   9
   3   8   7 47.7951 22.4133   8
   3  -9  -6 2232.18 120.420  14
   3  -9  -5 208.161 61.4920  14
   3  -9  -5 285.134 59.2156  10
   3  -9  -4 425.609 67.0775  14
   3  -9  -3 669.580 90.5117  14
   3  -9  -2 1825.31 138.107  14
   3  -9  -2 1318.00 256.359   5
   3  -9  -1 2079.71 293.731   5
   3  -9  -1 2455.54 170.943  10
   3  -9  -1 2237.57 153.890  14
  -3   9   0 3501.17 428.707   4
   3  -9   0 3349.94 372.023   5
   3  -9   0 3638.67 208.608  10
   3  -9   0 3843.54 204.528  14
   3  -9   1 2096.06 163.748  14
  -3   9   1 1938.89 357.445   4
   3  -9   1 2097.79 167.142  10
  -3  -9   1 2123.86 152.855  10
   3  -9   2 1481.12 147.235  14
   3  -9   2 1266.11 135.965  13
   3  -9   2 1398.71 142.619  10
   3  -9   3 562.895 106.123  14
   3  -9   3 519.456 100.211  10
   3  -9   3 702.724 107.069  13
  -3  -9   3 516.765 90.3810  13
   3   9   3 516.320 95.4706   9
  -3   9   4 445.605 82.8258   9
   3  -9   4 428.472 97.6003  13
   3  -9   4 471.043 93.6559  10
   3   9   4 383.980 97.8940   9
   3  -9   5 179.501 76.1044  13
  -3   9   5 179.808 78.5615   8
  -3   9   5 247.455 66.7819   9
   3   9   5 70.9184 63.7301   9
   3   9   6 2691.90 164.470   9
   3   9   6 2215.81 154.922   8
  -3   9   6 2406.28 135.493   9
  -3   9   6 2810.14 171.322   8
  -3   9   7 35.4792 20.5682   8
   3   9   7 19.5487 22.3675   9
  -3 -10  -6 2143.94 106.544  10
   3 -10  -6 2285.96 99.1386  14
   3 -10  -5 219.087 47.1422  10
   3 -10  -5 329.555 54.6996  14
   3 -10  -4 1123.32 114.826  10
   3 -10  -4 1099.30 101.184  14
   3 -10  -3 7241.51 293.816  10
   3 -10  -3 7158.73 267.967  14
   3 -10  -2 14701.7 425.781  10
   3 -10  -2 14637.4 394.592  14
   3 -10  -1 1478.94 139.600  10
   3 -10  -1 1411.80 130.602  14
  -3 -10   0 12150.4 381.050  10
   3 -10   0 12899.4 409.510  10
   3 -10   0 12651.9 387.787  14
  -3  10   1 1709.29 329.287   4
   3 -10   1 1355.08 134.099  14
   3  10   1 1961.25 337.859   4
  -3 -10   1 1466.54 134.934  10
   3 -10   1 1584.01 154.969  10
   3 -10   2 15294.9 462.651  10
   3 -10   2 15178.2 451.099  13
   3 -10   2 14967.7 468.122  14
   3 -10   3 7228.51 323.160  13
   3  10   3 7395.72 305.998   9
   3 -10   3 7278.49 313.668  10
   3  10   4 841.398 116.930   9
   3 -10   4 1017.80 112.971  10
   3 -10   4 1107.77 132.277  13
  -3  10   5 436.593 62.8426   9
   3  10   5 470.944 81.7196   9
  -3  10   5 366.066 80.9200   8
   3  10   6 2277.83 121.501   9
  -3  10   6 2357.51 138.253   8
  -3  10   6 2055.18 93.9437   9
   3  10   6 2149.38 131.179   8
  -3 -11  -5 70.1759 40.2745  10
   3 -11  -5 42.5845 28.0796  14
   3 -11  -5 63.3328 29.1995  10
   3 -11  -4 1682.58 128.552  10
   3 -11  -4 1766.39 119.133  14
   3 -11  -3 341.383 67.4896  14
   3 -11  -3 356.780 81.0830  10
   3 -11  -2 3485.47 214.011  10
   3 -11  -2 3499.79 193.607  14
  -3 -11  -1 625.801 101.479  10
   3 -11  -1 634.865 89.0098  14
   3 -11  -1 642.924 109.294  10
   3 -11   0 13290.1 401.513  14
   3 -11   0 13787.7 432.359  10
  -3 -11   0 13062.1 400.300  10
   3 -11   1 672.173 103.873  14
   3 -11   1 709.361 118.169  10
  -3 -11   1 678.930 98.8487  10
   3 -11   2 3348.88 216.693  14
   3 -11   2 3067.04 210.259  10
   3 -11   3 331.682 76.7346  10
   3 -11   3 447.886 85.9076  13
   3  11   4 1780.73 131.702   9
   3 -11   4 1647.09 121.994  10
  -3  11   4 1768.69 150.713   8
   3 -11   4 1655.25 137.047  13
   3  11   5 134.828 42.3680   9
  -3  11   5 64.8270 47.7731   8
   3  11   6 414.546 45.2078   8
  -3  11   6 549.085 51.8037   8
  -3 -12  -5 584.776 55.5360  10
   3 -12  -4 211.408 48.9720  10
  -3 -12  -4 144.977 46.5725  10
   3 -12  -3 198.437 48.6177  14
  -3 -12  -3 178.168 68.3748  10
   3 -12  -3 60.7202 53.3303  10
   3 -12  -2 524.554 77.8181  14
   3 -12  -2 636.943 96.9370  10
  -3 -12  -2 543.011 94.0855  10
   3 -12  -1 1411.53 145.214  10
   3 -12  -1 1250.91 119.137  14
  -3 -12  -1 1180.41 124.748  10
   3 -12   0 108.872 68.5536  10
  -3 -12   0 97.3786 51.9621  10
   3 -12   0 75.0603 56.4526  14
   3 -12   1 1327.73 140.929  10
   3 -12   1 1061.57 115.831  14
  -3 -12   1 1398.74 128.190  10
  -3  12   2 517.284 85.3347   8
   3 -12   2 575.533 93.3869  10
   3 -12   3 89.5849 41.2346  10
  -3  12   3 31.2715 40.5539   8
  -3  12   4 144.619 49.9151   8
  -3  12   5 580.198 59.4893   8
   3  12   5 543.849 62.3552   8
   3 -13  -4 54.9169 21.1934  10
  -3 -13  -4 45.8756 27.6400  10
  -3 -13  -3 22.7097 38.4127  10
   3 -13  -3-27.0812 39.7068  10
  -3 -13  -2 660.125 87.1091  10
   3 -13  -2 433.013 74.0530  10
  -3 -13  -1 181.338 57.0057  10
   3 -13  -1 265.757 72.5414  10
   3 -13   0 455.016 64.8700  14
  -3 -13   0 440.485 77.4093  10
   3 -13   1 186.563 60.5959  10
  -3 -13   1 321.102 63.9845  10
   3 -13   2 422.398 72.7291  10
  -3  13   3 2.54291 24.9367   8
   3 -13   3-100.941 37.6162  10
  -3  13   4 90.3393 22.9322   8
   3  13   4-3.74961 28.4436   8
  -3 -14  -3 240.706 36.1361  10
  -3 -14  -2 349.957 49.3992  10
   3 -14  -2 341.700 54.2322  10
  -3 -14  -1 34.3400 33.2599  10
   3 -14  -1 136.799 45.6392  10
   3 -14   0 26.8524 38.9788  10
  -3 -14   0 83.2332 34.4353  10
   3 -14   1 64.4025 40.8740  10
   3 -14   2 244.738 40.1121  10
  -4   0   0 998599. 3045.23   3
   4   0   0 999999. 2283.79   5
  -4   0   1 988786. 2164.70   2
   4   0   1 979283. 3242.12   5
   4   0   2 391248. 2628.04   1
  -4   0   2 388681. 2045.41   2
  -4   0   3 13645.7 505.329   2
   4   0   3 13575.0 564.219   1
   4   0   4 33442.4 1137.18   2
  -4   0   4 34865.9 873.367   3
  -4   0   4 32555.7 956.202   2
  -4   0   5 11967.0 675.747   2
   4   0   5 11658.9 782.722   2
  -4   0   6 303.462 75.0411   9
  -4   0   6 122.079 61.5710   6
  -4   0   7 10410.1 379.715   6
  -4   0   8 30.8278 46.9901   6
  -4   0   9 650.981 47.7520  12
  -4   1  -1 38148.3 496.202   3
   4  -1  -1 36701.3 424.159   1
   4   1   0 122585. 656.384   5
   4  -1   0 120409. 575.775   2
   4  -1   0 120288. 1067.45   1
   4  -1   1 38826.3 739.136   1
  -4  -1   1 40033.3 559.939   2
  -4   1   1 39781.1 341.203   2
  -4  -1   1 40141.7 663.447   3
  -4   1   2 162077. 1310.71   2
   4  -1   2 164470. 1767.00   1
  -4  -1   2 162520. 1441.64   2
  -4  -1   2 163236. 1477.22   3
  -4  -1   3 8449.25 367.032   3
   4   1   3 8534.46 435.044   1
  -4   1   3 7970.06 392.048   2
  -4  -1   3 8382.06 411.246   2
   4  -1   3 8477.16 491.381   2
  -4  -1   4 15896.9 681.886   2
   4  -1   4 17189.3 815.881   2
  -4   1   4 16016.1 668.370   2
  -4  -1   5 23297.9 964.106   2
  -4   1   5 24324.2 948.104   2
   4  -1   5 24178.1 1101.88   2
   4   1   5 23541.3 1107.44   2
   4  -1   6 5659.12 578.942   2
  -4  -1   6 5376.34 281.566   6
   4   1   6 4883.88 547.150   2
   4  -1   6 4958.68 231.855   6
  -4   1   6 5453.36 262.394   9
   4   1   6 5378.35 253.969   9
  -4  -1   7 896.261 120.222   6
   4   1   7 811.051 94.9689   9
   4  -1   7 627.919 91.0595   6
  -4   1   7 795.640 116.846   6
  -4   1   8 253.936 66.8012   6
  -4  -1   8 221.651 62.0224   6
  -4   1   9 633.277 45.8855  12
   4  -2   0 3141.80 120.483   2
  -4  -2   1 322506. 1892.05   2
   4  -2   1 321347. 1880.99   2
   4  -2   2 1998.40 203.478   2
  -4  -2   2 1687.32 167.934   2
   4  -2   2 1737.10 195.847   5
  -4  -2   2 1654.27 150.558   3
  -4   2   3 5070.56 314.848   2
  -4  -2   3 5251.77 272.603   3
   4   2   3 4980.29 337.599   1
  -4  -2   3 4972.85 331.854   2
   4  -2   3 4594.11 363.283   2
   4  -2   4 12614.6 701.544   2
  -4   2   4 12172.6 589.561   2
  -4  -2   4 11575.3 602.661   2
   4  -2   5 150.519 116.314   2
  -4  -2   5 45.2517 87.6405   2
   4   2   6 3618.75 227.030   9
  -4   2   6 4004.41 230.244   9
   4   2   6 3712.77 489.092   2
   4  -2   6 3704.78 204.399   6
  -4  -2   6 4404.22 250.960   6
  -4  -2   6 3036.17 379.988   2
   4   2   7 578.347 90.5031   9
  -4   2   7 577.827 105.448   6
  -4  -2   7 641.817 104.978   6
  -4   2   7 662.164 97.4865   9
  -4   2   8 649.869 87.4094   6
  -4  -2   8 721.031 78.5974  12
  -4  -2   8 580.941 78.3439   6
   4  -3   0 85901.2 828.018   2
  -4   3   0 89347.3 1155.11   4
  -4  -3   1 4081.93 256.600   2
   4  -3   1 4209.43 235.513   2
  -4   3   1 4212.46 289.906   4
   4  -3   1 4482.52 280.238   5
  -4  -3   2 3586.14 263.848   2
  -4   3   2 3807.27 303.194   4
   4  -3   2 4289.68 298.532   2
   4  -3   2 3543.70 295.805   5
  -4  -3   3 12835.9 564.232   2
   4  -3   3 13387.3 627.150   2
   4   3   4 20288.6 810.125   4
   4  -3   4 20189.8 890.614   2
  -4   3   4 19758.2 759.394   2
  -4  -3   4 19786.9 808.434   2
  -4  -3   5 403.620 151.060   2
   4   3   5 588.953 102.110   9
  -4   3   5 455.175 81.0230   9
  -4  -3   5 469.908 77.5442   6
   4  -3   5 700.347 195.661   2
   4  -3   6 5672.19 247.978   6
  -4   3   6 5694.24 277.299   9
  -4  -3   6 5958.99 289.932   6
   4   3   6 6243.84 306.153   9
  -4   3   6 5879.79 268.414   8
  -4   3   7 1334.89 136.911   9
  -4  -3   7 1248.75 133.897   6
   4   3   7 1453.28 140.543   9
  -4  -3   8 1505.46 97.2603  12
   4   3   8 1425.44 99.5946   9
  -4   3   8 1571.83 123.522   6
   4  -4  -1 36489.3 833.071   5
  -4   4  -1 35696.3 726.927   4
  -4  -4   0 530.102 61.2128   5
   4  -4   0 274.439 99.6843   5
  -4   4   0 238.516 94.7006   4
   4  -4   1 36063.0 746.256   2
  -4   4   1 35604.5 913.498   4
   4  -4   1 34869.5 851.637   5
   4  -4   2 51744.9 1158.94   5
   4  -4   2 52950.2 1079.61   2
  -4  -4   2 50227.7 1068.85   2
  -4   4   2 54701.3 1241.20   4
  -4   4   3 90900.5 1783.88   4
   4  -4   3 89472.5 1677.03   2
   4   4   4 7591.07 561.253   4
   4  -4   4 7621.61 565.389   2
  -4  -4   4 7582.03 537.488   2
  -4  -4   5 6601.46 557.814   2
   4   4   5 7955.05 341.986   9
   4  -4   5 6698.71 595.643   2
  -4  -4   5 7376.15 302.404   6
   4  -4   5 7488.61 334.463  13
  -4   4   5 7093.11 305.702   9
  -4   4   5 7096.85 302.813   8
  -4   4   6 5184.56 259.414   8
  -4  -4   6 4943.34 263.288   6
  -4   4   6 5326.90 271.737   9
   4   4   6 5106.57 287.182   9
   4   4   7 3038.58 198.377   9
  -4   4   7 2811.01 164.262   8
  -4  -4   7 3136.95 166.845  12
  -4   4   7 3073.20 194.751   9
  -4  -4   8 1368.15 84.1556  12
   4   4   8 1265.89 96.2056   9
  -4   4   8 1340.13 109.912   6
   4  -5  -1 15968.2 598.159   5
  -4   5  -1 16774.0 571.838   4
  -4  -5   0 40380.9 598.932   5
   4  -5   0 41167.6 946.954   5
   4  -5   1 12937.3 572.414   5
   4  -5   1 12748.8 493.016   2
  -4   5   1 12839.6 609.246   4
  -4   5   2 18452.9 791.531   4
  -4  -5   2 17104.6 691.931   2
   4  -5   2 17128.6 666.901   2
   4  -5   2 16916.9 720.700   5
  -4  -5   3 5065.68 418.934   2
   4  -5   3 4847.54 441.543   5
   4  -5   3 4908.30 404.848   2
  -4   5   3 5129.64 466.334   4
  -4  -5   4 3582.33 394.260   2
   4  -5   4 4540.10 455.388   2
   4   5   4 3825.51 432.612   4
   4   5   5 1002.25 131.461   9
  -4  -5   5 951.427 98.8613  12
  -4  -5   5 929.378 234.832   2
   4  -5   5 956.579 235.971   2
  -4  -5   5 990.811 121.720   6
  -4   5   5 1172.16 131.018   9
   4  -5   5 1080.02 144.381  13
  -4   5   5 884.668 118.778   8
  -4  -5   6 376.539 71.1435  12
  -4   5   6 152.872 65.3457   8
  -4   5   6 238.308 79.3025   9
   4   5   6 291.626 95.3157   9
  -4  -5   7 6260.97 214.377  12
   4   5   7 6175.43 278.856   9
  -4   5   7 6784.79 281.847   9
  -4   5   7 6094.86 241.459   8
  -4   5   8 644.334 71.6966   6
   4   5   8 646.091 66.8246   9
   4  -6  -2 9646.61 545.638   5
   4  -6  -1 65077.3 1314.93   5
  -4   6  -1 62684.8 1243.95   4
  -4  -6  -1 62295.9 1009.93   5
  -4   6   0-111.590 129.397   4
   4  -6   0 88.9174 103.259   5
   4  -6   1 63040.4 1370.39   5
  -4   6   1 60733.3 1452.85   4
   4  -6   1 59708.5 1192.94   2
   4  -6   2 8918.03 520.576   2
  -4   6   2 9520.01 624.437   4
   4  -6   2 8988.78 568.293   5
   4  -6   3 4049.88 422.912   5
   4  -6   3 4035.81 398.389   2
  -4   6   3 4752.55 488.271   4
  -4  -6   3 4277.57 419.891   2
  -4  -6   4 5912.99 531.366   2
  -4   6   4 6906.26 291.810   9
   4  -6   4 6317.26 548.187   2
   4   6   4 5825.60 572.281   4
   4  -6   4 7065.90 326.762  13
   4   6   4 6760.35 314.617   9
  -4   6   5 5277.90 279.616   8
  -4   6   5 5211.41 274.563   9
  -4  -6   5 5183.20 213.923  12
   4  -6   5 5280.16 301.971  13
   4   6   5 5829.01 315.828   9
  -4   6   6 63.3042 61.5097   8
  -4  -6   6 45.8222 35.5254  12
   4   6   6-53.4723 80.3962   9
  -4   6   6 7.94198 62.6308   9
   4   6   7 690.416 98.1410   9
  -4   6   7 834.149 100.333   9
  -4   6   7 647.919 80.8945   8
  -4  -6   7 596.042 61.4647  12
   4   6   8 124.841 35.0277   9
  -4   6   8 92.3859 28.1387   6
  -4  -7  -4 1284.75 133.716   7
   4  -7  -3 38825.2 1283.13   5
   4  -7  -2 7488.74 518.826   5
   4  -7  -1 6526.79 458.709   5
  -4   7  -1 6840.54 460.238   4
  -4   7   0 9372.36 589.895   4
   4  -7   0 9337.60 545.347   5
   4  -7   1 5534.54 445.460   5
  -4   7   1 5713.25 506.204   4
   4  -7   2 7717.73 523.236   2
   4  -7   2 7667.20 557.809   5
  -4   7   2 7849.50 616.866   4
  -4   7   3 37441.5 1431.95   4
   4  -7   3 35679.9 1299.66   5
   4  -7   3 33825.0 1206.54   2
   4  -7   4 1365.43 143.527  10
   4  -7   4 1578.06 309.992   2
  -4  -7   4 1477.69 290.608   2
   4   7   4 1371.24 310.038   4
   4  -7   4 1318.34 149.703  13
   4   7   4 1544.52 164.289   9
  -4   7   4 1434.70 135.901   9
   4  -7   5 12391.5 455.292  13
  -4   7   5 12098.2 398.743   9
  -4   7   5 11986.8 423.867   8
   4   7   5 12710.3 460.543   9
   4   7   6 125.970 71.9080   9
  -4   7   6 0.25724 61.2877   8
  -4   7   6 216.515 75.4520   9
  -4   7   7 975.424 94.8460   8
   4   7   7 1071.26 109.481   9
  -4   7   7 1011.29 98.6755   9
   4  -8  -7 2272.39 104.138  14
   4  -8  -3 25431.8 1074.79   5
  -4  -8  -3 25166.4 590.618   7
   4  -8  -2 1639.65 260.259   5
   4  -8  -1 11079.3 646.982   5
  -4   8   0 2961.01 361.922   4
   4  -8   0 3211.36 346.873   5
   4  -8   1 10697.4 653.233   5
  -4   8   1 10258.3 721.980   4
   4  -8   2 1869.92 285.655   5
  -4   8   2 1903.60 346.927   4
   4  -8   3 24108.5 582.659  10
  -4   8   3 25737.2 1280.13   4
   4  -8   3 25258.5 616.725  13
   4  -8   3 24838.4 627.367  14
   4   8   3 24892.6 593.993   9
  -4  -8   3 24060.8 537.435  13
  -4   8   4 3282.53 201.781   9
   4  -8   4 3289.20 215.563  10
   4  -8   4 3598.71 243.675  13
   4   8   4 3278.62 230.757   9
  -4   8   5 2606.17 208.276   8
   4  -8   5 2456.66 202.899  13
  -4   8   5 2516.34 178.986   9
   4   8   5 2514.45 209.338   9
   4   8   6 832.478 114.118   9
  -4   8   6 887.080 111.467   8
  -4   8   6 960.496 101.893   9
   4   8   7 2639.94 139.416   9
  -4   8   7 2625.62 123.990   9
  -4   8   7 2580.90 130.294   8
   4  -9  -6 369.033 55.9099  14
   4  -9  -5 4668.14 208.185  14
   4  -9  -4 8242.86 293.471  14
   4  -9  -4 7850.91 288.577  10
   4  -9  -3 4669.71 219.014  14
   4  -9  -2 1443.12 124.307  14
   4  -9  -2 1478.15 136.538  10
   4  -9  -2 1240.12 241.054   5
   4  -9  -1 1162.87 122.922  10
   4  -9  -1 1195.45 118.155  14
   4  -9   0 7008.88 279.344  14
  -4   9   0 6897.57 597.500   4
   4  -9   0 6924.74 290.055  10
   4  -9   0 6323.62 523.689   5
   4  -9   1 1031.45 221.667   5
   4  -9   1 983.242 116.402  10
  -4   9   1 1083.67 263.603   4
  -4  -9   1 915.335 103.636  10
   4  -9   1 863.576 104.142  14
   4  -9   2 1375.72 142.967  13
   4  -9   2 1562.41 157.933  14
   4   9   2 1492.84 137.633   9
   4  -9   2 1496.74 149.004  10
  -4   9   2 1615.40 338.635   4
   4   9   3 4543.94 256.053   9
   4  -9   3 4251.21 264.905  14
   4  -9   3 4584.36 265.182  13
   4  -9   3 4144.51 244.000  10
   4  -9   4 7086.28 333.493  13
   4  -9   4 7152.18 314.209  10
   4   9   4 7644.84 336.409   9
  -4   9   5 4511.07 254.457   8
   4  -9   5 4649.53 259.971  13
  -4   9   5 4656.76 215.065   9
   4   9   5 5340.58 272.121   9
  -4   9   6 476.584 80.9034   8
   4   9   6 444.874 79.0697   9
   4   9   6 407.936 78.6842   8
  -4   9   6 486.345 65.9594   9
  -4   9   7 29.9707 19.6811   8
   4   9   7 132.162 32.8977   9
   4 -10  -6 295.554 42.2635  14
   4 -10  -5 203.157 48.8490  14
   4 -10  -4 318.557 67.6796  10
   4 -10  -4 254.105 63.7067  14
   4 -10  -3 3641.71 197.486  14
   4 -10  -3 3351.41 202.482  10
   4 -10  -2 3098.04 190.122  14
   4 -10  -2 3229.87 203.406  10
   4 -10  -1 2132.81 170.470  10
   4 -10  -1 1924.66 151.923  14
   4 -10   0 10294.2 354.418  14
   4 -10   0 10163.3 369.712  10
  -4 -10   0 10747.1 353.648  10
  -4  10   1 2153.75 379.063   4
   4 -10   1 1967.73 174.535  10
  -4 -10   1 2088.05 156.096  10
   4 -10   1 1984.69 166.204  14
   4 -10   2 3349.21 219.653  13
   4 -10   2 3175.45 218.000  10
   4 -10   2 3442.93 229.369  14
   4 -10   3 3366.87 219.039  10
   4  10   3 3421.09 212.715   9
   4 -10   3 3359.22 225.576  13
  -4  10   4 292.280 84.6034   8
   4 -10   4 459.614 92.6943  13
   4  10   4 415.533 87.8065   9
   4 -10   4 284.700 71.6818  10
  -4  10   5 228.784 77.3246   8
   4  10   5 220.046 64.6683   9
   4  10   6 236.593 49.9046   9
   4  10   6 246.991 52.8464   8
  -4  10   6 324.467 58.1841   8
   4 -11  -5 1261.96 86.2949  14
   4 -11  -4 707.388 82.2450  14
   4 -11  -4 762.882 89.4262  10
   4 -11  -3 1950.95 155.602  10
   4 -11  -3 1914.71 139.462  14
   4 -11  -2 230.002 61.9999  14
   4 -11  -2 253.777 71.9456  10
   4 -11  -1 5267.41 249.036  14
  -4 -11  -1 5414.67 260.825  10
   4 -11  -1 5772.59 277.781  10
   4 -11   0 1787.60 166.952  10
   4 -11   0 1774.40 153.167  14
  -4 -11   0 1772.05 148.913  10
  -4 -11   1 4437.44 229.344  10
   4 -11   1 4529.03 262.591  10
   4 -11   2 129.564 52.2434  13
   4 -11   2 135.872 70.5373  10
   4 -11   3 1763.62 156.281  10
   4 -11   3 1973.12 157.974  13
   4  11   3 2071.07 152.098   9
   4 -11   4 702.388 84.7713  10
  -4  11   4 806.691 103.095   8
   4 -11   4 752.033 97.6516  13
   4  11   4 783.516 93.5394   9
  -4  11   5 1583.64 119.884   8
   4  11   5 1358.73 97.2462   9
  -4  11   6 178.687 31.8021   8
   4  11   6 81.6561 25.9804   8
  -4 -12  -5 724.460 59.6655  10
   4 -12  -4 1772.17 100.100  14
   4 -12  -4 1794.54 111.192  10
  -4 -12  -4 1897.52 121.798  10
   4 -12  -3 259.212 55.4018  14
   4 -12  -3 295.116 63.9659  10
  -4 -12  -3 281.225 72.3651  10
   4 -12  -2-3.90184 40.0519  14
   4 -12  -2 53.4195 56.3104  10
  -4 -12  -2 122.690 64.1159  10
   4 -12  -1 144.226 61.4921  14
   4 -12  -1 20.1639 66.4714  10
  -4 -12  -1 119.821 61.5633  10
   4 -12   0 2365.80 166.554  14
  -4 -12   0 2487.71 169.590  10
   4 -12   1 130.379 75.9970  10
  -4 -12   1 247.263 62.5512  10
   4 -12   2-20.8774 49.0420  14
   4 -12   2-25.6891 48.9974  10
   4 -12   3 382.663 71.7469  10
   4 -12   3 321.798 60.8479  13
  -4  12   3 302.821 64.8310   8
  -4  12   4 1585.56 112.824   8
   4  12   5 789.397 69.7184   8
  -4  12   5 832.521 65.5828   8
  -4 -13  -4 351.873 45.5526  10
   4 -13  -3 162.028 47.0637  10
  -4 -13  -3 98.1564 43.8094  10
   4 -13  -2 824.915 98.2539  10
   4 -13  -2 574.324 67.4200  14
  -4 -13  -2 666.552 81.2507  10
  -4 -13  -1 240.261 61.1939  10
   4 -13  -1 255.191 61.7513  14
   4 -13  -1 220.425 75.8336  10
   4 -13   0 232.138 57.1902  14
  -4 -13   0 147.859 51.4875  10
  -4 -13   1 192.552 42.3427  10
   4 -13   1 204.618 53.3169  14
   4 -13   1 348.933 82.8194  10
   4 -13   2 708.839 86.9509  10
  -4  13   3 137.212 32.6312   8
   4 -13   3 145.246 36.8165  10
   4  13   4 266.896 43.1735   8
  -4 -14  -3 113.586 25.8002  10
  -4 -14  -2 198.724 40.5903  10
   4 -14  -2 179.768 42.0489  10
   4 -14  -1 144.942 47.1958  10
  -4 -14  -1 118.984 41.5645  10
  -4 -14   0 17.4899 25.3382  10
   4 -14   0 49.7112 40.0351  10
   4 -14   1 95.5790 41.1277  10
   4 -14   2 150.655 35.3007  10
   5   0   0-20.2433 37.5900   5
   5   0   1-13.9622 57.9440   5
  -5   0   1 85.8544 31.6325   2
  -5   0   2 18.0970 34.7296   2
   5   0   2-56.2628 88.1794   1
  -5   0   3-27.1959 44.8172   2
   5   0   3 39.5771 79.2939   1
  -5   0   4 102.198 66.7055   3
   5   0   4-105.109 126.320   2
  -5   0   4-30.6372 56.8645   2
   5   0   5-155.305 154.365   2
  -5   0   5 94.1474 69.4417   2
  -5   0   6-36.5621 46.6411   9
  -5   0   6-93.1174 76.5510   6
  -5   0   7-23.8604 66.5845   6
  -5   0   8 0.18376 45.7561   6
   5  -1  -1 46507.5 589.392   1
  -5   1  -1 47478.1 647.419   3
   5  -1   0 14723.5 225.838   2
   5  -1   0 14942.6 422.446   1
   5  -1   0 14515.5 374.033   5
   5   1   0 14881.9 268.691   5
  -5  -1   1 51699.0 832.989   3
   5  -1   1 51739.2 916.907   1
  -5  -1   1 50567.1 654.409   2
  -5   1   2 51073.9 676.470   2
  -5  -1   2 51614.1 797.262   2
  -5  -1   2 52165.7 913.371   3
   5  -1   2 54692.2 1040.61   5
   5  -1   2 54615.1 1068.63   1
   5   1   3 29835.9 868.283   1
   5  -1   3 31418.2 943.782   2
  -5  -1   3 30114.7 766.014   2
  -5  -1   3 29856.6 744.312   3
  -5   1   3 28656.7 696.323   2
  -5   1   4 8857.44 474.376   2
   5  -1   4 9057.01 608.140   2
  -5  -1   4 9119.32 514.019   2
   5  -1   5 5233.61 523.361   2
   5   1   5 5204.09 539.487   2
  -5  -1   5 5720.02 469.494   2
  -5  -1   6 1045.96 133.309   6
   5   1   6 986.795 264.243   2
   5  -1   6 704.110 206.498   2
  -5   1   6 837.508 108.088   9
   5   1   6 1021.10 117.512   9
  -5  -1   7 8855.29 345.923   6
  -5   1   7 8852.55 359.603   6
  -5   1   8 589.922 87.3742   6
  -5  -1   8 590.576 80.7725   6
  -5  -1   8 642.557 81.0289  12
   5  -2   0 168490. 817.912   2
   5  -2   1 291125. 1833.86   2
  -5  -2   1 296202. 1891.02   2
  -5   2   2 64186.8 771.059   2
   5  -2   2 67666.2 1213.97   5
   5  -2   2 66473.3 1144.75   2
  -5  -2   2 65282.2 999.488   2
  -5  -2   2 64246.4 994.608   3
  -5   2   3 47816.3 909.536   2
   5  -2   3 50219.7 1202.55   2
   5   2   3 47094.5 1095.87   1
  -5  -2   3 47115.8 1006.33   2
  -5  -2   3 48448.9 906.766   3
  -5  -2   4 20318.9 784.549   2
  -5   2   4 20097.8 714.936   2
   5   2   4 20666.0 786.438   1
   5  -2   4 21513.5 921.911   2
  -5  -2   5 16984.0 818.770   2
   5  -2   5 17162.2 940.129   2
  -5   2   6 1836.12 148.141   8
  -5   2   6 1826.90 156.389   9
  -5  -2   6 1720.00 162.767   6
   5   2   6 1797.21 160.357   9
  -5   2   7 1392.18 130.008   9
  -5  -2   7 1453.64 146.908   6
   5   2   7 1427.18 129.554   9
  -5   2   7 1305.35 153.288   6
  -5  -2   8 136.716 51.0295   6
  -5   2   8 185.494 55.3189   6
  -5  -2   8 207.383 53.6672  12
   5  -3  -1 91230.3 1207.22   5
   5  -3   0 30479.2 695.597   5
   5  -3   0 27893.5 449.833   2
   5  -3   1 80127.5 1220.33   5
   5  -3   1 79351.0 1007.48   2
   5  -3   2 59095.3 1105.23   2
   5  -3   2 58304.3 1201.73   5
  -5  -3   2 57695.5 1041.07   2
  -5   3   2 60884.6 1254.24   4
  -5  -3   3 19286.5 691.096   2
   5  -3   3 19862.9 764.936   2
  -5  -3   4 806.892 179.102   2
   5  -3   4 1071.20 225.873   2
  -5  -3   5 6541.91 533.198   2
   5  -3   5 7497.44 319.780  13
  -5  -3   5 7206.51 300.356   6
  -5   3   5 7346.97 298.770   9
   5  -3   5 7911.59 641.855   2
  -5   3   5 6738.23 284.404   8
   5   3   5 7571.35 324.075   9
  -5   3   6 5007.95 246.575   8
  -5  -3   6 5249.51 272.774   6
  -5   3   6 5238.83 262.817   9
   5   3   6 4905.05 274.169   9
  -5  -3   7 2132.52 168.919   6
  -5   3   7 1986.61 158.371   9
   5   3   7 1955.00 158.975   9
  -5  -3   7 2135.57 148.067  12
  -5  -3   8 102.113 40.1301  12
   5   3   8 119.981 37.7467   9
  -5   3   8 90.9062 48.2618   6
   5  -4  -1 1277.19 172.430   5
  -5   4   0 13608.5 529.132   4
   5  -4   0 12988.6 509.045   5
  -5  -4   0 12994.7 237.587   5
   5  -4   1 1353.57 149.655   2
  -5   4   1 1635.55 213.279   4
   5  -4   1 1539.03 206.547   5
   5  -4   2 15339.5 665.193   5
   5  -4   2 16106.1 604.683   2
  -5   4   2 16644.1 715.672   4
  -5  -4   2 15352.9 599.141   2
  -5  -4   3 4688.07 373.420   2
   5  -4   3 4342.89 377.320   2
   5  -4   3 4135.15 397.700   5
  -5  -4   4 763.201 174.213   2
   5  -4   4 827.331 199.671   2
   5  -4   5 3742.47 242.106  13
   5   4   5 3553.24 233.236   9
   5  -4   5 3633.42 435.960   2
  -5   4   5 3179.11 208.602   8
  -5  -4   5 3187.23 389.084   2
  -5   4   5 3398.24 207.861   9
  -5  -4   5 3538.34 214.308   6
  -5  -4   6 2642.23 170.671  12
  -5  -4   6 2281.26 183.841   6
  -5   4   6 2502.57 189.365   9
   5   4   6 2468.80 203.415   9
  -5   4   6 2441.13 180.995   8
  -5   4   7 13.0169 41.1990   8
  -5  -4   7 77.5297 39.6352  12
  -5   4   7 7.11989 60.1618   9
   5   4   7 96.3414 58.9838   9
  -5  -4   8 1090.72 76.3770  12
  -5   4   8 1094.64 99.3739   6
   5   4   8 959.426 80.1147   9
   5  -5  -1 23450.9 752.042   5
   5  -5   0 63.1917 92.3989   5
  -5   5   0 64.5540 70.9789   4
  -5   5   1 25376.9 869.315   4
   5  -5   1 25936.8 842.328   5
   5  -5   1 24342.4 678.975   2
  -5  -5   2 14199.6 639.787   2
   5  -5   2 13927.1 599.238   2
  -5   5   2 14616.3 711.846   4
   5  -5   2 14012.7 683.718   5
   5  -5   3 7442.52 561.246   5
  -5   5   3 7945.28 583.198   4
  -5  -5   3 8088.45 522.860   2
   5  -5   3 7674.60 514.967   2
   5  -5   4 7769.84 591.504   2
  -5  -5   4 7326.24 556.743   2
  -5  -5   5 3277.82 179.675  12
  -5   5   5 3185.86 210.337   9
   5  -5   5 3443.06 244.284  13
  -5  -5   5 2680.69 383.648   2
   5  -5   5 3651.51 439.124   2
  -5  -5   5 3554.51 217.078   6
  -5   5   5 3248.24 215.900   8
   5   5   5 3259.29 232.016   9
  -5  -5   6 3569.54 183.656  12
  -5   5   6 3455.14 221.816   8
   5   5   6 3685.07 251.864   9
  -5   5   6 3780.45 226.544   9
   5  -5   6 3694.07 243.443  13
  -5   5   7 969.582 113.495   9
  -5  -5   7 1040.03 91.7811  12
   5   5   7 820.660 110.606   9
  -5   5   7 879.700 95.8429   8
   5   5   8 412.134 52.3772   9
  -5   5   8 499.980 64.9049   6
  -5  -5   8 445.337 41.9172  12
   5  -6  -2 7144.87 480.052   5
   5  -6  -1 8526.94 494.931   5
  -5   6  -1 8428.63 464.956   4
   5  -6   0 55990.7 1248.13   5
  -5   6   0 53204.7 1276.59   4
   5  -6   1 10268.9 578.707   5
   5  -6   1 9966.82 479.021   2
  -5   6   1 10357.7 606.368   4
   5  -6   2 7152.11 532.434   5
   5  -6   2 7328.90 470.057   2
  -5   6   2 7366.99 568.461   4
  -5  -6   3 5902.59 489.230   2
   5  -6   3 5913.05 530.937   5
   5  -6   3 6071.24 488.555   2
  -5   6   3 6427.14 566.471   4
  -5  -6   4 4329.29 458.629   2
   5  -6   4 5433.75 289.885  13
  -5  -6   4 4866.13 203.233  12
  -5   6   4 4807.93 239.663   9
   5  -6   4 3946.80 431.316   2
   5   6   4 5376.69 288.702   9
   5  -6   4 4947.10 256.351  10
  -5   6   5 18042.6 508.961   8
   5   6   5 18226.2 548.061   9
  -5  -6   5 16699.0 391.816  12
   5  -6   5 18479.5 555.208  13
  -5   6   5 18288.7 485.365   9
  -5   6   6 50.5942 54.3706   9
   5   6   6 189.903 70.2584   9
  -5  -6   6 47.1118 34.1578  12
  -5   6   6 40.3755 55.7501   8
   5  -6   6 165.442 80.8523  13
  -5   6   7 2415.48 149.926   8
  -5  -6   7 2286.19 117.231  12
  -5   6   7 2672.08 161.987   9
   5   6   7 2472.58 169.929   9
   5   6   8 336.595 41.9901   9
  -5   6   8 433.823 48.9763   6
   5  -7  -4 4364.10 464.426   5
  -5  -7  -4 3375.51 209.696   7
   5  -7  -3 9521.25 634.568   5
   5  -7  -2 10546.4 628.351   5
   5  -7  -1 10834.8 608.689   5
  -5   7   0 609.583 166.528   4
   5  -7   0 1102.93 214.607   5
  -5   7   1 11773.0 708.186   4
   5  -7   1 12013.4 665.101   5
  -5   7   2 11609.6 757.311   4
   5  -7   2 10036.3 663.172   5
   5  -7   2 9851.53 585.039   2
   5  -7   3 6477.74 526.046   2
  -5   7   3 7221.94 659.689   4
   5  -7   3 7331.49 322.782  13
   5  -7   3 7243.79 333.381  14
   5  -7   3 6521.52 576.671   5
   5  -7   4 3647.66 434.095   2
  -5   7   4 4191.88 226.354   9
   5   7   4 3626.59 509.577   4
   5  -7   4 3877.62 252.546  13
   5   7   4 4245.22 262.115   9
   5  -7   4 3969.78 239.648  10
   5  -7   5 5967.33 281.176  10
   5   7   5 6720.65 341.593   9
   5  -7   5 6394.13 334.720  13
  -5   7   5 7328.81 327.372   8
  -5   7   5 6584.74 291.441   9
   5   7   6 1239.56 149.243   9
  -5   7   6 1209.17 133.465   8
  -5   7   6 1106.53 119.675   9
  -5   7   7 1388.82 108.670   8
  -5   7   7 1564.89 111.518   9
   5   7   7 1534.11 124.579   9
   5  -8  -7 1498.82 86.2863  14
   5  -8  -3 9239.94 656.157   5
  -5  -8  -3 7839.95 337.585   7
  -5  -8  -2 1809.92 164.982   7
   5  -8  -2 2033.47 305.640   5
   5  -8  -2 1997.15 138.158  14
   5  -8  -1 4013.51 403.880   5
   5  -8   0 46.6910 66.8075   5
  -5   8   0 343.151 133.277   4
  -5   8   1 3951.05 454.382   4
   5  -8   1 4452.12 442.287   5
   5  -8   2 1778.47 295.381   5
   5  -8   2 1902.17 163.307  14
   5  -8   2 1952.87 163.571  10
  -5   8   2 1742.95 326.347   4
   5   8   3 8223.69 344.354   9
   5  -8   3 8510.44 362.200  13
   5  -8   3 7987.04 337.499  10
   5  -8   3 7776.43 602.757   2
   5  -8   3 8702.64 376.929  14
   5  -8   4 619.223 107.027  10
   5   8   4 375.699 96.1290   9
   5  -8   4 407.406 90.5837  13
  -5   8   4 506.115 86.4487   9
   5  -8   5 2943.22 224.077  13
   5   8   5 3027.96 223.964   9
   5  -8   5 2648.91 180.201  10
  -5   8   5 2493.88 170.471   9
  -5   8   5 2889.17 211.160   8
  -5   8   6 385.953 68.0174   9
   5   8   6 322.557 83.2621   9
  -5   8   6 160.058 53.8687   8
   5   8   7 1626.02 110.040   9
  -5   8   7 1313.91 92.1332   8
   5  -9  -6 322.604 55.7404  14
   5  -9  -5 1833.84 131.578  14
   5  -9  -4 1056.72 113.883  10
   5  -9  -4 1023.42 111.128  14
   5  -9  -3 1252.35 122.237  14
   5  -9  -3 1371.21 130.847  10
  -5  -9  -2 587.775 108.357   7
   5  -9  -2 551.774 216.088   5
   5  -9  -2 547.816 82.8057  10
   5  -9  -2 562.192 86.1044  14
   5  -9  -1 369.235 155.621   5
   5  -9  -1 549.265 82.4818  14
   5  -9  -1 705.418 100.681  10
  -5   9   0 24416.0 1108.20   4
   5  -9   0 24059.8 529.098  14
   5  -9   0 24183.8 540.792  10
   5  -9   0 23814.5 1042.93   5
   5  -9   1 271.658 161.120   5
  -5   9   1 568.702 218.904   4
   5  -9   1 392.137 77.6471  14
   5  -9   1 364.769 76.9229  10
   5  -9   1 412.228 76.0425  13
   5  -9   2 986.845 136.379  14
   5  -9   2 720.571 110.355  13
   5  -9   2 694.135 110.039  10
   5   9   2 814.153 109.487   9
   5   9   3 1529.28 151.491   9
   5  -9   3 1321.28 152.550  13
   5  -9   3 1236.82 141.483  10
   5  -9   3 1389.68 155.604  14
  -5   9   4 1320.32 149.661   8
   5   9   4 1051.84 136.858   9
   5  -9   4 1257.21 150.039  13
   5  -9   4 1284.64 141.430  10
  -5   9   5 2072.48 170.472   8
   5   9   5 2204.80 189.223   9
   5  -9   5 2068.44 179.971  13
  -5   9   5 1792.70 131.037   9
  -5   9   6 332.605 51.6228   9
   5   9   6 279.632 70.1971   9
   5   9   6 343.238 70.0611   8
  -5   9   6 440.910 78.4773   8
  -5   9   7 629.894 50.9019   8
   5   9   7 803.437 60.4594   9
   5 -10  -6 684.813 59.7196  14
   5 -10  -5 889.357 91.8327  14
   5 -10  -4 1254.08 117.465  14
   5 -10  -4 1065.12 106.987  10
   5 -10  -3 7849.49 299.770  10
   5 -10  -3 8164.58 291.846  14
   5 -10  -2 3720.70 210.034  14
   5 -10  -2 3688.91 219.499  10
   5 -10  -1 4348.85 238.295  10
   5 -10  -1 4313.49 229.033  14
   5 -10   0 895.075 126.077  10
  -5 -10   0 837.964 106.422  10
   5 -10   0 807.503 112.371  14
   5 -10   1 3243.87 221.539  10
   5 -10   1 3531.37 222.360  14
  -5 -10   1 3548.69 199.107  10
   5 -10   1 3549.33 219.273  13
   5  10   2 4352.64 236.738   9
   5 -10   2 4429.32 263.629  14
   5 -10   2 3903.22 243.372  10
   5 -10   2 4460.07 254.248  13
   5 -10   3 8755.99 368.379  14
   5 -10   3 8012.16 345.215  13
   5  10   3 8648.44 338.545   9
   5 -10   3 8023.03 339.787  10
  -5  10   4 1395.00 142.579   8
   5 -10   4 1366.72 133.548  10
   5 -10   4 1278.33 139.315  13
   5  10   4 1512.15 146.819   9
  -5  10   5 1289.58 128.323   8
   5 -10   5 1221.53 123.886  13
   5  10   5 1331.12 127.768   9
  -5  10   6 839.145 81.2115   8
   5  10   6 732.648 72.7232   9
   5  10   6 664.358 71.0442   8
   5 -11  -5 128.825 36.1858  14
   5 -11  -4 19.6096 37.5520  14
   5 -11  -4 55.1451 41.3316  10
   5 -11  -3 3963.50 198.164  14
   5 -11  -3 4128.69 213.308  10
   5 -11  -2 254.995 74.9413  10
   5 -11  -2 229.609 63.8729  14
   5 -11  -1 6806.90 301.660  10
  -5 -11  -1 6544.59 279.326  10
   5 -11  -1 6163.75 275.427  14
  -5 -11   0 239.155 67.9065  10
   5 -11   0 239.046 78.4541  10
   5 -11   0 275.916 78.8150  14
   5 -11   1 5723.65 287.623  10
  -5 -11   1 5601.17 246.377  10
   5 -11   1 5727.62 280.641  14
   5 -11   2 120.781 60.7869  14
  -5  11   2 126.757 52.3853   8
   5 -11   2 148.545 65.8316  10
   5 -11   2 65.3200 47.4895  13
  -5  11   3 4097.64 221.688   8
   5  11   3 4282.25 216.533   9
   5 -11   3 4373.66 233.479  13
   5 -11   3 4104.27 229.445  10
  -5  11   4 12.8524 46.1782   8
   5  11   4 125.690 59.9320   9
   5 -11   4 64.9931 47.4118  10
   5 -11   4 13.4388 48.2966  13
   5  11   5 297.701 53.3087   9
  -5  11   5 261.506 54.6464   8
  -5  11   6 147.197 27.8083   8
  -5 -12  -5 145.025 33.5110  10
   5 -12  -4 44.4860 31.1494  10
  -5 -12  -4 78.4399 45.4415  10
   5 -12  -4 73.6674 30.9317  14
   5 -12  -3 65.3796 46.2804  10
   5 -12  -3 164.468 47.0150  14
  -5 -12  -3 143.873 65.1923  10
   5 -12  -2 836.036 99.9708  14
  -5 -12  -2 892.811 109.384  10
   5 -12  -2 740.904 100.010  10
   5 -12  -1 298.988 77.1845  10
  -5 -12  -1 411.929 77.3085  10
   5 -12  -1 385.662 76.0319  14
   5 -12   0 428.713 92.5148  14
   5 -12   0 505.280 107.683  10
  -5 -12   0 250.899 69.5511  10
   5 -12   1 387.377 80.5682  14
   5 -12   1 355.468 85.1987  10
  -5 -12   1 476.184 75.9328  10
   5 -12   2 725.415 106.017  10
   5 -12   2 577.202 92.3341  14
   5 -12   3 58.9610 54.1805  10
  -5  12   3 66.2849 39.9900   8
   5 -12   3 53.6801 39.1078  13
  -5  12   4 83.8000 39.5552   8
   5 -12   4 16.3487 30.6692  10
   5  12   5 101.324 32.2416   8
  -5  12   5 169.091 32.8153   8
  -5 -13  -4 109.150 31.9463  10
   5 -13  -3 573.077 64.2894  10
  -5 -13  -3 583.520 69.6829  10
   5 -13  -2 262.933 53.3346  14
   5 -13  -2 286.715 67.0426  10
  -5 -13  -2 267.560 58.8200  10
   5 -13  -1 3214.29 164.706  14
   5 -13  -1 3606.70 195.110  10
  -5 -13  -1 3321.83 168.613  10
   5 -13   0 1434.01 118.573  14
   5 -13   0 1653.30 141.783  10
  -5 -13   0 1328.12 110.476  10
   5 -13   1 3160.69 170.915  14
   5 -13   1 3580.14 194.294  10
   5 -13   2 224.179 58.7848  10
   5 -13   3 559.107 63.6829  10
   5  13   4 49.0654 24.0850   8
   5 -14  -2 125.062 32.0440  10
  -5 -14  -2 114.958 29.1806  10
  -5 -14  -1 882.214 71.5494  10
   5 -14  -1 1054.32 88.1399  10
   5 -14   0 177.720 51.0300  10
   5 -14   1 1152.11 91.6110  10
   5 -14   2 93.5767 31.1148  10
   6   0  -1 281307. 1523.64   5
  -6   0  -1 285318. 1813.22   3
   6   0   0 2543.55 149.346   5
   6   0   1 297380. 1968.96   5
  -6   0   2 22649.5 470.727   2
   6   0   2 23486.8 736.969   1
   6   0   3 25036.8 848.954   1
  -6   0   3 25746.0 660.610   2
  -6   0   4 52568.0 1199.94   3
  -6   0   4 48671.1 1102.17   2
   6   0   4 49124.3 1429.84   2
   6   0   5 726.360 188.770   2
  -6   0   6 18585.4 538.439   6
  -6   0   7 163.432 65.7506   6
  -6   0   8 447.457 76.5632   6
  -6   0   8 411.911 66.7435  12
   6   1  -1 195435. 965.605   5
   6  -1  -1 196412. 1387.38   1
   6  -1  -1 194401. 1473.67   5
   6   1   0 473.731 65.5276   5
   6  -1   0 521.716 98.3033   5
   6  -1   0 707.064 133.264   1
   6  -1   1 202678. 1950.32   1
   6  -1   1 201481. 1710.29   5
  -6  -1   2 80084.2 1006.83   2
   6  -1   2 79268.0 1371.26   1
  -6  -1   2 81933.4 1226.12   3
   6  -1   2 81042.4 1332.99   5
  -6   1   2 79884.2 785.488   2
   6  -1   3 30257.7 954.822   2
  -6  -1   3 29122.7 794.721   3
  -6  -1   3 28314.9 731.029   2
  -6   1   3 29632.7 673.126   2
   6   1   3 28315.9 896.669   1
   6  -1   4 18679.4 880.379   2
  -6   1   4 17545.1 637.657   2
  -6  -1   4 17183.1 680.132   2
  -6  -1   5 10784.1 614.647   2
   6  -1   5 10336.5 745.084   2
   6   1   5 11044.2 787.652   2
  -6   1   6 10419.2 356.834   9
  -6  -1   6 11289.8 404.565   6
   6   1   6 10581.5 354.184   9
  -6  -1   7 1956.55 169.731   6
  -6   1   7 1853.95 170.481   6
  -6  -1   8 1495.35 121.263   6
  -6   1   8 1515.48 126.972   6
  -6  -1   8 1659.91 112.471  12
   6  -2  -1 18377.3 521.255   5
   6  -2   0 745.790 128.643   1
   6  -2   0 961.148 58.9105   2
   6  -2   0 904.659 123.650   5
  -6  -2   1 18151.6 550.469   3
   6  -2   1 18690.2 623.906   1
   6  -2   1 18065.4 467.464   2
   6  -2   1 19265.7 576.178   5
  -6  -2   2 27681.6 667.799   2
  -6  -2   2 27392.3 702.856   3
   6  -2   2 28906.6 828.559   5
  -6   2   2 28519.4 430.811   2
   6  -2   2 28374.1 765.481   2
  -6  -2   3 62339.2 1161.97   2
  -6  -2   3 63355.3 1129.23   3
   6  -2   3 66329.7 1410.34   2
   6   2   3 61940.4 1330.97   1
  -6   2   3 62208.8 949.655   2
   6   2   4 9672.60 571.662   1
  -6  -2   4 10274.4 554.622   2
   6  -2   4 11049.7 675.489   2
  -6  -2   5 1472.83 248.589   2
  -6   2   5 1643.07 140.782   9
  -6  -2   5 1749.16 153.782   6
   6  -2   5 1193.33 275.143   2
  -6  -2   6 1094.47 133.577   6
  -6   2   6 1032.91 109.485   8
  -6   2   6 1075.39 122.952   9
   6   2   6 1187.53 133.125   9
  -6   2   7 1424.01 159.510   6
  -6  -2   7 1638.11 155.029   6
   6   2   7 1607.88 132.838   9
  -6   2   8-30.5575 48.6977   6
  -6  -2   8-77.8932 43.2701  12
  -6  -2   8 13.1178 38.5698   6
   6  -3  -1 9297.17 407.367   5
   6  -3   0 12585.2 471.530   5
   6  -3   1 8937.82 341.201   2
   6  -3   1 8779.67 431.314   5
  -6  -3   2 4453.46 301.031   2
   6  -3   2 4612.39 319.905   2
   6  -3   2 4984.62 379.533   5
   6  -3   3 35438.4 1034.09   2
  -6  -3   3 34289.0 935.562   2
  -6  -3   4 20600.5 828.273   2
   6  -3   4 20672.7 926.376   2
   6   3   5 2712.90 195.486   9
  -6  -3   5 2333.01 321.774   2
   6  -3   5 2241.86 356.002   2
  -6  -3   5 2748.88 188.479   6
  -6   3   5 2866.33 188.883   9
   6  -3   5 2607.25 192.409  13
  -6   3   5 2440.76 175.000   8
  -6   3   6 4431.87 234.946   8
  -6  -3   6 4623.34 255.695   6
  -6   3   6 4727.66 249.390   9
   6   3   6 4959.21 271.368   9
   6   3   7 277.532 73.2350   9
  -6  -3   7 314.170 73.8939  12
  -6   3   7 131.668 59.1097   9
  -6  -3   7 333.894 91.7302   6
   6   3   8 1516.48 91.2728   9
  -6   3   8 1530.03 121.367   6
  -6  -3   8 1672.62 101.620  12
   6  -4  -1 467.153 155.262   5
   6  -4   0 19148.1 635.041   5
   6  -4   1 501.148 148.257   5
   6  -4   1 320.915 82.8293   2
  -6   4   1 448.303 144.691   4
  -6  -4   2 117754. 1687.41   2
   6  -4   2 120281. 1669.44   2
   6  -4   2 122532. 1936.70   5
   6  -4   3 3465.36 336.732   2
   6  -4   3 3811.36 400.326   5
  -6  -4   3 3761.92 337.742   2
  -6  -4   4 9530.82 598.321   2
   6  -4   4 11109.8 690.949   2
  -6   4   5 1695.16 155.859   8
  -6  -4   5 1046.80 226.580   2
  -6  -4   5 1829.59 154.648   6
   6   4   5 1692.09 168.022   9
   6  -4   5 1345.35 282.876   2
  -6   4   5 1790.07 151.886   9
   6  -4   5 1812.48 174.580  13
  -6  -4   5 1699.60 130.834  12
  -6  -4   6 1304.09 123.724  12
  -6   4   6 1221.06 128.296   9
  -6  -4   6 1318.88 141.374   6
   6   4   6 1440.02 160.247   9
   6  -4   6 1425.04 155.944  13
  -6   4   6 1261.24 133.143   8
  -6  -4   7 4460.55 195.924  12
  -6   4   7 4750.89 229.085   9
   6   4   7 4215.47 228.314   9
  -6   4   7 4345.26 201.097   8
  -6  -4   8 1678.79 92.5976  12
   6   4   8 1526.83 93.6304   9
  -6   4   8 1657.18 122.035   6
   6  -5  -2 46164.6 1149.58   5
   6  -5  -1 2085.48 241.703   5
   6  -5   0 46811.7 1095.40   5
  -6   5   0 44475.7 1097.30   4
  -6   5   1 1899.12 255.992   4
   6  -5   1 2071.96 209.870   2
  -6   5   2 42176.7 1294.11   4
   6  -5   2 40348.1 1196.06   5
   6  -5   2 40748.2 1030.86   2
   6  -5   3 2531.64 295.443   2
  -6  -5   3 2384.07 297.032   2
   6  -5   3 2800.91 373.770   5
   6  -5   4 34892.6 1242.32   2
  -6  -5   4 33133.7 1176.00   2
  -6  -5   5 663.028 86.5429  12
   6  -5   5 840.488 127.542  13
  -6   5   5 577.833 99.2804   8
   6  -5   5 380.246 136.348   2
  -6  -5   5 655.124 99.8284   6
  -6  -5   5 600.676 181.260   2
   6   5   5 630.161 114.828   9
  -6   5   5 647.999 103.860   9
  -6  -5   6 5102.90 221.213  12
   6  -5   6 4681.72 269.255  13
  -6   5   6 4767.57 255.040   8
  -6   5   6 5188.41 256.170   9
   6   5   6 4924.13 288.579   9
  -6   5   7 69.0629 40.2504   8
  -6  -5   7 62.2975 37.9660  12
  -6   5   7 239.679 69.4762   9
   6   5   7 175.580 69.4390   9
  -6  -5   8 958.260 59.1967  12
  -6   5   8 1075.63 87.8993   6
   6   5   8 886.721 68.7308   9
   6  -6  -8 1005.95 60.3123  14
   6  -6  -3 20535.2 901.944   5
   6  -6  -2 231.513 113.806   5
   6  -6  -1 4936.25 393.339   5
  -6   6   0 2272.39 278.180   4
   6  -6   0 2750.88 300.845   5
  -6   6   1 4499.22 417.901   4
   6  -6   1 5134.75 428.428   5
   6  -6   2 11.5618 99.7767   5
   6  -6   2 151.749 92.0464   2
  -6   6   2 165.291 122.606   4
   6  -6   3 17651.1 816.465   2
   6  -6   3 16897.4 929.020   5
   6  -6   4 7487.87 343.492  13
  -6  -6   4 6793.74 246.328  12
  -6  -6   4 6666.47 566.493   2
   6  -6   4 6893.82 305.997  10
   6  -6   4 7234.21 586.594   2
   6   6   4 7187.13 336.866   9
  -6   6   4 7329.38 288.774   9
  -6   6   4 7576.53 325.682   8
   6   6   5 3893.28 262.672   9
  -6  -6   5 3672.92 188.998  12
   6  -6   5 3614.96 254.439  13
  -6   6   5 4073.41 247.797   8
  -6   6   5 3666.48 219.833   9
  -6   6   6 1143.99 133.678   8
  -6  -6   6 1125.76 100.279  12
  -6   6   6 1266.97 129.709   9
   6  -6   6 1444.76 161.786  13
   6   6   6 1101.72 145.047   9
  -6  -6   7 708.693 69.5655  12
  -6   6   7 768.230 86.8093   8
   6   6   7 823.130 102.081   9
  -6   6   7 848.385 95.8937   9
   6   6   8 823.843 56.5166   9
  -6   6   8 822.040 63.8926   6
   6  -7  -4 3354.74 422.282   5
  -6  -7  -4 2502.26 183.833   7
   6  -7  -3 20337.4 938.366   5
  -6  -7  -3 17371.6 472.391   7
   6  -7  -2 13649.3 731.507   5
   6  -7  -1 8991.43 571.136   5
  -6   7   0 3596.09 382.317   4
   6  -7   0 3860.32 380.640   5
   6  -7   1 9292.30 607.624   5
  -6   7   1 9203.85 643.420   4
   6  -7   2 13528.5 680.304   2
   6  -7   2 12759.7 774.318   5
   6  -7   3 16585.7 952.153   5
   6  -7   3 15279.9 805.758   2
   6  -7   3 17562.2 484.553  10
   6  -7   3 16558.1 507.736  14
   6  -7   3 17442.1 505.203  13
   6  -7   4 1785.92 299.629   2
  -6   7   4 1803.27 170.550   8
  -6  -7   4 1894.24 131.173  12
   6  -7   4 1752.75 162.123  10
   6   7   4 1936.02 347.647   4
  -6   7   4 2091.28 159.006   9
   6   7   4 2006.91 186.083   9
   6  -7   4 2065.09 189.226  13
  -6  -7   5 358.768 67.2858  12
   6  -7   5 121.254 72.3485  13
  -6   7   5 391.937 85.3589   9
  -6   7   5 321.861 91.7282   8
   6  -7   5 427.531 93.2170  10
   6   7   5 338.543 100.036   9
  -6  -7   6 930.150 85.3142  12
  -6   7   6 1154.70 129.445   8
   6   7   6 1184.43 144.384   9
  -6   7   6 1050.42 109.984   9
   6  -7   6 1032.61 131.744  13
  -6   7   7 98.9726 37.7555   8
   6   7   7 187.446 56.6813   9
   6  -8  -7 37.7355 29.4692  14
  -6  -8  -4 5004.33 263.734   7
   6  -8  -3 60.7817 47.4770  14
  -6  -8  -3 32.1793 44.9700   7
   6  -8  -3 82.0965 46.5206  10
   6  -8  -3 18.5203 63.8787   5
   6  -8  -2 12192.6 358.316  10
   6  -8  -2 12643.2 743.513   5
   6  -8  -2 12540.2 349.797  14
  -6  -8  -2 13271.2 428.737   7
   6  -8  -1 13596.9 753.647   5
   6  -8   0 1346.81 246.226   5
  -6   8   1 14099.0 867.533   4
   6  -8   1 14226.4 804.735   5
   6  -8   2 13094.1 816.628   5
   6  -8   2 14453.2 451.510  14
   6  -8   2 14258.9 434.112  10
   6  -8   2 13922.6 439.455  13
   6  -8   3 174.046 91.7196  14
   6  -8   3 100.784 71.7262  10
   6  -8   3 110.883 83.3190   2
   6  -8   3 22.8096 62.3544  13
   6   8   3 40.7670 56.3877   9
  -6   8   4 4487.32 259.979   8
   6  -8   4 3773.29 253.861  13
   6   8   4 4140.92 257.289   9
   6  -8   4 4099.63 249.057  10
   6  -8   5 1025.28 136.292  13
   6  -8   5 838.582 110.506  10
   6   8   5 877.917 139.033   9
  -6   8   5 1172.43 118.254   9
  -6   8   5 1095.18 134.592   8
  -6   8   6 2427.86 144.721   9
   6   8   6 2479.76 181.150   9
  -6   8   6 2518.48 173.202   8
  -6   8   7 65.7338 32.2800   8
   6   8   7 37.4246 37.1984   9
   6  -9  -6 396.141 59.5626  14
   6  -9  -5 214.054 62.5882  14
   6  -9  -4 8986.57 300.528  10
   6  -9  -4 9744.35 315.570  14
  -6  -9  -3 3073.65 221.246   7
   6  -9  -3 3183.56 189.040  14
   6  -9  -3 3317.24 195.553  10
  -6  -9  -2 362.781 90.9554   7
   6  -9  -2 356.785 67.2075  10
   6  -9  -2 244.006 60.8203  14
   6  -9  -1 1606.29 139.460  14
   6  -9  -1 1284.39 271.490   5
  -6  -9  -1 1747.15 167.974   7
   6  -9  -1 1806.53 151.550  10
   6  -9   0 9155.19 665.380   5
   6  -9   0 9383.48 342.786  10
   6  -9   0 8995.28 328.531  14
   6  -9   1 1432.64 139.216  14
   6  -9   1 1771.31 160.173  10
   6  -9   1 1322.33 285.749   5
   6  -9   1 1423.03 140.623  13
   6  -9   2 301.979 74.7163  13
   6  -9   2 507.549 107.694  14
   6  -9   2 344.077 82.2059  10
   6  -9   3 3124.57 227.931  13
   6  -9   3 2998.08 228.580  14
   6  -9   3 3002.49 213.486  10
   6   9   3 2791.03 203.782   9
   6   9   4 8277.46 349.003   9
   6  -9   4 7595.59 328.712  10
  -6   9   4 8354.27 343.677   8
   6  -9   4 7850.06 352.565  13
  -6   9   5 266.929 81.8248   8
   6   9   5 227.941 81.1539   9
   6  -9   5 176.187 85.0906  13
  -6   9   5 139.907 47.0567   9
   6   9   6 356.372 66.9554   9
  -6   9   6 402.554 76.9100   8
   6   9   6 333.530 64.7687   8
   6   9   7 98.0714 24.4240   9
   6 -10  -6 461.333 50.1223  14
   6 -10  -5 197.979 54.6203  14
   6 -10  -4 514.490 84.2187  14
   6 -10  -4 587.647 81.1168  10
   6 -10  -3 641.684 96.0531  10
   6 -10  -3 649.618 99.0384  14
   6 -10  -2 6972.69 283.126  14
   6 -10  -2 6761.85 288.966  10
   6 -10  -1 393.550 87.5601  14
   6 -10  -1 479.903 93.9706  10
   6 -10   0 6992.28 298.416  14
   6 -10   0 7010.88 313.046  10
  -6 -10   0 6711.72 276.045  10
   6 -10   1 434.018 79.6417  13
   6 -10   1 490.754 105.576  10
   6 -10   1 574.988 108.856  14
   6 -10   2 6734.03 323.302  14
  -6  10   2 6538.13 292.634   8
   6 -10   2 7213.14 324.198  10
   6 -10   2 6646.36 311.232  13
   6  10   2 6661.38 295.459   9
  -6  10   3 592.750 101.251   8
   6 -10   3 668.629 112.251  13
   6  10   3 547.716 99.9699   9
   6 -10   3 659.294 121.978  14
   6 -10   3 531.387 104.771  10
   6 -10   4 496.181 99.0254  13
  -6  10   4 519.237 95.4202   8
   6 -10   4 559.833 89.7456  10
   6  10   4 768.131 111.990   9
  -6  10   5 281.142 71.9843   8
   6 -10   5 322.054 75.3680  13
   6  10   5 245.679 68.8145   9
  -6  10   6 544.376 64.4156   8
   6  10   6 448.083 57.8735   8
   6  10   6 568.002 63.0904   9
   6 -11  -5 95.9109 32.8432  14
   6 -11  -4 1694.89 120.716  14
   6 -11  -4 1307.09 106.487  10
   6 -11  -3 1339.16 122.437  10
   6 -11  -3 1455.56 124.852  14
   6 -11  -2 556.524 93.8079  10
   6 -11  -2 516.797 93.4137  14
   6 -11  -1 4674.16 243.459  14
  -6 -11  -1 4622.94 233.102  10
   6 -11  -1 4617.21 250.215  10
   6 -11   0 1487.13 163.321  10
  -6 -11   0 1454.28 132.333  10
   6 -11   0 1684.11 154.880  14
   6 -11   1 4264.40 254.453  10
   6 -11   1 4325.32 247.411  14
  -6  11   2 648.285 85.5770   8
   6 -11   2 660.911 101.076  13
   6 -11   2 691.879 111.358  10
   6 -11   2 731.912 115.541  14
   6 -11   3 1418.35 137.364  10
   6  11   3 1558.74 135.442   9
  -6  11   3 1420.01 130.144   8
   6 -11   3 1617.11 150.905  13
  -6  11   4 1879.19 141.060   8
   6 -11   4 1670.70 127.477  10
   6  11   4 1920.77 142.940   9
   6 -11   4 1674.07 137.119  13
   6  11   5 105.442 39.3597   9
  -6  11   5 121.836 49.4999   8
  -6 -12  -5 443.820 44.7111  10
   6 -12  -4 857.218 75.4734  14
   6 -12  -4 757.699 65.8251  10
  -6 -12  -4 966.598 88.8925  10
   6 -12  -3 457.315 68.4308  14
   6 -12  -3 338.644 61.3816  10
  -6 -12  -3 382.188 71.0099  10
   6 -12  -2 1437.57 131.064  10
  -6 -12  -2 1313.88 120.451  10
   6 -12  -2 1284.54 118.744  14
   6 -12  -1 50.7262 67.2484  10
  -6 -12  -1 84.4824 42.9546  10
   6 -12  -1 17.9020 48.0133  14
   6 -12   0 10341.5 362.435  10
  -6 -12   0 9265.51 299.957  10
   6 -12   0 9471.46 333.783  14
   6 -12   1-23.6925 61.1867  10
   6 -12   1 173.924 73.7724  14
   6 -12   2 1126.22 105.803  13
   6 -12   2 1083.77 124.239  10
   6 -12   2 1131.10 124.132  14
   6 -12   3 365.596 63.6278  13
  -6  12   3 320.695 59.0858   8
   6 -12   3 337.231 65.7484  10
   6 -12   4 816.180 72.7463  10
  -6  12   4 907.371 80.3370   8
  -6  12   5 313.335 36.1283   8
   6  12   5 282.334 42.2258   8
  -6 -13  -4 903.060 61.7652  10
   6 -13  -3-8.71637 27.9223  10
   6 -13  -3-24.3811 25.8783  14
  -6 -13  -3 17.7145 32.2857  10
   6 -13  -2 479.108 72.5465  10
  -6 -13  -2 447.351 67.4961  10
   6 -13  -2 447.460 64.1975  14
   6 -13  -1 441.892 69.2622  14
   6 -13  -1 475.768 82.8952  10
  -6 -13  -1 287.012 56.2650  10
   6 -13   0 2689.67 168.769  10
  -6 -13   0 2366.29 135.810  10
   6 -13   0 2316.91 148.440  14
   6 -13   1 424.581 80.0049  10
   6 -13   1 418.716 74.4510  14
   6 -13   2 459.276 79.6609  10
   6 -13   3 87.1508 38.0924  10
   6  13   4 562.350 53.3007   8
  -6 -14  -2 65.3554 21.6082  10
   6 -14  -2 180.391 36.1329  10
   6 -14  -1 736.122 72.4725  10
  -6 -14  -1 579.409 53.7271  10
   6 -14   0 1197.17 94.0046  10
   6 -14   1 611.156 68.6295  10
   6 -14   2 120.825 30.9195  10
   7   0  -1 39.4994 42.1379   5
  -7   0  -1 33.6138 53.0996   3
  -7   0   0 205.097 83.7822   3
   7   0   0-52.1167 49.5596   5
   7   0   1 85.9486 86.5282   5
  -7   0   1 85.6130 72.6036   3
  -7   0   2 124.649 39.5333   2
  -7   0   2 95.9777 74.2672   3
   7   0   3-101.661 113.244   1
  -7   0   3 7.83821 44.5638   2
  -7   0   3 80.6564 81.2187   3
   7   0   4 9.61970 124.689   2
  -7   0   4 152.891 98.1845   3
   7   0   5-262.885 160.721   2
  -7   0   5-18.7737 36.7951   9
  -7   0   6 86.0624 72.8934   6
  -7   0   7-61.6173 75.5928   6
  -7   0   8 5.41765 42.8396   6
  -7   0   8-7.93251 42.2224  12
   7  -1  -1 97880.9 1097.04   1
   7   1  -1 98747.7 742.522   5
  -7   1  -1 96850.8 1138.65   3
   7  -1  -1 98648.0 1095.73   5
  -7  -1   0 33162.4 738.558   3
   7  -1   0 31417.4 625.422   5
   7  -1   0 31223.4 737.574   1
   7   1   0 32266.0 503.591   5
   7  -1   1 97215.8 1262.50   5
  -7  -1   1 99898.7 1347.35   3
  -7  -1   2 20666.1 515.912   2
  -7  -1   2 22292.0 685.524   3
  -7   1   2 22574.9 372.961   2
   7  -1   2 22183.9 718.633   5
   7  -1   2 21378.1 754.742   1
   7  -1   3 67958.9 1450.47   2
   7   1   3 64850.8 1442.05   1
  -7  -1   3 65675.5 1108.79   2
  -7  -1   3 66585.0 1275.62   3
   7  -1   4 4072.34 416.860   2
  -7  -1   4 4252.40 331.747   2
   7   1   4 4452.95 411.876   1
  -7   1   5 3247.50 191.580   9
  -7  -1   5 3296.20 220.519   6
   7  -1   5 3348.95 426.345   2
   7   1   5 3202.91 440.051   2
  -7   1   6 6278.17 279.574   9
  -7  -1   6 6300.76 304.819   6
  -7  -1   7 3106.73 205.362   6
  -7   1   7 2632.28 197.277   6
  -7   1   8 1128.45 94.6861  12
  -7  -1   8 1110.88 93.7624  12
  -7   1   8 1078.53 105.675   6
  -7  -1   8 936.004 95.6393   6
   7  -2  -1 60069.7 956.960   5
  -7   2  -1 60506.6 922.657   3
   7  -2   0 14634.8 202.271   2
   7  -2   0 15099.9 526.918   1
   7  -2   0 15424.3 490.353   5
   7  -2   1 63754.0 895.669   2
   7  -2   1 65450.6 1204.09   1
  -7  -2   1 65913.4 1119.39   3
   7  -2   1 67791.1 1132.65   5
   7  -2   2 92543.3 1404.85   2
   7  -2   2 94872.9 1562.44   5
  -7  -2   2 92282.7 1392.05   3
  -7  -2   3 16848.0 615.550   2
   7  -2   3 18121.0 754.360   2
  -7  -2   3 16744.6 631.638   3
   7   2   3 17462.2 760.854   1
   7  -2   4 22303.9 972.454   2
   7   2   4 21102.4 889.405   1
  -7  -2   4 21534.5 796.748   2
   7  -2   5 7143.49 617.074   2
  -7   2   5 6396.92 275.152   9
  -7  -2   5 6953.23 301.979   6
   7   2   5 6705.51 293.378   9
  -7   2   5 6769.82 284.791   8
  -7  -2   6 9100.66 357.473   6
   7   2   6 9304.40 352.291   9
  -7   2   6 8844.46 320.781   8
  -7   2   6 8768.34 332.243   9
  -7  -2   7 5031.08 251.473   6
   7   2   7 4671.12 214.855   9
  -7   2   7 4775.64 272.070   6
  -7  -2   7 5443.91 237.195  12
  -7  -2   8 650.216 70.6704  12
  -7   2   8 633.790 71.4015  12
  -7   2   8 711.151 85.7948   6
  -7  -2   8 604.247 78.4862   6
   7  -3  -1 11621.3 476.178   5
   7  -3   0 206.841 90.1856   5
   7  -3   1 12450.6 533.877   5
   7  -3   1 12059.3 398.493   2
  -7  -3   2 26977.3 743.465   2
   7  -3   2 26179.4 755.252   2
   7  -3   2 27680.6 903.900   5
   7  -3   3 961.658 216.518   5
  -7  -3   3 1040.70 172.166   2
   7  -3   3 1047.25 191.173   2
   7   3   4 1126.87 215.222   1
   7  -3   4 1233.07 244.200   2
  -7  -3   4 1060.34 203.513   2
  -7   3   5 21174.1 516.920   8
   7   3   5 22137.4 560.973   9
  -7  -3   5 22902.5 537.230   6
  -7   3   5 21405.4 504.262   9
   7  -3   5 21856.1 1093.72   2
  -7  -3   5 20992.5 923.364   2
   7  -3   5 21850.1 551.945  13
  -7   3   6 5046.83 251.224   8
  -7  -3   6 5724.40 283.508   6
  -7   3   6 5524.31 267.272   9
   7   3   6 5660.77 291.960   9
   7   3   7 5785.98 252.552   9
  -7  -3   7 6041.75 236.645  12
  -7  -3   7 6071.56 267.336   6
  -7  -3   8 257.428 47.7875  12
  -7   3   8 280.991 46.2615  12
  -7   3   8 293.190 61.2554   6
   7  -4  -2 2016.85 236.158   5
   7  -4  -1 4548.74 325.786   5
   7  -4   0 2618.11 260.134   5
   7  -4   1 4248.95 252.058   2
   7  -4   1 4224.64 345.805   5
   7  -4   2 2033.79 279.164   5
   7  -4   2 1995.88 223.288   2
   7  -4   3 10316.5 587.335   2
  -7  -4   3 9523.89 534.295   2
   7  -4   3 10061.8 657.506   5
  -7  -4   4 376.119 141.234   2
   7  -4   4 431.993 165.000   2
  -7  -4   5 5598.89 509.164   2
   7   4   5 6053.89 310.126   9
  -7   4   5 5482.05 270.772   8
   7  -4   5 5788.11 303.617  13
   7  -4   5 5968.59 569.950   2
  -7  -4   5 5623.60 272.673   6
  -7   4   5 6100.83 272.822   9
  -7  -4   5 5820.09 242.632  12
  -7   4   6 1464.20 145.008   8
  -7  -4   6 1575.05 131.515  12
  -7  -4   6 1399.95 140.645   6
  -7   4   6 1365.81 139.139   9
   7   4   6 1457.42 162.033   9
   7  -4   6 1603.14 154.888  13
  -7  -4   7 2006.04 134.912  12
   7   4   7 1868.98 151.032   9
  -7   4   7 1749.32 128.629   8
  -7  -4   8 815.229 64.6296  12
   7   4   8 652.011 55.8301   9
  -7   4   8 807.397 83.8871   6
  -7   4   8 842.325 61.9041  12
   7  -5  -2 20979.2 792.295   5
   7  -5  -1 11156.0 555.217   5
   7  -5   0 12489.0 588.755   5
   7  -5   1 11432.4 454.628   2
   7  -5   1 12570.0 636.446   5
   7  -5   2 21138.2 898.136   5
   7  -5   2 21008.0 740.808   2
  -7  -5   3 30837.2 1054.05   2
   7  -5   3 29886.4 1197.61   5
   7  -5   3 32551.1 1056.26   2
   7  -5   4 4461.20 241.370  10
  -7   5   4 4475.07 236.251   8
   7  -5   4 4613.42 266.003  13
  -7  -5   4 4052.19 420.906   2
   7   5   4 4334.11 253.582   9
  -7  -5   4 4662.57 229.783   6
   7  -5   4 3776.66 418.144   2
  -7   5   5 1282.26 139.274   8
   7  -5   5 971.243 131.993  13
   7  -5   5 1380.91 299.600   2
   7   5   5 1329.69 159.439   9
  -7  -5   5 1303.56 135.592   6
  -7   5   5 1268.02 132.417   9
  -7  -5   5 1282.85 116.189  12
  -7  -5   6 2103.59 144.637  12
  -7   5   6 2059.13 174.416   8
   7  -5   6 2438.36 197.687  13
  -7   5   6 2268.27 167.962   9
   7   5   6 2003.63 190.868   9
  -7   5   7 1943.24 137.108   8
  -7  -5   7 1959.34 122.665  12
   7   5   7 1682.63 141.957   9
  -7   5   8 114.820 38.8705   6
   7   5   8 80.6336 25.5574   9
  -7  -5   8 74.9371 21.8654  12
   7  -6  -8 671.441 46.4675  14
   7  -6  -4 57.2944 105.212   5
  -7  -6  -4 75.2371 42.5864   7
   7  -6  -3 9041.47 605.025   5
   7  -6  -2 2667.26 316.909   5
   7  -6  -1 7228.08 483.745   5
   7  -6   0 19212.4 797.908   5
   7  -6   1 8607.30 564.311   5
   7  -6   2 2275.38 260.791   2
   7  -6   2 1757.11 287.655   5
   7  -6   3 7263.42 526.076   2
   7  -6   3 6713.15 607.218   5
   7  -6   4-50.0812 78.8475  13
  -7  -6   4 4.82624 33.5214  12
  -7   6   4-23.5925 45.5309   8
   7   6   4-80.7776 69.4854   9
   7  -6   4 19.8680 147.547   2
   7  -6   4 32.7678 61.7925  10
  -7   6   4 6.40505 44.7241   9
  -7  -6   5-60.9019 44.3301  12
   7  -6   5 16.0683 79.3307  13
  -7   6   5 1.66194 44.2042   9
  -7   6   5 13.8614 58.9218   8
   7   6   5-5.99054 65.2524   9
   7  -6   6 738.203 111.103  13
   7   6   6 1068.15 140.395   9
  -7   6   6 878.385 108.945   9
  -7   6   6 769.032 111.297   8
  -7  -6   6 727.031 80.9789  12
  -7  -6   7 1031.04 82.6284  12
  -7   6   7 1075.28 100.767   8
   7   6   7 946.883 104.998   9
  -7   6   8 484.760 48.3607   6
  -7  -7  -4 4243.77 238.142   7
  -7  -7  -3 16006.1 463.203   7
   7  -7  -3 17725.0 903.099   5
   7  -7  -2 6737.12 527.836   5
   7  -7  -1 542.398 168.961   5
   7  -7   0 564.749 157.296   5
   7  -7   1 586.346 183.880   5
   7  -7   2 7101.09 478.958   2
   7  -7   2 7346.07 601.414   5
   7  -7   3 16036.5 492.104  13
   7  -7   3 15281.7 790.496   2
   7  -7   3 14790.4 926.921   5
   7  -7   3 16014.7 507.515  14
   7  -7   3 15716.7 469.987  10
  -7  -7   3 15547.9 376.097  12
  -7   7   4 4598.00 255.113   8
  -7  -7   4 4106.42 199.852  12
   7  -7   4 4292.04 252.861  10
   7  -7   4 4450.23 274.372  13
  -7   7   4 4676.67 227.332   9
   7  -7   4 3710.24 433.032   2
   7   7   4 4258.50 270.326   9
  -7  -7   5 508.251 74.2463  12
  -7   7   5 684.251 116.058   8
   7  -7   5 758.019 126.527  13
  -7   7   5 833.268 103.549   9
   7   7   5 829.327 142.305   9
  -7   7   6 934.493 121.517   8
   7   7   6 825.121 125.328   9
  -7   7   6 975.125 106.948   9
  -7  -7   6 684.949 75.8524  12
   7  -7   6 867.406 124.843  13
   7   7   7 115.702 48.9078   9
  -7   7   7 145.052 45.8603   8
   7  -8  -7 667.843 58.9149  14
   7  -8  -6 272.346 64.3906  14
  -7  -8  -4 3171.87 212.122   7
   7  -8  -3 700.783 210.876   5
  -7  -8  -3 548.175 105.526   7
   7  -8  -3 700.486 94.1941  10
   7  -8  -3 809.773 102.242  14
   7  -8  -2 12826.8 765.424   5
   7  -8  -2 12697.7 358.465  14
  -7  -8  -2 12635.0 427.806   7
   7  -8  -2 12109.8 362.152  10
   7  -8  -1 639.449 184.527   5
   7  -8   0 76.5034 125.155   5
   7  -8   1 715.686 104.924  14
   7  -8   1 660.222 93.6130  10
   7  -8   1 700.153 207.645   5
   7  -8   2 11835.6 796.788   5
   7  -8   2 12377.1 423.691  14
   7  -8   2 12212.9 418.456  13
   7  -8   2 12221.8 412.422  10
   7   8   3 826.284 119.926   9
   7  -8   3 842.605 245.394   5
  -7   8   3 806.733 120.344   8
   7  -8   3 801.864 125.410  13
   7  -8   3 702.072 115.294  10
   7  -8   3 904.640 145.829  14
  -7   8   4 3760.09 235.116   8
   7  -8   4 3420.82 240.935  13
   7  -8   4 3406.65 229.365  10
   7   8   4 3728.14 247.709   9
  -7   8   5 418.896 71.2853   9
   7  -8   5 413.313 108.955  13
  -7   8   5 487.111 104.232   8
   7   8   5 478.991 105.856   9
  -7   8   6 132.363 45.4815   9
  -7   8   6 198.481 68.8411   8
   7   8   6 228.389 77.4413   9
  -7   8   7 684.368 64.8712   8
   7   8   7 697.768 69.0022   9
   7  -9  -6 765.212 75.7760  14
   7  -9  -5 2944.56 161.832  14
   7  -9  -4 1806.12 145.961  14
  -7  -9  -3 2347.51 194.207   7
   7  -9  -3 2614.84 172.084  10
   7  -9  -3 2736.78 176.429  14
   7  -9  -2 180.185 135.824   5
  -7  -9  -2 455.412 91.8560   7
   7  -9  -2 507.625 86.1952  10
   7  -9  -2 411.504 79.0917  14
   7  -9  -1 7936.06 627.215   5
   7  -9  -1 8175.48 311.809  14
  -7  -9  -1 8209.76 351.720   7
   7  -9  -1 7851.24 313.030  10
   7  -9   0 16884.3 456.745  14
  -7  -9   0 16272.8 485.795   7
   7  -9   0 17338.3 472.826  10
   7  -9   0 17105.9 930.266   5
   7  -9   1 7156.62 313.929  14
   7  -9   1 7485.44 323.467  10
   7  -9   1 7076.30 312.550  13
   7  -9   2 457.119 97.4779  13
   7  -9   2 259.465 149.785   5
   7  -9   2 589.618 105.213  10
  -7   9   2 436.111 83.2402   8
   7  -9   2 523.821 109.433  14
  -7   9   3 2598.06 192.742   8
   7   9   3 2444.28 198.574   9
   7  -9   3 2484.74 209.836  14
   7  -9   3 2536.89 199.019  10
   7  -9   3 2451.18 207.096  13
   7  -9   4 1431.37 159.423  13
  -7   9   4 1371.54 149.511   8
   7  -9   4 1410.87 146.922  10
   7   9   4 1426.33 153.773   9
   7   9   5 3552.73 224.077   9
  -7   9   5 3483.37 209.977   8
   7  -9   5 3211.45 215.815  13
   7   9   6 586.178 74.6444   8
  -7   9   6 767.292 89.9011   8
   7   9   6 680.936 88.8031   9
   7 -10  -6 1336.88 77.7497  14
   7 -10  -5 1190.38 98.3948  14
   7 -10  -4 292.473 66.3238  14
   7 -10  -3 5484.31 247.775  14
   7 -10  -3 5257.56 239.869  10
   7 -10  -2 6638.68 281.309  14
   7 -10  -2 6065.03 274.711  10
   7 -10  -1 8605.45 327.838  14
   7 -10  -1 8633.99 339.034  10
   7 -10   0 8580.43 337.638  14
   7 -10   0 9284.13 354.191  10
  -7 -10   0 8347.78 300.167  10
   7 -10   1 8050.77 339.030  10
   7 -10   1 8605.08 345.677  13
   7 -10   1 8799.81 355.009  14
  -7  10   2 7471.70 298.894   8
   7 -10   2 6967.57 324.756  13
   7  10   2 7153.90 308.813   9
   7 -10   2 7368.96 327.374  10
   7 -10   2 7448.38 340.702  14
  -7  10   3 5112.57 256.888   8
   7 -10   3 5146.33 290.115  14
   7  10   3 4708.03 256.577   9
   7 -10   3 5145.98 274.421  10
   7 -10   3 4883.31 271.674  13
  -7  10   4 344.507 77.1053   8
   7 -10   4 318.978 78.3029  13
   7 -10   4 351.678 80.3089  10
   7  10   4 512.399 96.1203   9
  -7  10   5 1053.60 110.875   8
   7 -10   5 992.474 111.256  13
   7  10   5 1117.16 117.640   9
  -7  10   6 1409.45 92.2606   8
   7  10   6 1294.33 89.3588   9
   7 -11  -5 1388.57 89.0169  14
   7 -11  -4 454.959 70.9512  14
   7 -11  -3 786.826 96.9550  14
   7 -11  -3 896.023 100.563  10
   7 -11  -2 2761.22 182.131  14
   7 -11  -2 2739.68 182.433  10
   7 -11  -1 3200.84 203.614  10
  -7 -11  -1 3157.59 188.077  10
   7 -11  -1 3140.32 201.156  14
   7 -11   0 14127.7 427.892  14
   7 -11   0 14121.9 436.303  10
  -7 -11   0 12958.9 368.869  10
   7 -11   1 3034.59 211.338  10
   7 -11   1 2804.10 202.437  14
   7 -11   1 2777.58 187.735  13
   7  11   2 2475.43 171.343   9
   7 -11   2 2697.81 199.926  10
   7 -11   2 2536.92 184.001  13
   7 -11   2 2706.06 207.346  14
   7  11   3 673.828 93.5751   9
  -7  11   3 800.840 97.4401   8
   7 -11   3 794.969 108.818  13
   7 -11   3 804.949 113.043  10
  -7  11   4 405.267 68.9314   8
   7 -11   4 309.469 64.8876  10
   7  11   4 405.562 76.9496   9
   7 -11   4 238.451 64.3344  13
  -7  11   5 1228.01 94.5359   8
   7  11   5 1289.52 93.8343   9
  -7 -12  -5 165.035 28.5176  10
   7 -12  -4 607.294 64.0730  14
  -7 -12  -4 736.418 75.8171  10
   7 -12  -3 323.019 59.2469  10
  -7 -12  -3 447.585 74.0647  10
   7 -12  -3 362.346 64.7729  14
   7 -12  -2 390.547 74.2571  10
  -7 -12  -2 447.387 78.5563  10
   7 -12  -2 352.654 76.3494  14
   7 -12  -1 295.787 74.3824  14
   7 -12  -1 425.448 82.1966  10
  -7 -12  -1 431.148 72.1278  10
   7 -12   0 76.1802 62.0628  14
   7 -12   0 68.9132 69.5032  10
  -7 -12   0-47.7199 40.5235  10
   7 -12   1 546.494 99.6451  10
   7 -12   1 554.617 99.4322  14
   7 -12   2 380.997 83.0288  14
   7 -12   2 503.707 95.3369  10
   7 -12   2 307.004 61.6178  13
  -7  12   3 282.576 51.6601   8
   7 -12   3 273.361 62.0128  10
   7 -12   3 307.869 56.4697  13
  -7  12   4 550.933 62.5105   8
   7  12   4 448.406 50.4172   9
   7  12   5 136.625 30.2536   8
   7 -13  -3 358.242 45.8911  14
   7 -13  -3 360.273 45.8984  10
   7 -13  -2 957.595 89.8232  10
  -7 -13  -2 934.002 84.2416  10
   7 -13  -2 978.810 88.7602  14
   7 -13  -1 109.321 49.0123  14
   7 -13  -1 208.083 57.5600  10
  -7 -13  -1 152.601 43.4645  10
   7 -13   0 1297.01 116.591  14
   7 -13   0 1510.39 130.960  10
   7 -13   1 208.911 57.6196  14
   7 -13   1 206.276 64.0715  10
   7 -13   2 988.079 97.7273  10
   7 -13   3 374.650 51.1706  10
   7  13   4 54.4549 21.8780   8
   7 -14  -2 359.306 40.9443  10
   7 -14  -1 901.464 75.8646  10
   7 -14   0 993.952 83.8383  10
   7 -14   1 959.249 79.5011  10
   7 -14   2 391.115 45.0564  10
   8   0  -1 118843. 1095.80   5
  -8   0  -1 119849. 1402.33   3
  -8   0   0 96993.8 1365.73   3
   8   0   0 97408.9 1056.52   5
   8   0   1 117559. 1403.46   5
  -8   0   1 118841. 1581.37   3
  -8   0   2 10470.0 308.872   2
   8   0   2 10341.5 555.621   1
  -8   0   2 10269.5 503.274   3
   8   0   3 71503.4 1572.84   1
  -8   0   3 73129.2 1450.84   3
   8   0   4 7358.10 583.447   2
  -8   0   4 7363.70 493.289   3
  -8   0   5 7408.76 286.472   8
   8   0   5 8368.65 697.636   2
  -8   0   6 12743.4 448.087   6
  -8   0   7 1607.53 146.651   6
  -8   0   8 944.198 83.8323  12
  -8   0   8 911.246 94.1973   6
   8  -1  -1 5588.50 291.082   1
   8  -1  -1 5814.60 286.262   5
  -8   1  -1 5693.39 304.609   3
   8   1  -1 5956.15 200.139   5
   8  -1   0 1886.10 203.030   1
   8  -1   0 1971.48 171.466   5
  -8  -1   0 1921.28 199.792   3
   8   1   0 1961.32 138.800   5
  -8   1   0 1880.84 202.795   3
   8  -1   1 7492.27 430.895   1
  -8  -1   1 7340.63 398.855   3
   8  -1   1 7506.40 373.703   5
  -8  -1   2 50874.2 825.066   2
  -8  -1   2 51846.7 1102.85   3
   8  -1   2 50440.7 1147.60   5
   8  -1   3 28196.4 955.134   2
   8   1   3 26298.7 966.714   1
   8  -1   3 26265.9 976.898   1
  -8  -1   3 26944.4 854.135   3
  -8  -1   3 28542.6 723.115   2
  -8  -1   4 3544.82 326.210   3
   8  -1   4 3528.47 398.854   2
   8   1   4 3481.56 380.462   1
  -8   1   4 4010.44 397.781   3
   8   1   5 2509.09 408.266   2
  -8   1   5 2486.19 169.662   8
  -8  -1   5 2559.80 191.094   6
  -8   1   5 2474.57 167.681   9
   8  -1   5 2309.40 378.439   2
  -8   1   6 1749.37 147.705   8
  -8  -1   6 2223.60 181.024   6
  -8  -1   7 5014.16 255.410   6
  -8   1   7 4768.93 255.971   6
  -8   1   8 180.895 48.1711  12
  -8  -1   8 209.115 48.2703  12
  -8   1   8 256.779 60.2719   6
  -8  -1   8 132.066 44.6942   6
  -8   2  -1 906.111 128.539   3
   8  -2  -1 928.815 122.375   1
   8  -2   0 13862.1 530.100   1
   8  -2   0 14023.2 492.802   5
   8  -2   1 888.939 156.696   5
   8  -2   1 772.987 157.340   1
  -8  -2   1 995.487 163.019   3
   8  -2   1 805.998 108.063   2
  -8  -2   2 20728.9 608.153   2
   8  -2   2 19745.2 665.362   2
   8  -2   2 20464.1 756.015   5
  -8  -2   2 20843.2 702.649   3
  -8  -2   3 16371.4 603.092   2
  -8  -2   3 17443.0 681.049   3
   8   2   3 17615.7 800.564   1
   8  -2   3 17750.5 760.698   2
   8  -2   4 747.153 196.599   2
   8   2   4 785.821 184.837   1
  -8  -2   4 680.803 146.906   2
   8   2   5 1027.44 120.320   9
  -8   2   5 850.461 108.382   9
   8  -2   5 803.259 228.703   2
  -8  -2   5 950.474 116.348   6
  -8   2   5 842.168 104.728   8
  -8   2   6 1507.73 137.472   8
  -8   2   6 1673.67 150.599   9
  -8  -2   6 1731.79 159.008   6
   8   2   6 1831.08 157.749   9
  -8  -2   7 1109.10 121.862   6
  -8   2   7 1244.45 144.077   6
  -8  -2   7 1247.70 120.765  12
  -8   2   8 135.744 40.0339  12
  -8  -2   8 197.905 46.4573  12
  -8   2   8 119.440 48.0491   6
   8  -3  -2 3770.61 306.771   5
   8  -3  -1 90540.6 1366.68   5
   8  -3   0 38107.2 889.713   5
   8  -3   1 93816.6 1515.47   5
   8  -3   1 91019.8 1086.50   2
   8  -3   2 4027.98 300.946   2
   8  -3   2 4445.51 383.542   5
   8  -3   3 7937.98 572.655   5
  -8  -3   3 8029.89 465.288   2
   8  -3   3 7594.96 491.387   2
  -8  -3   4 9962.48 575.155   2
   8  -3   4 10876.9 683.553   2
   8   3   4 10223.7 669.484   1
   8  -3   5 11747.6 404.661  13
  -8   3   5 12026.3 393.316   8
  -8  -3   5 12781.6 404.475   6
  -8   3   5 11666.6 372.024   9
   8  -3   5 11642.2 795.303   2
   8   3   5 11984.0 415.119   9
  -8  -3   6 2442.17 167.657  12
  -8  -3   6 2221.63 178.989   6
  -8   3   6 2102.88 166.980   9
   8   3   6 2016.54 178.148   9
  -8   3   6 2162.48 167.683   8
  -8  -3   7 801.562 97.9399  12
  -8   3   7 727.604 82.9154   8
   8   3   7 725.931 91.0439   9
  -8  -3   7 746.669 101.900   6
  -8  -3   8 289.839 47.5067  12
  -8   3   8 258.571 40.8182  12
  -8   3   8 328.538 58.5899   6
   8  -4  -2 41047.6 1056.46   5
   8  -4  -1 29028.3 847.907   5
   8  -4   0 3471.45 302.322   5
   8  -4   1 28874.4 642.542   2
   8  -4   1 29307.5 928.922   5
   8  -4   2 42351.7 1235.45   5
   8  -4   2 40973.2 979.683   2
  -8  -4   3 12748.8 638.163   2
   8  -4   3 13995.7 679.735   2
   8  -4   3 13487.8 778.170   5
   8  -4   4 1485.24 280.673   2
  -8  -4   4 1368.83 229.623   2
  -8  -4   5 21421.8 463.053  12
  -8   4   5 21213.2 533.405   8
   8   4   5 21496.5 584.521   9
   8  -4   5 21701.9 582.656  13
   8  -4   5 23604.3 1131.41   2
  -8  -4   5 22483.8 536.550   6
  -8   4   5 22047.6 508.200   9
  -8   4   6 3313.40 208.959   8
  -8  -4   6 3231.69 186.057  12
  -8  -4   6 3044.96 203.509   6
  -8   4   6 3261.67 198.950   9
   8   4   6 3330.17 234.934   9
   8  -4   6 3202.90 214.145  13
  -8  -4   7 3426.09 172.152  12
  -8   4   7 3135.99 171.539   8
   8   4   7 3055.89 181.332   9
  -8  -4   8 150.437 35.6242  12
  -8   4   8 149.722 27.5966  12
  -8   4   8 159.162 47.5288   6
   8  -5  -3 7520.33 542.927   5
   8  -5  -2 37025.2 1082.54   5
   8  -5  -1 50196.9 1203.84   5
   8  -5   0 5071.86 394.557   5
   8  -5   1 50661.6 1311.42   5
   8  -5   1 50264.6 924.790   2
   8  -5   2 35411.9 1199.00   5
   8  -5   2 37250.2 977.518   2
   8  -5   3 6220.25 467.000   2
   8  -5   3 6322.32 572.843   5
  -8  -5   4 1645.79 128.205  12
  -8   5   4 1450.64 142.301   8
  -8  -5   4 1113.02 223.186   2
   8  -5   4 1658.54 153.287  10
   8  -5   4 1294.13 249.921   2
   8  -5   4 1416.61 155.729  13
  -8  -5   4 1580.01 137.205   6
  -8   5   4 1367.94 122.078   9
   8   5   4 1585.66 162.560   9
   8   5   5 6824.83 341.887   9
   8  -5   5 6436.91 331.234  13
  -8  -5   5 6714.70 292.869   6
  -8   5   5 6333.52 274.138   9
  -8   5   5 6268.32 296.244   8
  -8  -5   5 6400.04 253.624  12
  -8  -5   6 812.340 94.0854  12
   8   5   6 818.511 129.004   9
  -8   5   6 827.318 116.765   8
  -8   5   6 885.921 110.185   9
   8  -5   6 840.871 120.418  13
  -8  -5   7 2428.75 134.528  12
   8   5   7 2176.12 153.319   9
  -8   5   7 2300.66 144.795   8
  -8   5   8 230.336 42.4614   6
  -8  -5   8 173.143 27.0419  12
  -8  -6  -4 109.814 58.1397   7
   8  -6  -4 71.5526 101.914   5
   8  -6  -3 652.001 180.102   5
   8  -6  -2 8492.34 560.825   5
   8  -6  -1 248.083 117.019   5
   8  -6   0 5582.75 456.499   5
   8  -6   1 273.148 134.356   5
   8  -6   2 7610.39 600.502   5
   8  -6   2 7938.23 471.512   2
   8  -6   3 375.507 181.345   5
   8  -6   3 710.749 172.702   2
  -8   6   4-2.35471 41.2587   9
  -8  -6   4 138.952 46.3722  12
  -8   6   4-1.86306 46.8309   8
   8   6   4 74.7887 67.6459   9
   8  -6   4 10.7284 59.1388  13
   8  -6   4 0.57446 54.0767  10
  -8  -6   5 2795.57 166.451  12
  -8   6   5 3027.19 210.113   8
   8   6   5 2967.46 227.193   9
  -8   6   5 3154.91 191.408   9
   8  -6   5 2809.77 228.391  13
  -8  -6   6 588.068 77.7904  12
   8  -6   6 733.803 115.025  13
  -8   6   6 710.195 107.441   8
   8   6   6 478.732 105.566   9
  -8   6   6 638.254 90.5437   9
  -8   6   7 38.5311 38.6791   8
   8   6   7 35.0503 45.0979   9
  -8  -6   7 38.7125 26.4918  12
   8  -7  -7 2209.58 111.794  14
  -8  -7  -4 6319.63 296.329   7
   8  -7  -3 25319.3 1089.41   5
  -8  -7  -3 23513.6 571.054   7
   8  -7  -2 10688.0 673.364   5
   8  -7  -1 2664.71 328.290   5
   8  -7   0-18.9277 90.5232   5
   8  -7   1 1510.83 280.161   5
   8  -7   2 10395.0 742.229   5
  -8  -7   3 24565.3 481.800  12
   8  -7   3 24455.0 632.056  14
   8  -7   3 24570.3 595.773  10
  -8   7   3 26670.0 588.181   8
   8  -7   3 23765.1 1216.29   5
   8  -7   3 24972.4 621.584  13
  -8  -7   4 5641.27 236.830  12
  -8   7   4 6626.42 309.934   8
   8  -7   4 6163.05 324.402  13
   8   7   4 6033.09 316.521   9
   8  -7   4 5595.17 293.184  10
  -8  -7   5 894.893 98.7176  12
  -8   7   5 1137.04 134.405   8
  -8   7   5 1166.47 116.864   9
   8  -7   5 991.585 142.681  13
   8   7   5 1089.62 150.403   9
  -8  -7   6 1553.61 113.654  12
  -8   7   6 1571.53 123.363   9
   8   7   6 1823.78 168.635   9
   8  -7   6 1600.35 153.996  13
  -8   7   6 1746.59 151.489   8
  -8   7   7 1973.39 118.648   8
   8   7   7 1957.36 124.609   9
   8  -8  -7 656.970 55.0251  14
   8  -8  -6 300.644 61.7798  14
   8  -8  -4 4790.86 227.237  14
  -8  -8  -4 4472.61 250.823   7
  -8  -8  -3 15355.1 475.109   7
   8  -8  -3 15459.1 407.227  14
   8  -8  -2 8102.35 622.633   5
  -8  -8  -2 8411.55 349.551   7
   8  -8  -2 7683.65 291.711  10
   8  -8  -2 7502.48 280.247  14
   8  -8  -1 6403.43 546.236   5
  -8  -8  -1 6267.07 297.090   7
   8  -8  -1 5810.62 256.712  10
   8  -8  -1 5855.87 248.471  14
   8  -8   0 384.644 156.529   5
   8  -8   0 476.865 77.8378  14
   8  -8   0 435.914 85.0250  10
   8  -8   1 4059.99 458.087   5
   8  -8   1 4680.28 245.477  14
   8  -8   1 4692.57 246.186  10
  -8   8   2 7267.98 298.315   8
   8  -8   2 7638.73 326.950  10
   8  -8   2 8070.92 347.050  14
  -8  -8   2 7523.37 265.576  12
   8  -8   2 7921.55 674.259   5
   8  -8   2 7632.07 337.399  13
  -8  -8   3 14812.7 374.028  12
  -8   8   3 15416.8 462.118   8
   8  -8   3 15228.9 492.286  13
   8  -8   3 16440.3 527.961  14
   8  -8   3 14877.6 963.761   5
   8  -8   3 15414.1 484.361  10
  -8  -8   4 4353.82 202.101  12
   8  -8   4 3855.21 258.777  13
   8   8   4 4339.92 268.680   9
   8  -8   4 3771.07 243.300  10
  -8   8   4 4707.80 263.905   8
   8  -8   5 9063.67 372.272  13
  -8  -8   5 8324.25 255.054  12
  -8   8   5 9103.92 282.285   9
   8   8   5 9131.28 373.061   9
  -8   8   6 272.328 68.7745   8
   8   8   6 230.805 77.6779   9
   8   8   7 741.248 65.3778   9
  -8   8   7 806.804 65.5306   8
   8  -9  -6 439.647 60.6786  14
   8  -9  -5 293.636 67.3859  14
   8  -9  -4 2417.48 164.871  14
   8  -9  -3 7956.20 299.554  14
  -8  -9  -3 7776.90 343.999   7
   8  -9  -3 8691.11 305.422  10
   8  -9  -2 3708.98 211.148  10
   8  -9  -2 3824.21 210.656  14
  -8  -9  -2 3918.53 248.532   7
   8  -9  -1 8772.12 683.183   5
   8  -9  -1 9233.99 331.083  14
  -8  -9  -1 9019.33 374.070   7
   8  -9  -1 9330.22 346.779  10
   8  -9   0 7744.20 640.601   5
   8  -9   0 8409.79 327.071  14
  -8  -9   0 8008.08 344.229   7
   8  -9   0 8251.37 334.665  10
   8  -9   1 9367.36 362.882  10
   8  -9   1 8372.13 681.037   5
   8  -9   1 9243.72 360.822  14
   8  -9   1 9288.24 363.229  13
  -8   9   2 3894.19 220.256   8
   8  -9   2 3828.47 241.867  10
   8  -9   2 3786.62 243.195  13
   8  -9   2 3814.45 250.202  14
   8  -9   3 7979.23 348.437  10
   8   9   3 7655.90 340.665   9
   8  -9   3 8150.70 372.536  14
  -8   9   3 8024.04 328.347   8
   8  -9   3 8047.40 359.847  13
  -8   9   4 2410.27 185.578   8
   8  -9   4 2398.84 198.451  13
   8  -9   4 2029.42 177.601  10
   8   9   4 2394.70 192.948   9
   8  -9   5 320.388 89.4482  13
  -8   9   5 279.930 77.5469   8
   8   9   5 372.319 97.0624   9
  -8   9   6 436.341 67.0442   8
   8   9   6 354.323 57.8600   8
   8   9   6 368.983 66.0173   9
   8 -10  -6 474.707 47.4401  14
   8 -10  -5 1136.28 95.5294  14
   8 -10  -4 209.710 62.8818  14
   8 -10  -3 429.057 72.0579  10
   8 -10  -3 515.866 90.1265  14
   8 -10  -2 6926.18 290.657  14
   8 -10  -2 7260.84 299.269  10
   8 -10  -1 7930.66 326.377  10
   8 -10  -1 7874.38 316.808  14
   8 -10   0 3478.24 223.416  10
  -8 -10   0 3607.84 194.519  10
   8 -10   0 3773.04 221.674  13
   8 -10   0 3433.28 216.072  14
   8 -10   1 7936.63 340.362  14
   8 -10   1 8088.96 342.457  10
   8 -10   1 7825.67 331.632  13
  -8  10   2 7010.58 283.924   8
   8 -10   2 6988.37 323.167  10
   8 -10   2 7268.72 338.702  14
   8 -10   2 7104.25 327.826  13
   8  10   2 6980.61 308.595   9
   8 -10   3 590.369 109.689  13
  -8  10   3 496.257 82.6886   8
   8 -10   3 566.109 107.641  10
   8 -10   3 489.387 104.439  14
   8  10   3 410.516 88.9731   9
   8 -10   4 171.310 71.6665  13
  -8  10   4 119.755 55.9635   8
   8 -10   4 245.486 70.0880  10
   8  10   4 174.056 69.6767   9
  -8  10   5 1226.46 114.985   8
   8  10   5 1054.82 109.777   9
   8 -10   5 1102.14 117.042  13
   8  10   6 517.932 57.1244   9
  -8  10   6 512.087 56.5198   8
   8 -11  -5 1389.98 87.5722  14
   8 -11  -4 70.4083 43.0541  14
   8 -11  -3 787.866 100.634  14
   8 -11  -3 676.235 85.6410  10
   8 -11  -2 931.801 113.706  14
   8 -11  -2 708.230 101.234  10
   8 -11  -1 99.2316 73.9636  10
  -8 -11  -1-37.7529 40.6054  10
   8 -11  -1 139.008 67.8630  14
   8 -11   0 4338.60 247.438  14
   8 -11   0 4156.48 242.021  10
  -8 -11   0 3872.50 195.846  10
   8 -11   1 39.9269 68.6741  10
   8 -11   1 133.635 58.7290  13
   8 -11   1 78.9339 71.8016  14
   8 -11   2 1043.39 142.194  14
   8 -11   2 931.671 124.837  10
   8  11   2 818.897 103.231   9
   8 -11   2 783.691 104.695  13
  -8  11   3 641.672 85.6997   8
   8  11   3 534.674 86.2877   9
   8 -11   3 522.430 94.4231  13
   8 -11   4 142.538 51.8833  13
   8  11   4 200.000 57.5178   9
  -8  11   4 281.136 58.0438   8
   8 -11   4 180.087 56.0945  10
   8  11   5 1185.57 87.8043   9
  -8  11   5 1340.11 92.0799   8
   8 -12  -4 1147.47 82.9525  14
  -8 -12  -4 1369.52 93.8146  10
   8 -12  -3 341.149 63.1481  14
   8 -12  -3 256.103 49.9201  10
  -8 -12  -3 335.702 62.0648  10
   8 -12  -2 191.363 66.0090  14
   8 -12  -2 153.371 51.7722  10
  -8 -12  -2 224.603 58.9889  10
   8 -12  -1 110.028 56.9501  14
   8 -12  -1 188.128 70.8438  10
  -8 -12  -1 162.499 56.5445  10
   8 -12   0 557.577 100.014  10
   8 -12   0 725.108 107.825  14
   8 -12   1 55.1142 60.9852  10
   8 -12   1 110.318 64.9924  14
   8 -12   2 290.576 75.8990  10
   8 -12   2 274.421 63.3519  13
   8 -12   2 151.985 60.3865  14
   8  12   3 199.047 48.0161   9
   8 -12   3 204.368 49.6054  13
   8 -12   3 120.277 44.8323  10
  -8  12   4 1252.80 80.9883   8
   8  12   4 1138.41 76.3781   9
   8 -13  -3 503.281 52.0349  14
   8 -13  -3 416.377 42.0879  10
   8 -13  -2 386.242 57.5779  10
  -8 -13  -2 383.123 56.0322  10
   8 -13  -2 286.048 53.6870  14
   8 -13  -1 401.779 70.4646  10
  -8 -13  -1 296.540 50.1115  10
   8 -13  -1 417.616 69.4573  14
   8 -13   0 973.331 103.475  10
   8 -13   0 836.503 95.8521  14
   8 -13   1 300.397 66.9008  10
   8 -13   1 265.311 61.2825  14
   8 -13   2 352.735 66.1447  10
   8 -13   3 561.818 60.9699  10
   8 -14  -1 378.041 49.1380  10
   8 -14   0 137.598 39.9112  10
   8 -14   1 327.106 48.7733  10
   9   0  -2-1.12511 37.7767   5
   9   0  -1 57.9459 47.5882   5
  -9   0  -1 74.1002 72.2012   3
  -9   0   0 34.1776 81.5998   3
   9   0   0 224.175 63.6408   5
   9   0   1 95.5706 71.4587   5
  -9   0   1-64.4365 73.2075   3
   9   0   2 53.5947 135.975   1
  -9   0   2 4.90457 86.1359   3
  -9   0   3 1.91951 73.1419   3
   9   0   3 59.2420 82.9054   1
   9   0   4 14.2903 144.599   2
  -9   0   4 35.3092 77.4746   3
  -9   0   5-10.0889 39.7349   8
   9   0   5 103.831 125.323   2
  -9   0   6-28.3030 66.2696   6
  -9   0   7-4.13045 65.7784   6
  -9   0   8 19.3063 35.9880  12
  -9   0   8 10.2642 35.5638   6
   9  -1  -2 2035.37 191.784   5
   9   1  -2 2244.66 153.098   5
   9  -1  -1 1212.84 138.424   5
   9  -1  -1 1389.92 165.021   1
  -9   1  -1 1346.48 161.878   3
   9   1  -1 1309.31 104.714   5
  -9   1   0 29497.8 793.880   3
   9  -1   0 27780.4 785.885   1
  -9  -1   0 28762.4 799.146   3
   9  -1   0 26977.7 660.865   5
   9   1   0 28066.4 558.233   5
  -9  -1   1 1412.32 195.282   3
   9  -1   1 1343.60 215.970   1
   9  -1   1 1343.78 179.358   5
  -9  -1   2 2464.86 259.842   3
   9  -1   2 2664.89 315.596   1
   9  -1   2 2144.96 255.737   5
  -9  -1   3 7077.23 359.205   2
   9  -1   3 7992.44 529.148   2
   9   1   3 7040.03 530.770   1
   9  -1   3 6677.26 534.929   1
  -9  -1   3 7049.01 462.551   3
   9  -1   4 16220.7 870.243   2
  -9  -1   4 16611.3 743.533   3
  -9   1   4 15988.4 803.106   3
   9   1   4 14973.3 833.072   1
  -9  -1   5 74.9842 53.3270   6
   9  -1   5 126.758 106.649   2
  -9  -1   5 199.321 47.9708   8
  -9   1   5 77.9337 51.0651   8
   9   1   5 8.73206 101.385   2
  -9   1   6 4177.56 216.059   8
  -9  -1   6 4273.33 247.793   6
  -9  -1   7 2094.39 148.976  12
  -9  -1   7 1978.83 156.177   6
  -9   1   7 2006.84 168.219   6
  -9   1   8 796.637 71.5330  12
  -9  -1   8 803.629 82.3529   6
  -9   1   8 882.194 88.6521   6
  -9  -1   8 806.319 74.4725  12
   9  -2  -2 92002.4 1396.74   5
  -9   2  -1 51348.1 984.733   3
   9  -2  -1 50573.4 938.781   1
   9  -2  -1 51848.1 980.537   5
   9  -2   0 38556.9 854.232   5
   9  -2   0 36797.0 908.521   1
   9  -2   1 51000.2 1199.54   1
   9  -2   1 50155.1 820.905   2
  -9  -2   1 52686.8 1148.19   3
   9  -2   1 52655.4 1107.51   5
   9  -2   2 83932.8 1399.92   2
   9  -2   2 86711.5 1612.54   5
   9  -2   2 85445.7 1726.85   1
  -9  -2   2 85319.7 1519.26   3
  -9  -2   3 5932.02 365.534   2
   9   2   3 6086.57 502.935   1
  -9  -2   3 5722.90 415.094   3
   9  -2   3 6454.09 468.779   2
   9   2   4 9231.18 657.219   1
   9  -2   4 10635.1 690.460   2
   9   2   5 5941.06 279.535   9
  -9   2   5 5636.50 257.563   9
  -9  -2   5 5806.87 278.774   6
  -9   2   5 6003.46 271.825   8
   9  -2   5 5743.90 574.135   2
  -9   2   6 2754.99 187.951   8
  -9  -2   6 2898.77 182.848  12
  -9  -2   6 2881.85 202.792   6
   9   2   6 2692.75 184.034   9
  -9  -2   7 89.9832 55.6176  12
  -9  -2   7-4.18292 50.2744   6
  -9   2   7 96.4300 31.7803   8
  -9   2   7-36.8203 75.0375   6
  -9  -2   8 1724.11 100.789  12
  -9   2   8 1660.42 95.5036  12
  -9   2   8 1767.25 118.281   6
   9  -3  -2 27554.6 822.285   5
  -9   3  -1 32601.1 821.093   3
   9  -3  -1 33391.6 859.725   5
   9  -3   0 69097.1 1259.26   5
   9  -3   1 33236.4 945.475   5
   9  -3   1 34122.9 661.687   2
   9  -3   2 24416.8 746.858   2
   9  -3   2 23953.0 902.586   5
  -9  -3   3 1702.49 216.795   2
   9  -3   3 1691.70 234.824   2
   9  -3   3 1437.35 266.745   5
  -9  -3   4 13300.3 660.302   2
   9   3   4 13881.0 821.063   1
   9  -3   4 13440.7 777.795   2
   9  -3   5 4496.23 252.143  13
  -9  -3   5 4655.87 219.666  12
   9   3   5 4349.64 257.908   9
  -9  -3   5 4612.73 243.903   6
  -9   3   5 4215.23 224.012   9
   9  -3   5 4470.92 499.298   2
  -9   3   5 4501.66 243.337   8
  -9  -3   6 3958.49 207.967  12
  -9  -3   6 3684.47 222.929   6
   9   3   6 3976.08 241.320   9
  -9   3   6 3518.23 212.588   8
   9   3   7 505.017 77.9333   9
  -9  -3   7 589.844 81.3831  12
  -9   3   7 558.321 75.0334   8
  -9  -3   7 578.856 88.8837   6
  -9   3   7 697.626 115.595   6
  -9   3   8 1411.93 78.0584  12
  -9  -3   8 1519.31 90.1887  12
  -9   3   8 1421.62 103.410   6
   9  -4  -3 3234.32 340.648   5
   9  -4  -2 4363.74 361.799   5
   9  -4  -1 4121.73 335.145   5
   9  -4   0 557.370 137.663   5
   9  -4   1 4139.83 366.131   5
   9  -4   1 4109.93 239.351   2
   9  -4   2 4146.93 309.380   2
   9  -4   2 4678.04 427.390   5
   9  -4   3 3496.85 347.406   2
   9  -4   3 3529.93 416.699   5
   9  -4   4 1663.88 148.070  10
  -9   4   4 1494.93 133.156   8
   9   4   4 889.206 220.379   1
  -9  -4   4 1474.69 117.928  12
   9   4   4 1285.84 144.997   9
  -9  -4   4 996.141 206.870   2
   9  -4   4 1354.79 263.641   2
   9  -4   5 510.922 102.334  13
  -9  -4   5 580.435 89.6177  12
  -9   4   5 611.862 104.787   8
   9  -4   5 537.139 181.089   2
  -9  -4   5 521.860 90.0487   6
  -9   4   5 568.304 90.7565   9
   9   4   5 303.071 88.2677   9
  -9  -4   6 772.101 96.0865  12
   9   4   6 578.997 102.560   9
  -9   4   6 814.440 109.673   8
  -9  -4   6 720.650 103.423   6
  -9   4   6 679.928 98.6105   9
   9  -4   6 701.506 105.201  13
  -9  -4   7 810.777 91.0849  12
  -9   4   7 631.101 78.4647   8
   9   4   7 681.422 89.6774   9
  -9  -4   8 431.943 47.0438  12
  -9   4   8 417.986 56.0401   6
   9  -5  -8 2127.57 84.2662  14
   9  -5  -4 18178.2 912.050   5
  -9  -5  -4 16574.6 458.450   7
   9  -5  -3 5514.16 465.272   5
   9  -5  -2 24903.2 910.442   5
   9  -5  -1 4422.79 375.694   5
   9  -5   0 4051.65 370.392   5
   9  -5   1 4034.89 390.825   5
   9  -5   2 26164.9 809.785   2
   9  -5   2 25565.1 1061.46   5
   9  -5   3 5385.96 429.522   2
   9  -5   3 4588.51 503.711   5
  -9   5   4 18657.8 488.208   8
   9  -5   4 18397.6 543.858  13
  -9  -5   4 17801.1 410.445  12
   9   5   4 18294.1 537.316   9
   9  -5   4 18224.2 504.739  10
   9  -5   4 17791.7 888.341   2
  -9  -5   4 18563.3 455.568   6
  -9   5   4 18284.4 435.913   9
  -9  -5   5 1651.38 133.050  12
  -9   5   5 1828.02 165.511   8
   9  -5   5 1751.80 171.475  13
   9   5   5 1764.35 181.436   9
  -9  -5   5 1711.37 152.370   6
  -9   5   5 1797.79 148.777   9
  -9  -5   6 803.128 92.9740  12
  -9   5   6 979.426 118.749   8
   9  -5   6 947.759 123.207  13
  -9   5   6 708.994 96.6115   9
   9   5   6 715.659 112.816   9
  -9  -5   7 294.549 57.8974  12
  -9   5   7 252.788 59.3635   8
   9   5   7 301.001 66.6625   9
  -9   5   8 2113.50 101.849   6
   9  -6  -4 28642.7 1214.22   5
  -9  -6  -4 25193.3 577.999   7
  -9  -6  -3 8560.58 333.803   7
   9  -6  -3 8726.09 618.161   5
   9  -6  -2 32158.1 1112.84   5
   9  -6  -1 3088.37 339.694   5
   9  -6   0 40349.1 1244.13   5
   9  -6   1 3431.86 394.076   5
   9  -6   2 31967.7 1266.25   5
  -9  -6   3 8170.53 276.057  12
   9  -6   3 8406.48 336.085  10
   9  -6   3 8495.38 354.771  13
  -9   6   3 8790.63 322.727   8
   9  -6   3 7902.26 342.839  14
  -9  -6   4 25644.5 502.604  12
  -9   6   4 27342.3 603.975   8
   9  -6   4 25371.3 1077.05   2
   9   6   4 26465.4 654.975   9
   9  -6   4 26194.1 619.649  10
  -9   6   4 26874.0 527.420   9
   9  -6   4 26836.3 669.579  13
  -9   6   5 441.822 89.3537   8
   9  -6   5 303.534 92.6678  13
  -9   6   5 343.588 68.3983   9
  -9  -6   5 323.555 64.8997  12
   9   6   5 491.054 106.791   9
  -9   6   6 4652.24 240.110   8
   9  -6   6 4227.88 242.263  13
  -9  -6   6 3995.49 187.432  12
   9   6   6 4168.10 255.292   9
  -9  -6   7 507.937 60.0039  12
  -9   6   7 491.292 67.6443   8
   9   6   7 472.467 72.0600   9
   9  -7  -7 138.640 41.1182  14
  -9  -7  -4 5370.25 275.382   7
   9  -7  -3 9214.80 660.859   5
  -9  -7  -3 8176.78 347.184   7
   9  -7  -2 15073.1 378.474  14
  -9  -7  -2 16069.8 464.951   7
   9  -7  -2 15101.3 815.090   5
   9  -7  -1 3200.14 374.671   5
   9  -7   0 18502.8 900.048   5
   9  -7   1 3932.64 441.163   5
   9  -7   2 16933.7 480.158  13
   9  -7   2 16603.8 465.546  10
   9  -7   2 16178.7 477.503  14
   9  -7   2 15665.8 939.066   5
  -9   7   3 8536.82 332.717   8
   9  -7   3 8060.08 730.207   5
   9  -7   3 7967.35 364.744  14
   9  -7   3 8165.72 345.364  10
  -9  -7   3 8003.75 285.122  12
   9  -7   3 8504.52 369.037  13
  -9   7   4 5622.08 280.109   8
   9   7   4 5276.09 297.363   9
   9  -7   4 5102.94 277.670  10
   9  -7   4 5371.16 305.792  13
  -9  -7   4 4866.19 221.358  12
   9  -7   5 2970.48 224.934  13
  -9  -7   5 2712.29 159.939  12
   9   7   5 2940.90 223.845   9
  -9   7   5 2943.91 171.480   9
  -9   7   5 3203.12 211.899   8
  -9   7   6 2218.75 162.414   8
  -9  -7   6 1792.24 116.092  12
   9   7   6 1943.90 172.380   9
   9  -7   6 1941.80 164.912  13
  -9  -7   7 67.7219 18.7396  12
  -9   7   7 35.9929 31.6426   8
   9   7   7 104.781 43.6955   9
   9  -8  -7 367.902 41.2010  14
   9  -8  -6 1644.06 112.816  14
   9  -8  -5 2102.01 150.432  14
   9  -8  -4 1248.85 124.983  14
  -9  -8  -4 1409.62 149.003   7
   9  -8  -3 8103.55 295.204  14
  -9  -8  -3 8412.22 361.578   7
   9  -8  -2 3689.32 435.649   5
  -9  -8  -2 3772.86 242.500   7
   9  -8  -2 3635.90 203.635  10
   9  -8  -2 3569.90 198.403  14
   9  -8  -1 1250.98 264.814   5
   9  -8  -1 975.048 111.546  14
  -9  -8  -1 1210.86 138.439   7
   9  -8  -1 952.755 114.149  10
  -9  -8   0 7731.74 285.832  12
   9  -8   0 7619.96 623.414   5
  -9  -8   0 8160.14 335.441   7
   9  -8   0 8915.21 330.925  10
   9  -8   0 8208.19 309.818  14
   9  -8   1 1214.59 132.030  14
   9  -8   1 1075.92 265.646   5
   9  -8   1 1148.04 128.841  10
  -9  -8   1 1206.91 113.898  12
  -9  -8   1 1065.99 117.320   7
  -9   8   2 3593.05 208.361   8
   9  -8   2 3528.11 241.071  14
   9  -8   2 3177.62 459.035   5
   9  -8   2 3360.22 227.470  13
  -9  -8   2 3409.87 185.509  12
   9  -8   2 3605.54 232.411  10
   9  -8   3 8141.15 363.602  13
  -9   8   3 8340.85 338.391   8
   9  -8   3 8206.93 356.830  10
   9  -8   3 8529.07 386.352  14
  -9  -8   3 8386.75 287.868  12
  -9  -8   4 1344.48 116.244  12
   9  -8   4 1305.24 146.657  10
   9   8   4 1429.89 162.270   9
  -9   8   4 1278.74 137.748   8
   9  -8   4 1309.34 159.609  13
  -9   8   5 1935.48 163.893   8
  -9  -8   5 1663.94 118.262  12
   9  -8   5 1867.63 177.516  13
   9   8   5 1980.43 183.741   9
  -9  -8   6 1225.82 81.8457  12
   9   8   6 1697.19 142.078   9
  -9   8   6 1529.39 126.426   8
  -9   8   7 382.561 43.3121   8
   9   8   7 372.199 46.0532   9
   9  -9  -6 1321.36 89.5235  14
   9  -9  -5 1229.98 109.960  14
   9  -9  -4 3112.87 184.008  14
   9  -9  -3 718.721 101.599  14
  -9  -9  -3 551.986 105.329   7
  -9  -9  -2 2380.10 204.833   7
   9  -9  -2 2468.19 176.800  10
   9  -9  -2 2279.99 168.798  14
   9  -9  -1 19239.3 481.350  14
  -9  -9  -1 19362.8 546.842   7
   9  -9  -1 19117.9 495.197  10
   9  -9  -1 18139.2 983.305   5
   9  -9   0 7875.15 661.065   5
   9  -9   0 8088.03 324.718  14
  -9  -9   0 7483.79 338.440   7
   9  -9   0 8277.23 332.010  10
  -9  -9   0 8061.27 302.459  12
   9  -9   1 18557.2 1032.19   5
  -9  -9   1 18696.6 439.120  12
   9  -9   1 17715.3 501.593  13
   9  -9   1 19187.5 516.944  10
   9  -9   1 18801.8 518.777  14
  -9   9   2 2478.79 173.509   8
   9  -9   2 2318.08 203.964  14
   9  -9   2 2077.92 184.915  10
  -9  -9   2 2318.86 153.703  12
   9  -9   2 2441.24 198.324  13
   9   9   3 660.239 109.195   9
   9  -9   3 624.791 122.072  14
  -9   9   3 498.541 85.5034   8
   9  -9   3 784.127 127.747  10
   9  -9   3 670.559 120.367  13
  -9   9   4 3489.33 216.973   8
   9  -9   4 3065.27 212.056  10
   9   9   4 3592.65 236.744   9
   9  -9   4 3440.91 234.346  13
  -9   9   5 1182.64 122.765   8
   9   9   5 1142.57 134.651   9
   9  -9   5 1201.33 134.009  13
  -9   9   6 1271.57 99.4239   8
   9   9   6 1402.98 109.103   9
   9 -10  -6 1160.65 67.0222  14
   9 -10  -5 285.981 54.5227  14
   9 -10  -4 3028.90 170.536  14
   9 -10  -3 1597.91 134.226  10
   9 -10  -3 1969.88 152.672  14
   9 -10  -2 487.009 85.2325  10
   9 -10  -2 623.796 98.3195  14
   9 -10  -1 3160.71 209.455  10
   9 -10  -1 3254.62 210.096  14
   9 -10   0 525.351 95.1905  13
   9 -10   0 510.984 98.7934  10
   9 -10   0 563.578 103.890  14
   9 -10   1 2946.47 214.235  14
   9 -10   1 2877.12 210.901  10
   9 -10   1 2842.40 205.780  13
   9 -10   2 390.401 92.3319  13
   9 -10   2 431.207 96.7039  10
   9 -10   2 585.238 123.226  14
   9 -10   3 1799.00 166.145  10
  -9  10   3 1946.27 150.766   8
   9 -10   3 1828.56 182.141  14
   9  10   3 1807.37 163.667   9
   9 -10   3 1939.64 175.621  13
   9 -10   4 3020.56 202.674  13
   9 -10   4 3017.58 191.966  10
   9  10   4 3297.23 202.993   9
  -9  10   4 3476.35 194.797   8
  -9  10   5 197.297 54.6382   8
   9 -10   5 138.637 57.0071  13
   9  10   5 155.254 64.4163   9
  -9  10   6 1201.17 73.8008   8
   9  10   6 1101.14 74.0770   9
   9 -11  -5 88.5164 34.8297  14
   9 -11  -4-0.14692 40.8259  14
   9 -11  -3 2006.77 133.029  10
   9 -11  -3 2303.41 154.181  14
   9 -11  -2 182.058 64.0043  14
   9 -11  -2 38.4502 44.6114  10
  -9 -11  -1 926.750 102.683  10
   9 -11  -1 1038.49 124.947  10
   9 -11  -1 1013.31 128.853  14
   9 -11   0 1001.91 131.362  10
   9 -11   0 1045.00 116.025  13
   9 -11   0 1113.43 134.665  14
   9 -11   1 895.330 113.071  13
   9 -11   1 1068.69 137.088  14
   9 -11   1 830.318 124.646  10
   9  11   1 1077.57 114.254   9
   9 -11   2 19.7808 48.2144  13
   9  11   2 24.9154 51.1374   9
   9 -11   2-66.0338 85.9576  14
   9 -11   2 55.5065 72.0999  10
   9  11   3 2108.48 155.735   9
   9 -11   3 1901.37 159.398  13
   9 -11   3 2192.39 166.442  10
  -9  11   3 2022.80 137.305   8
  -9  11   4 67.7350 37.7276   8
   9 -11   4 62.4238 43.1481  10
   9 -11   4 73.0546 49.7063  13
   9  11   4 29.0201 42.4476   9
   9  11   5 32.0961 29.9846   9
  -9  11   5 14.6461 23.4109   8
   9 -12  -4 45.1190 29.3069  14
  -9 -12  -4 137.923 38.7233  10
   9 -12  -3 507.495 59.7318  10
  -9 -12  -3 617.456 71.1453  10
   9 -12  -3 562.144 74.8338  14
   9 -12  -2 817.323 92.6787  10
  -9 -12  -2 890.426 91.2241  10
   9 -12  -2 864.827 101.935  14
  -9 -12  -1 886.998 91.9087  10
   9 -12  -1 952.295 112.886  10
   9 -12  -1 1068.89 118.247  14
   9 -12   0 128.409 65.2299  10
   9 -12   0 109.641 62.4011  14
   9 -12   1 817.409 90.1223  13
   9 -12   1 774.293 107.897  10
   9 -12   1 1006.50 121.108  14
   9 -12   2 828.606 95.7351  13
   9 -12   2 984.655 113.514  10
   9 -12   2 830.307 106.867  14
   9 -12   3 502.021 70.5452  13
   9  12   3 489.613 63.3871   9
   9 -12   3 609.049 82.2071  10
   9  12   4 123.132 29.3472   9
   9 -12   4 147.478 37.7486  13
  -9  12   4 46.3478 18.4000   8
  -9 -13  -3 167.094 32.7891  10
   9 -13  -3 69.1959 23.9665  14
   9 -13  -2 1125.73 85.5215  10
  -9 -13  -2 1015.88 76.0291  10
   9 -13  -2 951.917 83.2616  14
   9 -13  -1 139.091 48.8705  10
  -9 -13  -1 53.0057 25.7941  10
   9 -13  -1 113.223 49.5741  14
   9 -13   0 69.7295 46.6290  10
   9 -13   0 111.980 53.0240  14
   9 -13   1 139.426 54.2170  10
   9 -13   1 66.4019 45.5993  14
   9 -13   2 1037.57 93.1130  10
   9 -13   3 95.8999 31.8944  10
   9 -14  -1 751.064 58.3464  10
   9 -14   0 283.968 43.6315  10
   9 -14   1 858.085 66.3484  10
  10   0  -3 3554.09 267.561   5
  10   0  -2 97312.2 1206.51   5
  10   0  -1 25701.2 579.097   5
 -10   0  -1 24262.6 735.874   3
  10   0   0 189566. 1703.61   5
 -10   0   0 195422. 2164.81   3
  10   0   1 24333.6 718.158   5
 -10   0   1 25189.8 833.910   3
 -10   0   2 102580. 1769.81   3
  10   0   2 104357. 1947.20   1
  10   0   3 2139.35 311.077   1
 -10   0   3 2387.64 288.632   3
 -10   0   4 18549.3 860.334   3
  10   0   4 18479.8 961.824   2
  10   0   5 21678.4 1157.54   2
 -10   0   5 20428.9 479.460   8
 -10   0   6 11542.8 414.675   6
 -10   0   6 11192.8 343.728   8
 -10   0   7 1129.82 105.453  12
 -10   0   7 1139.33 121.455   6
 -10   0   8 318.100 50.3705  12
 -10   0   8 302.234 53.3159   6
  10  -1  -2 21749.6 643.089   5
  10  -1  -1 42995.7 854.326   5
  10  -1  -1 43920.8 952.738   1
  10   1  -1 46287.2 652.730   5
 -10   1  -1 44440.5 973.917   3
  10  -1   0 30519.5 750.453   5
  10  -1   0 31214.6 891.381   1
 -10  -1   0 32164.3 900.835   3
  10   1   0 32620.3 641.507   5
 -10   1   0 32758.9 887.490   3
  10  -1   1 44245.2 1166.32   1
 -10  -1   1 42980.7 1081.39   3
  10  -1   1 42750.1 978.821   5
 -10   1   1 43963.8 1105.88   3
  10  -1   2 23250.0 923.512   1
 -10  -1   2 23986.2 844.214   3
  10  -1   2 22553.2 829.954   5
 -10   1   2 24422.9 884.927   3
  10  -1   3 30833.8 1055.70   2
 -10  -1   3 30318.6 999.986   3
  10   1   3 30329.9 1148.41   1
  10  -1   3 31120.9 1161.39   1
 -10   1   3 33234.6 1115.64   3
  10   1   4 13953.9 830.223   1
 -10  -1   4 15374.1 758.214   3
  10  -1   4 14921.3 843.539   2
 -10   1   4 14196.0 782.880   3
 -10   1   5 3436.58 204.708   8
 -10  -1   5 3641.72 201.467   8
  10   1   5 4000.96 524.648   2
 -10  -1   5 3607.91 228.128   6
  10  -1   5 3144.33 435.609   2
 -10   1   6 9525.62 327.579   8
 -10  -1   6 10073.5 328.977  12
 -10  -1   6 10093.2 373.900   6
 -10   1   7 1278.35 111.086  12
 -10  -1   7 1049.13 107.583  12
 -10  -1   7 1123.97 121.673   6
 -10   1   7 1296.40 132.010   6
 -10  -1   8 600.553 64.2398  12
 -10   1   8 569.671 60.1015  12
 -10  -1   8 493.356 61.9510   6
 -10   1   8 577.668 69.2735   6
  10  -2  -3 12634.5 598.062   5
  10  -2  -2 25009.0 761.647   5
  10  -2  -1 43574.2 948.074   5
  10  -2  -1 42820.4 929.220   1
 -10   2  -1 42172.0 968.893   3
  10  -2   0 39502.2 926.010   5
  10  -2   0 38136.4 983.922   1
 -10   2   0 40409.5 1006.62   3
  10  -2   1 44619.9 775.831   2
  10  -2   1 42004.1 1152.40   1
 -10  -2   1 45027.5 1131.75   3
  10  -2   1 45811.7 1068.94   5
  10  -2   2 26279.0 923.982   5
  10  -2   2 27422.6 1013.81   1
 -10  -2   2 26081.5 886.793   3
  10  -2   2 24958.4 774.322   2
  10   2   3 11612.2 722.678   1
 -10  -2   3 11877.2 626.392   3
  10  -2   3 12541.7 665.214   2
  10  -2   4 11586.1 731.203   2
  10   2   4 11534.3 767.303   1
 -10   2   5 6098.31 280.806   8
 -10  -2   5 6331.73 257.143  12
 -10  -2   5 5498.14 269.545   6
  10   2   5 6026.12 280.432   9
  10  -2   5 5983.32 580.989   2
 -10  -2   6 1550.38 137.805  12
 -10  -2   6 1315.13 136.870   6
 -10   2   6 1260.57 129.654   8
 -10  -2   7 875.236 97.6817  12
 -10   2   7 752.097 83.5550  12
 -10   2   7 686.185 78.5679   8
 -10  -2   7 814.981 100.345   6
 -10   2   7 790.609 109.694   6
 -10   2   8 530.946 53.0943  12
 -10  -2   8 439.704 56.2766  12
 -10   2   8 445.075 62.2946   6
  10  -3  -3 21538.5 831.057   5
  10  -3  -2 17045.9 681.856   5
  10  -3  -1 1928.96 220.148   5
 -10   3  -1 1733.81 212.512   3
  10  -3   0 16741.1 653.315   5
  10  -3   1 1481.93 216.172   5
  10  -3   2 16401.6 616.428   2
  10  -3   2 15657.8 760.695   5
  10  -3   3 24398.6 901.135   2
  10  -3   3 23499.0 1030.71   5
  10  -3   4 1366.12 251.189   2
  10   3   4 1623.69 300.296   1
 -10  -3   5 23324.5 491.480  12
 -10   3   5 23515.7 553.592   8
 -10  -3   5 23968.9 547.599   6
 -10   3   5 22393.4 507.729   9
  10  -3   5 24074.3 1151.84   2
  10   3   5 23482.5 588.124   9
  10  -3   5 22878.8 569.229  13
 -10  -3   6 1752.25 144.450  12
 -10   3   6 1472.21 140.336   8
 -10  -3   6 1724.50 154.136   6
  10   3   6 1622.10 153.156   9
 -10  -3   7 1812.75 131.652  12
 -10   3   7 1576.97 106.509  12
 -10   3   7 1416.21 114.123   8
 -10  -3   7 1671.51 132.669   6
 -10   3   7 1682.47 162.350   6
 -10   3   8 387.940 38.1864  12
 -10  -3   8 494.454 51.8249  12
 -10   3   8 430.053 58.2344   6
  10  -4  -4 2226.15 304.300   5
  10  -4  -3 4754.48 412.529   5
  10  -4  -2 20768.6 802.672   5
  10  -4  -1 52805.6 1235.60   5
  10  -4   0 93.2216 87.5250   5
  10  -4   1 54184.5 1361.67   5
  10  -4   2 19643.5 897.973   5
  10  -4   2 20502.6 690.745   2
  10  -4   3 5663.83 552.475   5
  10  -4   3 6149.43 460.378   2
 -10   4   4 2639.13 184.764   8
 -10  -4   4 2597.55 156.551  12
  10  -4   4 2841.78 207.740  11
  10   4   4 2447.92 380.346   1
  10  -4   4 2676.68 192.768  10
  10  -4   4 2348.12 328.944   2
 -10  -4   4 2856.25 177.015   6
 -10   4   4 2560.22 162.592   9
  10   4   4 2677.75 205.181   9
  10  -4   4 2581.95 200.998  13
 -10  -4   5 1090.66 113.876  12
 -10   4   5 1092.06 129.290   8
 -10  -4   5 1075.14 116.965   6
 -10   4   5 1102.90 117.201   9
  10   4   5 1229.53 143.940   9
  10  -4   5 1201.42 141.032  13
 -10  -4   6 2935.96 177.191  12
 -10  -4   6 2949.76 192.831   6
  10   4   6 2884.05 215.154   9
 -10   4   6 2773.20 187.600   8
  10  -4   6 2836.09 193.575  13
 -10   4   7 397.321 65.0973   8
 -10  -4   7 378.446 66.0380  12
 -10   4   7 437.445 56.9086  12
  10   4   7 303.882 62.3878   9
 -10  -4   8 1375.16 74.0002  12
 -10   4   8 1473.61 92.2867   6
  10  -5  -4-9.25192 83.9487   5
 -10  -5  -4 13.6584 40.7609   7
  10  -5  -3 5011.55 464.392   5
  10  -5  -2 14906.9 729.109   5
  10  -5  -1 6414.19 470.197   5
  10  -5   0 22402.3 885.385   5
  10  -5   1 5376.84 461.966   5
  10  -5   2 15343.1 845.823   5
  10  -5   3 5469.62 560.743   5
  10  -5   3 6293.77 471.109   2
 -10  -5   4 120.452 55.0848  12
 -10   5   4 192.467 61.1328   8
 -10   5   4 201.756 56.4470   9
  10  -5   4 47.0947 111.156   2
  10  -5   4 124.326 67.3426  10
  10   5   4 193.511 66.9891   9
 -10  -5   4 253.502 64.0299   6
  10  -5   4 144.522 77.8512  13
 -10  -5   5 1452.64 126.340  12
 -10   5   5 1569.38 154.790   8
  10   5   5 1440.83 160.208   9
 -10   5   5 1417.67 128.226   9
  10  -5   5 1284.72 154.958  13
  10   5   6 427.548 99.3311   9
 -10  -5   6 325.234 68.4979  12
 -10   5   6 480.262 93.5639   8
  10  -5   6 366.142 81.6298  13
 -10  -5   7 687.180 76.7307  12
 -10   5   7 554.107 71.0280   8
  10   5   7 611.073 78.3605   9
 -10   5   8 489.994 46.9203   6
 -10  -6  -4 2764.62 198.755   7
 -10  -6  -3 83.0134 45.6018   7
  10  -6  -3 132.468 99.1956   5
  10  -6  -2 1218.46 225.099   5
  10  -6  -1 2021.59 294.441   5
  10  -6   0 967.964 215.434   5
  10  -6   1 2166.27 332.102   5
  10  -6   2 1419.22 297.570   5
  10  -6   3 244.754 73.5185  13
  10  -6   3 344.206 222.086   5
 -10  -6   3 133.758 52.2215  12
  10  -6   3 205.067 68.5469  11
 -10   6   3 93.2313 41.3174   8
  10  -6   3 220.114 59.9546  10
  10  -6   3 83.8922 50.9575  14
 -10   6   4 2477.06 186.425   8
 -10  -6   4 2421.30 161.516  12
  10  -6   4 2483.60 199.322  10
 -10   6   4 2492.28 160.302   9
  10   6   4 2434.89 203.912   9
  10  -6   4 2606.75 214.476  13
 -10  -6   5 63.1500 46.0336  12
 -10   6   5 152.689 72.5801   8
 -10   6   5 122.988 48.5556   9
  10   6   5 57.8606 66.8480   9
  10  -6   5 90.1420 61.4022  13
 -10   6   6 1592.64 139.036   8
 -10  -6   6 1596.86 122.105  12
  10   6   6 1616.76 160.901   9
  10  -6   6 1887.75 165.735  13
 -10  -6   7 91.8472 34.4622  12
 -10   6   7 120.836 39.4094   8
  10   6   7 100.645 41.8081   9
  10  -7  -7 2144.47 100.722  14
 -10  -7  -5 433.739 80.8174   7
 -10  -7  -4 5263.81 273.478   7
  10  -7  -3 947.207 234.294   5
 -10  -7  -3 962.955 127.958   7
  10  -7  -3 924.725 110.610  14
  10  -7  -2 2287.79 321.516   5
 -10  -7  -2 2346.78 186.816   7
  10  -7  -2 2255.17 153.698  14
  10  -7  -1 3227.57 384.387   5
  10  -7   0 5133.64 490.975   5
  10  -7   1 3584.93 439.246   5
 -10  -7   2 2495.81 160.380  12
 -10   7   2 2195.81 160.173   8
  10  -7   2 2119.65 161.709  11
  10  -7   2 2112.79 177.241  13
  10  -7   2 2421.96 403.467   5
  10  -7   2 2253.17 177.735  10
  10  -7   2 2235.48 182.255  14
  10  -7   3 883.732 135.506  13
 -10   7   3 920.725 119.213   8
  10  -7   3 558.347 218.520   5
  10  -7   3 905.478 121.182  11
  10  -7   3 760.524 123.679  10
  10  -7   3 792.265 123.184  14
 -10  -7   3 821.669 101.677  12
 -10  -7   4 4307.89 211.802  12
 -10   7   4 4566.50 253.974   8
  10   7   4 4786.81 290.461   9
  10  -7   4 4501.09 266.374  10
  10  -7   4 4788.09 288.478  13
 -10  -7   5 342.140 63.3316  12
 -10   7   5 278.101 83.2008   8
  10   7   5 282.199 95.4068   9
  10  -7   5 311.588 95.7743  13
 -10  -7   6 1153.14 97.2513  12
 -10   7   6 1231.30 120.316   8
  10   7   6 1322.49 134.482   9
  10  -7   6 1242.04 126.655  13
 -10   7   7 1970.02 105.000   8
  10   7   7 2057.57 110.848   9
  10  -8  -7 863.803 54.3297  14
  10  -8  -6 3445.63 153.364  14
  10  -8  -5 3899.69 191.074  14
 -10  -8  -4 837.888 121.126   7
  10  -8  -4 1073.12 119.108  14
 -10  -8  -3 1254.09 155.768   7
  10  -8  -3 1449.14 137.809  14
 -10  -8  -2 3022.83 220.384   7
  10  -8  -2 3190.94 187.022  10
  10  -8  -2 2903.35 183.770  14
 -10  -8  -1 13947.9 454.456   7
  10  -8  -1 13582.2 405.808  10
  10  -8  -1 14298.9 403.625  14
  10  -8  -1 13286.1 817.448   5
 -10  -8   0 20292.5 471.939  12
  10  -8   0 20522.2 500.179  14
 -10  -8   0 20921.1 537.750   7
  10  -8   0 19886.2 506.352  10
  10  -8   0 19430.4 1013.04   5
 -10  -8   1 15022.6 393.207  12
  10  -8   1 15895.7 468.101  14
 -10  -8   1 15555.7 445.538   7
  10  -8   1 15428.6 458.023  10
  10  -8   1 15813.4 947.537   5
 -10  -8   2 3120.40 181.158  12
 -10   8   2 2905.05 189.703   8
  10  -8   2 2575.35 413.217   5
  10  -8   2 2971.33 208.806  10
  10  -8   2 3393.90 231.933  14
  10  -8   2 3105.52 221.831  13
 -10  -8   3 1555.78 131.288  12
 -10   8   3 1698.57 156.067   8
  10  -8   3 1638.76 169.462  13
  10  -8   3 1899.11 181.380  10
  10  -8   3 1890.61 195.067  14
 -10  -8   4 541.304 77.3680  12
  10  -8   4 545.830 121.925  13
 -10   8   4 594.722 103.240   8
  10  -8   4 520.312 100.016  10
  10   8   4 622.267 123.614   9
 -10  -8   5 2568.51 143.329  12
 -10   8   5 3152.27 203.969   8
  10   8   5 2886.71 208.261   9
  10  -8   5 2892.76 209.904  13
  10   8   6 3111.49 178.574   9
 -10   8   6 3047.85 165.830   8
 -10   8   7 822.244 56.1891   8
  10   8   7 787.422 56.0315   9
 -10   8   7 722.061 63.5501   6
  10  -9  -6 461.329 52.2166  14
  10  -9  -5 174.288 57.3870  14
  10  -9  -4 3163.77 184.901  14
 -10  -9  -4 2815.03 195.693   7
 -10  -9  -3 2074.79 191.688   7
  10  -9  -3 2178.72 164.625  14
  10  -9  -2 608.947 91.1226  10
  10  -9  -2 588.921 96.0443  14
  10  -9  -1 6925.17 299.356  14
 -10  -9  -1 7062.42 335.312   7
  10  -9  -1 6438.02 292.477  10
 -10  -9   0 5764.13 297.680   7
  10  -9   0 5790.20 284.796  10
 -10  -9   0 5775.05 262.188  12
  10  -9   0 6221.77 289.379  14
 -10  -9   1 6652.87 270.620  12
  10  -9   1 6769.23 314.931  13
  10  -9   1 6977.75 322.367  14
  10  -9   1 6797.77 313.731  10
 -10  -9   2 558.936 84.4222  12
 -10   9   2 415.549 76.8200   8
  10  -9   2 605.148 122.328  14
  10  -9   2 480.708 100.581  10
  10  -9   2 612.984 105.512  13
 -10  -9   3 2170.49 146.050  12
 -10   9   3 1934.72 163.142   8
  10  -9   3 2130.38 191.542  13
  10  -9   3 2115.27 186.128  10
  10  -9   3 2121.52 205.470  14
  10   9   3 2228.20 190.784   9
 -10  -9   4 2256.38 137.259  12
 -10   9   4 2692.88 185.949   8
  10   9   4 2511.65 196.664   9
  10  -9   4 2044.35 171.916  10
  10  -9   4 2441.01 201.732  13
  10  -9   5 332.127 86.4822  13
 -10   9   5 239.826 59.8091   8
  10   9   5 307.733 81.8167   9
 -10   9   6 375.972 54.7122   8
  10   9   6 350.915 59.4465   9
  10 -10  -6 24.7250 16.3184  14
  10 -10  -5 833.362 78.3293  14
  10 -10  -4 1056.72 104.874  14
  10 -10  -3 2339.58 164.120  14
 -10 -10  -2 936.595 131.774   7
  10 -10  -2 682.694 97.0649  10
  10 -10  -2 869.540 111.453  14
  10 -10  -1 3469.05 216.865  10
  10 -10  -1 3676.93 224.152  14
  10 -10   0 20.8638 48.6760  13
  10 -10   0 26.1600 60.3953  10
  10 -10   0-16.7322 77.4469  14
  10 -10   1 3401.75 227.158  10
  10 -10   1 3660.99 239.691  14
  10 -10   1 3366.13 222.161  13
  10 -10   2 787.903 116.529  13
  10 -10   2 952.530 142.490  14
  10 -10   2 727.191 118.692  10
 -10  10   3 2034.60 149.583   8
  10 -10   3 1968.46 180.254  14
  10 -10   3 2010.72 172.409  10
  10  10   3 2236.45 179.283   9
  10 -10   3 2021.03 173.754  13
 -10  10   4 1141.11 116.992   8
  10 -10   4 952.629 113.683  10
  10 -10   4 1001.81 122.242  13
  10  10   4 968.979 116.824   9
 -10  10   5 886.335 86.0316   8
  10 -10   5 682.841 87.6427  13
  10  10   5 717.342 89.5107   9
 -10  10   6 68.9767 21.8546   8
  10  10   6 88.7998 24.8788   9
  10 -11  -5 604.825 55.3710  14
  10 -11  -4 166.826 51.7832  14
  10 -11  -3 846.002 99.5689  14
  10 -11  -2 1866.28 140.719  10
  10 -11  -2 1964.69 157.638  14
  10 -11  -1 3655.77 212.902  10
 -10 -11  -1 3483.10 179.008  10
  10 -11  -1 3989.18 222.211  14
  10 -11   0 585.128 90.7550  13
  10 -11   0 497.157 97.3976  10
  10 -11   0 582.468 106.662  14
  10 -11   1 3896.11 235.771  14
  10 -11   1 3665.09 224.189  10
  10 -11   1 3424.41 208.984  13
  10 -11   2 2156.88 173.672  10
  10 -11   2 2126.43 180.951  14
  10  11   2 2131.70 157.555   9
  10 -11   2 2226.15 170.191  13
 -10  11   3 887.655 87.1133   8
  10 -11   3 988.172 115.717  13
  10 -11   3 1000.09 115.655  10
  10  11   3 766.415 96.3730   9
 -10  11   4 66.8566 32.5056   8
  10 -11   4 105.496 45.9363  10
  10  11   4 145.732 53.0781   9
  10 -11   4 75.9453 47.9401  13
 -10  11   5 547.874 50.3193   8
  10  11   5 479.934 52.9677   9
 -10 -12  -4 156.855 33.9301  10
  10 -12  -4 132.349 33.9894  14
 -10 -12  -3 659.016 69.9405  10
  10 -12  -3 598.836 72.8901  14
  10 -12  -2 398.271 65.3903  10
 -10 -12  -2 428.737 62.3882  10
  10 -12  -2 354.608 72.9267  14
  10 -12  -1 1544.45 128.655  10
 -10 -12  -1 1581.49 107.133  10
  10 -12  -1 1714.43 138.795  14
  10 -12   0 1759.76 144.764  10
  10 -12   0 1710.03 148.630  14
  10 -12   1 1597.61 142.181  14
  10 -12   1 1720.29 144.329  10
  10 -12   1 1583.35 120.380  13
  10 -12   2 613.574 92.7290  10
  10 -12   2 687.250 102.557  14
  10  12   2 506.614 66.8488   9
  10 -12   2 519.987 74.5133  13
  10 -12   3 759.354 86.1531  10
  10  12   3 787.418 77.0409   9
  10 -12   3 742.268 75.6148  13
  10  12   4 114.574 27.7141   9
  10 -12   4 103.961 32.0633  13
  10 -13  -3 2.91070 21.6412  14
  10 -13  -2 648.684 59.6876  10
 -10 -13  -2 473.373 46.1216  10
  10 -13  -2 641.353 67.6082  14
  10 -13  -1 69.7757 38.2535  10
  10 -13  -1 194.332 52.8524  14
  10 -13   0 145.791 50.7333  14
  10 -13   0 161.969 53.0491  10
  10 -13   1 94.6260 49.7221  14
  10 -13   1-1.65642 40.6412  10
  10 -13   2 804.805 77.0542  10
  10 -13   3 92.9471 26.4612  10
  10 -14   0 267.495 36.7637  10
  10 -14   1 241.081 33.5955  10
  11   0  -2 21.6001 55.0907   5
  11   0  -1-41.0248 53.8169   5
 -11   0   0-81.3557 93.6479   3
  11   0   0-7.88669 57.4905   5
 -11   0   1-36.3465 98.7924   3
  11   0   1 41.3349 63.6107   5
 -11   0   2 60.5084 117.883   3
  11   0   2 152.907 143.207   1
  11   0   3-80.0085 130.654   1
 -11   0   3-51.0183 127.860   3
 -11   0   4-17.9737 88.5125   3
  11   0   4-84.1725 160.438   2
 -11   0   5-16.6472 42.6166   8
  11   0   5 301.551 210.285   2
 -11   0   6 10.4218 58.8803  12
 -11   0   6-39.2637 42.2459   8
 -11   0   6-16.1809 58.3915   6
 -11   0   7 12.7714 45.2986  12
 -11   0   7-25.6648 54.1649   6
 -11   0   8-8.66705 25.5470  12
 -11   0   8 12.1881 29.7867   6
  11  -1  -3 15260.0 614.444   5
  11  -1  -2 4229.40 292.944   5
  11  -1  -1 6991.59 359.567   5
  11  -1  -1 7200.88 414.843   1
 -11   1  -1 7356.70 427.326   3
  11  -1   0 27544.0 743.962   5
  11  -1   0 27567.6 897.923   1
 -11  -1   0 29147.9 906.936   3
 -11   1   0 28854.9 885.807   3
  11   1   0 29913.8 651.845   5
  11  -1   1 5796.81 380.653   5
  11  -1   1 6037.11 467.163   1
 -11  -1   1 6089.50 436.947   3
 -11   1   1 6384.27 450.233   3
 -11   1   2 4520.35 405.081   3
  11  -1   2 4944.22 454.689   1
 -11  -1   2 4526.02 399.579   3
  11  -1   2 4820.82 399.881   5
  11  -1   3 14696.7 742.209   2
  11   1   3 15264.3 853.129   1
  11  -1   3 14646.4 832.385   1
 -11  -1   3 14853.0 742.622   3
 -11   1   3 15507.3 793.590   3
  11  -1   4 3814.35 436.117   2
  11   1   4 4206.06 476.521   1
 -11  -1   4 3596.80 380.509   3
 -11   1   4 3824.43 423.997   3
  11   1   5 2234.37 408.455   2
 -11  -1   5 2435.14 161.342  12
 -11  -1   5 2129.78 160.413   8
 -11  -1   5 2163.69 174.641   6
  11  -1   5 2020.45 356.048   2
 -11   1   5 2112.77 166.204   8
 -11   1   6 640.392 112.467   6
 -11  -1   6 864.254 106.719  12
 -11   1   6 762.991 98.5980   8
 -11  -1   6 605.368 104.329   6
 -11   1   7 3781.36 171.907  12
 -11  -1   7 3582.49 194.003   6
 -11   1   7 3661.63 205.065   6
 -11  -1   7 3921.18 183.025  12
 -11  -1   8 215.372 42.2142  12
 -11   1   8 165.259 33.2275  12
 -11   1   8 244.823 46.8841   6
  11  -2  -4 7602.78 518.036   5
  11  -2  -3 92000.6 1628.91   5
  11  -2  -2 9559.91 487.289   5
  11  -2  -1 5441.66 350.251   5
  11  -2  -1 5521.24 359.589   1
 -11   2  -1 5470.24 371.646   3
  11  -2   0 8150.95 444.554   5
 -11   2   0 8083.32 478.030   3
  11  -2   0 7955.65 475.067   1
  11  -2   1 4612.28 406.003   1
  11  -2   1 4558.80 358.804   5
  11  -2   2 9977.01 496.587   2
  11  -2   2 10581.3 662.434   1
  11  -2   2 9280.28 575.356   5
 -11  -2   2 9900.45 581.713   3
  11  -2   3 90741.2 1808.80   2
  11   2   3 89057.9 2082.16   1
 -11  -2   3 86274.4 1782.12   3
  11   2   4 6920.65 620.264   1
  11  -2   4 7639.06 591.927   2
 -11   2   4 7333.45 610.297   3
 -11  -2   5 15157.9 397.552  12
 -11  -2   5 14815.6 402.673   8
 -11  -2   5 15588.0 444.532   6
  11  -2   5 14436.2 899.436   2
 -11   2   5 14933.7 440.466   8
 -11  -2   6 493.449 81.8724  12
 -11   2   6 436.670 79.9693   8
 -11  -2   6 401.032 81.8091   6
 -11  -2   7 3701.53 179.440  12
 -11   2   7 3306.22 156.408  12
 -11   2   7 3018.91 157.833   8
 -11  -2   7 3344.82 180.970   6
 -11   2   7 3551.89 203.489   6
 -11  -2   8 349.288 47.2033  12
 -11   2   8 254.426 33.8253  12
 -11   2   8 244.635 43.2455   6
  11  -3  -4 6387.59 498.477   5
  11  -3  -3 8558.16 539.672   5
  11  -3  -2 1704.91 231.176   5
  11  -3  -1 2790.74 279.312   5
 -11   3  -1 2747.30 274.845   3
  11  -3   0 26841.6 868.512   5
  11  -3   1 2311.41 282.432   5
  11  -3   2 1658.87 271.036   5
  11  -3   2 1579.37 194.479   2
  11  -3   3 10398.1 598.830   2
 -11  -3   4 7288.39 258.848  12
 -11  -3   4 6827.18 265.866   8
  11  -3   4 7511.40 338.961  11
  11  -3   4 6727.15 556.599   2
 -11   3   4 6724.36 287.722   8
  11   3   4 7098.65 319.037   9
 -11   3   5 16058.9 459.193   8
 -11  -3   5 15675.8 439.961   6
  11   3   5 15915.3 486.637   9
 -11  -3   5 15568.5 404.497  12
 -11   3   6 8175.18 312.986   8
 -11  -3   6 8257.23 293.408  12
 -11  -3   6 7964.14 309.979   6
  11   3   6 8524.76 336.144   9
 -11   3   7 1457.37 115.406   8
 -11   3   7 1850.44 111.040  12
 -11  -3   7 1822.09 133.589   6
 -11   3   7 1979.03 157.288   6
 -11  -3   7 2012.93 133.190  12
 -11  -3   8 29.5680 26.5466  12
 -11   3   8 64.1122 29.9840   6
  11  -4  -4 2954.85 362.152   5
  11  -4  -3 9631.72 611.074   5
  11  -4  -2 1724.66 248.677   5
  11  -4  -1 13402.9 647.581   5
 -11   4  -1 12916.3 600.224   3
  11  -4   0 3644.31 350.746   5
  11  -4   1 13093.0 698.750   5
  11  -4   2 1889.15 298.072   5
  11  -4   3 9798.60 724.466   5
  11  -4   3 10044.4 582.096   2
 -11  -4   4 2970.65 172.658  12
 -11   4   4 2867.71 193.133   8
  11  -4   4 3487.95 241.494  11
  11  -4   4 2622.34 199.869  13
  11   4   4 2303.40 369.201   1
  11  -4   4 2884.13 202.409  10
  11  -4   4 2614.02 349.534   2
 -11  -4   4 2902.89 176.571   6
 -11   4   4 2808.84 167.960   9
  11   4   4 2860.35 214.338   9
 -11  -4   4 2961.50 176.131   8
 -11  -4   5 5937.11 248.770  12
 -11   4   5 5690.24 279.830   8
 -11  -4   5 5879.77 267.555   6
  11   4   5 5485.47 299.803   9
  11  -4   5 5483.71 291.427  13
 -11  -4   6 453.059 83.5768  12
 -11   4   6 400.972 86.9915   8
 -11  -4   6 461.385 79.5776   6
  11   4   6 395.990 90.9859   9
  11  -4   6 488.509 85.8203  13
 -11  -4   7 584.732 75.4521  12
 -11   4   7 546.984 73.0220   8
  11   4   7 570.353 69.6590   9
 -11   4   7 630.112 92.4584   6
 -11  -4   8 403.241 40.9953  12
 -11   4   8 455.736 47.1707   6
  11  -5  -4 8708.49 648.454   5
 -11  -5  -4 7941.46 331.196   7
  11  -5  -3 4152.63 419.313   5
 -11  -5  -3 4776.93 249.705   7
  11  -5  -2 1666.06 250.741   5
 -11   5  -1 507.858 127.813   3
  11  -5  -1 341.369 121.626   5
  11  -5   0 5437.36 459.758   5
  11  -5   1 612.630 181.987   5
  11  -5   2 2379.00 354.902   5
 -11  -5   3 3405.79 179.200  12
 -11   5   3 3634.96 206.533   8
  11  -5   3 3719.98 225.398  11
  11  -5   3 3040.56 441.314   5
  11  -5   3 3810.66 225.098  10
  11  -5   3 3559.53 232.596  13
 -11  -5   4 7309.63 273.615  12
  11  -5   4 7877.81 367.632  13
  11  -5   4 7722.11 334.865  10
 -11   5   4 7589.63 276.213   9
  11   5   4 7378.27 350.451   9
 -11   5   4 7942.83 324.593   8
 -11  -5   5 803.416 98.1397  12
 -11   5   5 797.381 112.342   8
  11  -5   5 821.533 128.687  13
  11   5   5 792.193 124.745   9
  11   5   6 637.182 109.744   9
 -11  -5   6 806.186 92.2386  12
 -11   5   6 772.307 102.123   8
  11  -5   6 668.734 98.7472  13
 -11  -5   7 633.025 71.0368  12
 -11   5   7 553.625 70.1935   8
  11   5   7 566.657 69.3926   9
  11  -6  -7 1214.71 81.1418  14
 -11  -6  -5 2802.65 186.442   7
 -11  -6  -4 1293.65 139.746   7
  11  -6  -3 8830.36 643.168   5
 -11  -6  -3 9138.59 364.088   7
  11  -6  -2 9561.97 642.070   5
  11  -6  -1 16974.5 837.581   5
  11  -6   0 974.698 220.419   5
  11  -6   1 16941.3 911.570   5
  11  -6   2 9477.10 735.027   5
 -11  -6   3 7499.74 275.966  12
 -11   6   3 7785.06 310.177   8
  11  -6   3 7557.28 329.104  11
  11  -6   3 7859.75 338.094  10
  11  -6   3 7157.74 693.933   5
  11  -6   3 7206.53 337.019  14
  11  -6   3 8062.73 356.940  13
 -11  -6   4 1021.54 108.549  12
  11  -6   4 1186.88 151.124  13
 -11   6   4 990.302 118.897   8
  11  -6   4 1118.10 139.548  10
  11   6   4 944.786 136.784   9
 -11  -6   5 2783.82 170.400  12
  11   6   5 2525.85 208.114   9
 -11   6   5 2649.07 194.393   8
  11  -6   5 2521.42 208.431  13
 -11  -6   6 52.7453 47.8150  12
 -11   6   6-19.2353 57.6617   8
  11   6   6 5.00073 57.8718   9
  11  -6   6 100.341 59.2259  13
 -11   6   7 1042.63 83.6539   8
 -11  -6   7 1050.93 75.3828  12
  11   6   7 957.511 81.6139   9
  11  -7  -7 234.003 36.7597  14
  11  -7  -6 1490.30 112.658  14
 -11  -7  -5 1600.28 136.377   7
 -11  -7  -4 1437.69 152.796   7
  11  -7  -3 2131.33 150.423  14
 -11  -7  -3 2215.44 186.747   7
  11  -7  -2 1751.08 302.852   5
 -11  -7  -2 1374.96 146.029   7
  11  -7  -2 1385.20 124.866  14
  11  -7  -1 7345.18 596.352   5
 -11  -7  -1 7768.84 329.106   7
  11  -7  -1 7622.66 279.475  14
 -11  -7  -1 7340.55 298.766  12
 -11  -7   0 572.826 83.1057  12
  11  -7   0 670.257 198.429   5
  11  -7   0 543.841 87.7882  14
 -11  -7   1 8755.11 296.750  12
  11  -7   1 9085.93 342.256  10
  11  -7   1 8821.78 335.378  14
  11  -7   1 9234.87 719.121   5
 -11  -7   2 1371.57 121.730  12
 -11   7   2 1382.15 127.763   8
  11  -7   2 1335.17 143.009  14
  11  -7   2 1237.74 137.924  13
  11  -7   2 1142.02 280.648   5
  11  -7   2 1099.78 119.615  11
  11  -7   2 1428.82 145.959  10
  11  -7   3 2021.14 186.819  13
 -11   7   3 2024.51 164.035   8
  11  -7   3 2039.76 176.177  11
  11  -7   3 2619.79 442.889   5
  11  -7   3 2187.24 191.755  10
  11  -7   3 1854.25 186.408  14
 -11  -7   3 2029.29 146.549  12
 -11  -7   4 1519.60 129.570  12
 -11   7   4 1372.23 145.827   8
  11  -7   4 1441.02 158.297  10
  11   7   4 1252.86 158.621   9
  11  -7   4 1465.53 174.493  13
 -11  -7   5 1074.27 103.909  12
 -11   7   5 1063.91 125.000   8
  11  -7   5 1288.08 151.912  13
  11   7   5 1181.65 143.098   9
 -11   7   6 1516.07 125.406   8
 -11  -7   6 1365.47 102.893  12
  11   7   6 1604.92 146.132   9
  11  -7   6 1402.09 130.909  13
 -11   7   7 122.801 32.2538   8
 -11   7   7 135.009 42.6571   6
  11   7   7 165.146 34.2325   9
  11  -8  -6 247.532 53.4622  14
  11  -8  -5 640.316 88.7007  14
 -11  -8  -4 2092.30 176.282   7
  11  -8  -4 2400.40 164.162  14
 -11  -8  -3 1926.35 175.892   7
  11  -8  -3 1967.06 155.726  14
 -11  -8  -2 3805.05 252.242   7
  11  -8  -2 4014.19 214.832  14
  11  -8  -1 2071.74 334.377   5
 -11  -8  -1 2587.34 199.029   7
  11  -8  -1 2481.05 178.996  10
  11  -8  -1 2551.82 178.346  14
 -11  -8   0 609.801 94.5256  12
  11  -8   0 206.195 137.692   5
 -11  -8   0 539.082 98.5548   7
  11  -8   0 460.455 87.8895  10
  11  -8   0 451.467 88.3545  14
 -11  -8   1 2462.57 165.772  12
  11  -8   1 2588.95 194.482  14
  11  -8   1 2611.49 419.852   5
 -11  -8   1 2702.42 190.089   7
  11  -8   1 2623.47 196.833  10
 -11  -8   2 3808.89 204.383  12
 -11   8   2 3706.27 210.256   8
  11  -8   2 3745.28 235.242  10
  11  -8   2 3989.31 250.474  14
  11  -8   2 3837.21 248.727  13
 -11   8   3 1658.08 149.597   8
  11  -8   3 1572.33 162.481  10
 -11  -8   3 1700.56 136.215  12
  11  -8   3 1948.81 191.861  14
  11  -8   3 1740.09 182.555  13
 -11   8   4 2177.82 173.672   8
 -11  -8   4 2149.42 146.313  12
  11  -8   4 2326.72 199.099  13
  11  -8   4 2153.79 182.871  10
  11   8   4 2311.28 196.774   9
 -11  -8   5 525.620 70.4400  12
 -11   8   5 566.792 96.4006   8
  11   8   5 604.764 112.135   9
  11  -8   5 469.598 97.1715  13
  11   8   6 213.653 64.6601   9
 -11  -8   6 123.969 30.5115  12
 -11   8   6 154.543 46.8234   8
  11  -9  -6 182.999 37.7202  14
  11  -9  -5 77.6908 45.1634  14
 -11  -9  -4 5198.56 261.454   7
  11  -9  -4 5896.66 243.094  14
 -11  -9  -3 6298.71 309.917   7
  11  -9  -3 6774.21 275.175  14
 -11  -9  -2 4528.06 270.980   7
  11  -9  -2 4448.17 225.590  10
  11  -9  -2 4509.63 235.557  14
  11  -9  -1 13508.4 409.452  14
 -11  -9  -1 12973.0 451.161   7
  11  -9  -1 13001.0 409.741  10
 -11  -9   0 78.2029 48.3362  12
 -11  -9   0 56.3118 49.3268   7
  11  -9   0 187.479 75.1971  10
  11  -9   0 122.744 72.4382  14
  11  -9   1 12900.2 439.209  13
  11  -9   1 13454.2 445.452  14
  11  -9   1 13326.5 438.716  10
 -11  -9   1 13590.5 391.614  12
  11  -9   2 4340.78 258.814  10
 -11  -9   2 4577.98 219.253  12
  11  -9   2 4173.66 264.847  14
  11  -9   2 4152.63 256.719  13
 -11  -9   3 5982.49 240.456  12
 -11   9   3 6077.13 266.530   8
  11  -9   3 6280.48 310.475  10
  11  -9   3 6772.43 336.767  14
  11   9   3 6074.97 303.756   9
  11  -9   3 6811.34 330.295  13
 -11  -9   4 4970.19 199.150  12
 -11   9   4 5609.17 251.920   8
  11   9   4 5814.05 287.149   9
  11  -9   4 4985.39 257.038  10
  11  -9   4 5574.98 285.763  13
 -11  -9   5 64.5601 29.2128  12
 -11   9   5 111.853 39.5231   8
  11   9   5 73.9714 54.8995   9
  11  -9   5 65.4598 58.3902  13
 -11   9   6 203.220 39.4606   8
  11   9   6 198.726 46.1035   9
  11 -10  -5 1297.76 92.6571  14
  11 -10  -4 257.048 64.9582  14
  11 -10  -3 3830.74 206.404  14
 -11 -10  -2 1504.85 163.471   7
  11 -10  -2 1531.09 143.506  14
  11 -10  -2 1340.90 127.308  10
 -11 -10  -1 2280.23 189.418   7
  11 -10  -1 2308.40 176.046  10
  11 -10  -1 2753.56 193.504  14
  11 -10   0 234.898 69.3235  13
  11 -10   0 249.810 79.2660  10
  11 -10   0 308.410 80.0503  14
 -11 -10   1 1994.03 151.149  12
  11 -10   1 1998.04 178.114  10
  11 -10   1 2263.00 189.703  14
  11 -10   1 2063.93 177.219  13
  11 -10   2 1271.96 143.244  13
 -11 -10   2 1299.41 113.880  12
  11 -10   2 1376.98 147.100  10
  11 -10   2 1543.90 166.423  14
 -11  10   3 3888.30 199.655   8
  11 -10   3 3616.63 224.965  10
  11  10   3 3737.05 223.275   9
  11 -10   3 3825.68 234.817  13
 -11  10   4 398.759 68.7381   8
  11 -10   4 324.437 77.0817  10
  11  10   4 247.858 72.5021   9
  11 -10   4 412.691 89.1516  13
 -11  10   5 1066.90 86.2349   8
  11  10   5 1109.58 102.280   9
  11 -10   5 971.358 96.5758  13
  11 -11  -5 636.370 53.4381  14
 -11 -11  -5 784.740 56.6184  10
  11 -11  -4 468.409 63.1810  14
  11 -11  -3 865.490 99.9374  14
  11 -11  -2 380.778 71.5887  10
  11 -11  -2 372.053 87.9224  14
  11 -11  -1 4658.86 231.814  10
 -11 -11  -1 4752.67 197.738  10
  11 -11  -1 5057.61 248.529  14
  11 -11   0 17.6271 47.1894  13
  11 -11   0 18.1729 57.8501  10
  11 -11   0-44.8357 62.7226  14
  11 -11   1 4592.71 238.799  13
  11 -11   1 4464.78 244.116  10
  11 -11   1 4913.72 262.892  14
  11  11   2 411.309 82.1935   9
  11 -11   2 376.752 92.1427  10
  11 -11   2 322.538 89.8042  14
  11 -11   2 335.191 76.2286  13
  11 -11   3 491.754 85.1515  10
  11  11   3 558.495 83.6727   9
  11 -11   3 615.380 97.5904  13
 -11  11   4 502.482 58.4056   8
  11  11   4 533.287 72.8238   9
  11 -11   4 500.375 71.8929  13
  11  11   5 482.197 47.8398   9
 -11 -12  -4 1434.28 73.3808  10
  11 -12  -4 1398.06 77.0065  14
 -11 -12  -3 181.357 38.4268  10
  11 -12  -3 249.960 52.8057  14
  11 -12  -2 1087.83 89.9595  10
 -11 -12  -2 1084.22 85.5505  10
  11 -12  -2 1197.52 108.437  14
  11 -12  -1 279.315 60.6914  10
  11 -12  -1 247.554 68.3807  14
  11 -12   0 531.053 89.7469  10
  11 -12   0 572.167 100.303  14
  11 -12   1 323.359 78.2460  10
  11 -12   1 285.783 75.0542  14
  11 -12   1 299.618 63.2871  13
  11 -12   2 1260.92 115.634  10
  11  12   2 1145.54 92.4436   9
  11 -12   2 1121.27 101.210  13
  11 -12   3 252.342 56.3944  10
  11  12   3 238.237 44.4918   9
  11 -12   3 246.538 50.2136  13
  11 -13  -2 78.5134 37.2065  14
  11 -13  -1 87.5218 33.7545  10
  11 -13  -1 72.7840 45.2266  14
  11 -13   0 38.7786 37.4568  10
  11 -13   0-51.4009 48.0424  14
  11 -13   1 56.1029 36.7246  10
  11 -13   1 44.9336 43.7326  14
  11 -13   2 106.662 37.5837  10
  12   0  -1 15019.7 495.987   5
 -12   0   0 5913.68 430.989   3
  12   0   0 5802.79 335.890   5
  12   0   1 14995.6 750.967   1
 -12   0   1 14572.0 695.773   3
  12   0   1 14249.5 608.841   5
  12   0   2 30031.0 1160.46   1
 -12   0   2 29359.3 1046.33   3
 -12   0   3 3071.91 376.030   3
  12   0   3 3046.38 403.602   1
 -12   0   4 5188.22 239.648   8
  12   0   4 4747.18 505.891   2
 -12   0   4 4492.52 460.453   3
 -12   0   5 3944.47 197.974  12
  12   0   5 3837.21 502.427   2
 -12   0   5 3869.24 219.086   8
 -12   0   5 3573.55 231.587   6
 -12   0   6 6406.78 266.106   8
 -12   0   6 7100.99 261.805  12
 -12   0   6 6803.16 301.454   6
 -12   0   7 1817.35 121.148  12
 -12   0   7 1773.70 137.046   6
 -12   0   8 1925.63 89.5678  12
 -12   0   8 1823.17 94.8822   6
  12  -1  -2 30564.7 817.055   5
  12  -1  -1 11165.9 546.555   1
  12  -1  -1 10406.8 462.782   5
 -12   1  -1 9790.10 519.559   3
  12  -1   0 72115.3 1519.19   1
 -12  -1   0 73653.8 1526.72   3
 -12   1   0 72535.2 1460.17   3
  12  -1   0 71060.9 1255.95   5
  12  -1   1 9918.66 523.006   5
 -12   1   1 9758.43 574.243   3
  12  -1   1 9802.92 616.918   1
 -12  -1   1 10358.8 597.378   3
  12   1   2 32145.9 1200.23   1
 -12  -1   2 34460.0 1122.30   3
  12  -1   2 35118.6 982.777   2
  12  -1   2 35453.1 1252.15   1
  12  -1   2 31578.3 1050.34   5
 -12   1   2 35414.8 1171.46   3
 -12  -1   3 234.288 130.054   3
 -12   1   3 585.281 161.584   3
  12  -1   3 442.310 178.856   1
  12   1   3 32.2378 124.131   1
  12  -1   3 510.432 148.625   2
 -12  -1   4 7634.52 291.464   8
 -12   1   4 7528.43 295.943   8
  12  -1   4 7312.81 609.128   2
 -12  -1   4 7861.86 265.928  12
  12  -1   4 7543.60 332.495  11
 -12   1   4 7443.26 609.676   3
  12   1   4 6759.33 639.652   1
 -12  -1   4 6871.26 558.179   3
 -12   1   5 1367.18 134.667   8
 -12  -1   5 1469.17 125.427  12
 -12   1   5 1233.02 115.401  12
 -12  -1   5 1276.72 126.321   8
 -12  -1   5 1633.37 146.729   6
 -12  -1   6 4428.53 210.339   8
 -12  -1   6 4485.76 209.356  12
 -12   1   6 4461.77 203.058  12
 -12   1   6 4336.51 221.915   8
 -12  -1   6 4597.22 241.418   6
 -12   1   6 4533.98 253.798   6
 -12  -1   7 306.735 63.4810  12
 -12   1   7 389.401 61.6136  12
 -12   1   7 223.020 47.5767   8
 -12  -1   7 328.415 63.8754   6
 -12   1   7 220.623 59.5030   6
 -12   1   8 681.129 51.2396  12
 -12  -1   8 676.544 57.6919  12
 -12   1   8 649.486 59.5951   6
  12  -2  -3 484.438 142.071   5
  12  -2  -2 6786.24 422.620   5
  12  -2  -1 49836.2 1111.48   5
 -12   2  -1 48723.2 1158.46   3
  12  -2  -1 50244.2 1125.75   1
  12  -2   0 45177.7 1089.07   5
  12  -2   0 44313.7 1195.20   1
 -12   2   0 45993.5 1194.80   3
  12  -2   1 53137.3 1414.25   1
 -12   2   1 51821.7 1354.90   3
  12  -2   1 49469.9 1225.13   5
  12  -2   2 6402.01 505.047   5
  12  -2   2 5684.90 375.753   2
  12  -2   2 6981.98 563.352   1
 -12  -2   2 6572.97 494.428   3
 -12   2   2 6642.67 522.939   3
  12   2   3 717.290 213.802   1
 -12   2   3 832.409 232.604   3
  12  -2   3 675.931 173.342   2
 -12  -2   3 655.336 179.769   3
 -12  -2   4 3712.94 204.737   8
 -12  -2   4 3823.00 190.222  12
  12  -2   4 3579.41 242.973  11
 -12   2   4 3398.60 420.194   3
 -12   2   4 3961.01 219.715   8
  12   2   4 3392.57 457.283   1
  12  -2   4 3850.98 429.562   2
 -12  -2   5 1705.53 145.168   8
 -12   2   5 1603.19 152.050   8
 -12  -2   5 1750.12 142.062  12
 -12  -2   5 1653.32 148.084   6
 -12  -2   6 616.801 93.2555  12
 -12   2   6 618.033 83.5904  12
 -12   2   6 729.557 101.700   8
 -12  -2   6 698.135 102.827   6
 -12   2   7 895.470 87.0498   8
 -12  -2   7 1052.54 96.7528  12
 -12   2   7 875.915 77.3786  12
 -12  -2   7 916.106 93.8528   6
 -12   2   7 967.227 106.114   6
 -12  -2   8 1229.68 73.6447  12
 -12   2   8 1096.22 72.6662   6
  12  -3  -4 1311.47 246.813   5
  12  -3  -3 1048.09 192.607   5
  12  -3  -2 18785.0 760.971   5
  12  -3  -1 29708.1 927.345   5
 -12   3  -1 28554.9 905.422   3
  12  -3   0 51793.3 1264.49   5
 -12   3   0 51087.2 1313.67   3
  12  -3   1 29616.3 1015.57   5
  12  -3   2 20341.1 923.981   5
  12  -3   3 1328.58 218.039   2
  12   3   4 1302.58 145.759   9
 -12  -3   4 1488.66 125.548  12
 -12   3   4 1437.17 313.194   3
  12  -3   4 1419.81 158.933  11
 -12   3   4 1265.45 128.187   8
 -12  -3   4 1402.91 129.036   8
  12  -3   4 1104.66 203.415   2
  12   3   4 1220.79 295.264   1
  12  -3   4 1370.31 145.386  13
 -12   3   5 11717.2 391.798   8
 -12  -3   5 11636.5 351.833  12
 -12  -3   5 11653.6 373.479   6
  12   3   5 11437.3 405.042   9
 -12  -3   5 11435.7 350.493   8
 -12   3   6 1241.31 126.077   8
 -12  -3   6 1350.08 130.733  12
 -12   3   6 1334.02 104.919  12
 -12  -3   6 1280.82 123.574   6
  12   3   6 1226.41 126.205   9
 -12  -3   7 143.981 55.8339  12
 -12   3   7 148.022 36.4069  12
 -12   3   7 191.706 49.6056   8
 -12   3   7 240.474 63.3003   6
 -12   3   8 986.256 63.9532   6
 -12  -3   8 1018.44 63.6839  12
  12  -4  -4 13652.5 800.028   5
  12  -4  -3 420.290 138.340   5
  12  -4  -2 18788.4 821.272   5
  12  -4  -1 10191.2 589.005   5
 -12   4  -1 10789.6 576.039   3
  12  -4   0 21074.2 868.655   5
  12  -4   1 10692.3 660.244   5
  12  -4   2 20956.6 1000.57   5
  12  -4   3 385.190 150.575   5
 -12   4   4 13852.0 422.846   8
  12  -4   4 14205.5 484.764  11
 -12  -4   4 12934.0 362.486  12
  12   4   4 13554.6 934.681   1
  12   4   4 12599.3 446.887   9
  12  -4   4 12518.4 440.477  13
 -12  -4   4 13619.4 389.630   8
 -12   4   5 2441.63 183.786   8
 -12  -4   5 2529.81 169.452  12
  12   4   5 2436.83 200.001   9
 -12  -4   5 2556.75 171.386   6
  12  -4   5 2449.70 195.276  13
 -12  -4   6 5576.00 234.177  12
  12   4   6 5058.41 261.569   9
 -12   4   6 4983.96 242.803   8
 -12  -4   7 1094.38 95.5887  12
 -12   4   7 1113.40 110.603   6
 -12   4   7 867.376 84.9487   8
 -12  -5  -5 1656.70 144.211   7
 -12  -5  -4 1767.17 164.237   7
  12  -5  -3 2674.74 351.350   5
  12  -5  -2 7924.66 569.473   5
  12  -5  -1 5468.57 460.903   5
  12  -5   0 475.658 162.618   5
  12  -5   1 5866.08 520.350   5
  12  -5   2 8112.32 654.037   5
 -12   5   3 2725.24 182.776   8
  12  -5   3 2586.08 193.741  11
  12  -5   3 1963.81 368.125   5
  12  -5   3 2445.52 187.425  10
  12  -5   3 2433.08 188.323  14
 -12  -5   3 2284.97 152.953  12
  12  -5   3 2457.54 200.158  13
 -12  -5   4 1401.35 128.651  12
 -12   5   4 1445.41 144.964   8
  12  -5   4 1643.71 165.613  10
  12   5   4 1394.37 159.103   9
  12  -5   4 1196.87 148.744  13
 -12  -5   5 1410.52 129.122  12
 -12   5   5 1415.05 142.034   8
  12   5   5 1361.62 151.466   9
  12  -5   5 1401.07 150.866  13
 -12  -5   6 1886.85 135.115  12
 -12   5   6 1839.75 148.676   8
  12   5   6 1542.90 148.306   9
  12  -5   6 1693.59 142.696  13
  12   5   7 464.639 57.7805   9
 -12  -5   7 614.823 66.6407  12
 -12   5   7 520.976 65.5427   8
 -12   5   7 571.698 81.8271   6
  12  -6  -7 244.550 40.3031  14
 -12  -6  -5 134.071 52.4704   7
 -12  -6  -4 245.617 79.3018   7
  12  -6  -3 1202.63 253.369   5
 -12  -6  -3 1576.50 158.195   7
  12  -6  -2 1476.44 268.993   5
 -12  -6  -2 1458.51 150.655   7
  12  -6  -2 1349.92 119.651  14
  12  -6  -1 3052.07 369.978   5
  12  -6   0 6859.38 570.857   5
  12  -6   1 3121.36 399.819   5
 -12   6   2 1269.88 119.867   8
  12  -6   2 1348.45 138.419  11
  12  -6   2 1269.44 279.559   5
  12  -6   2 1361.44 135.737  10
  12  -6   2 1290.86 136.419  14
 -12  -6   2 1386.04 120.876  12
 -12  -6   3 1450.83 130.016  12
  12  -6   3 1649.62 159.872  11
  12  -6   3 1903.55 366.233   5
 -12   6   3 1514.26 140.795   8
  12  -6   3 1512.16 154.013  10
  12  -6   3 1533.31 157.337  14
  12  -6   3 1280.82 153.754  13
  12  -6   4 182.615 94.6703  13
 -12  -6   4 183.050 61.7918  12
 -12   6   4 196.525 72.6531   8
  12  -6   4 120.105 70.5117  10
  12   6   4 137.854 69.8329   9
 -12  -6   5 111.441 56.0623  12
 -12   6   5 112.732 71.7199   8
  12   6   5 160.258 75.5412   9
  12  -6   5 138.416 63.4076  13
 -12  -6   6 1414.87 111.982  12
 -12   6   6 1301.57 119.937   8
  12   6   6 1494.19 142.443   9
  12  -6   6 1218.45 120.050  13
 -12  -6   7 242.881 39.1702  12
 -12   6   7 148.298 35.4906   8
 -12   6   7 247.355 56.0025   6
  12   6   7 217.423 37.8622   9
  12  -7  -7 125.151 26.7295  14
  12  -7  -6 1344.50 99.8339  14
 -12  -7  -5 119.457 45.6463   7
  12  -7  -5 99.5655 62.1147  14
 -12  -7  -4 1945.83 171.744   7
  12  -7  -4 1917.80 151.382  14
 -12  -7  -3 8200.33 358.595   7
  12  -7  -3 7679.97 287.564  14
  12  -7  -2 5461.63 240.549  14
 -12  -7  -2 5267.19 285.944   7
  12  -7  -2 5224.28 514.729   5
  12  -7  -1 7197.92 600.144   5
 -12  -7  -1 7524.92 311.993  12
 -12  -7  -1 7465.99 328.854   7
  12  -7  -1 7115.61 277.049  14
 -12  -7   0 687.536 98.3267  12
  12  -7   0 656.316 214.305   5
  12  -7   0 697.164 101.138  14
 -12  -7   0 595.987 95.6460   7
  12  -7   0 717.285 102.282  10
  12  -7   1 7002.48 290.658  11
  12  -7   1 7552.80 317.858  10
  12  -7   1 7043.46 305.172  14
  12  -7   1 6422.36 608.442   5
 -12  -7   1 7102.96 272.579  12
 -12  -7   2 4989.40 232.001  12
 -12   7   2 5155.99 246.615   8
  12  -7   2 5229.57 261.948  11
  12  -7   2 5167.70 279.139  13
  12  -7   2 4784.37 268.398  10
  12  -7   2 5045.61 276.236  14
  12  -7   2 4590.35 553.908   5
 -12  -7   3 8271.61 298.100  12
 -12   7   3 7837.21 317.262   8
  12  -7   3 7893.93 338.412  11
  12  -7   3 8344.43 357.491  10
  12  -7   3 7689.08 358.041  14
  12  -7   3 8285.31 372.902  13
 -12   7   4 1849.39 162.691   8
  12  -7   4 1988.17 179.020  10
 -12  -7   4 1679.64 138.085  12
  12  -7   4 1880.26 186.334  13
  12   7   4 1904.08 186.561   9
 -12  -7   5 60.1315 45.6998  12
 -12   7   5 84.5944 59.2854   8
  12   7   5-3.88689 73.5007   9
  12  -7   5-10.7200 60.8128  13
 -12   7   6 925.733 96.1698   8
 -12  -7   6 927.423 83.0812  12
  12  -7   6 1001.39 102.829  13
 -12   7   7 143.178 27.7066   8
 -12   7   7 40.9960 24.7784   6
  12  -8  -6 789.246 73.0250  14
 -12  -8  -5 304.562 62.5448   7
  12  -8  -5 618.183 87.3110  14
 -12  -8  -4 2158.64 174.999   7
  12  -8  -4 2180.14 160.067  14
 -12  -8  -3 6193.64 309.511   7
  12  -8  -3 6316.38 263.570  14
 -12  -8  -2 17175.4 517.994   7
  12  -8  -2 16552.8 429.479  14
  12  -8  -1 534.017 94.4346  14
 -12  -8  -1 664.813 108.182   7
  12  -8  -1 495.121 86.8344  10
 -12  -8   0 4312.91 228.987  12
 -12  -8   0 4003.80 242.314   7
  12  -8   0 4466.28 246.500  10
  12  -8   0 4009.10 229.503  14
  12  -8   0 3983.95 483.464   5
 -12  -8   1 526.566 91.2824  12
 -12  -8   1 461.552 85.1060   7
  12  -8   1 431.160 92.6991  10
  12  -8   1 480.386 89.0047  14
 -12  -8   2 15106.7 403.423  12
 -12   8   2 15516.0 422.669   8
  12  -8   2 15229.3 440.032  11
  12  -8   2 14757.6 486.923  13
  12  -8   2 14921.9 475.987  10
  12  -8   2 15303.6 492.719  14
  12  -8   3 6294.73 325.358  13
 -12   8   3 6076.94 274.840   8
  12  -8   3 6499.04 317.245  10
  12  -8   3 5998.84 321.384  14
 -12  -8   3 5901.73 250.958  12
 -12  -8   4 2102.32 143.453  12
 -12   8   4 1990.48 162.012   8
  12  -8   4 2328.76 188.999  10
  12   8   4 1932.06 180.597   9
  12  -8   4 2173.05 199.615  13
 -12  -8   5 581.082 72.6040  12
 -12   8   5 532.130 87.4440   8
  12   8   5 596.709 100.904   9
  12  -8   5 692.148 104.816  13
 -12   8   6 614.374 71.4651   8
  12   8   6 595.199 77.4260   9
 -12  -8   6 510.216 50.6666  12
  12  -9  -6 141.085 30.8511  14
  12  -9  -5 155.229 47.5828  14
 -12  -9  -4 1149.73 124.947   7
  12  -9  -4 1369.60 126.317  14
  12  -9  -3 495.043 92.5152  14
 -12  -9  -3 544.548 114.724   7
 -12  -9  -2 410.110 110.497   7
  12  -9  -2 580.262 99.3765  14
 -12  -9  -1 5242.79 284.071   7
  12  -9  -1 5759.33 269.942  10
  12  -9  -1 5235.20 263.543  14
 -12  -9   0 2204.06 170.216  12
 -12  -9   0 2114.93 181.370   7
  12  -9   0 2410.31 182.058  10
  12  -9   0 2095.33 174.981  14
 -12  -9   1 5648.17 257.014  12
  12  -9   1 5682.58 293.711  13
  12  -9   1 5224.90 278.087  10
  12  -9   1 5361.94 283.967  14
  12  -9   2 663.808 113.406  13
 -12  -9   2 633.723 90.0161  12
  12  -9   2 831.827 124.300  10
  12  -9   2 685.827 125.043  14
 -12  -9   3 611.473 85.8572  12
 -12   9   3 393.823 76.1583   8
  12  -9   3 453.159 99.1324  10
  12  -9   3 411.244 107.890  14
  12  -9   3 507.221 108.165  13
  12   9   3 447.856 101.178   9
 -12   9   4 1246.74 122.478   8
 -12  -9   4 1136.45 102.587  12
  12  -9   4 1230.17 134.136  10
  12   9   4 1116.36 136.964   9
  12  -9   4 1338.67 143.486  13
 -12  -9   5 124.377 35.7748  12
 -12   9   5 113.664 47.4961   8
  12   9   5 225.135 70.5276   9
  12  -9   5 131.913 60.8794  13
 -12   9   6 179.525 36.9034   8
  12   9   6 203.922 39.1341   9
  12 -10  -5 1133.46 82.8225  14
  12 -10  -4 134.982 53.1193  14
  12 -10  -3 1388.95 130.159  14
 -12 -10  -2 22.1268 65.5562   7
  12 -10  -2 94.1078 50.2753  10
  12 -10  -2 49.4663 67.0820  14
  12 -10  -1 992.754 119.567  14
  12 -10  -1 962.139 115.988  10
 -12 -10  -1 879.718 126.263   7
  12 -10   0 926.369 121.337  10
  12 -10   0 870.217 115.909  13
  12 -10   0 982.588 125.597  14
 -12 -10   1 839.500 102.793  12
  12 -10   1 982.510 128.011  13
  12 -10   1 942.683 128.646  10
  12 -10   1 1037.87 135.118  14
 -12 -10   2 64.1499 43.6962  12
  12 -10   2 98.1846 65.4758  10
  12 -10   2 93.8959 63.6534  13
  12 -10   2 6.30308 78.0449  14
 -12  10   3 1369.02 111.237   8
 -12 -10   3 1237.43 98.9455  12
  12  10   3 1450.79 145.559   9
  12 -10   3 1536.08 144.769  10
  12 -10   3 1620.02 156.089  13
 -12  10   4 34.8586 36.4380   8
  12 -10   4 61.2366 57.6433  10
  12  10   4 20.3781 52.2780   9
  12 -10   4 68.4157 58.3286  13
 -12  10   5 1139.46 82.4231   8
  12  10   5 1179.26 100.006   9
  12 -10   5 1255.34 99.7895  13
  12 -11  -4 320.820 52.4133  14
  12 -11  -3 142.664 57.8006  14
  12 -11  -2 2103.82 135.125  10
  12 -11  -2 2540.57 169.775  14
  12 -11  -1 1898.01 155.433  14
  12 -11  -1 1489.49 130.463  10
  12 -11  -1 1586.38 124.006  13
  12 -11   0 2294.54 161.363  13
  12 -11   0 2266.76 167.251  10
  12 -11   0 2337.83 178.983  14
  12 -11   1 1486.57 146.010  10
  12 -11   1 1942.18 172.039  14
  12 -11   1 1596.01 146.087  13
  12 -11   2 2610.06 175.529  13
  12 -11   2 2720.19 181.885  10
  12 -11   2 2716.05 189.950  14
  12  11   2 2299.17 161.197   9
  12 -11   3 31.7795 44.1798  13
  12 -11   3 52.9613 49.7078  10
  12  11   3 25.9771 46.0956   9
 -12  11   4 305.855 42.6727   8
  12  11   4 344.036 58.1441   9
  12 -11   4 433.735 68.8337  13
 -12 -12  -3 165.474 33.6779  10
  12 -12  -3 248.151 48.7480  14
  12 -12  -2 451.231 57.2441  10
 -12 -12  -2 402.746 49.5007  10
  12 -12  -2 559.167 80.8120  14
  12 -12  -1 77.0807 44.5759  10
  12 -12  -1-42.6293 57.7240  14
  12 -12   0 4098.17 206.933  14
  12 -12   0 3619.86 183.979  10
  12 -12   1 56.3091 38.3786  13
  12 -12   1 147.333 55.8769  10
  12 -12   1-2.78727 64.8605  14
  12 -12   2 510.602 77.8976  10
  12  12   2 393.038 58.6121   9
  12 -12   2 462.557 68.6447  13
  12 -12   3 151.310 41.5357  10
  12  12   3 181.149 40.7111   9
  12 -12   3 219.744 42.5190  13
  12 -13  -2 1880.60 99.3243  14
  12 -13  -1 109.810 30.7366  10
  12 -13  -1 8.81750 32.9299  14
  12 -13   0 1041.85 81.5796  10
  12 -13   0 920.317 85.8388  14
  12 -13   1 76.6869 31.7145  10
  12 -13   2 1794.31 96.4866  10
 -13   0   0-10.0109 98.3768   3
  13   0   0-11.5490 60.6228   5
 -13   0   1-115.415 119.447   3
  13   0   1 24.8404 93.7801   5
  13   0   1 67.3092 97.5997   1
  13   0   2-53.4134 110.776   1
 -13   0   2-113.358 120.379   3
  13   0   3-66.8188 128.940   1
 -13   0   3-7.20920 95.5388   3
 -13   0   4 89.7911 141.205   3
 -13   0   4 56.2662 45.0665  12
  13   0   4-9.74732 123.825   2
 -13   0   4-16.3054 38.4311   8
  13   0   4 21.9398 49.6656  11
 -13   0   5 48.8379 41.6512  12
 -13   0   5 34.5007 43.5499   8
 -13   0   5-13.3609 58.7944   6
 -13   0   6 26.8324 46.2787  12
 -13   0   6-24.2428 53.0532   8
 -13   0   6 23.6491 58.6221   6
 -13   0   7-22.7559 38.2663  12
 -13   0   7 45.7866 40.5582   6
 -13   0   8-14.8374 18.0842  12
  13  -1  -2 2568.53 241.828   5
  13  -1  -1 27422.8 905.527   1
 -13   1  -1 25808.1 888.009   3
  13  -1  -1 25981.7 764.192   5
  13  -1   0 2548.07 256.430   5
  13  -1   0 1980.24 273.823   1
 -13   1   0 2353.33 284.345   3
  13  -1   1 28455.7 1085.03   1
 -13  -1   1 28780.5 1031.81   3
  13  -1   1 26688.3 891.749   5
 -13   1   1 27942.4 1016.19   3
 -13  -1   2 2075.38 305.075   3
  13  -1   2 2386.33 268.935   2
  13  -1   2 1835.64 277.461   5
  13  -1   2 1946.48 313.930   1
  13   1   2 1810.97 309.519   1
 -13   1   2 2160.26 309.842   3
  13  -1   3 4178.50 407.562   2
  13  -1   3 4889.23 515.928   1
  13   1   3 3795.14 465.287   1
 -13  -1   3 3775.63 417.991   3
 -13   1   3 4517.35 470.546   3
 -13  -1   4 11037.7 359.181   8
  13  -1   4 10346.9 728.897   2
 -13  -1   4 11119.6 324.236  12
 -13   1   4 11092.4 308.743  12
  13  -1   4 10642.1 403.456  11
  13   1   4 10029.3 795.057   1
 -13  -1   4 10836.7 713.407   3
 -13   1   4 11575.6 787.476   3
 -13   1   4 11089.5 365.979   8
 -13  -1   5 4621.08 235.503   8
 -13   1   5 4867.62 250.801   8
 -13  -1   5 5118.07 225.922  12
 -13   1   5 4735.07 209.358  12
 -13  -1   5 4963.63 250.203   6
 -13   1   6 2264.66 161.436   8
 -13  -1   6 2303.55 150.645  12
 -13   1   6 2388.13 146.769  12
 -13  -1   6 2248.39 163.747   6
 -13   1   6 2429.71 180.692   6
 -13  -1   6 2366.64 154.794   8
 -13  -1   7 283.873 55.6176  12
 -13   1   7 305.679 53.2825  12
 -13   1   7 318.926 50.9510   8
 -13  -1   7 274.650 60.0334   6
 -13   1   7 289.410 64.6443   6
 -13   1   8 425.495 40.9793   6
 -13  -1   8 507.699 44.3160  12
  13  -2  -3 501.540 127.204   5
  13  -2  -2 659.090 154.317   5
  13  -2  -1 10134.2 524.053   5
  13  -2  -1 10039.2 533.751   1
 -13   2  -1 10654.8 569.509   3
  13  -2   0 20507.1 847.829   1
 -13   2   0 21311.5 862.833   3
  13  -2   0 22051.6 796.592   5
  13  -2   1 10833.4 675.930   1
 -13   2   1 10973.7 656.064   3
  13  -2   1 10392.1 591.850   5
 -13   2   2 677.027 194.521   3
  13  -2   2 979.658 216.533   5
  13  -2   2 1352.68 270.925   1
 -13  -2   2 1290.96 250.147   3
 -13   2   3 828.518 223.454   3
  13   2   3 478.197 182.028   1
 -13  -2   4 4716.17 236.250   8
 -13   2   4 4896.41 247.005   8
 -13  -2   4 4795.31 217.963  12
  13  -2   4 4581.30 269.393  11
  13  -2   4 4881.87 481.751   2
  13   2   4 4146.01 511.032   1
 -13   2   4 4075.89 487.098   3
 -13   2   5 4743.00 248.973   8
 -13  -2   5 4996.50 226.612  12
 -13   2   5 5009.84 207.040  12
 -13  -2   5 4771.73 236.075   6
 -13  -2   5 4539.79 232.886   8
 -13   2   6 1630.30 140.324   8
 -13  -2   6 1814.97 143.449  12
 -13   2   6 1793.66 120.194  12
 -13  -2   6 1905.96 147.058   6
 -13   2   6 1762.19 163.186   6
 -13  -2   7 848.229 85.5504  12
 -13   2   7 782.676 71.0927  12
 -13   2   7 642.458 69.0369   8
 -13  -2   7 861.453 83.0480   6
 -13   2   7 847.728 93.5234   6
 -13  -2   8 580.256 47.7994  12
 -13  -3  -5 4309.58 231.551   7
  13  -3  -3 769.533 189.191   5
  13  -3  -2 6457.54 470.658   5
  13  -3  -1 17430.7 745.072   5
 -13   3  -1 17615.3 743.749   3
  13  -3   0 37000.4 1106.89   5
 -13   3   0 38240.3 1178.91   3
  13  -3   1 16681.9 791.042   5
 -13   3   1 17280.5 849.042   3
  13  -3   2 6158.11 533.992   5
 -13   3   3 815.947 220.256   3
  13   3   3 896.853 270.874   1
 -13   3   4 28419.8 599.917   8
 -13  -3   4 28469.2 531.634  12
  13  -3   4 28246.5 693.449  11
  13   3   4 28015.8 1362.19   1
  13   3   4 27868.6 636.488   9
 -13   3   4 30373.4 1339.71   3
 -13  -3   4 27799.3 566.963   8
 -13   3   5 3644.36 225.108   8
 -13  -3   5 3440.70 196.350  12
 -13  -3   5 3646.93 204.929   6
  13   3   5 3799.44 232.650   9
 -13  -3   5 3621.70 202.422   8
 -13   3   6 4822.00 234.548   8
 -13  -3   6 4837.76 216.476  12
 -13   3   6 4947.72 185.323  12
 -13  -3   6 4736.12 222.350   6
 -13   3   7 628.046 70.4155   8
 -13   3   7 750.404 87.0144   6
 -13  -4  -5 204.823 67.8333   7
  13  -4  -4 4196.03 431.153   5
  13  -4  -3 738.885 169.521   5
  13  -4  -2 3439.49 371.198   5
 -13   4  -1-142.868 88.7436   3
  13  -4  -1 154.575 84.4784   5
 -13   4   0-113.118 94.2411   3
  13  -4   0 83.7798 104.722   5
  13  -4   1 24.9407 129.643   5
  13  -4   2 3191.19 408.665   5
  13  -4   3 872.613 121.640  13
 -13  -4   3 1058.50 102.491  12
 -13  -4   3 862.636 98.9382   8
  13  -4   3 892.192 252.403   5
  13  -4   3 957.257 123.131  11
  13  -4   3 1013.17 123.728  10
 -13   4   3 992.471 112.614   8
 -13   4   4 4728.59 549.129   3
 -13   4   4 4848.97 254.543   8
 -13  -4   4 4587.98 221.100  12
  13  -4   4 5001.97 297.029  11
  13   4   4 4175.67 538.858   1
  13   4   4 4086.24 259.472   9
  13  -4   4 4178.69 256.606  13
 -13  -4   4 4122.42 219.892   8
 -13  -4   5 310.783 74.3848  12
 -13   4   5 338.508 73.2379   8
  13  -4   5 250.934 66.0482  13
 -13  -4   5 341.247 66.1643   6
  13   4   5 245.051 83.0020   9
 -13  -4   6 372.046 76.3394  12
 -13   4   6 395.794 77.4171   8
  13   4   6 377.996 75.2769   9
 -13  -4   7 97.6623 42.5104  12
 -13   4   7 48.9208 33.2359   8
 -13   4   7 79.7584 42.4414   6
  13  -5  -7 658.309 60.1788  14
 -13  -5  -5 2031.79 160.396   7
 -13  -5  -4 12451.1 425.392   7
  13  -5  -3 432.068 161.999   5
  13  -5  -2 898.349 230.563   5
  13  -5  -1 670.977 175.062   5
  13  -5   0 1977.20 312.738   5
  13  -5   1 587.403 187.080   5
 -13  -5   2 393.519 68.9811  12
  13  -5   2 568.564 215.630   5
  13  -5   2 436.184 85.5602  11
  13  -5   2 526.705 91.2161  10
  13  -5   3 433.148 90.5814  13
 -13  -5   3 491.166 81.5121  12
  13  -5   3 175.958 148.263   5
 -13   5   3 449.595 79.1025   8
  13  -5   3 459.607 93.1278  11
  13  -5   3 400.439 86.5763  10
  13  -5   3 323.986 78.0481  14
 -13  -5   4 12593.2 367.089  12
 -13   5   4 13351.1 422.106   8
  13  -5   4 13514.3 473.331  11
  13   5   4 12409.8 446.659   9
  13  -5   4 12850.8 460.586  13
 -13   5   5 1579.91 148.329   8
 -13  -5   5 1664.29 140.354  12
  13   5   5 1500.57 160.494   9
  13  -5   5 1380.18 149.035  13
 -13  -5   6 960.989 99.4600  12
 -13   5   6 876.657 102.562   8
  13   5   6 711.230 97.7933   9
  13  -5   6 711.784 88.8449  13
 -13   5   7 826.112 73.3900   8
 -13  -5   7 902.322 74.3851  12
 -13   5   7 731.356 79.2344   6
  13  -6  -7 680.730 53.2015  14
  13  -6  -6 1694.09 111.486  14
 -13  -6  -5 1180.78 121.918   7
 -13  -6  -4 13821.0 449.684   7
  13  -6  -3 4067.33 457.336   5
 -13  -6  -3 4566.80 263.749   7
  13  -6  -3 4353.25 210.397  14
  13  -6  -2 4186.96 446.736   5
 -13  -6  -2 4332.19 254.636   7
  13  -6  -2 4058.09 198.122  14
 -13  -6  -1 8349.41 318.105  12
  13  -6  -1 8659.01 642.152   5
 -13  -6  -1 8418.34 340.434   7
  13  -6  -1 8624.47 288.355  14
 -13  -6   0 31173.8 568.494  12
  13  -6   0 31157.1 1244.93   5
 -13  -6   1 8313.88 293.007  12
  13  -6   1 8611.64 322.461  11
  13  -6   1 8863.56 331.586  10
  13  -6   1 8245.00 313.819  14
  13  -6   1 8215.50 673.238   5
 -13   6   2 3936.78 214.424   8
  13  -6   2 4098.20 234.110  11
 -13  -6   2 3614.45 197.086  12
  13  -6   2 3980.54 235.109  10
  13  -6   2 3564.94 226.947  14
  13  -6   2 3588.62 471.332   5
 -13  -6   3 4341.32 217.477  12
 -13   6   3 4505.92 238.418   8
  13  -6   3 4140.25 257.392  11
  13  -6   3 4384.08 256.895  10
  13  -6   3 4123.31 257.261  14
  13  -6   3 4377.01 270.745  13
 -13   6   4 14288.8 428.914   8
 -13  -6   4 14597.8 395.917  12
  13   6   4 14883.2 493.607   9
  13  -6   4 14754.2 470.326  10
  13  -6   4 14774.2 495.489  13
 -13  -6   5 1045.16 107.200  12
 -13   6   5 1033.90 114.734   8
  13   6   5 1144.72 137.097   9
  13  -6   5 1033.15 132.047  13
 -13   6   6 1577.97 124.932   8
 -13  -6   6 1605.71 116.457  12
  13   6   6 1569.42 138.602   9
  13  -6   6 1389.67 119.335  13
 -13   6   7 529.983 53.7251   8
 -13  -6   7 517.059 48.9491  12
 -13   6   7 454.496 53.3397   6
  13  -7  -6 442.175 59.6023  14
 -13  -7  -5 371.658 72.6841   7
  13  -7  -5 416.200 70.7335  14
 -13  -7  -4 6747.65 311.511   7
  13  -7  -4 6849.00 261.573  14
 -13  -7  -3 6084.51 310.634   7
  13  -7  -3 6190.16 255.852  14
 -13  -7  -2 21317.1 572.751   7
  13  -7  -2 19482.9 450.411  14
  13  -7  -2 20069.8 1019.38   5
 -13  -7  -1 3278.61 209.347  12
  13  -7  -1 3288.18 428.695   5
 -13  -7  -1 3614.39 233.464   7
  13  -7  -1 3242.58 189.789  14
  13  -7   0 4292.37 479.011   5
 -13  -7   0 4803.27 238.816  12
 -13  -7   0 4990.14 261.414   7
  13  -7   0 4969.09 249.827  10
  13  -7   0 4885.68 242.767  14
 -13  -7   1 3742.66 207.805  12
  13  -7   1 3502.04 209.827  11
  13  -7   1 3919.90 237.020  10
  13  -7   1 3516.87 219.752  14
  13  -7   1 3520.51 465.509   5
 -13  -7   2 19385.2 459.116  12
  13  -7   2 18832.0 501.898  11
 -13   7   2 19601.1 474.981   8
  13  -7   2 19536.8 532.499  10
  13  -7   2 19266.9 537.121  14
  13  -7   2 18964.8 1114.26   5
  13  -7   2 20045.7 556.308  13
 -13  -7   3 5911.97 253.107  12
 -13   7   3 5882.34 274.750   8
  13  -7   3 6186.69 303.445  11
  13  -7   3 6286.30 311.341  10
  13  -7   3 5763.27 309.446  14
  13  -7   3 6273.67 325.112  13
 -13  -7   4 6753.81 264.422  12
 -13   7   4 6687.37 288.100   8
  13  -7   4 6709.14 319.030  10
  13   7   4 6733.62 329.854   9
  13  -7   4 6714.93 334.038  13
 -13  -7   5 663.233 86.8320  12
 -13   7   5 639.902 98.5556   8
  13   7   5 604.281 111.862   9
  13  -7   5 380.427 87.0352  13
 -13  -7   6 353.301 54.1454  12
 -13   7   6 402.175 64.4842   8
  13   7   6 442.293 75.2884   9
  13  -8  -6 1450.89 87.9827  14
 -13  -8  -5 277.767 61.1328   7
  13  -8  -5 350.737 65.3380  14
 -13  -8  -4 3749.50 224.948   7
  13  -8  -4 3958.03 200.361  14
 -13  -8  -3 2313.80 195.621   7
  13  -8  -3 2197.20 163.703  14
  13  -8  -2 789.822 106.612  14
 -13  -8  -2 728.579 121.629   7
 -13  -8  -1 406.986 99.4715   7
  13  -8  -1 485.165 84.8314  10
  13  -8  -1 424.947 91.3928  14
 -13  -8   0 7712.59 336.955   7
  13  -8   0 8273.60 333.672  10
  13  -8   0 7724.74 316.257  14
 -13  -8   0 8468.43 327.127  12
 -13  -8   1 491.195 87.5984  12
  13  -8   1 404.181 87.5474  14
 -13  -8   1 452.919 88.0015   7
  13  -8   1 522.019 99.0991  10
 -13  -8   2 978.839 112.842  12
  13  -8   2 877.261 115.553  11
  13  -8   2 1030.96 146.975  13
  13  -8   2 998.613 132.414  10
  13  -8   2 855.739 130.081  14
 -13   8   3 2074.44 160.059   8
 -13  -8   3 2126.88 152.214  12
  13  -8   3 2055.61 185.235  10
  13  -8   3 2054.16 186.161  14
  13  -8   3 2132.23 194.913  13
 -13  -8   4 3881.89 190.603  12
 -13   8   4 3754.70 209.332   8
  13  -8   4 3558.10 222.417  10
  13   8   4 4150.24 252.590   9
  13  -8   4 3907.75 247.636  13
 -13  -8   5 295.732 59.3546  12
 -13   8   5 293.408 66.5434   8
  13   8   5 330.539 80.6641   9
  13  -8   5 248.074 69.9206  13
 -13   8   6 1297.64 90.6071   8
 -13  -8   6 1059.27 65.9511  12
  13   8   6 1327.12 99.2521   9
  13  -9  -6 509.806 44.7044  14
  13  -9  -5 1905.68 115.238  14
 -13  -9  -4 1426.91 134.023   7
  13  -9  -4 1573.40 124.245  14
  13  -9  -3 2.26344 58.4739  14
 -13  -9  -3 63.5696 70.8886   7
 -13  -9  -2 611.594 109.401   7
  13  -9  -2 637.627 98.1939  14
 -13  -9  -1 4760.08 274.128   7
  13  -9  -1 4902.74 243.900  10
  13  -9  -1 4950.64 253.935  14
 -13  -9   0 6286.63 303.234   7
  13  -9   0 6505.12 295.805  10
  13  -9   0 6760.80 298.402  14
 -13  -9   1 5417.63 252.258  12
  13  -9   1 5234.57 274.484  10
  13  -9   1 5453.54 284.058  14
  13  -9   1 5402.13 285.699  13
  13  -9   2 723.488 118.217  13
 -13  -9   2 631.336 89.6184  12
  13  -9   2 570.895 104.651  10
  13  -9   2 507.213 115.022  14
  13  -9   3 58.4087 71.5169  13
 -13  -9   3 181.227 56.8843  12
 -13   9   3 81.5784 46.2768   8
  13  -9   3 60.3752 70.7950  10
  13   9   3 100.776 68.0000   9
 -13  -9   4 1468.94 108.571  12
  13  -9   4 1666.13 151.567  10
 -13   9   4 1594.57 124.979   8
  13   9   4 1657.47 154.349   9
  13  -9   4 1747.64 162.534  13
 -13   9   5 1724.92 113.906   8
 -13  -9   5 1575.56 90.4262  12
  13   9   5 1833.03 136.743   9
  13  -9   5 1772.76 132.932  13
 -13   9   6 377.809 41.7217   8
  13   9   6 422.521 43.7179   9
  13 -10  -5 1312.37 82.7525  14
  13 -10  -4 1058.81 96.3317  14
  13 -10  -3 33.7951 57.9059  14
 -13 -10  -2 255.388 88.5034   7
  13 -10  -2 289.836 80.8803  14
  13 -10  -1 1548.10 150.381  14
 -13 -10  -1 1355.37 148.020   7
  13 -10  -1 1580.07 135.649  10
  13 -10   0 58.8106 60.3448  13
  13 -10   0-33.8571 59.7305  10
  13 -10   0 25.9650 69.0347  14
  13 -10   1 1860.50 164.683  10
  13 -10   1 1691.65 161.646  14
  13 -10   1 1480.89 150.932  13
  13 -10   2 378.456 88.1082  13
 -13 -10   2 271.903 58.0587  12
  13 -10   2 444.441 86.8485  10
  13 -10   2 363.298 95.4704  14
 -13 -10   3 76.1680 35.3149  12
 -13  10   3 18.5157 34.0769   8
  13 -10   3-4.74068 71.9765  10
  13  10   3-8.11119 59.4020   9
  13 -10   3-18.8731 66.9337  13
 -13  10   4 878.488 82.4570   8
  13  10   4 885.803 100.518   9
  13 -10   4 925.437 107.324  13
 -13  10   5 1105.71 73.7139   8
  13  10   5 1103.01 87.0025   9
  13 -10   5 1278.19 92.9317  13
  13 -11  -4 158.605 41.8414  14
  13 -11  -3 335.647 63.1205  14
 -13 -11  -2 829.101 77.4062  10
  13 -11  -2 865.206 104.287  14
  13 -11  -1 112.783 46.8299  13
  13 -11  -1 80.9534 45.3445  10
  13 -11  -1 151.789 68.4997  14
  13 -11   0 31.9259 43.0175  13
  13 -11   0-54.5737 57.3053  10
  13 -11   0-3.62938 64.9171  14
  13 -11   1 83.7912 52.8411  13
  13 -11   1 78.7210 56.9346  10
  13 -11   1 97.5970 75.8014  14
  13 -11   2 894.050 106.017  13
  13  11   2 801.206 97.6383   9
  13 -11   2 842.464 107.305  10
  13 -11   2 951.861 123.188  14
  13 -11   3 451.720 75.7489  10
  13  11   3 400.821 69.6996   9
  13 -11   3 494.488 80.7752  13
  13  11   4 159.529 43.2249   9
  13 -11   4 110.737 37.1807  13
  13 -12  -3 137.470 36.6502  14
  13 -12  -2 870.561 87.3711  14
  13 -12  -1 296.415 55.5574  10
  13 -12  -1 332.186 67.4114  14
  13 -12   0 56.8116 29.1945  13
  13 -12   0 4.60759 38.5604  10
  13 -12   0 30.7960 51.8463  14
  13 -12   1 290.370 57.6582  10
  13 -12   1 162.687 62.8768  14
  13  12   1 331.824 53.7931   9
  13 -12   1 298.222 54.0211  13
  13 -12   2 923.576 87.8153  10
  13  12   2 797.747 72.6549   9
  13 -12   2 836.020 81.9159  13
  13  12   3 124.837 29.2767   9
  13 -12   3 132.013 32.3207  13
  13 -13  -2 937.327 63.2162  14
  13 -13  -1 500.267 58.9431  14
  13 -13   0-2.05858 24.6626  10
  13 -13   0 73.1993 38.4391  14
  13 -13   1 408.935 49.5370  10
  13 -13   2 893.623 61.0843  10
  14   0  -1 38277.6 1153.80   1
  14   0   0 23573.7 969.269   1
 -14   0   0 24828.6 962.544   3
  14   0   1 34289.6 1265.97   1
 -14   0   1 34302.3 1174.52   3
  14   0   1 35234.8 1030.18   5
  14   0   2 11675.5 787.206   1
 -14   0   2 11500.6 711.335   3
  14   0   3 16654.1 986.668   1
  14   0   3 17186.6 862.795   2
 -14   0   3 16585.5 897.988   3
 -14   0   4 5758.35 230.585  12
  14   0   4 4855.92 513.733   2
  14   0   4 5946.59 296.094  11
 -14   0   4 5724.36 266.424   8
 -14   0   4 5140.24 528.209   3
 -14   0   5 15907.6 445.504   8
 -14   0   5 15634.0 384.214  12
 -14   0   5 16243.3 454.866   6
 -14   0   6 1846.52 142.186   8
 -14   0   6 1959.15 133.304  12
 -14   0   6 1891.22 148.221   6
 -14   0   7 826.777 75.6254  12
 -14   0   7 911.428 83.8441   6
  14  -1  -1 14438.7 689.716   1
 -14   1  -1 13619.0 682.959   3
  14  -1  -1 13695.5 581.600   5
  14  -1   0 3461.31 378.090   1
 -14   1   0 3961.39 396.976   3
  14  -1   0 3984.84 332.191   5
 -14   1   1 12810.9 713.014   3
  14  -1   1 12097.6 745.616   1
 -14  -1   1 12127.2 698.607   3
  14  -1   1 11625.1 620.191   5
  14   1   2 48699.5 1613.34   1
 -14  -1   2 47360.9 1435.55   3
 -14   1   2 45963.1 1448.53   3
  14  -1   2 47254.8 1563.18   1
  14   1   3 13141.1 886.374   1
  14  -1   3 14205.9 918.043   1
 -14  -1   3 13893.2 824.789   3
 -14   1   3 14300.8 856.306   3
  14   1   4 3256.17 435.693   2
 -14   1   4 3086.39 424.523   3
 -14   1   4 3386.19 210.368   8
 -14  -1   4 3472.21 184.316  12
 -14   1   4 3674.85 179.931  12
  14  -1   4 3154.22 219.202  11
  14   1   4 3013.57 445.161   1
 -14  -1   4 3528.88 208.387   8
  14  -1   4 3480.63 425.383   2
 -14  -1   4 3235.24 407.741   3
 -14  -1   5 5481.38 260.960   8
 -14   1   5 5545.32 269.611   8
 -14  -1   5 5720.75 238.734  12
 -14   1   5 5576.15 224.325  12
 -14  -1   5 5936.63 263.183   6
 -14  -1   6 1031.71 104.530  12
 -14   1   6 1063.29 98.0718  12
 -14   1   6 934.869 107.385   8
 -14  -1   6 1155.57 113.392   6
 -14   1   6 1024.67 114.476   6
 -14  -1   6 1100.85 107.973   8
 -14   1   7 711.823 67.6695  12
 -14  -1   7 673.077 72.7666  12
 -14   1   7 764.910 79.5192   6
 -14  -1   7 627.144 68.8132   6
 -14   1   7 574.637 62.1784   8
  14  -2  -2 187.217 90.3316   5
  14  -2  -1 1987.69 249.813   5
 -14   2  -1 1976.47 263.646   3
  14  -2   0 3881.23 395.279   1
 -14   2   0 3746.17 373.968   3
  14  -2   0 4092.69 364.955   5
 -14   2   1 1872.67 283.194   3
  14  -2   1 1922.53 274.256   5
  14  -2   1 1796.54 280.806   1
 -14   2   2 382.142 174.501   3
  14  -2   2 393.824 189.882   5
 -14  -2   3 9293.46 322.747   8
 -14   2   3 9180.67 320.176   8
  14  -2   3 8638.48 351.185  11
  14   2   3 8197.11 718.758   1
 -14   2   3 8224.32 663.940   3
 -14  -2   4 16009.5 441.353   8
 -14   2   4 16310.4 455.158   8
 -14  -2   4 16139.9 398.214  12
  14  -2   4 15162.7 500.906  11
 -14   2   4 16419.7 991.142   3
  14   2   4 14907.5 1002.84   1
 -14   2   5 3854.40 227.235   8
 -14  -2   5 3773.00 198.813  12
 -14   2   5 4039.74 183.141  12
 -14  -2   5 4372.92 219.101   6
 -14  -2   5 3687.18 214.439   8
 -14   2   6 864.298 82.1990  12
 -14  -2   6 878.093 97.5352  12
 -14   2   6 725.830 97.4759   8
 -14  -2   6 1050.23 107.608   6
 -14   2   6 865.540 113.578   6
 -14  -2   6 814.648 90.2603   8
 -14  -2   7 322.895 55.5030  12
 -14   2   7 221.028 38.1694  12
 -14   2   7 218.211 44.7286   8
 -14   2   7 211.725 52.5020   6
 -14  -3  -5 7073.48 295.213   7
  14  -3  -3 2552.61 320.800   5
  14  -3  -2 351.344 112.098   5
 -14   3  -1 472.801 134.134   3
  14  -3  -1 504.101 147.604   5
 -14   3   0 10528.6 649.498   3
  14  -3   0 9327.06 583.527   5
 -14   3   1 1117.58 234.947   3
  14  -3   1 923.811 206.324   5
 -14   3   2 562.480 184.843   3
  14  -3   2 581.594 196.704   5
 -14   3   3 3066.72 192.568   8
 -14  -3   3 3024.30 170.550  12
 -14   3   3 2611.62 383.943   3
  14  -3   3 2962.44 210.711  11
  14   3   3 2615.17 417.958   1
 -14  -3   3 3045.38 190.899   8
 -14   3   4 9091.49 342.952   8
 -14  -3   4 9349.10 313.186  12
  14  -3   4 8921.96 396.143  11
  14   3   4 9127.27 795.469   1
  14   3   4 8691.87 357.112   9
 -14   3   4 8816.90 741.565   3
 -14  -3   4 8753.00 327.318   8
 -14   3   5 7319.34 307.446   8
 -14  -3   5 7455.08 277.892  12
 -14  -3   5 7676.54 280.753   6
  14   3   5 7486.69 316.102   9
 -14  -3   5 7183.44 283.411   8
 -14   3   6 1843.47 146.050   8
 -14  -3   6 1740.70 133.008  12
 -14  -3   6 1540.39 120.114   6
 -14  -3   7 1210.09 94.6114  12
 -14   3   7 989.789 82.9820   8
 -14   3   7 1154.13 95.3154   6
  14  -4  -7 1363.52 76.8218  14
 -14  -4  -5 199.824 54.0460   7
  14  -4  -3 22334.9 983.489   5
  14  -4  -2 576.241 144.093   5
  14  -4  -1 9351.14 611.573   5
  14  -4   0 22803.0 971.286   5
 -14   4   0 23441.4 999.117   3
  14  -4   1 8404.54 625.826   5
 -14   4   1 9373.64 682.489   3
  14  -4   2 622.598 182.546   5
 -14   4   3 24748.2 545.564   8
 -14  -4   3 24835.1 499.892  12
  14  -4   3 24981.1 615.438  11
 -14   4   3 26389.3 1265.70   3
  14  -4   3 24273.4 577.049  10
  14  -4   3 22910.6 585.253  13
  14   4   3 23186.6 1245.00   1
 -14  -4   3 24060.7 542.398   8
 -14   4   4 1641.38 149.006   8
 -14  -4   4 1648.84 134.184  12
  14  -4   4 1956.03 188.298  11
  14   4   4 1568.26 166.396   9
  14  -4   4 1689.49 166.973  13
 -14  -4   4 1576.13 141.560   8
 -14  -4   5 182.690 61.9405  12
 -14   4   5 182.321 78.7397   8
  14   4   5 161.189 65.9619   9
  14  -4   5 126.663 46.7658  13
 -14   4   6 1469.72 130.734   8
 -14  -4   6 1813.48 133.229  12
  14   4   6 1741.66 136.549   9
 -14  -4   7 1526.17 96.3110  12
 -14   4   7 1307.42 91.7267   8
 -14   4   7 1393.16 97.9410   6
  14  -5  -7 313.439 39.0019  14
 -14  -5  -5-52.5983 53.2853   7
 -14  -5  -4 2284.29 188.747   7
  14  -5  -3 3235.46 175.405  11
  14  -5  -3 2850.14 356.448   5
  14  -5  -3 2736.91 162.569  14
  14  -5  -2 1593.04 125.380  11
  14  -5  -2 1529.09 283.334   5
  14  -5  -2 1531.90 118.252  14
 -14  -5  -1 777.352 104.315  12
  14  -5  -1 706.620 198.317   5
  14  -5   0 6568.91 556.527   5
 -14   5   0 7204.50 580.268   3
 -14  -5   1 1051.96 101.636  12
  14  -5   1 1386.63 275.133   5
 -14   5   2 1532.20 132.848   8
  14  -5   2 1774.39 163.266  11
  14  -5   2 1218.13 263.941   5
 -14  -5   2 1789.43 138.965  12
  14  -5   2 2013.79 165.973  10
  14  -5   2 1472.60 140.207  14
 -14  -5   3 2516.20 168.229  12
 -14   5   3 2643.37 181.299   8
  14  -5   3 2661.25 207.579  11
  14  -5   3 2288.84 402.698   5
  14  -5   3 2821.50 206.585  10
  14  -5   3 2630.57 195.790  14
  14  -5   3 2796.67 218.461  13
 -14   5   4 2380.99 179.210   8
 -14  -5   4 2245.11 162.382  12
  14  -5   4 2660.55 218.221  11
  14   5   4 2149.27 195.945   9
  14  -5   4 2171.33 197.313  13
 -14  -5   5-2.59938 50.8199  12
 -14   5   5 213.515 75.2227   8
  14   5   5 153.088 63.1797   9
  14  -5   5 68.7567 45.5025  13
 -14  -5   6 829.175 91.2285  12
 -14   5   6 673.734 90.3102   8
  14   5   6 575.471 85.2377   9
 -14  -5   7 275.913 43.3806  12
 -14   5   7 279.583 44.3451   8
 -14   5   7 240.073 41.8282   6
  14  -6  -6 134.221 44.0126  14
 -14  -6  -5 15.4590 46.3194   7
  14  -6  -5-23.3286 42.1216  14
 -14  -6  -4 5564.92 286.758   7
  14  -6  -4 5708.72 237.529  14
 -14  -6  -3 132.756 69.2778   7
  14  -6  -3 61.6451 47.3950  14
  14  -6  -2 608.879 211.111   5
  14  -6  -2 717.670 85.4366  11
 -14  -6  -2 777.325 117.457   7
  14  -6  -2 680.376 89.0484  14
  14  -6  -1 2042.83 147.868  11
 -14  -6  -1 2062.98 162.794  12
  14  -6  -1 1588.55 277.951   5
 -14  -6  -1 1959.93 170.017   7
  14  -6  -1 1750.37 137.347  14
 -14   6   0 868.709 220.150   3
 -14  -6   0 458.933 78.2907  12
  14  -6   0 215.064 111.206   5
  14  -6   0 580.076 87.9317  11
 -14  -6   0 591.959 96.0752   7
  14  -6   0 427.022 74.0831  14
 -14  -6   1 2137.76 154.848  12
  14  -6   1 2137.67 168.196  11
  14  -6   1 2089.05 354.395   5
  14  -6   1 1962.41 160.071  10
  14  -6   1 2085.48 162.145  14
 -14  -6   2 585.062 83.6127  12
  14  -6   2 529.158 192.386   5
 -14   6   2 660.725 91.7313   8
  14  -6   2 615.372 101.214  11
  14  -6   2 794.627 119.240  10
  14  -6   2 662.032 103.300  14
  14  -6   3 150.220 69.8806  13
 -14  -6   3 80.0066 51.1880  12
 -14   6   3 195.089 67.0240   8
  14  -6   3 184.881 78.3211  11
  14  -6   3 99.1294 74.0555  10
  14  -6   3 80.2187 56.7577  14
 -14  -6   4 5862.03 253.642  12
 -14   6   4 5679.03 269.747   8
  14   6   4 5632.89 305.205   9
  14  -6   4 6074.69 319.027  13
 -14  -6   5 67.6064 47.7616  12
 -14   6   5 27.0645 51.8349   8
  14   6   5 73.3172 68.6571   9
  14  -6   5-46.5118 63.6660  13
 -14  -6   6 87.2966 47.2086  12
 -14   6   6 35.5388 43.0062   8
  14   6   6 88.6908 50.3370   9
 -14  -6   7 227.032 29.6481  12
 -14   6   7 260.717 35.2591   8
  14  -7  -6 626.839 63.4538  14
  14  -7  -5 1530.00 116.937  14
 -14  -7  -5 1433.72 122.729   7
 -14  -7  -4 2806.17 207.486   7
  14  -7  -4 2927.89 170.650  14
 -14  -7  -3 3536.55 240.243   7
  14  -7  -3 3154.18 185.598  14
 -14  -7  -2 343.995 93.2368   7
  14  -7  -2 388.271 76.1085  14
  14  -7  -1 1335.54 279.596   5
  14  -7  -1 1377.53 128.213  14
 -14  -7  -1 1388.77 148.205   7
 -14  -7   0 843.089 103.837  12
  14  -7   0 676.119 223.768   5
  14  -7   0 638.791 88.1273  11
 -14  -7   0 835.488 116.917   7
  14  -7   0 662.743 97.4321  10
  14  -7   0 919.759 110.912  14
 -14  -7   1 1277.73 128.401  12
  14  -7   1 1145.20 129.260  11
  14  -7   1 1453.83 301.064   5
  14  -7   1 1356.16 147.388  10
  14  -7   1 1265.92 140.438  14
  14  -7   2 262.201 80.5426  13
 -14  -7   2 367.396 78.5945  12
 -14   7   2 408.708 74.3348   8
  14  -7   2 370.985 78.8906  11
  14  -7   2 385.815 95.4224  10
  14  -7   2 373.112 98.0214  14
 -14  -7   3 3791.60 204.305  12
 -14   7   3 3957.61 219.938   8
  14  -7   3 4386.04 256.217  11
  14  -7   3 4080.72 251.709  10
  14  -7   3 3924.59 253.531  14
  14  -7   3 3969.37 260.105  13
 -14  -7   4 3134.57 182.046  12
 -14   7   4 3032.76 191.498   8
  14   7   4 2859.71 216.905   9
  14  -7   4 3193.86 229.408  13
 -14   7   5 1681.97 136.378   8
 -14  -7   5 1526.61 118.106  12
  14   7   5 1621.11 149.506   9
  14  -7   5 1435.26 142.036  13
 -14  -7   6 646.196 65.0810  12
 -14   7   6 640.917 73.7278   8
  14   7   6 673.644 78.6915   9
  14  -8  -6 259.770 38.0367  14
 -14  -8  -5 4806.11 200.700   7
  14  -8  -5 5462.00 199.250  14
 -14  -8  -4 255.420 78.1745   7
  14  -8  -4 254.663 66.2674  14
 -14  -8  -3 1126.63 150.389   7
  14  -8  -3 1044.65 114.880  14
 -14  -8  -2 2556.98 209.306   7
  14  -8  -2 2322.47 169.249  14
 -14  -8  -1 12920.3 440.209   7
  14  -8  -1 12417.5 384.334  14
 -14  -8   0 317.729 81.4121  12
 -14  -8   0 331.716 83.4912   7
  14  -8   0 182.277 59.9154  10
  14  -8   0 157.372 65.9437  14
 -14  -8   1 12226.9 379.697  12
  14  -8   1 12802.5 427.345  10
  14  -8   1 12782.9 421.190  14
 -14  -8   2 2928.34 183.509  12
  14  -8   2 2753.74 192.153  11
  14  -8   2 2823.27 208.301  10
  14  -8   2 2844.07 213.489  14
  14  -8   2 2873.11 220.758  13
 -14  -8   3 1495.38 131.117  12
 -14   8   3 1500.37 133.055   8
  14  -8   3 1551.41 158.108  10
  14  -8   3 1587.64 168.557  14
  14  -8   3 1607.64 170.284  13
 -14  -8   4 422.922 74.2602  12
 -14   8   4 343.774 72.4543   8
  14  -8   4 423.577 95.9573  13
  14   8   4 378.715 99.9205   9
 -14  -8   5 4773.22 181.357  12
 -14   8   5 5310.15 209.800   8
  14   8   5 5439.39 239.402   9
  14  -8   5 5120.75 237.002  13
 -14  -8   6 233.961 30.3462  12
 -14   8   6 164.152 37.5839   8
  14   8   6 207.279 42.0084   9
  14  -9  -5 1681.43 103.528  14
 -14  -9  -4 144.091 60.0730   7
  14  -9  -4 190.356 60.2677  14
 -14  -9  -3 1421.43 150.117   7
  14  -9  -3 1269.61 119.105  14
 -14  -9  -2 17.1840 65.2816   7
  14  -9  -2 64.0452 66.3878  14
 -14  -9  -1 9193.37 372.598   7
  14  -9  -1 9995.43 332.731  10
  14  -9  -1 9572.19 343.698  14
 -14  -9   0 931.562 126.322   7
  14  -9   0 748.795 111.165  10
  14  -9   0 618.268 102.668  14
 -14  -9   1 9971.96 344.456  12
  14  -9   1 10012.8 373.433  10
  14  -9   1 10212.8 375.676  14
  14  -9   1 9946.26 386.359  13
  14  -9   2 124.603 78.2924  13
 -14  -9   2 4.98690 52.2560  12
  14  -9   2-61.2191 76.8026  14
  14  -9   2 112.836 61.7019  10
  14  -9   3 1283.46 147.831  13
 -14  -9   3 1160.05 108.641  12
 -14   9   3 1082.91 103.271   8
  14  -9   3 1379.75 146.157  10
  14   9   3 1449.87 153.240   9
 -14  -9   4 110.995 41.3456  12
 -14   9   4 164.266 52.8270   8
  14   9   4 115.956 62.4698   9
  14  -9   4 162.822 68.6003  13
 -14   9   5 1683.58 104.846   8
  14   9   5 1854.20 128.585   9
  14  -9   5 1690.52 120.908  13
  14 -10  -5 1622.05 82.4432  14
  14 -10  -4 82.5444 44.4563  14
  14 -10  -3 1220.07 113.188  14
 -14 -10  -2 369.178 81.5691   7
  14 -10  -2 435.071 87.2785  14
 -14 -10  -1 2141.69 175.132   7
  14 -10  -1 2248.44 156.883  10
  14 -10  -1 2462.18 178.977  14
  14 -10   0 1598.74 138.054  10
  14 -10   0 1821.24 156.213  14
  14 -10   0 1837.73 161.801  13
  14 -10   1 2428.29 177.743  10
  14 -10   1 2511.13 193.643  14
  14 -10   1 2721.40 196.282  13
  14 -10   2 388.320 94.6866  13
 -14 -10   2 310.046 66.6975  12
  14 -10   2 449.401 98.3999  10
  14 -10   2 369.291 90.4583  14
 -14 -10   3 950.678 87.2684  12
  14 -10   3 1051.39 116.600  10
  14  10   3 1006.32 116.308   9
  14 -10   3 1030.53 122.160  13
 -14 -10   4-14.7956 21.9674  12
 -14  10   4 20.8536 26.8376   8
  14  10   4 7.54143 41.0559   9
  14 -10   4 18.7496 45.7092  13
  14  10   5 1817.84 96.9856   9
  14 -10   5 1655.80 91.9019  13
 -14 -11  -4 382.128 38.4665  10
  14 -11  -4 385.377 49.8170  14
 -14 -11  -3 865.939 68.3866  10
  14 -11  -3 923.355 89.0361  14
  14 -11  -2 1688.78 129.797  14
  14 -11  -1 472.527 68.6635  13
  14 -11  -1 476.830 71.5726  10
  14 -11  -1 427.417 81.2266  14
  14 -11   0 107.724 56.4573  13
  14 -11   0 55.6502 48.6112  10
  14 -11   0-55.9938 66.2950  14
  14 -11   1 583.204 85.5037  13
  14 -11   1 605.748 90.2518  10
  14 -11   1 762.350 106.269  14
  14 -11   2 1452.11 124.334  10
  14 -11   2 1513.38 135.522  14
  14  11   2 1389.14 121.619   9
  14 -11   2 1797.50 142.726  13
  14 -11   3 706.979 82.3232  10
  14  11   3 838.251 88.7089   9
  14 -11   3 778.412 87.8428  13
  14  11   4 437.917 53.8188   9
  14 -11   4 484.536 56.8564  13
  14 -12  -3 115.452 29.7020  14
  14 -12  -2-24.2165 35.6324  14
  14 -12  -1 42.6406 26.9171  10
  14 -12  -1 77.5488 43.4185  14
  14 -12   0 203.092 39.6841  13
  14 -12   0 214.834 50.9602  10
  14 -12   1 146.470 44.2496  10
  14 -12   1 214.251 57.1947  14
  14  12   1 227.904 42.3794   9
  14 -12   1 212.767 45.2009  13
  14 -12   2-0.12526 30.5060  10
  14  12   2-49.7953 27.5908   9
  14 -12   2 46.9048 34.0336  13
  14 -12   3 132.674 27.2177  13
  14 -13  -1 55.8040 27.5646  14
  14 -13   0 39.7319 28.5740  14
  15   0  -1 86.1034 82.2277   1
  15   0   0 47.8990 86.0515   1
 -15   0   0 37.3378 104.353   3
 -15   0   1 26.2143 94.0690   3
  15   0   1-62.5683 136.545   1
 -15   0   2-9.56592 83.6675   3
  15   0   2 24.0349 105.509   1
 -15   0   3-26.4667 110.265   3
 -15   0   3 34.5180 38.1818   8
  15   0   3-62.8666 59.0412  11
 -15   0   4 43.8445 108.444   3
 -15   0   4 35.9176 37.8665  12
 -15   0   4-25.4572 48.1177   8
  15   0   4-51.0794 51.2301  11
 -15   0   5-32.0107 39.6124  12
 -15   0   5 67.0916 65.4374   8
 -15   0   5-82.4996 47.6030   6
 -15   0   6-33.6307 41.9265  12
 -15   0   6 11.5005 36.8781   8
 -15   0   6 1.34535 41.6560   6
 -15   0   7-29.6495 27.3722  12
 -15   0   7-38.6261 33.6264   6
  15  -1  -1 448.845 151.601   1
  15  -1   0 37289.4 1263.29   1
 -15   1   0 37164.1 1225.64   3
  15  -1   0 38432.0 1070.80   5
 -15   1   1 546.185 189.861   3
  15  -1   1 457.205 159.360   1
  15  -1   1 477.483 120.621   5
  15   1   1 789.339 237.487   1
 -15  -1   1 522.055 161.699   3
  15  -1   2 8443.11 687.592   1
  15   1   2 7783.59 680.635   1
 -15  -1   2 8083.58 624.389   3
 -15   1   2 8661.74 651.984   3
  15   1   3 265.391 154.515   1
 -15  -1   3 372.272 65.7213  12
 -15  -1   3 288.078 62.1583   8
 -15   1   3 339.581 70.0709   8
  15  -1   3 427.061 90.0152  11
 -15   1   3 425.065 169.199   3
 -15  -1   4 1982.53 163.000   8
 -15   1   4 1639.07 314.533   3
 -15   1   4 1922.06 164.229   8
 -15  -1   4 2015.24 141.519  12
 -15   1   4 2014.36 136.669  12
  15  -1   4 2203.04 186.169  11
  15   1   4 2404.27 409.190   1
  15   1   4 2187.78 360.204   2
 -15  -1   5 37.2948 44.8163  12
 -15   1   5 44.9631 41.0937  12
 -15  -1   5 33.5124 45.4561   8
 -15   1   5-67.8692 58.8259   8
 -15   1   5 14.6575 45.7202   6
 -15   1   6 2364.78 157.551   8
 -15  -1   6 2468.60 145.982  12
 -15   1   6 2104.88 125.355  12
 -15  -1   6 2559.18 153.600   6
 -15   1   6 2108.74 148.628   6
 -15  -1   6 2111.59 145.439   8
 -15  -1   7 388.566 54.4771  12
 -15   1   7 425.738 50.1984  12
 -15   1   7 330.877 45.2123   8
 -15  -1   7 393.586 50.2896   6
 -15   1   7 495.848 56.9846   6
 -15   2  -1 1060.10 205.556   3
  15  -2  -1 989.598 182.768   5
  15  -2   0 3831.77 407.851   1
 -15   2   0 3572.85 384.259   3
  15  -2   0 3555.89 350.437   5
  15  -2   1 612.660 178.956   1
 -15   2   1 900.913 216.934   3
  15  -2   1 698.007 167.318   5
  15   2   2 13037.3 875.138   1
  15  -2   2 12708.2 774.598   5
 -15   2   2 13084.2 825.018   3
 -15   2   3 20478.1 490.529   8
 -15  -2   3 20161.8 442.762  12
  15  -2   3 20237.0 548.409  11
  15   2   3 20726.8 1171.95   1
 -15  -2   3 20126.4 493.272   8
 -15   2   3 20552.6 1081.06   3
 -15   2   4 13472.3 420.801   8
 -15  -2   4 13534.5 372.447  12
  15  -2   4 12456.5 460.379  11
 -15  -2   4 13261.0 406.963   8
 -15  -2   5 643.616 93.1989  12
 -15  -2   5 674.882 98.6107   8
 -15   2   5 644.314 101.472   8
 -15   2   6 3255.30 188.734   8
 -15  -2   6 3357.59 173.233  12
 -15   2   6 3094.72 141.766  12
 -15  -2   6 3210.77 163.989   6
 -15   2   6 3354.97 189.301   6
 -15  -2   6 2894.59 158.605   8
 -15  -2   7 546.256 60.3689  12
 -15   2   7 455.022 56.4639   8
 -15   2   7 529.280 60.3169   6
  15  -3  -7 373.512 43.7130  11
 -15  -3  -5 6322.55 279.934   7
  15  -3  -2 1232.95 216.611   5
  15  -3  -1 5076.41 440.711   5
 -15   3  -1 5610.87 465.587   3
 -15   3   0 2988.24 372.303   3
  15  -3   0 3076.98 349.971   5
 -15   3   1 6220.22 550.901   3
  15  -3   1 5622.35 503.160   5
 -15   3   2 1138.80 268.668   3
  15  -3   2 747.245 211.793   5
  15  -3   2 1087.89 125.533  11
  15   3   3 2400.69 408.470   1
 -15   3   3 2695.38 181.997   8
 -15   3   3 2664.47 412.800   3
 -15  -3   3 2784.74 169.185  12
  15  -3   3 2884.83 217.481  11
  15  -3   3 2463.92 186.881  13
 -15  -3   3 2678.10 184.345   8
 -15  -3   4 385.504 78.6597  12
 -15  -3   4 407.911 82.5760   8
 -15   3   4 405.370 85.6336   8
  15  -3   4 368.198 101.856  11
  15   3   4 390.699 82.4105   9
 -15   3   5 6411.63 285.779   8
 -15  -3   5 6804.41 263.321  12
 -15  -3   5 6401.66 266.548   8
 -15  -3   6 625.485 86.5213  12
 -15   3   6 712.681 93.9976   8
 -15   3   6 542.993 83.2598   6
 -15  -3   7 416.184 56.3086  12
 -15   3   7 276.708 45.3913   8
 -15   3   7 297.333 47.2920   6
  15  -4  -7 94.0804 22.9870  14
 -15  -4  -5 1061.66 121.100   7
  15  -4  -3 6335.48 532.780   5
  15  -4  -3 6463.86 233.544  14
  15  -4  -2 600.047 180.284   5
  15  -4  -2 675.990 84.7889  11
  15  -4  -1 1199.19 227.669   5
 -15   4   0 1046.38 223.520   3
  15  -4   0 961.325 209.628   5
 -15   4   1 1335.45 274.635   3
  15  -4   1 902.269 222.048   5
 -15   4   2 836.348 227.997   3
 -15  -4   2 588.762 83.5259  12
 -15  -4   2 733.983 104.326   8
  15  -4   2 631.611 205.959   5
 -15   4   2 673.527 92.8420   8
  15  -4   2 676.983 103.468  11
  15  -4   2 920.997 115.194  10
 -15   4   3 6769.76 287.312   8
  15   4   3 6767.96 681.196   1
  15  -4   3 6725.66 327.076  11
 -15  -4   3 6817.89 268.897  12
  15  -4   3 6668.09 310.566  10
 -15   4   3 7763.05 698.470   3
 -15  -4   3 6561.77 289.012   8
  15  -4   3 6225.53 307.980  13
  15  -4   4 762.956 118.017  13
 -15  -4   4 631.500 97.7451   8
 -15  -4   4 730.207 101.429  12
 -15   4   4 693.751 103.966   8
  15  -4   4 807.786 140.294  11
  15   4   4 541.280 109.900   9
 -15   4   5 1243.49 129.802   8
 -15  -4   5 1208.14 123.999  12
  15   4   5 1178.68 131.459   9
 -15  -4   6 65.0415 50.9031  12
 -15   4   6 44.1642 42.6247   8
 -15  -4   7 83.5185 33.3611  12
 -15   4   7 55.3257 26.4823   8
 -15   4   7 82.6547 30.3279   6
  15  -5  -6 1687.04 103.138  14
  15  -5  -5 157.571 40.3243  11
 -15  -5  -5 186.974 59.3724   7
  15  -5  -5 164.041 45.8372  14
  15  -5  -4 1508.07 121.630  11
 -15  -5  -4 1527.40 152.670   7
  15  -5  -4 1517.55 123.686  14
  15  -5  -3 5399.15 231.642  11
  15  -5  -3 5035.88 216.192  14
  15  -5  -2 4100.86 445.406   5
  15  -5  -2 4206.53 208.475  11
  15  -5  -2 4269.18 198.615  14
 -15  -5  -1 994.737 118.246  12
  15  -5  -1 882.481 104.485  11
  15  -5  -1 1071.77 241.272   5
 -15  -5   0 1403.10 126.047  12
 -15   5   0 1131.26 248.852   3
  15  -5   0 1232.38 127.311  11
  15  -5   0 792.340 230.498   5
 -15   5   1 711.795 218.863   3
 -15  -5   1 880.894 100.115  12
  15  -5   1 756.176 201.065   5
  15  -5   1 976.294 119.820  11
  15  -5   1 721.506 100.025  10
 -15   5   2 5014.10 240.567   8
  15  -5   2 4939.23 271.062  11
  15  -5   2 5174.71 265.399  10
 -15  -5   2 4957.02 233.138  12
  15  -5   2 4963.53 253.633  14
  15  -5   2 5052.24 556.792   5
 -15   5   2 4898.90 547.696   3
 -15   5   3 5413.92 258.841   8
 -15  -5   3 5131.53 240.062  12
  15  -5   3 5160.49 288.699  11
  15  -5   3 5219.67 276.772  10
  15  -5   3 5189.20 291.228  13
 -15   5   4 1213.07 127.941   8
 -15  -5   4 1171.25 125.742  12
  15  -5   4 1319.69 157.329  11
  15  -5   4 1232.95 145.581  13
  15   5   4 974.774 136.957   9
 -15  -5   5 210.270 62.8519  12
 -15   5   5 254.050 71.2774   8
  15   5   5 225.819 75.7778   9
  15  -5   5 248.806 66.3000  13
 -15   5   6 1774.49 127.482   8
 -15  -5   6 1981.43 125.920  12
  15   5   6 1677.61 123.207   9
 -15  -5   7 104.612 30.0177  12
 -15   5   7 75.7411 23.0022   8
  15  -6  -6 3787.58 143.945  14
 -15  -6  -5 1087.86 112.568   7
  15  -6  -5 1238.06 105.233  14
 -15  -6  -4 3257.15 221.948   7
  15  -6  -4 3108.18 175.811  14
  15  -6  -3 2955.77 171.198  11
 -15  -6  -3 3387.81 236.253   7
  15  -6  -3 2812.90 167.913  14
  15  -6  -2 5648.83 242.996  11
 -15  -6  -2 5469.17 295.046   7
  15  -6  -2 5460.00 234.680  14
  15  -6  -1 7950.03 300.548  11
 -15  -6  -1 8713.22 341.323  12
 -15  -6  -1 8710.00 358.135   7
  15  -6  -1 8913.96 692.885   5
  15  -6  -1 8206.39 294.540  14
 -15  -6   0 31918.1 608.464  12
  15  -6   0 30598.0 601.354  11
 -15  -6   0 30086.7 637.218   7
  15  -6   0 29856.9 579.922  14
  15  -6   0 30279.1 1293.88   5
 -15  -6   1 8643.05 310.002  12
  15  -6   1 8913.22 344.557  11
  15  -6   1 8829.47 339.573  10
  15  -6   1 8206.90 321.497  14
  15  -6   1 8327.31 705.493   5
 -15   6   1 9465.57 751.775   3
 -15  -6   2 5235.60 241.493  12
 -15   6   2 5050.36 241.535   8
  15  -6   2 5361.14 281.501  11
  15  -6   2 5264.85 275.534  10
  15  -6   2 5054.27 268.830  14
 -15  -6   3 2623.97 172.222  12
 -15   6   3 2676.80 185.171   8
  15  -6   3 2876.54 215.543  11
  15  -6   3 2763.27 207.955  10
  15  -6   3 2648.18 214.689  13
 -15   6   4 2872.47 189.700   8
 -15  -6   4 3051.32 183.846  12
  15   6   4 2733.27 212.639   9
  15  -6   4 2839.06 214.624  13
 -15   6   5 1260.51 119.624   8
 -15  -6   5 1200.42 113.919  12
  15   6   5 1255.94 133.353   9
  15  -6   5 1163.84 125.152  13
 -15   6   6 4163.66 177.215   8
 -15  -6   6 4354.29 165.223  12
  15   6   6 3880.80 175.311   9
  15  -7  -6 248.108 38.9373  14
 -15  -7  -5 1707.79 129.745   7
  15  -7  -5 1836.75 119.792  14
 -15  -7  -4 620.131 102.218   7
  15  -7  -4 730.094 92.6017  14
 -15  -7  -3 2118.18 188.665   7
  15  -7  -3 1921.80 144.131  14
 -15  -7  -2 5679.17 305.144   7
  15  -7  -2 5344.22 239.581  14
  15  -7  -1 3110.21 186.508  11
  15  -7  -1 3221.09 193.983  14
 -15  -7  -1 2994.26 216.691   7
 -15  -7   0 2949.52 197.194  12
  15  -7   0 2940.79 192.142  11
 -15  -7   0 2815.93 199.649   7
  15  -7   0 3034.51 195.310  10
  15  -7   0 2755.27 186.776  14
 -15  -7   1 3134.02 195.969  12
  15  -7   1 3152.94 207.816  11
  15  -7   1 3491.40 222.758  10
  15  -7   1 3142.09 208.794  14
 -15   7   2 6639.07 268.901   8
  15  -7   2 6650.81 308.263  11
  15  -7   2 6968.54 319.345  10
  15  -7   2 6380.36 307.889  14
  15  -7   2 6538.08 327.776  13
 -15  -7   2 6537.51 274.960  12
 -15  -7   3 2079.29 156.344  12
 -15   7   3 1962.06 155.065   8
  15  -7   3 2318.43 185.243  11
  15  -7   3 2179.27 186.859  10
  15  -7   3 2201.55 194.318  13
  15  -7   4 1058.68 137.738  13
 -15  -7   4 845.523 97.9386  12
 -15   7   4 955.813 109.100   8
  15   7   4 762.070 118.610   9
 -15   7   5 1820.65 132.713   8
 -15  -7   5 1740.20 121.952  12
  15   7   5 1608.32 139.167   9
  15  -7   5 1632.05 140.671  13
 -15  -7   6 303.123 43.4291  12
 -15   7   6 274.482 48.0948   8
  15   7   6 357.231 54.3424   9
  15  -8  -6 115.223 23.7464  14
  15  -8  -5 304.657 54.5951  14
 -15  -8  -4 176.769 57.8559   7
  15  -8  -4 165.864 54.6127  14
 -15  -8  -3 58.0225 62.5294   7
  15  -8  -3 22.8837 52.2925  14
 -15  -8  -2 1020.95 142.119   7
  15  -8  -2 1183.00 123.393  14
 -15  -8  -1 4708.28 268.809   7
  15  -8  -1 4555.82 238.174  14
 -15  -8   0 2305.78 177.103  12
 -15  -8   0 2258.69 181.415   7
  15  -8   0 2300.94 171.417  10
  15  -8   0 2227.07 174.432  14
 -15  -8   1 4853.28 242.257  12
  15  -8   1 4687.88 239.856  11
  15  -8   1 4923.91 262.330  10
  15  -8   1 4636.08 254.980  14
  15  -8   2 999.433 138.369  13
 -15  -8   2 1103.05 117.180  12
  15  -8   2 1105.34 126.720  11
  15  -8   2 1290.01 146.397  10
  15  -8   2 1157.22 140.371  14
  15  -8   3 251.220 93.5395  13
 -15  -8   3 73.3167 51.6909  12
 -15   8   3 109.042 50.7859   8
  15  -8   3 109.655 78.9234  10
 -15  -8   4 267.940 60.5081  12
 -15   8   4 277.677 60.6109   8
  15   8   4 268.982 80.3897   9
  15  -8   4 253.151 69.8867  13
 -15  -8   5 228.697 48.3785  12
 -15   8   5 364.528 59.4161   8
  15   8   5 385.194 73.6012   9
  15  -8   5 238.561 60.0200  13
 -15   8   6 122.477 28.5334   8
  15   8   6 52.5935 20.0625   9
  15  -9  -5 476.712 55.7474  14
 -15  -9  -4 301.990 69.2811   7
  15  -9  -4 263.780 54.6495  14
 -15  -9  -3 443.054 97.4938   7
  15  -9  -3 264.081 65.5127  14
 -15  -9  -2 4497.05 262.285   7
  15  -9  -2 4417.35 222.761  14
 -15  -9  -1 2807.99 200.995   7
  15  -9  -1 2689.03 184.131  14
 -15  -9   0 7012.79 308.735   7
  15  -9   0 7568.06 310.337  14
 -15  -9   1 2772.07 185.114  12
  15  -9   1 2943.27 200.310  10
  15  -9   1 2835.53 203.062  14
  15  -9   1 2678.61 203.195  13
 -15  -9   2 4187.90 212.349  12
  15  -9   2 4532.49 246.866  10
  15  -9   2 4487.32 252.180  14
  15  -9   2 4843.66 269.800  13
  15  -9   3 518.175 102.399  13
 -15  -9   3 390.549 73.1332  12
 -15   9   3 271.235 53.0450   8
  15  -9   3 357.010 87.1149  10
  15   9   3 348.356 83.7369   9
 -15  -9   4 154.431 41.5364  12
 -15   9   4 201.028 45.4808   8
  15   9   4 194.816 63.4636   9
  15  -9   4 177.528 63.6957  13
 -15  -9   5 332.807 39.1932  12
 -15   9   5 290.456 43.4004   8
  15   9   5 604.259 72.2481   9
  15  -9   5 492.633 63.1202  13
  15 -10  -4 1042.81 83.3666  14
  15 -10  -3 908.497 94.2417  14
 -15 -10  -2 1801.26 155.571   7
  15 -10  -2 1951.94 144.267  14
 -15 -10  -1 520.164 90.0826   7
  15 -10  -1 410.626 67.7605  10
  15 -10  -1 428.170 82.2462  14
  15 -10   0 47.5762 50.7817  13
  15 -10   0 21.3572 45.2354  10
  15 -10   0-53.2802 69.0784  14
  15 -10   1 494.331 98.4166  13
  15 -10   1 390.979 84.4834  10
  15 -10   1 464.465 98.8308  14
 -15 -10   2 1895.50 131.947  12
  15 -10   2 1887.65 149.856  10
  15 -10   2 1939.57 159.741  14
  15 -10   2 2182.16 169.065  13
 -15 -10   3 708.967 74.6583  12
  15 -10   3 892.238 102.879  10
  15  10   3 806.324 99.3224   9
  15 -10   3 892.468 108.175  13
  15  10   4 1281.17 102.934   9
  15 -10   4 1114.80 98.3470  13
  15 -11  -4 223.564 33.1768  14
  15 -11  -3 708.400 72.6665  14
  15 -11  -2 2609.91 149.389  14
  15 -11  -1 142.049 44.4137  13
  15 -11  -1 158.363 42.5669  10
  15 -11   0 531.501 80.8249  13
  15 -11   0 406.239 67.3588  10
  15 -11   0 439.055 77.9767  14
  15 -11   1 78.5326 49.7437  13
  15 -11   1 15.7465 43.0537  10
  15 -11   1 83.2726 54.1837  14
  15 -11   2 2460.28 147.145  10
  15  11   2 2474.19 149.348   9
  15 -11   2 2728.98 160.776  13
  15  11   3 767.450 77.6334   9
  15 -11   3 682.676 79.1022  13
  15 -11   4 309.786 40.4453  13
  15 -12  -2 236.904 42.3982  14
  15 -12  -1 3.40202 34.9571  14
  15 -12   0 155.314 34.7669  13
  15 -12   0 174.755 38.9141  10
  15 -12   0 132.834 42.8689  14
  15 -12   1 57.4961 34.9696  10
  15 -12   1-41.3584 39.9778  14
  15  12   1 7.61875 20.7588   9
  15 -12   1-0.90250 25.0329  13
  15 -12   2 320.353 47.3839  10
  15  12   2 232.122 33.6871   9
  15 -12   2 278.695 42.7235  13
  16   0  -1-19.5439 64.0912   1
  16   0   0 4142.70 457.840   1
 -16   0   0 4090.31 433.394   3
 -16   0   1 725.968 209.415   3
  16   0   1 635.283 210.572   1
  16   0   2 3460.44 456.753   1
 -16   0   2 3461.21 432.636   3
 -16   0   3 5958.81 271.640   8
 -16   0   3 6196.73 234.325  12
  16   0   3 5941.34 287.653  11
  16   0   3 6230.57 652.749   1
 -16   0   3 5890.85 584.455   3
 -16   0   4 3416.08 212.910   8
 -16   0   4 3290.05 177.754  12
  16   0   4 3734.70 235.173  11
 -16   0   5 3615.47 213.971   8
 -16   0   5 3679.84 182.073  12
 -16   0   6 1130.07 95.3473  12
 -16   0   6 1446.89 108.043   6
 -16   0   6 1262.86 116.789   8
 -16   0   7 626.067 57.4135  12
 -16   1   0 1106.47 235.382   3
  16  -1   0 1006.62 200.452   1
  16   1   1 4811.45 530.610   1
 -16   1   1 5231.36 506.514   3
  16  -1   1 4577.78 492.430   1
  16  -1   1 5217.27 449.505   5
 -16  -1   2 6205.01 264.751   8
  16  -1   2 5923.01 598.511   1
  16   1   2 5776.18 595.145   1
 -16  -1   2 5659.38 541.330   3
 -16   1   2 6245.27 576.911   3
 -16  -1   3 4008.71 225.149   8
 -16   1   3 4366.47 230.908   8
 -16   1   3 3548.07 452.302   3
 -16  -1   3 4176.63 201.307  12
  16  -1   3 4119.20 248.955  11
  16   1   3 3620.42 489.777   1
 -16  -1   3 2998.83 424.739   3
 -16  -1   4 2483.30 180.720   8
 -16   1   4 2351.79 179.374   8
 -16  -1   4 2315.12 156.173  12
  16  -1   4 2215.30 194.329  11
 -16   1   5 2147.35 170.696   8
 -16  -1   5 2119.74 144.631  12
 -16   1   5 2278.33 138.141  12
 -16  -1   5 2081.62 163.523   8
 -16  -1   6 839.047 86.1385  12
 -16   1   6 678.277 70.6602  12
 -16   1   6 876.005 96.8945   8
 -16   1   6 797.503 85.5440   6
 -16  -1   6 755.013 87.3439   8
 -16   1   7 427.540 44.4925  12
 -16  -1   7 452.843 52.9397  12
 -16   1   7 403.867 45.7498   8
 -16   1   7 392.374 45.4784   6
 -16   2  -1 7788.61 563.113   3
 -16   2   0 149.775 115.604   3
  16  -2   0-91.0941 81.8678   1
  16  -2   1 8709.14 682.052   1
 -16   2   1 7332.10 602.909   3
  16  -2   1 7681.51 575.452   5
 -16   2   2 4200.47 215.364   8
 -16  -2   2 4674.51 209.941  12
  16   2   2 4541.17 550.993   1
  16  -2   2 4323.71 246.348  11
  16  -2   2 4186.16 452.337   5
 -16   2   2 4133.72 482.231   3
 -16  -2   2 4383.72 231.682   8
 -16   2   3 11385.5 370.768   8
 -16  -2   3 11391.1 338.145  12
  16  -2   3 10371.7 402.078  11
  16   2   3 11477.7 886.697   1
 -16   2   3 12008.2 845.753   3
 -16  -2   3 11062.8 372.560   8
 -16   2   4 1139.43 128.530   8
 -16  -2   4 1369.06 122.512  12
  16  -2   4 1330.16 157.628  11
 -16  -2   4 1209.29 135.228   8
 -16   2   5 5056.07 251.277   8
 -16  -2   5 4799.82 218.137  12
 -16  -2   5 4853.13 237.893   8
 -16  -2   6 679.034 79.2053   8
 -16  -2   6 795.867 87.8380  12
 -16   2   6 734.152 93.5217   8
 -16   2   6 670.975 80.7805   6
 -16  -2   7 461.484 53.7197  12
 -16   2   7 365.920 46.4957   8
 -16   2   7 350.537 40.7835   6
  16  -3  -7 489.598 41.5578  11
 -16  -3  -5 2190.83 169.393   7
  16  -3  -2 2151.30 148.690  11
  16  -3  -1 7695.20 555.832   5
  16  -3  -1 7691.91 277.604  11
 -16   3  -1 7494.35 558.628   3
 -16   3   0 175.076 162.192   3
  16  -3   0 167.269 106.682   5
  16  -3   1 8178.03 314.783  11
 -16   3   1 8361.83 667.693   3
  16  -3   1 7806.23 611.328   5
 -16   3   2 1784.15 142.680   8
 -16   3   2 1439.81 291.895   3
 -16  -3   2 1742.67 135.981  12
  16  -3   2 1880.34 170.127  11
  16  -3   2 1825.80 340.115   5
 -16  -3   2 1804.21 154.396   8
 -16   3   3 5904.90 269.648   8
 -16  -3   3 5874.78 254.874  12
  16  -3   3 6134.35 316.269  11
  16   3   3 4815.99 599.375   1
 -16   3   3 6237.32 624.632   3
 -16  -3   3 5895.66 276.478   8
 -16   3   4 1932.15 159.237   8
 -16  -3   4 1815.94 147.617  12
  16  -3   4 1864.32 194.439  11
  16   3   4 1656.70 155.251   9
 -16  -3   4 1691.25 149.121   8
 -16   3   5 2908.01 191.849   8
 -16  -3   5 2599.98 168.265  12
 -16  -3   5 2612.45 169.394   8
 -16  -3   6 462.089 69.0072  12
 -16   3   6 562.983 86.8718   8
 -16   3   6 536.676 69.4220   6
 -16  -3   7 603.696 56.3820  12
 -16   3   7 466.761 49.9187   8
  16  -4  -6 420.002 57.5691  11
  16  -4  -6 506.615 54.7829  14
 -16  -4  -5 639.017 92.4348   7
  16  -4  -5 746.278 83.0687  14
  16  -4  -4 3000.30 161.492  14
  16  -4  -3 21517.0 466.340  11
  16  -4  -2 21632.1 994.255   5
  16  -4  -2 20943.1 466.265  11
  16  -4  -1 4516.89 454.771   5
 -16  -4  -1 5285.89 254.082  12
  16  -4  -1 4973.88 230.625  11
 -16  -4   0 13250.1 376.912  12
  16  -4   0 12477.0 382.677  11
 -16   4   0 11918.8 770.550   3
  16  -4   0 12782.1 782.810   5
 -16  -4   1 5788.11 246.101  12
  16  -4   1 5508.84 265.896  11
 -16   4   1 5600.29 558.841   3
  16  -4   1 5106.77 518.676   5
 -16   4   2 23754.9 517.726   8
 -16  -4   2 22486.5 487.474  12
  16  -4   2 22044.8 569.846  11
  16  -4   2 21974.6 528.523  10
  16  -4   2 21126.8 1132.96   5
 -16   4   2 23161.8 1184.34   3
 -16   4   3 22115.6 519.738   8
 -16  -4   3 22030.3 485.642  12
  16  -4   3 22645.1 601.203  11
 -16  -4   3 20733.2 519.817   8
  16  -4   3 20629.1 556.858  13
 -16   4   4 3901.43 222.556   8
 -16  -4   4 3303.91 194.992  12
  16  -4   4 3268.53 246.168  11
  16   4   4 3130.63 219.577   9
  16  -4   4 3277.72 218.022  13
 -16  -4   5 846.745 102.641  12
 -16   4   5 767.265 104.700   8
  16   4   5 729.572 102.078   9
 -16  -4   6 328.203 64.2305  12
 -16   4   6 381.708 67.6008   8
 -16   4   6 278.875 54.8697   6
 -16  -4   7 1590.42 82.5813  12
 -16   4   7 1442.00 76.7379   8
  16  -5  -6 1816.78 97.3262  14
  16  -5  -5 1149.55 94.3809  11
 -16  -5  -5 1223.28 120.223   7
  16  -5  -5 1305.08 100.931  14
  16  -5  -4 2900.28 166.095  11
 -16  -5  -4 2629.83 201.946   7
  16  -5  -4 2549.87 150.490  14
  16  -5  -3 5947.03 246.934  11
  16  -5  -3 5829.20 229.975  14
  16  -5  -2 6573.30 578.891   5
  16  -5  -2 6848.80 271.580  11
  16  -5  -2 7156.93 256.113  14
  16  -5  -1 1628.58 138.426  11
  16  -5  -1 1300.14 262.379   5
 -16   5   0-86.3201 91.2848   3
 -16  -5   0 162.671 65.5949  12
  16  -5   0-7.50909 72.2644   5
  16  -5   0 224.945 74.4317  11
 -16  -5   1 1712.82 140.248  12
 -16   5   1 2300.05 371.424   3
  16  -5   1 2172.51 171.581  11
  16  -5   1 1422.02 287.070   5
  16  -5   1 2026.88 160.146  10
 -16   5   2 6685.50 277.335   8
 -16  -5   2 6822.05 275.826  12
  16  -5   2 6714.96 319.329  11
  16  -5   2 7176.10 312.570  10
  16  -5   2 6639.60 647.815   5
 -16   5   2 7094.27 668.788   3
 -16   5   3 5458.28 259.173   8
 -16  -5   3 6052.85 258.901  12
  16  -5   3 6342.01 318.251  11
  16  -5   3 5948.86 306.198  13
 -16   5   4 2741.66 185.366   8
 -16  -5   4 2888.43 179.610  12
  16  -5   4 2966.73 231.122  11
  16   5   4 2488.07 196.566   9
  16  -5   4 2747.84 207.143  13
 -16   5   5 1313.44 131.752   8
 -16  -5   5 1453.03 127.228  12
  16   5   5 1422.72 137.124   9
  16  -5   5 1024.04 115.428  13
 -16   5   6 1993.17 126.295   8
 -16  -5   6 2213.55 126.359  12
 -16   5   6 1682.78 111.449   6
  16   5   6 1883.96 113.425   9
  16  -6  -6 920.094 65.7502  14
 -16  -6  -5 47.6293 43.3419   7
  16  -6  -5 64.6338 37.5877  14
  16  -6  -4 277.210 54.7649  11
 -16  -6  -4 227.652 75.0663   7
  16  -6  -4 335.355 65.5378  14
  16  -6  -3 621.172 84.8359  11
 -16  -6  -3 553.369 109.340   7
  16  -6  -3 774.039 90.4413  14
  16  -6  -2 1273.70 118.761  11
 -16  -6  -2 1182.24 146.506   7
  16  -6  -2 1048.95 105.914  14
 -16  -6  -1 2652.17 196.103  12
  16  -6  -1 2503.47 172.298  11
 -16  -6  -1 2597.99 199.172   7
  16  -6  -1 2687.89 172.749  14
 -16  -6   0 1300.82 135.464  12
  16  -6   0 1545.71 146.486  11
  16  -6   0 1195.87 280.183   5
 -16  -6   0 1549.43 150.828   7
  16  -6   0 1310.54 124.382  14
 -16  -6   1 2632.62 180.153  12
 -16   6   1 3008.92 430.621   3
  16  -6   1 2511.88 190.665  11
  16  -6   1 2705.29 190.443  10
  16  -6   1 2661.68 186.325  14
 -16   6   2 1326.70 126.716   8
 -16  -6   2 1326.01 130.921  12
  16  -6   2 1406.86 151.887  11
  16  -6   2 1138.83 136.659  10
  16  -6   2 983.816 120.448  14
  16  -6   3 691.808 115.161  13
 -16  -6   3 541.607 86.3045  12
 -16   6   3 631.974 94.9167   8
  16  -6   3 733.756 120.941  11
  16  -6   3 663.560 109.355  10
  16  -6   4 149.016 66.0375  13
 -16  -6   4 176.639 65.4318  12
 -16   6   4 207.883 65.5675   8
  16   6   4 208.555 82.1146   9
 -16  -6   5 18.1280 45.8434  12
 -16   6   5 25.1357 50.1891   8
  16   6   5 4.79991 48.3493   9
  16  -6   5-1.27344 44.9425  13
 -16   6   6 1195.59 94.0467   8
 -16  -6   6 1127.03 83.4892  12
 -16   6   6 813.535 69.3112   6
  16   6   6 910.839 75.0804   9
  16  -7  -6 114.959 22.5320  14
 -16  -7  -5 1172.49 102.364   7
  16  -7  -5 1129.71 90.7627  14
 -16  -7  -4 89.1678 65.5918   7
  16  -7  -4 95.3729 50.9499  14
 -16  -7  -3 5721.94 296.462   7
  16  -7  -3 4993.64 222.821  14
 -16  -7  -2 3978.77 258.688   7
  16  -7  -2 3756.33 202.799  14
  16  -7  -1 3472.78 200.682  11
 -16  -7  -1 3671.10 237.090   7
  16  -7  -1 3702.40 206.498  14
 -16  -7   0 3789.60 224.641  12
  16  -7   0 3931.35 221.466  11
 -16  -7   0 3561.22 223.701   7
  16  -7   0 3940.02 217.854  10
  16  -7   0 3412.50 210.172  14
 -16  -7   1 3642.51 213.381  12
  16  -7   1 3549.68 219.447  11
  16  -7   1 3673.12 224.013  10
  16  -7   1 3440.81 216.537  14
 -16  -7   2 3919.79 214.717  12
  16  -7   2 3850.16 236.030  11
  16  -7   2 3908.09 240.273  10
  16  -7   2 3832.14 233.759  14
  16  -7   2 4031.38 259.706  13
 -16  -7   3 4664.63 226.318  12
 -16   7   3 4445.18 221.450   8
  16  -7   3 4765.58 264.914  11
  16  -7   3 4882.89 266.062  10
  16  -7   3 5086.54 283.515  13
 -16  -7   4 60.7094 48.2952  12
 -16   7   4 175.251 56.0058   8
  16   7   4-11.0502 55.5525   9
  16  -7   4 39.5504 55.2766  13
 -16   7   5 1123.77 101.746   8
 -16  -7   5 1167.46 97.7069  12
  16   7   5 1025.19 106.453   9
  16  -7   5 1013.18 100.846  13
 -16  -7   6 87.8518 26.6955  12
 -16   7   6 63.7502 30.7071   8
  16   7   6 101.929 25.6569   9
  16  -8  -5 989.568 77.1543  14
 -16  -8  -4 511.328 85.6590   7
  16  -8  -4 567.528 73.6211  14
 -16  -8  -3 4246.12 249.967   7
  16  -8  -3 3951.31 196.027  14
 -16  -8  -2 824.510 128.158   7
  16  -8  -2 909.371 110.061  14
 -16  -8  -1 4426.93 259.078   7
  16  -8  -1 4436.18 229.501  14
 -16  -8   0-154.761 76.6428  12
 -16  -8   0-54.2905 55.6468   7
  16  -8   0-54.0787 48.3847  10
  16  -8   0 3.42978 53.0223  14
 -16  -8   1 4177.75 227.753  12
  16  -8   1 4072.50 221.396  11
  16  -8   1 4205.72 237.588  10
  16  -8   1 3637.43 221.689  14
  16  -8   2 503.551 108.892  13
 -16  -8   2 422.925 78.1669  12
  16  -8   2 510.200 92.8580  11
  16  -8   2 478.977 93.7825  10
  16  -8   2 595.483 111.648  14
 -16  -8   3 3331.35 186.246  12
 -16   8   3 3380.20 178.924   8
  16  -8   3 3391.38 212.344  10
  16  -8   3 3666.68 235.906  13
 -16  -8   4 671.016 79.9829  12
 -16   8   4 469.856 68.4311   8
  16   8   4 474.363 84.3666   9
  16  -8   4 542.902 92.2488  13
 -16   8   5 910.820 79.6238   8
 -16  -8   5 922.172 75.6005  12
  16   8   5 1045.15 97.1436   9
  16  -8   5 941.034 88.0866  13
  16  -9  -5 390.475 43.2304  14
 -16  -9  -4 104.147 48.8705   7
  16  -9  -4 105.998 42.4775  14
 -16  -9  -3 556.767 99.1215   7
  16  -9  -3 631.677 86.9240  14
 -16  -9  -2 893.466 118.733   7
  16  -9  -2 922.714 107.172  14
 -16  -9  -1 107.833 67.4785   7
  16  -9  -1 164.409 63.0367  14
 -16  -9   0 214.595 71.2743   7
  16  -9   0 311.476 69.2890  10
  16  -9   0 329.428 86.3894  14
  16  -9   1 228.030 85.6392  13
 -16  -9   1 119.011 60.6649  12
  16  -9   1 272.856 76.6542  10
  16  -9   1 188.114 80.2621  14
  16  -9   2 580.337 112.484  13
 -16  -9   2 685.385 91.5565  12
  16  -9   2 556.671 94.7858  10
  16  -9   2 568.830 96.2307  14
  16  -9   3 635.557 93.8272  13
 -16  -9   3 423.024 67.4039  12
 -16   9   3 564.431 63.2579   8
  16  -9   3 626.307 95.9284  10
  16   9   3 539.780 93.3458   9
 -16  -9   4 46.3934 30.6941  12
 -16   9   4 49.3982 29.6361   8
  16   9   4 106.404 53.6291   9
  16  -9   4 11.6433 43.2741  13
 -16   9   5 274.755 35.9624   8
  16   9   5 294.649 46.3818   9
  16  -9   5 317.328 44.1621  13
  16 -10  -4 55.8124 26.5957  14
  16 -10  -3 223.311 54.0095  14
 -16 -10  -2 201.768 64.5758   7
  16 -10  -2 234.500 62.5539  14
  16 -10  -1 325.116 75.7675  13
  16 -10  -1 527.521 93.9236  14
  16 -10   0 25.6854 52.3692  13
  16 -10   0-55.6836 45.4956  10
  16 -10   0-5.05805 56.2760  14
  16 -10   1 412.297 82.3973  13
  16 -10   1 361.744 71.8821  10
  16 -10   1 388.291 81.5171  14
  16 -10   2 195.515 69.8183  13
  16 -10   2 208.885 63.1928  10
  16 -10   2 276.503 70.7008  14
 -16 -10   3 171.356 44.1752  12
  16  10   3 173.504 59.9528   9
  16 -10   3 99.1974 57.4257  13
  16  10   4 38.6700 33.4261   9
  16 -10   4 10.3306 32.7316  13
  16 -11  -3 1448.59 88.2755  14
  16 -11  -2 241.061 51.3552  14
  16 -11  -1 603.591 71.0561  13
  16 -11  -1 547.615 77.7477  14
  16 -11   0-32.2017 38.3258  13
  16 -11   0-33.7140 36.8940  10
  16 -11   0 14.0979 47.5880  14
  16 -11   1 682.274 85.9084  13
  16 -11   1 621.715 75.3504  10
  16 -11   1 649.005 85.7932  14
  16  11   1 560.600 76.8167   9
  16 -11   2 201.373 47.2678  10
  16  11   2 202.358 52.8355   9
  16 -11   2 335.608 62.6379  13
  16  11   3 1394.26 90.9634   9
  16 -11   3 1417.90 95.2787  13
  16 -12  -2 669.150 56.3542  14
  16 -12  -1 85.6573 33.0228  14
  16 -12   0 913.547 78.2088  14
  16 -12   1 20.5789 20.8721  10
  16 -12   1 69.8477 25.0665  13
  17   0   0 198.966 123.833   1
  17   0   1-89.4281 117.422   1
 -17   0   1-98.5304 143.619   3
 -17   0   2-197.878 146.260   3
 -17   0   2-4.65801 50.8105   8
  17   0   2 105.374 50.2703  11
  17   0   2-246.489 144.260   1
 -17   0   3 1.18603 99.9403   3
 -17   0   3-4.80849 39.9772  12
 -17   0   3-92.5602 56.3262   8
  17   0   3 43.9927 53.3696  11
 -17   0   4-50.2129 47.0628  12
 -17   0   4-33.2720 57.4057   8
  17   0   4 71.7632 71.6725  11
 -17   0   5-10.1965 34.6635  12
 -17   0   5-2.59402 55.2212   8
 -17   0   6-7.38243 32.6566  12
 -17   0   6-47.3330 36.3990   8
 -17   0   7-9.79241 18.3923  12
  17   1  -1 25221.6 1098.77   1
  17  -1  -1 24102.5 488.926  11
  17   1   0 313.243 150.917   1
  17  -1   0 262.653 107.474   1
 -17   1   0 12.4233 74.5211   3
  17  -1   1 23571.6 1159.21   1
  17   1   1 22885.2 1173.27   1
 -17   1   1 23563.6 1106.93   3
 -17   1   2 13748.9 399.245   8
 -17  -1   2 13722.7 358.198  12
  17   1   2 14023.5 404.393  11
  17  -1   2 13370.5 426.209  11
  17  -1   2 15011.6 979.597   1
  17   1   2 14803.8 990.227   1
 -17   1   2 14633.0 908.266   3
 -17  -1   2 13990.2 408.462   8
 -17  -1   3 16511.7 457.344   8
 -17   1   3 17317.1 466.907   8
 -17  -1   3 16744.2 405.325  12
  17   1   3 17687.3 471.827  11
  17  -1   3 16920.1 502.899  11
 -17   1   3 18007.3 1042.70   3
  17   1   3 15624.5 1037.52   1
 -17   1   4 5206.05 264.541   8
 -17  -1   4 5167.69 224.649  12
  17  -1   4 5149.35 284.140  11
 -17  -1   4 4753.00 251.677   8
 -17   1   5 2636.28 180.571   8
 -17  -1   5 2676.01 159.799  12
 -17   1   5 2574.83 145.336  12
 -17  -1   5 2675.87 180.890   8
 -17  -1   6 208.915 47.0440  12
 -17   1   6 199.810 42.2053  12
 -17  -1   6 232.385 49.1793   8
 -17   1   6 194.243 55.3510   8
 -17  -1   7 384.669 40.9647  12
  17  -2  -7 1184.50 67.3297  11
  17  -2  -1 18339.1 435.614  11
  17  -2   0 7195.95 285.806  11
 -17   2   0 6954.03 584.612   3
 -17  -2   1 19112.7 428.172  12
  17  -2   1 19221.4 493.317  11
 -17   2   1 19906.1 1025.91   3
  17  -2   1 18449.0 910.896   5
 -17  -2   1 20374.6 485.989   8
 -17   2   2 926.541 107.745   8
 -17   2   2 750.812 218.498   3
  17   2   2 977.137 273.485   1
 -17  -2   2 1100.47 113.285  12
  17  -2   2 810.263 122.924  11
 -17  -2   2 1122.72 125.274   8
 -17   2   3 4494.40 241.079   8
 -17  -2   3 4618.38 223.405  12
  17  -2   3 4279.76 263.421  11
 -17   2   3 4262.68 511.346   3
 -17  -2   3 4690.39 247.607   8
 -17   2   4 4169.59 236.143   8
 -17  -2   4 4173.71 212.918  12
  17  -2   4 3964.23 262.497  11
 -17  -2   4 4249.98 237.013   8
 -17  -2   5 503.759 84.4955  12
 -17  -2   5 466.934 84.2187   8
 -17   2   5 554.302 102.386   8
 -17  -2   6 620.667 74.1312  12
 -17   2   6 626.561 80.7498   8
 -17  -2   7 1284.69 72.2316  12
 -17   2   7 981.646 60.1997   8
  17  -3  -6 83.3174 32.4342  11
 -17  -3  -5 8224.19 306.781   7
  17  -3  -2 1988.26 148.120  11
 -17  -3  -1 14973.9 421.908  12
  17  -3  -1 13403.3 383.263  11
 -17  -3   0 5458.52 238.416  12
  17  -3   0 4719.37 236.105  11
 -17   3   0 4581.91 487.836   3
  17  -3   0 4336.10 451.691   5
 -17  -3   1 14799.4 389.590  12
  17  -3   1 14542.6 436.159  11
 -17   3   1 13706.0 868.806   3
  17  -3   1 13001.6 809.288   5
 -17   3   2 1903.48 152.259   8
 -17   3   2 1526.32 310.639   3
 -17  -3   2 1907.92 143.647  12
  17  -3   2 2179.02 183.551  11
  17  -3   2 1397.03 292.148   5
  17   3   2 2332.29 407.918   1
 -17  -3   2 1987.59 165.816   8
 -17   3   3 5154.53 257.379   8
 -17  -3   3 5057.46 235.786  12
  17  -3   3 5210.33 295.978  11
 -17  -3   3 4911.62 257.312   8
 -17   3   4 3645.56 220.841   8
 -17  -3   4 3684.32 203.964  12
  17  -3   4 3650.75 256.366  11
 -17  -3   4 3546.64 214.322   8
 -17   3   5 7068.36 287.043   8
 -17  -3   5 7358.54 263.675  12
 -17  -3   5 7344.66 276.094   8
 -17  -3   6 120.171 41.3647  12
 -17   3   6 153.305 53.4656   8
 -17  -3   7 726.504 53.8259  12
  17  -4  -6 307.265 49.6419  11
  17  -4  -5 151.209 55.2782  11
 -17  -4  -5 85.0388 45.4295   7
  17  -4  -4 5033.23 223.382  11
  17  -4  -3 260.512 68.6090  11
  17  -4  -2 769.601 101.159  11
 -17  -4  -1 1283.95 138.524  12
  17  -4  -1 1390.64 129.268  11
  17  -4  -1 940.286 216.994   5
 -17   4   0 284.960 148.811   3
 -17  -4   0 463.136 82.1335  12
  17  -4   0 654.257 217.388   5
  17  -4   0 737.972 102.732  11
 -17  -4   1 1288.01 120.564  12
 -17   4   1 1214.05 269.118   3
  17  -4   1 1383.93 140.066  11
  17  -4   1 1134.95 266.245   5
 -17   4   2 935.343 109.030   8
 -17  -4   2 854.222 104.273  12
  17  -4   2 1215.82 283.247   5
  17  -4   2 843.401 126.699  11
  17  -4   3 122.193 59.2162  13
 -17  -4   3 214.730 65.2395  12
 -17   4   3 224.493 66.9412   8
 -17   4   4 4837.74 246.686   8
 -17  -4   4 5038.13 236.077  12
  17  -4   4 5027.96 294.805  11
  17   4   4 4685.55 257.596   9
  17  -4   4 4806.05 248.094  13
 -17  -4   5 235.636 69.6312  12
 -17   4   5 218.290 77.8772   8
  17   4   5 198.267 56.5628   9
 -17  -4   6 256.836 55.3074  12
 -17   4   6 298.885 57.1319   8
  17  -5  -5 1672.57 111.123  11
 -17  -5  -5 1763.80 138.608   7
  17  -5  -5 1699.67 106.422  14
  17  -5  -4 2013.83 137.831  11
 -17  -5  -4 2024.28 178.053   7
  17  -5  -4 1998.22 129.157  14
  17  -5  -3 1340.53 122.191  11
 -17  -5  -3 1386.19 155.215   7
  17  -5  -3 1289.25 110.179  14
  17  -5  -2 3721.88 206.358  11
 -17  -5  -1 1509.58 150.173  12
  17  -5  -1 1398.08 137.088  11
 -17  -5   0 51.1979 62.1829  12
  17  -5   0 137.983 125.257   5
  17  -5   0 84.3041 59.1807  11
 -17  -5   0 19.5565 43.9305   7
 -17  -5   1 1020.45 117.252  12
 -17   5   1 959.734 252.720   3
  17  -5   1 651.246 232.739   5
  17  -5   1 1006.02 127.851  11
  17  -5   1 1263.68 125.821  10
 -17   5   2 4148.26 216.510   8
 -17  -5   2 4173.73 220.236  12
  17  -5   2 3681.19 243.361  11
  17  -5   2 4021.33 234.327  10
  17  -5   3 1064.61 137.099  13
 -17   5   3 1383.72 131.090   8
 -17  -5   3 1423.12 133.795  12
  17  -5   3 1086.18 139.429  11
 -17   5   4 1884.88 152.424   8
 -17  -5   4 2074.90 153.105  12
  17   5   4 1876.88 168.144   9
  17  -5   4 1864.77 162.338  13
 -17   5   5 1823.24 138.686   8
 -17  -5   5 1951.74 136.579  12
  17   5   5 1593.38 132.153   9
 -17  -5   6 740.225 72.8082  12
 -17   5   6 633.846 70.5230   8
 -17  -6  -5 1290.11 113.672   7
  17  -6  -5 1199.65 87.8673  14
  17  -6  -4 558.171 68.9877  11
 -17  -6  -4 563.412 92.7610   7
  17  -6  -4 476.314 70.5918  14
  17  -6  -3 41.4012 37.4304  11
 -17  -6  -3-81.0405 83.3972   7
  17  -6  -3-11.6446 44.2406  14
  17  -6  -2 1232.42 124.108  11
 -17  -6  -2 1296.64 150.508   7
  17  -6  -2 1176.99 113.475  14
  17  -6  -1 2547.71 180.618  11
 -17  -6  -1 2512.22 199.792   7
  17  -6  -1 2441.35 163.475  14
 -17  -6   0 142.851 64.0011  12
  17  -6   0 79.7414 55.1540  11
 -17  -6   0 39.0102 45.2868   7
  17  -6   0 167.545 63.1381  14
 -17  -6   1 2071.02 166.348  12
  17  -6   1 2110.79 177.603  11
  17  -6   1 2209.90 169.749  10
  17  -6   1 1918.71 160.309  14
 -17   6   2 1403.10 127.311   8
 -17  -6   2 1296.09 129.511  12
  17  -6   2 1484.13 158.380  11
  17  -6   2 1523.85 149.586  10
  17  -6   2 1454.39 144.385  14
  17  -6   2 1282.93 150.094  13
  17  -6   3 45.6390 72.7250  13
 -17  -6   3-57.5428 63.4845  12
 -17   6   3-0.44264 46.0375   8
  17  -6   3 89.5051 78.9416  11
  17  -6   4 588.005 98.0329  13
 -17  -6   4 697.050 92.6344  12
 -17   6   4 597.044 89.4855   8
  17   6   4 396.025 89.7170   9
 -17   6   5 1347.09 112.660   8
 -17  -6   5 1484.39 113.382  12
  17   6   5 1325.34 115.910   9
  17  -6   5 1154.29 102.744  13
 -17  -6   6 34.3567 25.9376  12
 -17   6   6 43.4773 31.0406   8
 -17  -7  -5 401.283 58.3703   7
  17  -7  -5 442.001 52.9420  14
 -17  -7  -4 58.9156 59.3002   7
  17  -7  -4 100.533 44.1097  14
 -17  -7  -3 4142.61 251.621   7
  17  -7  -3 3564.33 185.690  14
  17  -7  -2 947.073 104.113  11
 -17  -7  -2 791.012 129.550   7
  17  -7  -2 1065.75 110.747  14
  17  -7  -1 3677.01 206.393  11
 -17  -7  -1 3404.24 228.087   7
  17  -7  -1 3515.64 199.818  14
 -17  -7   0 178.205 75.1335  12
  17  -7   0 13.4026 49.6216  11
 -17  -7   0-63.1833 61.0813   7
  17  -7   0 107.767 58.1390  14
 -17  -7   1 3313.58 202.994  12
  17  -7   1 2965.21 199.900  11
  17  -7   1 3131.81 203.364  10
  17  -7   1 3055.28 200.390  14
  17  -7   2 955.897 132.023  13
 -17  -7   2 862.971 113.793  12
  17  -7   2 1117.15 129.348  11
  17  -7   2 993.495 126.639  10
  17  -7   2 882.601 117.100  14
 -17   7   3 3782.60 193.152   8
 -17  -7   3 3648.59 197.819  12
  17  -7   3 3581.14 221.661  11
  17  -7   3 3821.70 242.901  13
 -17  -7   4 1.68862 47.5443  12
 -17   7   4 51.5978 47.9313   8
  17   7   4 126.112 66.7424   9
  17  -7   4 90.8799 56.1440  13
 -17  -7   5 552.448 66.4424  12
 -17   7   5 490.553 64.6758   8
  17   7   5 580.812 78.0393   9
  17  -7   5 516.522 69.5518  13
 -17   7   6 73.5546 22.9025   8
  17  -8  -5 419.660 47.0936  14
 -17  -8  -4 1294.36 121.233   7
  17  -8  -4 1047.64 90.5012  14
 -17  -8  -3 342.149 86.0965   7
  17  -8  -3 286.361 66.7421  14
 -17  -8  -2 263.485 84.5479   7
  17  -8  -2 325.523 67.7113  14
 -17  -8  -1 490.129 101.313   7
  17  -8  -1 405.486 77.3918  14
  17  -8   0 2918.13 181.668  11
 -17  -8   0 3046.35 198.672   7
  17  -8   0 3313.09 190.785  10
  17  -8   0 2922.81 190.525  14
 -17  -8   1 429.187 93.5975  12
  17  -8   1 389.548 74.0609  11
  17  -8   1 432.585 84.2340  10
  17  -8   1 436.552 90.3889  14
  17  -8   2 199.870 74.9991  13
 -17  -8   2 306.682 70.2520  12
  17  -8   2 364.748 79.4440  11
  17  -8   2 338.603 78.6521  10
  17  -8   2 339.161 82.2289  14
  17  -8   3 290.613 84.0083  13
 -17  -8   3 389.019 74.2866  12
 -17   8   3 304.036 60.9038   8
 -17   8   4 1283.88 99.0682   8
 -17  -8   4 1275.52 101.820  12
  17   8   4 1333.96 124.768   9
  17  -8   4 1220.43 119.051  13
 -17  -8   5 424.674 49.8997  12
 -17   8   5 369.555 48.2744   8
  17   8   5 421.429 58.0274   9
  17  -8   5 429.619 53.6053  13
  17  -9  -4 90.3007 35.9521  14
 -17  -9  -3 393.330 79.8272   7
  17  -9  -3 482.419 70.7041  14
 -17  -9  -2 1822.04 157.240   7
  17  -9  -2 1811.69 132.758  14
 -17  -9  -1-27.5380 56.3384   7
  17  -9  -1 31.3353 47.8934  14
 -17  -9   0 54.0471 49.2680   7
  17  -9   0 36.2266 42.0371  10
  17  -9   0 77.2076 57.5750  14
  17  -9   1 89.2706 70.1530  13
 -17  -9   1 33.2676 53.5867  12
  17  -9   1 3.64723 47.0940  10
  17  -9   1 26.2721 55.5845  14
 -17  -9   2 1731.20 134.382  12
  17  -9   2 1836.21 148.767  10
  17  -9   2 1746.69 147.096  14
  17  -9   2 1954.76 166.958  13
  17  -9   3 442.924 82.1446  13
 -17  -9   3 453.483 69.2753  12
  17   9   3 459.414 85.6001   9
 -17  -9   4 79.7450 31.9761  12
 -17   9   4 113.251 29.8001   8
  17   9   4 18.7545 42.4425   9
  17  -9   4 20.6609 37.9424  13
  17 -10  -4 130.186 25.4290  14
  17 -10  -3 662.674 69.4625  14
  17 -10  -2 309.497 62.1283  14
  17 -10  -1 809.168 93.8043  14
  17 -10  -1 1117.40 109.243  13
  17 -10   0 1495.75 108.338  10
  17 -10   0 1589.71 132.215  14
  17 -10   0 1674.39 140.927  13
  17 -10   1 903.369 94.7071  10
  17 -10   1 871.109 102.133  14
  17 -10   2 331.435 68.0573  13
  17 -10   2 341.771 66.0883  10
  17  10   2 321.848 69.9248   9
  17  10   3 924.989 91.6032   9
  17 -10   3 797.664 87.8632  13
  17  10   4 152.935 35.8089   9
  17 -10   4 229.280 40.2629  13
  17 -11  -3 348.885 39.5764  14
  17 -11  -2 91.3027 39.4289  14
  17 -11  -1 161.311 39.7539  13
  17 -11  -1 173.192 47.3969  14
  17 -11   0 51.9248 38.0441  13
  17 -11   0-35.7579 25.8597  10
  17 -11   0-21.2508 35.5022  14
  17 -11   1 194.363 50.7127  13
  17 -11   1 169.218 41.0522  10
  17 -11   1 199.873 50.0151  14
  17  11   1 145.564 45.0888   9
  17  11   2 80.6040 34.8047   9
  17 -11   2 105.395 38.7023  13
  17  11   3 283.636 39.8944   9
  17 -11   3 217.342 36.2464  13
  17 -12   0 409.466 46.1647  14
  18   0  -7 898.138 59.1422  11
  18   0  -1 4004.68 207.337  11
  18   0   0 4835.32 233.641  11
  18   0   0 4395.19 493.545   1
 -18   0   0 4326.53 217.137   8
  18   0   1 3768.68 213.839  11
 -18   0   1 3804.37 470.559   3
 -18   0   1 3725.99 206.332   8
 -18   0   2 11410.8 373.972   8
  18   0   2 11304.2 387.819  11
 -18   0   2 11367.9 816.506   3
  18   0   2 12411.4 918.123   1
 -18   0   3 28909.8 606.317   8
  18   0   3 29346.5 639.141  11
 -18   0   4 10773.2 375.076   8
 -18   0   4 10214.3 309.148  12
  18   0   4 10742.3 389.518  11
 -18   0   5 1998.11 129.290  12
 -18   0   5 2014.28 155.330   8
 -18   0   6 434.009 54.6577  12
 -18   0   6 556.206 71.0600   8
  18  -1  -7 240.242 32.3078  11
  18   1  -7 321.763 38.1345  11
  18  -1  -1 7019.78 279.068  11
  18   1  -1 6727.04 262.885  11
  18  -1   0 11277.7 769.827   1
  18   1   0 11371.1 820.478   1
  18  -1   0 12760.9 384.490  11
  18   1   0 12960.4 368.961  11
 -18   1   0 11640.2 774.984   3
  18  -1   1 7463.77 667.854   1
  18   1   1 7271.52 293.030  11
  18  -1   1 7147.09 305.564  11
  18   1   1 7911.76 711.486   1
 -18   1   1 6490.78 603.139   3
 -18  -1   1 7568.56 297.906   8
 -18   1   1 7339.22 286.909   8
 -18   1   2 21053.0 501.501   8
 -18  -1   2 21397.7 451.470  12
  18   1   2 20637.4 507.316  11
  18  -1   2 20729.2 541.580  11
  18  -1   2 21977.7 1212.50   1
  18   1   2 21825.2 1219.60   1
 -18   1   2 20549.1 1097.10   3
 -18  -1   2 21179.7 515.430   8
 -18   1   3 2468.92 181.374   8
 -18  -1   3 2688.63 166.551  12
  18   1   3 2832.94 192.134  11
  18  -1   3 2455.88 198.427  11
 -18  -1   3 2531.95 190.852   8
 -18   1   4 9595.54 352.646   8
 -18  -1   4 9740.15 305.982  12
  18  -1   4 9594.19 380.767  11
 -18  -1   4 10233.0 362.141   8
 -18  -1   5 213.835 55.8926  12
 -18  -1   5 95.2161 46.4203   8
 -18   1   5 154.215 48.3808   8
 -18  -1   6 370.693 54.9322  12
 -18  -1   6 459.677 64.7413   8
 -18   1   6 373.918 62.8221   8
  18   2  -7 804.406 51.3073  11
  18  -2  -2 2579.45 171.015  11
 -18  -2  -1 499.703 83.0075  12
  18  -2  -1 541.808 90.1136  11
  18   2  -1 651.261 88.1789  11
 -18  -2   0 211.317 55.3218  12
  18  -2   0 152.188 53.5150  11
  18   2   0 290.194 62.4240  11
 -18   2   1 777.100 217.683   3
 -18  -2   1 654.683 85.9431  12
 -18  -2   1 562.701 88.5281   8
 -18   2   1 697.705 91.9889   8
  18  -2   1 499.405 88.9226  11
  18   2   1 696.215 227.266   1
 -18   2   2 2453.98 171.022   8
 -18   2   2 2632.88 399.799   3
 -18  -2   2 2539.49 166.226  12
  18  -2   2 2580.68 200.287  11
  18   2   2 2584.84 428.738   1
 -18  -2   2 2478.23 180.632   8
 -18  -2   3 679.011 96.0951  12
 -18  -2   3 855.116 113.774   8
 -18   2   3 548.646 91.5349   8
  18  -2   3 909.984 135.515  11
 -18   2   4 9862.27 351.766   8
 -18  -2   4 9094.96 303.398  12
  18  -2   4 8954.43 382.145  11
 -18  -2   4 9360.98 346.411   8
 -18   2   5 2260.98 168.420   8
 -18  -2   5 2110.71 142.595  12
 -18  -2   5 2100.16 153.653   8
 -18  -2   6 22.1053 31.4492  12
 -18   2   6 26.6912 38.6567   8
  18  -3  -6 2908.02 129.245  11
 -18  -3  -5 397.540 74.1789   7
  18  -3  -3 1913.87 151.367  11
  18  -3  -2 1835.85 149.304  11
 -18  -3  -1 1851.03 156.776  12
  18  -3  -1 1666.96 146.679  11
 -18   3   0 999.990 221.951   3
 -18  -3   0 1364.24 127.715  12
  18  -3   0 1077.76 120.687  11
 -18   3   1 1597.91 135.128   8
 -18   3   1 1108.60 268.468   3
 -18  -3   1 1735.10 136.208  12
  18  -3   1 1807.01 161.638  11
  18  -3   1 1800.16 321.014   5
 -18   3   2 2079.99 158.219   8
 -18  -3   2 2083.30 153.105  12
  18  -3   2 2223.41 194.159  11
 -18  -3   2 2169.89 174.338   8
 -18   3   3 1814.01 159.002   8
 -18  -3   3 1865.76 149.375  12
  18  -3   3 2198.45 201.714  11
 -18  -3   3 1773.24 160.769   8
 -18  -3   4 1104.97 112.790  12
 -18  -3   4 980.835 120.344   8
 -18   3   4 1018.71 120.921   8
  18  -3   4 1265.81 153.525  11
 -18  -3   5 514.151 78.6059  12
 -18   3   5 569.394 92.8869   8
 -18   3   6 2929.51 147.340   8
 -18  -3   6 2600.24 127.672  12
  18  -4  -6 909.832 66.1823  11
  18  -4  -5 2816.97 149.063  11
 -18  -4  -5 2736.66 168.835   7
  18  -4  -4 3698.83 192.526  11
 -18  -4  -4 3808.90 232.176   7
  18  -4  -3 602.809 87.4903  11
  18  -4  -2 55.6284 52.9378  11
 -18  -4  -1 2171.30 176.583  12
  18  -4  -1 2427.22 172.847  11
 -18  -4   0 10914.0 360.114  12
  18  -4   0 10341.5 368.549  11
 -18   4   0 10285.3 746.560   3
  18  -4   0 9858.96 714.572   5
 -18   4   1 2397.31 391.876   3
 -18  -4   1 2380.70 166.516  12
  18  -4   1 2363.88 189.224  11
  18  -4   1 1928.14 329.909   5
 -18  -4   2 120.017 55.6094  12
 -18   4   2 167.874 54.6186   8
  18  -4   2 195.829 76.4906  11
  18  -4   3 568.321 94.8850  13
 -18  -4   3 671.802 99.3619  12
 -18   4   3 528.858 88.1511   8
  18  -4   3 866.498 134.078  11
 -18   4   4 3158.18 198.244   8
 -18  -4   4 3019.53 178.546  12
  18  -4   4 3443.34 243.918  11
  18   4   4 2758.34 190.868   9
 -18   4   5 2837.10 172.335   8
 -18  -4   5 2755.63 157.152  12
 -18   4   6 1197.79 91.0062   8
 -18  -4   6 1261.57 87.8734  12
  18  -5  -5-51.0691 37.4583  11
 -18  -5  -5-36.1690 45.7172   7
  18  -5  -4 373.803 71.7822  11
 -18  -5  -4 328.883 81.5983   7
  18  -5  -3 77.1069 43.6532  11
 -18  -5  -3 1.49269 74.4415   7
  18  -5  -2 2724.58 180.347  11
  18  -5  -1 3703.24 220.382  11
 -18  -5   0 3741.78 220.383  12
  18  -5   0 3502.10 218.585  11
 -18  -5   0 3393.07 212.121   7
 -18  -5   1 3616.11 211.180  12
  18  -5   1 3796.07 233.239  11
 -18   5   2 2870.65 184.013   8
 -18  -5   2 2930.98 183.931  12
  18  -5   2 2613.31 204.498  11
  18  -5   3 200.990 69.1904  13
 -18  -5   3 217.100 69.3054  12
 -18   5   3 95.0306 48.5234   8
  18  -5   3 150.210 66.3318  11
  18  -5   4 208.508 63.2044  13
 -18  -5   4 290.464 72.8594  12
 -18   5   4 233.907 69.7698   8
  18   5   4 181.070 64.7336   9
 -18  -5   5-61.6106 51.1465  12
 -18   5   5-3.57745 44.4658   8
  18   5   5 44.7014 41.0680   9
 -18  -5   6 112.916 33.8878  12
 -18   5   6 61.5478 31.3684   8
 -18  -6  -5 1061.29 93.3297   7
  18  -6  -5 1118.63 75.6874  14
  18  -6  -4 123.411 37.1428  11
 -18  -6  -4 140.406 60.4370   7
  18  -6  -4 170.386 41.5233  14
  18  -6  -3 109.748 51.6326  11
 -18  -6  -3 204.083 77.3234   7
  18  -6  -3 63.8865 42.4311  14
  18  -6  -2 105.919 47.1797  11
 -18  -6  -2 216.284 82.0238   7
  18  -6  -2 143.886 46.5612  14
  18  -6  -1 915.894 111.710  11
 -18  -6  -1 563.034 107.732   7
 -18  -6   0 327.036 81.8765  12
  18  -6   0 393.043 82.5449  11
 -18  -6   0 319.192 80.0324   7
 -18  -6   1 738.724 104.327  12
  18  -6   1 577.755 105.013  11
  18  -6   1 819.053 102.497  10
  18  -6   2 66.4149 56.4023  13
 -18  -6   2 138.722 64.6751  12
 -18   6   2 189.685 53.5877   8
  18  -6   2 286.867 83.0896  11
  18  -6   2 95.5159 54.7354  10
  18  -6   3 268.258 86.3497  13
 -18  -6   3 232.400 70.3616  12
 -18   6   3 123.725 52.2748   8
  18  -6   3 135.639 80.9651  11
 -18  -6   4 131.941 52.1727  12
 -18   6   4 80.9650 50.6204   8
  18   6   4 165.010 59.3988   9
  18  -6   4 190.906 60.4625  13
 -18   6   5 1160.18 97.9585   8
 -18  -6   5 1210.16 96.9088  12
  18   6   5 1097.39 96.5274   9
 -18  -6   6 321.061 39.6142  12
 -18   6   6 308.804 41.9401   8
 -18  -7  -5 208.350 40.7359   7
  18  -7  -5 200.666 34.4167  14
 -18  -7  -4 1186.05 117.802   7
  18  -7  -4 1103.84 89.8904  14
 -18  -7  -3 1830.62 168.109   7
  18  -7  -3 1692.52 123.482  14
  18  -7  -2 1501.87 121.866  11
 -18  -7  -2 1386.20 152.497   7
  18  -7  -2 1331.48 120.490  14
  18  -7  -1 324.217 74.5565  11
 -18  -7  -1 207.962 73.1763   7
  18  -7  -1 121.379 54.7014  14
 -18  -7   0 2552.79 191.504  12
  18  -7   0 2354.71 176.097  11
 -18  -7   0 2394.92 178.243   7
  18  -7   0 2285.17 165.750  14
 -18  -7   1 166.313 61.7945  12
  18  -7   1 123.993 54.0166  11
  18  -7   1 228.142 67.4273  10
  18  -7   1 124.422 60.1759  14
 -18  -7   2 1708.65 148.986  12
  18  -7   2 1761.14 160.391  11
  18  -7   2 1722.93 150.564  10
  18  -7   2 1810.57 149.579  14
  18  -7   2 1873.07 175.844  13
 -18   7   3 1625.90 127.257   8
 -18  -7   3 1758.78 139.879  12
  18  -7   3 1816.56 161.058  11
  18  -7   3 1953.13 168.915  13
 -18   7   4 1430.49 110.960   8
 -18  -7   4 1528.70 116.513  12
  18   7   4 1352.71 125.828   9
  18  -7   4 1310.89 120.348  13
 -18  -7   5 243.620 45.6794  12
 -18   7   5 287.009 49.8061   8
  18   7   5 210.932 49.3700   9
  18  -7   5 253.418 45.9571  13
 -18  -8  -4 1142.10 104.785   7
  18  -8  -4 1244.56 88.4404  14
 -18  -8  -3 3495.38 203.025   7
  18  -8  -3 3202.39 160.502  14
 -18  -8  -2 674.925 110.673   7
  18  -8  -2 520.294 77.2832  14
 -18  -8  -1 535.106 100.115   7
  18  -8  -1 549.990 87.0674  14
  18  -8   0 4935.33 229.076  11
 -18  -8   0 4805.25 242.104   7
  18  -8   0 4699.13 228.239  14
  18  -8   1 523.405 110.668  13
 -18  -8   1 546.469 92.9536  12
  18  -8   1 562.562 88.1178  11
  18  -8   1 538.348 81.5906  10
  18  -8   1 709.222 105.097  14
  18  -8   2 938.943 124.397  13
 -18  -8   2 841.710 103.930  12
  18  -8   2 724.610 95.5603  11
  18  -8   2 856.059 105.154  10
  18  -8   2 712.472 100.442  14
 -18  -8   3 3383.54 172.133  12
  18   8   3 3664.80 207.429   9
  18  -8   3 3413.41 203.626  13
 -18   8   4 1192.49 87.3157   8
 -18  -8   4 1424.72 101.203  12
  18   8   4 1342.36 113.116   9
  18  -8   4 1172.15 104.058  13
 -18  -8   5 64.7068 24.6913  12
 -18   8   5 32.9700 20.2626   8
  18   8   5 69.9887 24.9940   9
  18  -9  -4 8.00088 21.4879  14
 -18  -9  -3 157.886 54.4544   7
  18  -9  -3 114.446 43.2340  14
 -18  -9  -2 455.098 82.5380   7
  18  -9  -2 490.036 70.3984  14
 -18  -9  -1 2293.47 164.380   7
  18  -9  -1 2768.24 165.666  14
 -18  -9   0 747.750 91.2351   7
  18  -9   0 1044.57 109.531  14
  18  -9   1 2762.06 162.407  10
  18  -9   1 2624.90 167.516  14
  18  -9   2 589.092 97.9334  13
 -18  -9   2 487.795 76.1510  12
  18  -9   2 452.002 73.5212  10
  18  -9   3 151.841 57.6500  13
 -18  -9   3 115.143 41.7071  12
  18   9   3 139.813 53.3696   9
 -18  -9   4 118.303 32.8499  12
  18   9   4 68.7971 36.5125   9
  18  -9   4 71.3795 33.7726  13
  18 -10  -3 148.168 32.6880  14
  18 -10  -2 224.674 48.7188  13
  18 -10  -2 112.756 38.8621  14
  18 -10  -1 891.169 90.2141  14
  18 -10  -1 881.112 92.7990  13
  18 -10   0 443.607 77.1486  13
  18 -10   0 460.514 73.5321  14
  18 -10   1 882.705 82.0848  10
  18 -10   1 881.805 89.9237  14
  18 -10   1 1132.98 112.974  13
  18 -10   2 170.792 55.0309  13
  18  10   2 164.946 53.5614   9
  18  10   3 296.586 49.1912   9
  18 -10   3 254.870 49.0811  13
  18 -11  -2 207.829 35.3285  14
  18 -11  -1-6.37854 21.6419  13
  18 -11  -1 27.1993 33.0636  14
  18 -11   0 1830.71 108.281  14
  18 -11   0 1933.63 109.651  13
  18 -11   1-38.5294 35.2500  13
  18  11   1-24.5576 28.9181   9
  18  11   2 234.184 38.1271   9
  18 -11   2 209.556 39.2112  13
  19   0  -2 21.7085 57.2581  11
  19   0  -1 24.7239 48.2273  11
 -19   0   0-62.4843 49.5510   8
  19   0   0-79.6105 51.9790  11
 -19   0   1 60.1544 55.7707   8
  19   0   1-32.5211 52.3656  11
  19   0   1 11.7356 109.370   1
 -19   0   2 36.0772 52.7076   8
  19   0   2-126.331 76.4836  11
 -19   0   3 36.0072 64.7753   8
  19   0   3-23.8737 58.8291  11
 -19   0   4-113.558 51.1434  12
 -19   0   4 60.8100 64.1758   8
  19   0   4 22.9635 53.7822  11
 -19   0   5 43.4353 30.2773  12
 -19   0   5-2.90160 47.0912   8
 -19   0   6 21.4800 24.7295  12
 -19   0   6-29.7192 31.4508   8
  19  -1  -6 1563.14 100.445  11
  19  -1  -2 5090.98 244.233  11
  19   1  -2 5269.90 239.346  11
  19  -1  -1 807.512 107.091  11
  19   1  -1 858.237 101.586  11
  19  -1   0 487.108 87.5221  11
  19   1   0 376.628 76.8438  11
 -19  -1   1 849.191 111.027   8
 -19   1   1 950.692 109.171   8
  19  -1   1 1102.90 131.287  11
  19   1   1 775.068 104.421  11
  19   1   1 1279.42 300.775   1
  19  -1   1 1310.98 289.707   1
 -19   1   1 805.207 221.238   3
 -19   1   2 5272.26 257.101   8
 -19  -1   2 5416.54 229.901  12
  19   1   2 5162.87 256.200  11
  19  -1   2 4787.73 269.818  11
 -19  -1   2 4972.98 253.249   8
 -19  -1   3 495.035 79.7928  12
 -19  -1   3 480.998 100.165   8
 -19   1   3 420.899 84.7509   8
  19   1   3 571.561 92.8478  11
  19  -1   3 644.468 109.385  11
 -19  -1   4 673.837 89.7862  12
 -19  -1   4 725.228 110.204   8
 -19   1   4 664.732 100.549   8
  19  -1   4 631.264 106.498  11
 -19  -1   5 1227.39 101.725  12
 -19  -1   5 1434.74 127.707   8
 -19   1   5 1388.43 126.363   8
 -19  -1   6 1453.42 86.8991  12
 -19   1   6 1364.91 101.776   8
  19  -2  -6 646.118 66.1290  11
  19  -2  -3 4202.21 222.377  11
  19  -2  -2 6949.72 284.348  11
  19   2  -2 6800.60 265.403  11
  19  -2  -1 5004.80 246.698  11
  19   2  -1 5049.38 229.491  11
 -19  -2   0 801.452 99.8995  12
  19   2   0 938.878 113.020  11
  19  -2   0 673.342 109.219  11
  19   2   0 993.576 260.800   1
 -19   2   0 964.188 236.699   3
  19   2   1 4280.19 533.586   1
 -19  -2   1 4530.70 219.800  12
  19  -2   1 4495.03 255.004  11
 -19   2   1 4140.29 496.504   3
 -19   2   1 4423.13 224.669   8
 -19   2   2 6757.19 287.382   8
 -19  -2   2 6921.01 267.602  12
  19  -2   2 6630.39 315.670  11
 -19  -2   2 6707.11 297.435   8
 -19   2   3 3689.26 216.827   8
 -19  -2   3 3815.26 198.643  12
  19  -2   3 3755.08 246.994  11
 -19  -2   3 3647.83 221.165   8
 -19   2   4 3415.28 208.019   8
 -19  -2   4 3143.37 175.230  12
  19  -2   4 3038.27 221.355  11
 -19  -2   4 3256.06 203.679   8
 -19   2   5 1179.24 116.869   8
 -19  -2   5 972.988 91.2247  12
 -19  -2   5 1149.37 109.412   8
 -19  -2   6 531.603 56.5702  12
 -19   2   6 493.652 63.6506   8
  19  -3  -6 207.313 41.4924  11
  19  -3  -5 119.205 46.9061  11
 -19  -3  -5 71.2742 46.1386   7
  19  -3  -4 305.914 75.5785  11
  19  -3  -3 719.185 104.237  11
  19   3  -2 860.303 95.3226  11
  19  -3  -2 677.092 101.472  11
  19  -3  -1 3969.19 223.952  11
 -19   3   0 2459.43 369.544   3
 -19  -3   0 2852.54 184.236  12
  19  -3   0 2577.70 190.629  11
 -19   3   1 3938.51 210.477   8
 -19  -3   1 4295.35 220.642  12
  19  -3   1 4185.01 247.150  11
 -19  -3   2 445.935 83.2128  12
 -19   3   2 553.567 87.3420   8
  19  -3   2 466.183 106.026  11
 -19  -3   3 678.469 93.1156  12
 -19  -3   3 581.866 100.519   8
 -19   3   3 737.852 102.038   8
  19  -3   3 719.125 125.710  11
 -19  -3   4 82.7599 46.3117  12
 -19   3   4 150.048 62.5493   8
  19  -3   4 263.255 92.7610  11
 -19  -3   5 100.737 44.9894  12
 -19   3   5 79.0514 53.4059   8
 -19  -3   6 118.310 34.4223  12
 -19   3   6 119.958 38.8403   8
  19  -4  -6 135.097 26.2501  11
  19   4  -6 214.022 30.2783  11
  19  -4  -5 869.990 84.2236  11
 -19  -4  -5 650.461 84.8313   7
  19  -4  -4 16.6711 48.4937  11
 -19  -4  -4 88.1208 63.5095   7
  19  -4  -3-43.3013 56.4653  11
  19  -4  -2 2501.38 177.318  11
  19  -4  -1 1668.67 149.653  11
 -19  -4   0 2035.53 161.355  12
  19  -4   0 2115.63 175.387  11
 -19  -4   1 1824.19 147.754  12
  19  -4   1 1539.97 158.590  11
 -19   4   2 2660.25 177.651   8
 -19  -4   2 2812.53 179.539  12
  19  -4   2 2559.74 203.059  11
  19  -4   3 19.5844 52.7862  13
 -19  -4   3-7.91516 49.3005  12
 -19   4   3-38.6403 53.9794   8
  19  -4   3 46.6889 72.4132  11
 -19  -4   4-39.8807 56.3369  12
 -19   4   4 22.9797 54.8730   8
  19  -4   4 65.7629 90.0156  11
  19   4   4 12.9327 46.6790   9
 -19  -4   5 840.336 88.6389  12
 -19   4   5 829.740 91.4977   8
 -19  -4   6 273.615 43.1514  12
 -19   4   6 233.786 40.9094   8
  19  -5  -5 138.959 35.6342  11
 -19  -5  -5 137.321 39.0850   7
  19  -5  -4 606.049 78.1846  11
 -19  -5  -4 564.140 95.3939   7
  19  -5  -3 6485.43 255.891  11
 -19  -5  -3 6954.85 321.232   7
  19  -5  -2 16.7355 45.7201  11
 -19  -5  -2 76.0317 62.7336   7
  19  -5  -1 2248.44 170.876  11
 -19  -5  -1 2306.81 190.588   7
 -19  -5   0 1200.94 131.801  12
  19  -5   0 1122.55 131.876  11
 -19  -5   0 1035.25 118.288   7
 -19  -5   1 2195.17 171.460  12
  19  -5   1 2000.42 173.341  11
  19  -5   2 30.4838 56.1808  13
 -19  -5   2 47.6227 55.8693  12
 -19   5   2 88.3375 45.9413   8
  19  -5   2 10.9126 77.2230  11
 -19   5   3 7011.59 276.282   8
 -19  -5   3 7323.74 278.790  12
  19  -5   3 7547.55 336.141  11
  19  -5   3 6854.45 302.893  13
 -19  -5   4 677.954 91.9878  12
 -19   5   4 633.374 86.0942   8
  19   5   4 563.300 89.8632   9
  19  -5   4 645.933 85.8522  13
 -19  -5   5 150.805 47.5745  12
 -19   5   5 137.269 44.1969   8
  19   5   5 220.338 48.7395   9
 -19  -5   6 1037.23 67.7431  12
 -19   5   6 969.959 67.4381   8
 -19  -6  -5 858.274 78.0307   7
  19  -6  -4 11.6880 33.7363  11
 -19  -6  -4 41.5247 48.9200   7
  19  -6  -3 3851.65 190.884  11
 -19  -6  -3 4445.68 254.572   7
  19  -6  -2 4187.36 214.313  11
 -19  -6  -2 4502.97 262.737   7
  19  -6  -1 3981.87 219.212  11
 -19  -6  -1 4071.83 243.133   7
 -19  -6   0 17206.6 468.921  12
  19  -6   0 16051.7 453.186  11
 -19  -6   0 16380.4 460.140   7
 -19  -6   1 3709.33 217.144  12
  19  -6   1 3469.19 222.109  11
 -19  -6   2 4981.70 236.688  12
  19  -6   2 4666.78 256.772  11
  19  -6   2 4570.44 258.460  13
 -19   6   3 3717.88 190.158   8
 -19  -6   3 4278.09 211.091  12
  19  -6   3 4371.10 248.417  11
  19  -6   3 3923.52 229.523  13
 -19  -6   4 94.0736 52.9330  12
 -19   6   4 106.390 40.4807   8
  19   6   4 103.126 47.5509   9
  19  -6   4 139.041 46.2548  13
 -19   6   5 959.156 81.7397   8
 -19  -6   5 894.858 77.9742  12
  19   6   5 827.726 73.9822   9
 -19  -7  -5-15.3885 20.2594   7
 -19  -7  -4 680.987 88.7194   7
  19  -7  -4 727.701 66.1230  14
 -19  -7  -3 18.1602 60.6307   7
  19  -7  -3 95.6448 45.6663  14
  19  -7  -2 3176.54 170.731  11
 -19  -7  -2 3673.68 229.212   7
  19  -7  -2 3281.40 170.728  14
  19  -7  -1 603.295 88.3594  11
 -19  -7  -1 552.847 90.8248   7
  19  -7  -1 473.206 74.8042  14
  19  -7   0 3724.06 215.008  11
 -19  -7   0 3742.81 215.945   7
 -19  -7   1 694.438 98.9152  12
  19  -7   1 629.853 96.2541  11
  19  -7   1 701.286 90.0999  10
 -19  -7   2 4393.19 216.112  12
  19  -7   2 3786.38 224.370  11
  19  -7   2 3980.40 239.041  13
  19  -7   3 7.25769 52.4255  13
 -19  -7   3 80.1472 52.3404  12
 -19   7   3 86.2160 46.1140   8
 -19   7   4 890.157 80.9975   8
 -19  -7   4 969.165 89.2469  12
  19   7   4 782.871 89.0061   9
  19  -7   4 718.241 85.2881  13
 -19  -7   5 13.8172 25.4094  12
 -19   7   5 19.2618 20.6012   8
  19   7   5 20.9739 21.0050   9
 -19  -8  -4 548.088 71.9255   7
  19  -8  -4 777.322 60.1956  14
 -19  -8  -3 14.9911 49.2272   7
  19  -8  -3 41.5156 30.8494  14
 -19  -8  -2 1114.57 119.579   7
  19  -8  -2 1068.87 99.5227  14
 -19  -8  -1-1.84564 51.9642   7
  19  -8  -1-64.0937 47.6450  14
  19  -8   0 2196.67 148.280  11
 -19  -8   0 1905.21 143.260   7
  19  -8   0 1826.56 135.519  14
  19  -8   1-5.68912 67.6946  13
 -19  -8   1-57.0678 67.7513  12
  19  -8   1 38.7206 51.2940  11
  19  -8   1 116.340 45.2483  10
  19  -8   1-11.2234 47.1522  14
 -19  -8   2 1269.62 118.360  12
  19  -8   2 1229.04 116.595  11
  19  -8   2 1325.88 137.369  13
  19  -8   3 0.19884 50.7972  13
 -19  -8   3 12.5079 42.1700  12
  19   8   3-16.0844 55.9608   9
 -19   8   4 803.969 62.7692   8
 -19  -8   4 933.095 75.5863  12
  19   8   4 839.194 83.6863   9
  19  -8   4 740.802 77.5201  13
 -19  -9  -3 79.4416 42.2356   7
  19  -9  -3 165.064 38.1753  14
 -19  -9  -2 468.528 75.3340   7
  19  -9  -2 505.884 66.1707  14
 -19  -9  -1 655.786 86.8161   7
  19  -9  -1 880.222 88.3956  14
  19  -9   0 437.729 85.5305  13
  19  -9   0 292.351 62.7283  14
  19  -9   1 875.336 90.3194  14
  19  -9   1 1150.23 121.548  13
  19  -9   2 687.297 94.2173  13
 -19  -9   2 774.359 85.7602  12
 -19  -9   3 277.621 51.5230  12
  19   9   3 178.942 50.6704   9
  19  -9   3 190.754 48.6910  13
  19   9   4 411.179 48.9059   9
  19  -9   4 317.938 39.5108  13
  19 -10  -2 427.676 53.0414  13
  19 -10  -2 504.745 55.6216  14
  19 -10  -1-33.0025 35.6142  13
  19 -10  -1 28.0947 31.0609  14
  19 -10   0 227.247 57.1387  13
  19 -10   0 71.7472 39.0947  14
  19 -10   1 3.74090 40.2527  13
  19 -10   2 597.443 72.4727  13
  19  10   2 623.784 70.3556   9
  19  10   3 405.608 50.2555   9
  19 -10   3 317.528 44.6994  13
  19  11   0 1042.03 67.4356   9
  19 -11   0 1135.67 75.8165  13
  19 -11   1 386.876 45.8371  13
  19  11   1 326.151 41.4121   9
  20   0  -6 820.017 69.8460  11
  20   0  -3 1953.33 149.539  11
  20   0  -2 5002.26 242.790  11
  20   0  -1 26148.2 554.034  11
  20   0   0 2948.82 198.205  11
  20   0   1 26984.9 592.395  11
 -20   0   1 26819.7 563.431   8
  20   0   2 4074.92 243.806  11
 -20   0   2 4636.00 244.330   8
  20   0   3 1965.74 169.230  11
 -20   0   3 1896.77 162.608   8
 -20   0   4 2108.79 165.685   8
 -20   0   5 561.428 84.8079   8
  20  -1  -6 388.367 53.1048  11
  20   1  -6 368.606 49.7787  11
  20  -1  -5 1087.24 101.272  11
  20  -1  -3 2281.54 167.259  11
  20  -1  -2 1055.56 123.253  11
  20   1  -2 1067.66 117.796  11
  20  -1  -1 6581.69 282.953  11
  20   1  -1 7019.44 281.230  11
  20  -1   0 100.626 55.0978  11
  20   1   0 172.987 60.1779  11
  20   1   1 7302.20 299.499  11
  20  -1   1 7446.61 320.022  11
 -20  -1   1 7199.46 299.981   8
 -20   1   1 7616.22 298.417   8
 -20  -1   2 947.777 101.679  12
  20   1   2 935.488 112.278  11
  20  -1   2 1031.34 128.775  11
 -20  -1   2 1076.56 126.069   8
 -20   1   2 1019.58 120.178   8
 -20  -1   3 1577.59 120.705  12
  20  -1   3 1667.08 166.774  11
 -20  -1   3 1672.87 152.453   8
 -20   1   3 1515.28 143.086   8
 -20  -1   4 1532.75 116.764  12
  20  -1   4 1514.00 149.770  11
 -20  -1   4 1705.72 150.942   8
 -20   1   4 1578.39 144.432   8
 -20  -1   5 757.170 73.4638  12
 -20  -1   5 833.113 96.9423   8
 -20   1   5 807.797 98.9058   8
 -20  -1   6 261.353 34.5365  12
 -20   1   6 288.326 47.7825   8
  20   2  -6 483.198 51.1439  11
  20  -2  -6 404.328 50.4635  11
  20  -2  -5 90.6336 51.7660  11
 -20  -2  -5 0.35792 45.5316   7
  20  -2  -4 486.882 87.3718  11
  20  -2  -3 331.357 81.4448  11
  20  -2  -2 10805.5 357.352  11
  20   2  -2 10160.4 326.754  11
  20  -2  -1 1629.47 149.197  11
  20   2  -1 1726.35 136.964  11
 -20  -2   0 70.1620 42.7828  12
  20  -2   0 74.3262 60.3890  11
  20   2   0 169.690 66.6516  11
 -20  -2   1 1738.15 137.357  12
  20  -2   1 1877.16 171.804  11
 -20   2   1 1635.64 141.588   8
 -20   2   2 10254.2 351.419   8
 -20  -2   2 10146.4 324.216  12
  20  -2   2 9887.09 388.033  11
 -20  -2   2 10161.1 365.294   8
 -20  -2   3 146.566 50.1155  12
 -20  -2   3 205.672 75.1465   8
 -20   2   3 194.683 68.5371   8
  20  -2   3 99.1571 74.1460  11
 -20  -2   4 637.693 84.7053  12
 -20  -2   4 527.409 95.3806   8
 -20   2   4 557.086 89.6255   8
  20  -2   4 582.787 105.131  11
 -20  -2   5 70.4451 37.1955  12
 -20   2   5 62.7383 46.9094   8
 -20  -2   6 337.399 41.3272  12
 -20   2   6 436.191 54.1378   8
  20  -3  -6 254.723 35.8047  11
  20   3  -6 225.868 33.2661  11
  20  -3  -5 1287.58 102.863  11
 -20  -3  -5 1341.39 111.694   7
  20  -3  -4-16.8498 46.4560  11
  20  -3  -3 1564.78 138.621  11
  20   3  -3 1369.53 115.598  11
  20  -3  -2 4347.54 230.563  11
  20   3  -2 4812.58 213.862  11
  20  -3  -1 4887.87 246.561  11
 -20  -3   0 5043.43 244.519  12
  20  -3   0 4710.11 258.589  11
 -20  -3   1 4791.03 234.763  12
  20  -3   1 4913.52 267.894  11
 -20   3   2 4917.16 240.642   8
 -20  -3   2 4513.31 224.698  12
  20  -3   2 4533.13 273.228  11
 -20   3   3 1524.93 136.155   8
 -20  -3   3 1554.12 130.010  12
 -20  -3   4-44.2109 50.1899  12
 -20   3   4 37.4460 52.8411   8
  20  -3   4 103.686 74.2091  11
 -20   3   5 1681.61 123.299   8
 -20  -3   5 1536.74 107.247  12
 -20  -3   6 247.725 35.9452  12
 -20   3   6 245.036 40.3467   8
  20  -4  -5 1488.85 98.6890  11
  20   4  -5 1309.32 82.3389  11
 -20  -4  -5 1416.13 108.953   7
  20  -4  -4 1374.59 116.725  11
  20   4  -4 1251.78 92.9172  11
 -20  -4  -4 1432.86 136.996   7
  20  -4  -3 5488.31 241.896  11
  20   4  -3 5498.15 206.177  11
  20  -4  -2 2049.71 159.930  11
  20  -4  -1 10182.8 361.939  11
 -20  -4   0 19.1881 55.9313  12
  20  -4   0 202.727 80.0252  11
 -20  -4   1 10727.3 350.465  12
  20  -4   1 10764.5 393.065  11
 -20   4   2 2488.39 170.410   8
 -20  -4   2 2101.65 159.809  12
  20  -4   2 2317.49 195.541  11
  20  -4   2 2112.37 167.657  13
 -20   4   3 5393.55 243.664   8
 -20  -4   3 5706.03 240.646  12
  20  -4   3 5859.71 301.936  11
  20  -4   3 5435.07 250.897  13
 -20   4   4 1110.82 109.850   8
 -20  -4   4 1238.93 108.948  12
 -20   4   5 1485.22 112.371   8
 -20  -4   5 1448.53 100.520  12
 -20  -4   6 329.749 38.3157  12
 -20   4   6 306.466 40.2313   8
  20  -5  -5 1888.50 97.0130  11
 -20  -5  -5 2069.19 121.013   7
  20  -5  -4 439.385 65.7707  11
 -20  -5  -4 440.384 80.3648   7
  20  -5  -3 2078.71 145.739  11
 -20  -5  -3 2268.82 182.351   7
  20  -5  -2 428.971 82.5553  11
 -20  -5  -2 472.952 101.797   7
  20  -5  -1 1685.17 152.795  11
 -20  -5  -1 1579.83 152.248   7
 -20  -5   0 343.042 84.3364  12
  20  -5   0 309.583 85.4990  11
 -20  -5   0 188.676 57.7713   7
 -20  -5   1 1288.31 132.904  12
  20  -5   1 1352.20 149.742  11
  20  -5   2 379.757 80.4532  13
 -20  -5   2 526.128 89.7350  12
 -20   5   2 441.427 73.6782   8
  20  -5   2 625.293 113.553  11
 -20   5   3 1985.94 143.613   8
 -20  -5   3 2222.88 154.465  12
  20  -5   3 2078.25 182.910  11
  20  -5   3 1958.01 155.729  13
 -20  -5   4 449.743 73.8370  12
 -20   5   4 417.993 71.0646   8
  20   5   4 450.130 72.5146   9
 -20   5   5 2206.48 120.958   8
 -20  -5   5 2371.85 119.556  12
 -20  -6  -5 329.365 45.0350   7
  20  -6  -4 276.612 45.1221  11
 -20  -6  -4 244.419 66.2219   7
  20  -6  -3 165.875 46.8775  11
 -20  -6  -3 337.563 87.6507   7
  20  -6  -2 483.286 77.8811  11
 -20  -6  -2 370.907 82.1700   7
  20  -6  -1 236.449 72.4805  11
 -20  -6  -1 282.048 78.3708   7
 -20  -6   0 433.033 102.056  12
  20  -6   0 281.535 82.9137  11
 -20  -6   0 256.288 64.9664   7
 -20  -6   1 161.790 65.0143  12
  20  -6   1-0.52059 65.0854  11
  20  -6   2 255.489 74.9731  13
 -20  -6   2 469.570 90.2321  12
  20  -6   2 282.107 87.8638  11
  20  -6   3 162.836 61.1275  13
 -20  -6   3 248.414 66.3767  12
 -20   6   3 284.750 62.4199   8
  20  -6   3 273.181 83.2179  11
 -20  -6   4 318.495 59.6110  12
 -20   6   4 346.424 59.0991   8
  20   6   4 270.496 56.9727   9
  20  -6   4 184.228 47.3161  13
 -20  -6   5 474.702 54.2597  12
 -20   6   5 378.878 48.2677   8
 -20  -7  -4 297.753 59.0503   7
 -20  -7  -3 3063.36 187.975   7
  20  -7  -2 246.722 58.0102  11
 -20  -7  -2 217.336 68.0203   7
  20  -7  -1 938.509 105.276  11
 -20  -7  -1 931.319 112.227   7
  20  -7   0-25.1142 48.2398  11
 -20  -7   0-88.6006 54.0835   7
 -20  -7   1 1018.54 118.736  12
  20  -7   1 1187.11 123.035  11
  20  -7   2 262.987 77.0395  13
 -20  -7   2 368.410 82.4177  12
  20  -7   2 267.771 78.2900  11
 -20   7   3 2599.00 129.301   8
 -20  -7   3 3039.21 161.690  12
  20   7   3 2973.38 179.787   9
  20  -7   3 2618.93 166.601  13
 -20  -7   4 402.121 59.6061  12
 -20   7   4 392.161 52.5470   8
  20   7   4 410.446 61.6683   9
  20  -7   4 379.585 57.0970  13
 -20  -7   5 96.6818 25.3929  12
 -20  -8  -4 162.249 40.6765   7
 -20  -8  -3 1464.28 119.163   7
 -20  -8  -2 654.077 89.1033   7
  20  -8  -2 479.762 61.2361  14
 -20  -8  -1 1986.81 148.587   7
  20  -8  -1 2253.12 133.847  14
  20  -8   0 103.655 46.3484  11
 -20  -8   0 60.7482 42.3303   7
  20  -8   1 2600.46 161.499  11
  20  -8   1 2787.64 185.376  13
  20  -8   2 437.254 82.1702  13
 -20  -8   2 487.187 73.9818  12
  20  -8   2 536.730 77.2255  11
 -20  -8   3 1594.78 110.033  12
  20   8   3 1426.37 115.608   9
  20  -8   3 1540.68 119.212  13
 -20  -8   4 192.432 37.5848  12
  20   8   4 226.075 42.0610   9
  20  -8   4 190.221 34.9562  13
 -20  -9  -2 39.3592 44.1883   7
  20  -9  -2 86.6861 33.6994  14
 -20  -9  -1 93.9991 40.0842   7
  20  -9  -1 82.0211 34.1700  14
  20  -9   0 78.6188 50.1309  13
  20  -9   0-17.4943 34.8298  14
  20  -9   1 247.114 64.5306  13
  20  -9   2 114.231 49.0187  13
  20   9   2 142.319 51.3316   9
  20   9   3 712.150 69.5907   9
  20  -9   3 633.384 66.3538  13
  20 -10  -1 487.473 59.6673  13
  20 -10  -1 413.103 45.6316  14
  20 -10   0 39.6521 35.9405  13
  20 -10   0 80.7332 27.0571  14
  20 -10   1 523.751 64.8952  13
  20  10   2 53.5183 29.0964   9
  20 -10   2 58.5514 28.9274  13
  21   0  -6 59.4686 28.7279  11
  21   0  -5 21.9503 39.1664  11
  21   0  -4 20.5003 55.3664  11
  21   0  -3 40.5358 53.6006  11
  21   0  -2 47.9859 61.3980  11
  21   0  -1-64.1853 49.2678  11
  21   0   0-135.210 75.6810  11
 -21   0   1-0.48196 51.0299   8
  21   0   1-10.1327 48.7389  11
 -21   0   2-3.94826 49.5981   8
  21   0   2-24.2938 59.1231  11
 -21   0   3-1.44232 55.4902   8
  21   0   3 35.5290 52.7021  11
 -21   0   4 18.2426 53.6236   8
 -21   0   5-31.6276 40.7870   8
  21  -1  -6 530.815 50.2553  11
  21   1  -6 414.223 45.1516  11
  21  -1  -5 120.403 50.2365  11
  21   1  -5 146.391 47.4488  11
  21  -1  -4 1804.48 140.887  11
  21   1  -4 1966.34 138.079  11
  21  -1  -3 5626.13 252.020  11
  21   1  -3 5540.45 239.992  11
  21  -1  -2 7495.18 298.549  11
  21   1  -2 7580.40 290.735  11
  21  -1  -1 3996.70 225.431  11
  21   1  -1 4015.47 217.165  11
  21  -1   0 438.044 83.8835  11
  21   1   0 301.952 67.5935  11
  21   1   1 3794.17 216.908  11
  21  -1   1 3872.85 232.756  11
 -21   1   1 4147.86 222.281   8
  21   1   2 6468.60 284.593  11
  21  -1   2 6592.73 305.872  11
 -21  -1   2 6786.47 295.767   8
 -21   1   2 6691.73 286.486   8
 -21  -1   3 5117.53 211.076  12
  21  -1   3 5639.10 281.710  11
 -21  -1   3 5594.13 268.109   8
 -21   1   3 5751.82 264.377   8
 -21  -1   4 1574.80 110.202  12
 -21  -1   4 1661.46 141.595   8
 -21   1   4 1615.31 140.208   8
 -21  -1   5 85.1379 31.1744  12
 -21   1   5 136.701 55.2900   8
  21  -2  -6 474.106 45.6140  11
  21   2  -6 435.663 40.6205  11
  21  -2  -5 286.190 59.1083  11
  21   2  -5 265.280 50.9120  11
 -21  -2  -5 188.339 47.3238   7
  21  -2  -4 1056.98 108.173  11
  21   2  -4 884.788 92.0565  11
  21  -2  -3 976.894 117.808  11
  21   2  -3 906.471 101.449  11
  21   2  -2 1093.07 114.853  11
  21  -2  -2 1135.26 123.745  11
  21  -2  -1 4898.44 249.429  11
  21   2  -1 4663.70 223.693  11
 -21  -2   0 107.691 46.5105  12
  21   2   0 156.255 55.9503  11
  21  -2   0 126.719 70.0684  11
 -21  -2   1 4534.71 216.410  12
  21  -2   1 4465.34 254.113  11
 -21   2   1 4360.16 222.481   8
 -21  -2   2 1220.71 117.342  12
  21  -2   2 1306.06 153.337  11
 -21   2   2 1336.12 133.764   8
 -21  -2   3 923.444 99.1355  12
 -21  -2   3 898.568 116.110   8
 -21   2   3 975.635 114.101   8
  21  -2   3 935.154 127.377  11
 -21  -2   4 920.547 89.5025  12
 -21   2   4 1202.43 119.047   8
 -21  -2   5 237.127 44.4813  12
 -21   2   5 219.348 53.5502   8
 -21   2   6 529.956 48.8774   8
  21  -3  -5 205.311 46.4136  11
  21   3  -5 224.225 42.5400  11
 -21  -3  -5 244.374 50.4669   7
  21  -3  -4 1652.00 130.239  11
  21   3  -4 1349.81 100.039  11
  21   3  -3 749.023 88.4254  11
  21  -3  -3 763.931 102.463  11
  21  -3  -2 2431.78 177.438  11
  21   3  -2 2442.82 152.647  11
  21  -3  -1 1122.20 136.258  11
 -21  -3   0 1041.26 117.602  12
  21  -3   0 1048.19 133.941  11
 -21  -3   1 1426.54 132.179  12
  21  -3   1 1584.49 162.210  11
 -21  -3   2 2220.54 159.926  12
  21  -3   2 2179.18 185.218  11
 -21   3   2 2450.34 168.167   8
 -21  -3   3 434.651 70.9380  12
 -21   3   3 445.248 80.0964   8
 -21   3   4 1623.49 129.470   8
 -21  -3   4 1275.00 108.139  12
 -21  -3   5 190.044 42.9502  12
 -21   3   5 169.960 46.4449   8
 -21   3   6 308.771 35.5757   8
  21   4  -5 569.826 50.2015  11
  21  -4  -5 484.588 54.5770  11
 -21  -4  -5 502.521 62.3277   7
  21  -4  -4 419.044 66.9615  11
  21   4  -4 444.160 57.6737  11
 -21  -4  -4 522.692 84.5624   7
  21  -4  -3 178.732 66.2275  11
  21  -4  -2 183.240 68.4911  11
  21  -4  -1 2687.56 192.813  11
 -21  -4   0 678.718 104.347  12
  21  -4   0 931.869 127.168  11
 -21  -4   1 2760.13 179.977  12
  21  -4   1 3036.35 211.133  11
  21  -4   2 133.011 38.7435  13
 -21  -4   2 151.181 57.2191  12
 -21   4   2 122.912 41.0496   8
  21  -4   2 97.5481 69.9981  11
 -21  -4   3 94.6328 48.6017  12
 -21   4   3 106.472 49.3363   8
  21  -4   3 120.519 74.4726  11
 -21  -4   4 406.588 65.9179  12
 -21   4   4 402.297 68.8997   8
 -21  -4   5 501.063 57.8106  12
 -21   4   5 470.395 61.8953   8
 -21  -5  -5 125.288 31.2457   7
  21  -5  -4 249.125 51.9997  11
 -21  -5  -4 276.869 67.1116   7
  21  -5  -3 480.082 77.3784  11
 -21  -5  -3 585.453 98.9230   7
  21  -5  -2 777.418 101.350  11
 -21  -5  -2 766.623 113.250   7
  21  -5  -1 4451.69 232.682  11
 -21  -5  -1 4676.57 249.214   7
 -21  -5   0 4683.99 245.532  12
  21  -5   0 4218.21 237.787  11
 -21  -5   0 4377.72 230.680   7
 -21  -5   1 4711.76 235.046  12
  21  -5   1 4882.13 259.818  11
  21  -5   2 784.817 105.210  13
 -21  -5   2 961.207 109.028  12
  21  -5   2 851.586 125.278  11
 -21   5   2 852.755 91.0759   8
  21  -5   3 350.172 62.4324  13
 -21  -5   3 713.037 91.6250  12
 -21   5   3 565.309 74.7371   8
  21  -5   3 538.313 100.634  11
 -21  -5   4 364.828 64.0717  12
 -21   5   4 329.250 56.6420   8
  21   5   4 314.511 52.7692   9
 -21  -5   5 159.819 35.7156  12
 -21   5   5 209.407 40.6676   8
  21  -6  -4 607.621 57.6928  11
 -21  -6  -4 561.980 75.8790   7
  21  -6  -3 694.478 81.5411  11
 -21  -6  -3 893.113 109.022   7
  21  -6  -2 1374.95 121.331  11
 -21  -6  -2 1520.24 142.214   7
  21  -6  -1 1246.91 127.344  11
 -21  -6  -1 1103.94 121.708   7
  21  -6   0 1164.70 121.866  11
 -21  -6   0 1250.55 120.142   7
 -21  -6   1 1233.86 124.825  12
  21  -6   1 856.277 116.770  11
 -21  -6   2 1492.16 128.863  12
  21  -6   2 1150.97 126.545  11
  21  -6   2 1268.77 127.333  13
 -21   6   3 670.215 74.2161   8
  21  -6   3 636.931 82.6511  13
 -21  -6   3 671.866 85.6097  12
  21  -6   3 707.082 100.132  11
  21   6   3 610.891 85.8895   9
 -21  -6   4 749.370 75.2842  12
  21   6   4 588.203 66.6923   9
 -21   6   4 611.435 65.1373   8
 -21  -6   5 499.255 47.3584  12
 -21   6   5 452.094 42.0184   8
 -21  -7  -4 848.199 76.3652   7
 -21  -7  -3 106.953 51.5782   7
  21  -7  -2 1010.59 92.7993  11
 -21  -7  -2 1050.16 110.541   7
  21  -7  -1 303.631 60.6590  11
 -21  -7  -1 348.455 74.5052   7
  21  -7   0 605.458 90.6301  11
 -21  -7   0 477.841 70.3579   7
  21  -7   1 356.133 80.5998  13
 -21  -7   1 340.181 82.5308  12
  21  -7   1 275.006 69.8651  11
  21  -7   2 897.887 103.507  13
 -21  -7   2 1190.40 112.147  12
  21  -7   2 1200.05 115.251  11
  21  -7   3 112.382 45.1614  13
 -21  -7   3 194.458 53.8529  12
  21   7   3 167.103 48.7779   9
 -21  -7   4 977.493 75.8098  12
  21   7   4 912.414 72.0940   9
 -21   7   4 748.310 55.4899   8
 -21  -8  -3 66.1726 36.7598   7
 -21  -8  -2 364.496 64.3643   7
 -21  -8  -1 67.9248 37.4298   7
  21  -8   0 560.663 71.3921  11
 -21  -8   0 319.360 52.3374   7
  21  -8   1 105.250 58.0941  13
  21  -8   1 107.257 44.6667  11
  21  -8   2 478.352 75.8396  13
 -21  -8   2 499.061 71.4278  12
 -21  -8   3 88.7496 39.2297  12
  21   8   3-17.4724 29.9969   9
  21  -8   3 42.1904 32.5438  13
 -21  -8   4 92.7333 25.8311  12
  21  -9  -1 153.173 45.0195  13
  21  -9   0 119.514 47.1564  13
  21  -9   1 139.928 48.7381  13
  21   9   2 1334.89 97.3216   9
  21  -9   2 1162.55 92.5169  13
  21   9   3 295.068 40.3175   9
  21 -10  -1 635.598 56.4370  13
  21 -10   0 695.124 65.0185  13
  21  10   1 589.011 54.9130   9
  21 -10   1 633.426 61.2899  13
  22   0  -5 3532.41 150.607  11
  22   0  -4 2195.34 140.760  11
  22   0  -3 5722.63 249.571  11
  22   0  -2 11493.2 362.419  11
  22   0  -1 457.730 83.6320  11
  22   0   0 9761.75 353.227  11
  22   0   1 305.914 67.7314  11
  22   0   2 10278.6 360.900  11
 -22   0   2 10112.7 347.639   8
  22   0   3 5252.59 247.084  11
 -22   0   3 5599.23 255.749   8
 -22   0   4 1919.44 144.381   8
 -22   0   5 3866.52 165.231   8
  22  -1  -5 307.177 55.3439  11
  22   1  -5 196.560 43.0303  11
 -22  -1  -5 202.126 44.0857   7
  22  -1  -4 2722.69 165.219  11
  22   1  -4 2359.05 142.161  11
  22  -1  -3 3954.99 206.901  11
  22   1  -3 3797.46 195.596  11
  22  -1  -2 6477.39 277.992  11
  22   1  -2 6141.11 258.791  11
  22  -1  -1 5714.82 270.631  11
  22   1  -1 5805.11 260.563  11
  22   1   0 999.054 115.045  11
  22  -1   0 936.875 122.347  11
  22   1   1 5968.88 265.440  11
  22  -1   1 5754.69 281.628  11
 -22   1   1 5475.17 250.725   8
  22   1   2 6349.54 268.837  11
  22  -1   2 6359.23 299.902  11
 -22   1   2 6646.15 278.011   8
  22  -1   3 3432.53 214.950  11
 -22  -1   3 3634.74 208.376   8
 -22   1   3 3389.75 196.162   8
 -22  -1   4 2628.01 168.603   8
 -22   1   4 2386.22 158.553   8
 -22   1   5 201.602 50.1880   8
  22  -2  -5 247.120 49.4527  11
  22   2  -5 237.052 43.2696  11
 -22  -2  -5 210.278 45.2834   7
  22  -2  -4 95.7346 54.2200  11
  22   2  -4 108.454 44.5245  11
  22  -2  -3 41.1039 63.8180  11
  22   2  -3 84.4851 45.6716  11
  22  -2  -2 2190.29 162.351  11
  22   2  -2 1919.51 143.228  11
  22  -2  -1 1289.23 139.271  11
  22   2  -1 1296.86 123.132  11
  22   2   0 276.001 64.1508  11
  22  -2   0 172.005 79.2863  11
 -22  -2   1 1113.61 111.174  12
  22  -2   1 1214.81 143.642  11
 -22   2   1 1288.55 123.616   8
 -22  -2   2 2030.01 138.779  12
  22  -2   2 1956.73 172.392  11
 -22   2   2 2098.21 159.213   8
 -22  -2   3 86.1571 43.3248  12
 -22   2   3 54.4152 47.9870   8
  22  -2   3 128.994 74.4526  11
 -22  -2   4 43.3101 34.3255  12
 -22   2   4 13.4779 43.5969   8
 -22  -2   5 194.049 34.9573  12
 -22   2   5 164.558 46.1421   8
  22  -3  -5 359.151 48.9251  11
  22   3  -5 397.599 45.3101  11
 -22  -3  -5 364.437 50.5268   7
  22  -3  -4 231.068 59.5295  11
  22   3  -4 239.805 45.3113  11
 -22  -3  -4 239.301 66.3224   7
  22  -3  -3 687.668 98.0016  11
  22   3  -3 722.786 79.5931  11
  22  -3  -2 2255.51 170.532  11
  22   3  -2 2238.42 141.892  11
  22  -3  -1 2069.48 170.748  11
  22  -3   0 5057.86 260.778  11
 -22  -3   1 1745.03 141.001  12
  22  -3   1 1595.86 161.934  11
 -22  -3   2 2171.64 150.137  12
  22  -3   2 2190.67 180.390  11
 -22   3   2 2257.16 154.394   8
 -22  -3   3 565.879 76.6820  12
 -22   3   3 579.487 84.5028   8
  22  -3   3 727.582 112.021  11
 -22  -3   4 263.266 50.6665  12
 -22   3   4 301.955 60.4834   8
 -22  -3   5 299.214 41.5631  12
 -22   3   5 432.857 55.4642   8
  22  -4  -5 407.550 44.8477  11
 -22  -4  -5 336.317 44.7946   7
  22  -4  -4 620.054 75.5077  11
 -22  -4  -4 604.748 85.4151   7
  22  -4  -3 23.9808 51.6114  11
 -22  -4  -3 90.5773 69.0883   7
  22  -4  -2 18.7033 57.4336  11
  22  -4  -1 1725.43 156.217  11
  22  -4   0 4058.22 232.763  11
 -22  -4   0 3580.52 207.446   7
 -22  -4   1 1167.41 123.786  12
  22  -4   1 1239.35 148.247  11
  22  -4   2 30.3017 38.1831  13
 -22  -4   2-20.4585 45.7143  12
 -22   4   2 59.8606 34.0758   8
  22  -4   2 57.3413 68.1292  11
 -22  -4   3 47.9843 48.6421  12
 -22   4   3 44.5983 42.9603   8
  22  -4   3 87.2410 67.3986  11
  22   4   3-7.18658 38.2376   9
 -22  -4   4 550.135 64.8781  12
 -22   4   4 604.492 73.8551   8
 -22  -4   5 395.957 44.8458  12
 -22   4   5 439.076 50.6175   8
  22  -5  -4-2.18585 28.7737  11
 -22  -5  -4 25.0792 42.0632   7
  22  -5  -3 454.179 70.1108  11
 -22  -5  -3 301.743 68.3167   7
  22  -5  -2 276.106 66.3338  11
 -22  -5  -2 261.007 70.9510   7
  22  -5  -1 598.659 95.2601  11
 -22  -5  -1 499.491 92.5558   7
  22  -5   0 4330.09 232.351  11
 -22  -5   0 4083.91 211.890   7
 -22  -5   1 522.158 88.4157  12
  22  -5   1 455.428 91.8963  11
  22  -5   2 206.442 63.6823  13
 -22  -5   2 110.917 52.9094  12
  22  -5   2 252.028 80.0783  11
 -22  -5   3 475.259 69.0705  12
 -22   5   3 435.916 62.3588   8
  22  -5   3 517.798 84.2442  11
  22   5   3 446.564 70.4328   9
 -22  -5   4 121.862 38.5377  12
 -22   5   4 174.345 42.4619   8
 -22  -5   5 58.1651 22.1994  12
 -22   5   5 97.1333 24.6173   8
 -22  -6  -4 309.718 50.5110   7
  22  -6  -3 240.893 48.8971  11
 -22  -6  -3 186.515 57.3688   7
  22  -6  -2 522.232 74.9396  11
 -22  -6  -2 614.206 92.3816   7
  22  -6  -1 202.243 67.1378  11
 -22  -6  -1 159.600 62.7445   7
  22  -6   0 67.8101 56.4514  11
 -22  -6   0 66.4952 39.0428   7
  22  -6   1 172.309 64.7213  13
 -22  -6   1 127.516 59.1560  12
  22  -6   2 578.264 83.1855  13
 -22  -6   2 636.163 88.2757  12
  22  -6   2 604.064 94.7500  11
  22  -6   3 185.395 49.1500  13
 -22  -6   3 266.148 54.9028  12
 -22   6   3 200.566 39.9409   8
  22   6   3 225.933 56.1042   9
 -22  -6   4 375.107 50.6550  12
 -22   6   4 407.425 45.6864   8
 -22  -7  -4 175.840 33.4948   7
 -22  -7  -3 41.7482 37.5869   7
  22  -7  -2 424.837 59.1562  11
 -22  -7  -2 411.131 74.5043   7
  22  -7  -1 2047.96 131.935  11
 -22  -7  -1 2059.49 137.175   7
  22  -7   0 241.001 60.7254  11
 -22  -7   0 233.581 52.5811   7
  22  -7   1 2306.30 151.519  11
  22  -7   1 2346.56 155.860  13
  22  -7   2 510.256 75.2412  13
 -22  -7   2 603.285 80.7340  12
  22  -7   2 343.907 63.5235  11
 -22  -7   3 53.5237 35.9224  12
  22   7   3 27.0081 31.4551   9
  22  -7   3 57.5158 28.0305  13
 -22  -7   4 275.619 39.8047  12
 -22  -8  -3 127.598 34.7496   7
 -22  -8  -2 83.5240 36.9250   7
 -22  -8  -1 644.388 69.5496   7
  22  -8   0 62.0302 41.1063  13
  22  -8   0 103.500 31.6129  11
  22  -8   1 956.061 84.8921  11
  22  -8   1 1201.28 108.709  13
  22  -8   2 52.6168 36.2467  13
  22   8   2 39.4107 34.5410   9
  22   8   3 209.519 36.8216   9
  22  -8   3 179.110 31.0102  13
  22  -9  -2 75.1470 24.5748  13
  22  -9  -1 505.777 60.0403  13
  22  -9   0 457.910 60.2800  13
  22  -9   1 487.415 62.1006  13
  22   9   2 92.6702 25.9260   9
  22  -9   2 115.651 33.1642  13
  23   0  -5 30.4261 31.5730  11
 -23   0  -5-16.1702 25.8645   7
  23   0  -4 19.9032 45.9758  11
  23   0  -3-32.8873 59.1991  11
  23   0  -2 124.556 65.4345  11
  23   0  -1-90.1688 66.4891  11
  23   0   0 94.0018 66.8403  11
  23   0   1-28.8615 56.0247  11
  23   0   2 12.7711 50.3934  11
 -23   0   3 33.0208 49.0008   8
  23   0   3-4.07666 42.2154  11
 -23   0   4-14.3149 40.5013   8
  23  -1  -5 1284.79 81.8256  11
  23   1  -5 1343.20 79.7191  11
 -23  -1  -5 1259.73 82.5095   7
  23  -1  -4 378.234 67.3465  11
  23   1  -4 296.241 59.0335  11
  23  -1  -3 537.093 85.0066  11
  23   1  -3 606.879 85.3203  11
  23  -1  -2 2581.64 174.138  11
  23   1  -2 2462.38 161.493  11
  23  -1  -1 626.136 101.350  11
  23   1  -1 697.951 94.5333  11
  23   1   0 5674.87 251.811  11
  23  -1   0 6001.10 274.334  11
  23   1   1 556.299 87.3642  11
  23  -1   1 769.677 113.721  11
  23   1   2 2299.78 153.217  11
  23  -1   2 2210.33 170.956  11
 -23   1   2 2421.10 163.810   8
 -23   1   3 533.884 84.3984   8
  23  -1   3 458.112 84.9936  11
 -23   1   4 261.562 62.1478   8
  23  -2  -5 587.809 57.0188  11
  23   2  -5 582.431 50.8064  11
 -23  -2  -5 449.828 49.6041   7
  23  -2  -4 126.351 47.4376  11
  23   2  -4 166.269 45.8705  11
  23  -2  -3 2145.14 150.404  11
  23   2  -3 1893.09 127.377  11
  23  -2  -2 251.809 72.2191  11
  23   2  -2 276.908 65.3534  11
  23  -2  -1 2578.85 190.816  11
  23   2  -1 2231.40 150.625  11
  23   2   0 6757.68 257.284  11
  23  -2   0 6806.99 298.136  11
  23  -2   1 2531.82 192.333  11
 -23  -2   2 217.076 52.6391  12
 -23   2   2 338.872 71.1451   8
  23  -2   2 275.894 83.0161  11
 -23  -2   3 1586.10 110.216  12
  23  -2   3 1907.63 151.884  11
 -23   2   3 1697.38 129.374   8
 -23  -2   4 120.227 34.1146  12
 -23   2   4 92.3965 46.9062   8
 -23   2   5 618.878 59.8665   8
  23  -3  -5 216.673 37.5422  11
  23  -3  -4 183.776 50.3039  11
  23   3  -4 204.670 39.4879  11
 -23  -3  -4 144.212 53.8184   7
  23  -3  -3 2161.56 144.820  11
  23   3  -3 1895.61 114.363  11
  23  -3  -2 392.671 84.8286  11
  23   3  -2 324.775 59.4797  11
  23  -3  -1 3433.35 210.219  11
  23  -3   0 1127.02 133.240  11
 -23  -3   1 3434.53 187.927  12
  23  -3   1 3163.15 208.983  11
 -23  -3   2 357.872 65.1227  12
 -23   3   2 327.345 59.3289   8
  23  -3   2 375.153 91.6309  11
 -23  -3   3 1682.99 114.432  12
 -23   3   3 1900.22 130.061   8
 -23  -3   4 227.116 44.6015  12
 -23   3   4 229.581 49.5154   8
 -23   3   5 202.848 36.9365   8
  23  -4  -4 355.892 55.0589  11
 -23  -4  -4 444.875 67.1999   7
  23  -4  -3 1126.01 105.847  11
 -23  -4  -3 1154.08 115.173   7
  23  -4  -2 1105.67 119.968  11
 -23  -4  -2 1223.11 125.421   7
  23  -4  -1 601.838 98.2717  11
 -23  -4  -1 634.393 99.3258   7
  23  -4   0 989.198 123.714  11
 -23  -4   0 705.584 94.0864   7
 -23  -4   1 565.505 85.2094  12
  23  -4   1 574.600 100.059  11
 -23  -4   2 1011.32 101.481  12
  23  -4   2 1164.17 129.447  11
 -23   4   2 1038.31 92.2440   8
 -23  -4   3 1067.22 94.2442  12
  23  -4   3 1341.32 131.005  11
 -23   4   3 1240.52 98.8100   8
 -23  -4   4 416.529 52.2442  12
 -23   4   4 380.802 53.5101   8
  23  -5  -4 122.194 31.2823  11
 -23  -5  -4 137.966 41.1123   7
  23  -5  -3 673.481 76.5984  11
 -23  -5  -3 675.382 86.7455   7
  23  -5  -2 17.5322 45.3432  11
 -23  -5  -2 47.4656 51.8834   7
  23  -5  -1 103.032 63.6192  11
 -23  -5  -1 142.287 52.6175   7
  23  -5   0 241.890 76.4863  11
 -23  -5   0 146.179 46.3143   7
 -23  -5   1 80.7136 52.9981  12
  23  -5   1 88.0513 64.4606  11
  23  -5   2 9.75786 34.0893  13
 -23  -5   2 125.285 54.1213  12
  23  -5   2 106.080 71.7058  11
 -23  -5   3 731.642 74.7227  12
  23  -5   3 697.228 94.7487  11
  23   5   3 597.526 66.9606   9
 -23   5   3 702.153 66.8819   8
 -23  -5   4 147.855 34.5747  12
 -23   5   4 81.0660 26.4941   8
 -23  -6  -4 4.90102 20.3824   7
  23  -6  -3 655.892 63.4527  11
 -23  -6  -3 569.519 73.3142   7
  23  -6  -2 475.711 69.1292  11
 -23  -6  -2 442.299 72.3404   7
  23  -6  -1 3236.51 175.798  11
 -23  -6  -1 3157.51 172.326   7
  23  -6   0 356.783 76.3946  11
 -23  -6   0 463.412 68.2624   7
  23  -6   1 3655.20 191.377  11
  23  -6   1 3032.04 171.598  13
  23  -6   2 401.612 64.9332  13
 -23  -6   2 489.251 68.7813  12
  23  -6   2 511.120 79.0493  11
 -23  -6   3 712.484 71.2583  12
  23   6   3 460.229 58.2475   9
 -23  -6   4 32.0465 20.0072  12
 -23  -7  -3 142.715 36.3096   7
  23  -7  -2 205.944 37.7922  11
 -23  -7  -2 218.047 47.4464   7
  23  -7  -1 247.328 53.0720  11
 -23  -7  -1 86.0229 35.5261   7
  23  -7   0 416.011 69.4487  11
  23  -7   1 179.802 54.6774  13
  23  -7   1 177.702 54.5726  11
  23  -7   2 254.389 49.0789  13
  23  -7   2 289.483 54.3255  11
  23   7   3 285.128 40.4124   9
 -23  -8  -2 83.7383 29.8673   7
  23  -8  -1 41.6732 33.9487  13
 -23  -8  -1 3.12188 20.4382   7
  23  -8   0 235.342 51.7770  13
  23  -8   0 116.168 27.7375  11
  23  -8   1 47.8935 37.5401  13
  23  -8   2 48.4055 24.1894  13
  23   8   2 61.5322 28.8780   9
  23  -9  -1 377.682 42.6929  13
  23  -9   0 125.382 30.5031  13
  23  -9   1 342.950 41.6094  13
  23   9   1 327.478 39.6416   9
  24   0  -5 511.708 47.1511  11
  24   0  -4 96.1711 38.3161  11
  24   0  -3 284.698 65.0094  11
  24   0  -2 6782.55 260.346  11
  24   0  -1 2929.30 186.476  11
  24   0   0 2304.89 165.498  11
  24   0   1 3041.33 188.028  11
  24   0   2 7324.38 273.070  11
  24   0   3 259.548 59.6824  11
  24  -1  -5 149.198 28.0437  11
  24   1  -5 118.961 24.3049  11
  24  -1  -4 67.5924 40.3322  11
  24   1  -4 78.8599 38.1498  11
  24  -1  -3 275.987 65.5590  11
  24   1  -3 319.816 66.0954  11
  24  -1  -2 1352.30 126.325  11
  24   1  -2 1315.11 119.094  11
  24   1  -1 626.857 88.1630  11
  24  -1  -1 680.410 100.731  11
  24   1   0 717.900 96.3723  11
  24  -1   0 935.755 116.241  11
  24   1   1 461.797 75.0772  11
  24  -1   1 614.689 100.299  11
  24  -1   2 1529.36 136.186  11
 -24   1   3 275.035 62.3333   8
  24  -1   3 188.439 57.3606  11
  24  -2  -5 61.0726 19.9943  11
  24  -2  -4 23.1861 34.7845  11
  24   2  -4 48.4648 27.4429  11
 -24  -2  -4 38.5014 36.6566   7
  24  -2  -3 184.221 56.5282  11
  24   2  -3 161.704 45.7730  11
  24  -2  -2 19.4414 61.5293  11
  24   2  -2 156.561 45.5258  11
  24   2  -1 351.988 69.3279  11
  24  -2  -1 314.186 86.1380  11
  24  -2   0 4320.91 231.231  11
  24  -2   1 149.765 72.1561  11
  24  -2   2 239.843 71.3532  11
 -24   2   3 142.905 46.1421   8
  24  -2   3 199.965 62.6724  11
 -24   2   4 44.0678 29.0753   8
  24  -3  -4 590.846 67.1040  11
 -24  -3  -4 650.076 72.4348   7
  24  -3  -3 19.3770 43.8792  11
  24   3  -3-40.2018 33.8847  11
 -24  -3  -3 21.9761 43.8570   7
  24  -3  -2 1212.64 121.534  11
  24  -3  -1 285.025 85.4027  11
  24  -3   0 3254.93 199.965  11
 -24  -3   0 2687.53 168.481   7
  24  -3   1 171.675 67.8646  11
 -24  -3   2 1196.74 101.065  12
  24  -3   2 1390.37 135.070  11
 -24  -3   3 57.6233 34.8814  12
 -24   3   3 26.2520 30.6238   8
 -24  -3   4 639.453 52.0466  12
 -24   3   4 677.473 63.5239   8
  24  -4  -4 235.705 42.2212  11
 -24  -4  -4 184.916 39.1496   7
  24  -4  -3 444.991 63.8863  11
 -24  -4  -3 617.469 80.1904   7
  24  -4  -2 1091.76 107.529  11
 -24  -4  -2 998.394 107.712   7
  24  -4  -1-42.0823 59.7074  11
 -24  -4  -1 32.1993 43.4537   7
  24  -4   0 666.565 102.960  11
 -24  -4   0 624.847 80.4104   7
  24  -4   1 34.0488 41.2408  13
  24  -4   1 11.5364 64.8720  11
 -24  -4   2 884.124 88.5731  12
  24  -4   2 1161.99 124.244  11
 -24  -4   3 390.654 55.9774  12
 -24   4   3 471.275 57.2828   8
  24  -4   3 500.097 81.2240  11
 -24  -4   4 219.095 33.9020  12
 -24   4   4 217.459 35.6099   8
 -24  -5  -4 541.622 50.8055   7
  24  -5  -3 327.895 50.4517  11
 -24  -5  -3 304.356 57.0841   7
  24  -5  -2 63.8859 40.3115  11
 -24  -5  -2 99.6575 50.8706   7
  24  -5  -1 33.0340 50.8738  11
 -24  -5  -1-98.5935 52.5695   7
  24  -5   0 1384.29 124.877  11
 -24  -5   0 1304.38 102.545   7
  24  -5   1-15.9977 36.6264  13
  24  -5   1 43.5798 55.7373  11
  24  -5   2 257.384 47.7909  13
 -24  -5   2 137.467 45.9975  12
  24  -5   2 168.907 61.4458  11
 -24  -5   3 254.675 44.0276  12
 -24  -6  -3 93.7962 31.9991   7
  24  -6  -2 369.541 55.5146  11
 -24  -6  -2 246.041 49.6779   7
  24  -6  -1 420.734 65.3137  11
 -24  -6  -1 444.894 60.5479   7
  24  -6   0 2423.71 147.360  11
  24  -6   1 550.348 70.9279  13
  24  -6   1 526.582 79.0853  11
  24  -6   2 264.155 44.4754  13
  24  -6   2 246.550 54.8176  11
 -24  -7  -2 531.663 57.9391   7
  24  -7  -1 337.932 49.3503  11
 -24  -7  -1 247.260 41.7754   7
  24  -7   0 81.8601 38.8776  13
  24  -7   0 156.721 39.4247  11
  24  -7   1 374.381 55.0613  13
  24  -7   1 360.766 57.7018  11
  24   7   2 762.021 64.3096   9
  24  -7   2 615.870 56.0645  13
  24  -8  -1 549.235 53.8459  13
  24  -8   0 84.7941 29.6846  13
  24  -8   1 474.209 48.1901  13
  25   0  -4-65.5608 32.6133  11
  25   0  -3-31.7993 43.8223  11
  25   0  -2 12.9902 43.3712  11
  25   0  -1 12.0835 47.3244  11
  25   0   0-77.5717 53.5876  11
  25   0   1-68.6588 58.4277  11
  25   0   2-17.5617 40.7100  11
  25   1  -4 558.755 54.0540  11
  25  -1  -4 583.439 60.2852  11
 -25  -1  -4 646.092 71.9051   7
  25  -1  -3 128.019 43.2691  11
  25   1  -3 145.010 40.4741  11
  25   1  -2 1033.88 96.0007  11
  25  -1  -2 960.272 102.054  11
  25   1  -1 460.983 74.8889  11
  25  -1  -1 624.897 88.9406  11
  25   1   0 2669.86 159.403  11
  25  -1   0 2878.07 181.163  11
  25   1   1 494.827 72.8670  11
  25  -1   1 633.879 92.3611  11
  25  -1   2 1292.89 119.396  11
  25   2  -4 83.4539 21.2580  11
  25  -2  -4 129.636 36.7534  11
 -25  -2  -4 112.752 36.4074   7
  25  -2  -3 92.4981 42.8993  11
  25   2  -3 55.9980 26.9464  11
  25   2  -2 354.863 57.8365  11
  25  -2  -2 266.339 65.4817  11
  25   2  -1 627.038 74.1326  11
  25  -2  -1 833.570 106.145  11
  25  -2   0 282.948 74.1677  11
  25  -2   1 670.290 98.0845  11
  25  -2   2 444.380 80.2866  11
  25  -2   3 94.7020 42.5881  11
  25  -3  -4 24.1410 20.6539  11
 -25  -3  -4 56.5697 27.3277   7
  25  -3  -3 382.915 63.7427  11
 -25  -3  -3 364.402 62.4728   7
  25  -3  -2 334.726 72.5678  11
 -25  -3  -2 224.938 60.4509   7
  25  -3  -1 276.844 71.7271  11
 -25  -3  -1 176.304 56.6515   7
  25  -3   0 323.487 80.7970  11
 -25  -3   0 213.453 48.5824   7
  25  -3   1 304.701 77.8072  11
  25  -3   2 298.237 69.7555  11
  25  -4  -3 255.456 47.9021  11
 -25  -4  -3 268.261 52.2923   7
  25  -4  -2 55.8671 47.4160  11
 -25  -4  -2 42.4571 42.9630   7
  25  -4  -1 516.336 86.4503  11
 -25  -4  -1 422.701 69.1423   7
  25  -4   0 925.430 106.494  11
  25  -4   1 743.562 97.0968  11
  25  -4   2 45.2110 48.0333  11
  25  -5  -3 690.476 57.4357  11
 -25  -5  -3 778.810 68.6821   7
  25  -5  -2 127.979 40.5576  11
 -25  -5  -2 120.760 41.7005   7
  25  -5  -1 2159.05 134.139  11
 -25  -5  -1 1921.04 116.125   7
  25  -5   0 421.933 75.0964  11
  25  -5   1 2160.73 138.662  11
  25  -5   1 1700.22 106.865  13
  25  -5   2 137.371 51.9794  11
  25  -6  -2 245.515 38.7955  11
 -25  -6  -2 297.290 42.5062   7
  25  -6  -1-22.9883 32.1042  11
 -25  -6  -1-9.02034 23.0765   7
  25  -6   0 375.491 55.7317  13
  25  -6   0 531.922 68.6016  11
  25  -6   1 71.6177 32.6520  13
  25  -6   1 45.6687 38.5489  11
  25  -7  -1 38.1631 25.4296  13
  25  -7   0 814.726 62.4671  11
  25  -7   0 989.305 73.7367  13
  25  -7   1 2.62070 19.8805  13
  25  -7   1 44.7075 25.2596  11
 -26   0  -4 304.295 40.9325   7
  26   0  -3 1180.45 85.4359  11
  26   0  -2 41.6209 36.7234  11
  26   0  -1 1897.42 131.328  11
  26   0   0 8145.09 267.965  11
  26   0   1 1621.71 118.372  11
  26   0   2 62.1427 35.6772  11
  26  -1  -4 62.7955 21.5694  11
 -26  -1  -4 78.7303 24.8123   7
 -26   1  -4 20.1502 18.6020   7
  26   1  -3 732.647 64.8048  11
  26  -1  -3 826.619 76.7088  11
  26   1  -2 244.713 52.4345  11
  26  -1  -2 240.101 57.9556  11
  26   1  -1 67.8996 43.2073  11
  26  -1  -1 57.0874 50.6693  11
  26   1   0-54.8649 40.9155  11
  26  -1   0 13.9728 43.7567  11
  26  -1   1-30.1546 48.4132  11
  26  -1   2 172.097 47.2012  11
  26   2  -3 106.699 24.9772  11
  26  -2  -3 176.900 43.8486  11
 -26  -2  -3 117.981 41.1970   7
  26   2  -2 227.339 39.5738  11
  26  -2  -2 283.588 58.2788  11
  26  -2  -1 443.344 75.2387  11
  26  -2   0 223.196 63.9359  11
 -26  -2   0 231.150 48.1916   7
  26  -2   1 231.901 63.6066  11
  26  -2   2 171.501 51.6792  11
  26  -3  -3 738.945 67.2279  11
 -26  -3  -3 638.046 65.0981   7
  26  -3  -2 29.5890 38.9550  11
 -26  -3  -2 43.6201 35.4329   7
  26  -3  -1 1390.40 114.049  11
 -26  -3  -1 1069.08 94.3502   7
  26  -3   0 23.9036 48.3234  11
  26  -3   1 1012.28 101.130  11
  26  -3   2 37.1475 42.4202  11
  26  -4  -3 1166.88 71.0789  11
 -26  -4  -3 1220.62 76.2206   7
  26  -4  -2 52.2587 36.0348  11
 -26  -4  -2 124.268 34.8436   7
  26  -4  -1 678.458 79.4606  11
 -26  -4  -1 798.518 72.9071   7
  26  -4   0 310.247 47.2908  13
  26  -4   0 309.908 65.0307  11
  26  -4   1 810.003 86.5969  11
  26  -4   2 27.5837 35.2236  11
  26  -5  -2 70.0183 27.4203  11
 -26  -5  -2 60.8329 25.1939   7
  26  -5  -1 732.765 71.7447  11
 -26  -5  -1 465.283 47.3410   7
  26  -5   0 40.4949 27.4661  13
  26  -5   0 126.452 48.9333  11
  26  -5   1 537.668 66.6031  11
  26  -5   2 104.174 38.1248  11
  26  -6  -1-39.0382 24.0229  13
  26  -6  -1-7.23644 20.8408  11
  26  -6   0 356.433 43.2792  13
  26  -6   0 463.256 53.9822  11
  26  -6   1-41.9122 26.1604  11
  27   0  -3 59.8651 24.0106  11
  27   0  -2 6.29338 27.5954  11
  27   0  -1-49.0521 36.7625  11
  27   0   0-25.0187 33.1703  11
  27   0   1 74.5534 35.7433  11
  27  -1  -3 157.293 32.0297  11
 -27  -1  -3 130.005 33.3184   7
  27   1  -2 135.790 31.5877  11
  27  -1  -2 127.078 41.4170  11
  27   1  -1 168.045 37.1847  11
  27  -1  -1 260.963 54.1275  11
  27   1   0 35.6653 29.0421  11
  27  -1   0 106.675 43.4125  11
  27  -1   1 304.381 57.4107  11
  27  -1   2 74.9014 32.4385  11
  27  -2  -3 153.785 31.9878  11
 -27  -2  -3 154.959 32.3911   7
  27  -2  -2 702.319 70.4627  11
 -27  -2  -2 621.074 65.9394   7
  27  -2  -1 51.8847 40.8269  11
 -27  -2  -1 25.8337 24.8346   7
  27  -2   0 2795.77 148.741  11
  27  -2   1 140.750 42.6242  11
  27  -2   2 460.086 59.0321  11
  27  -3  -2 303.369 48.7972  11
 -27  -3  -2 219.211 36.4727   7
  27  -3  -1 964.026 85.2620  11
 -27  -3  -1 791.135 66.1953   7
  27  -3   0 485.939 67.7098  11
  27  -3   1 827.833 80.9266  11
  27  -3   2 201.556 43.6542  11
  27  -4  -2 367.212 45.4626  11
  27  -4  -1 120.767 38.4378  11
  27  -4   0 237.202 49.6417  11
  27  -4   1 120.260 40.9253  11
  27  -5  -1 75.4092 28.3071  11
  27  -5   0 845.234 67.8416  11
  27  -5   1 55.3441 27.5605  11
 -28   0  -2 617.128 54.9312   7
  28   0  -1 2009.94 96.0142  11
 -28   0  -1 1509.25 81.4620   7
  28   0   0 31.3432 24.7195  11
  28  -1  -2 1113.01 67.1970  11
 -28  -1  -2 805.520 60.1545   7
  28  -1  -1 160.836 37.2975  11
 -28  -1  -1 194.895 30.8305   7
  28  -1   0 519.241 57.2099  11
  28  -1   1 193.250 34.5084  11
  28  -2  -2 10.0324 19.6722  11
  28  -2  -1 34.6835 28.0438  11
  28  -2   0 29.5951 32.5759  11
  28  -2   1 68.8174 29.1386  11
  28  -3  -1 423.625 50.1184  11
  28  -3   0 14.3246 25.1168  11
  28  -3   1 424.577 48.8371  11
  28  -4   0 20.0545 20.5700  11
   0   0   0    0.00    0.00   0

TITL bmk2015b in Pca2(1)
REM Pca2(1) (#29, found as P2(1)ca in -cba setting)
CELL 1.54184  23.052669  11.888709   7.222914  90.0000  90.0000  90.0000
ZERR    4.00   0.001059   0.000519   0.000285   0.0000   0.0000   0.0000
LATT -1
SYMM -x,-y, z+1/2
SYMM  x+1/2,-y, z
SYMM -x+1/2, y, z+1/2
SFAC C H N O S Br
UNIT 76.00 48.00 4.00 4.00 4.00 4.00
TREF
HKLF 4
END
;
_shelx_hkl_checksum   41175
