# Supplementary material for: Synthesis and Characterization of Novel 2-(1,2,3-Triazol-4-yl)-4,5-dihydro-1H-pyrazol-1-yl)thiazoles and 2-(4,5-Dihydro-1H-pyrazol-1-yl)-4-(1H-1,2,3-triazol-4-yl)thiazoles
Source: Molecules. 2022 Dec 14;27(24):8904. doi: 10.3390/molecules27248904 (PMC9786072; doi:10.3390/molecules27248904)
Supplement: Supplementary file 1 [file molecules-27-08904-s001.zip › Supplementary Materials/20 Compound 8 bmk1936b.cif]

 
data_bmk1936b
 
_audit_creation_method            'SHELXL-2018/1'
_shelx_SHELXL_version_number      '2018/1'
_chemical_name_systematic         ?
_chemical_name_common             ?
_chemical_melting_point           ?
_chemical_formula_moiety          ?
_chemical_formula_sum
 'C26 H28 N6 O4 S' 
_chemical_formula_weight          520.60

loop_
 _atom_type_symbol
 _atom_type_description
 _atom_type_scat_dispersion_real
 _atom_type_scat_dispersion_imag
 _atom_type_scat_source
 'C'  'C'   0.0033   0.0016
 'International Tables Vol C Tables 4.2.6.8 and 6.1.1.4'
 'H'  'H'   0.0000   0.0000
 'International Tables Vol C Tables 4.2.6.8 and 6.1.1.4'
 'N'  'N'   0.0061   0.0033
 'International Tables Vol C Tables 4.2.6.8 and 6.1.1.4'
 'O'  'O'   0.0106   0.0060
 'International Tables Vol C Tables 4.2.6.8 and 6.1.1.4'
 'S'  'S'   0.1246   0.1234
 'International Tables Vol C Tables 4.2.6.8 and 6.1.1.4'
 
_space_group_crystal_system       monoclinic
_space_group_IT_number            14
_space_group_name_H-M_alt         'P 21/n'
_space_group_name_Hall            '-P 2yn'
 
_shelx_space_group_comment
;
The symmetry employed for this shelxl refinement is uniquely defined
by the following loop, which should always be used as a source of
symmetry information in preference to the above space-group names.
They are only intended as comments.
;
 
loop_
 _space_group_symop_operation_xyz
 'x, y, z'
 '-x+1/2, y+1/2, -z+1/2'
 '-x, -y, -z'
 'x-1/2, -y-1/2, z-1/2'
 
_cell_length_a                    17.7187(7)
_cell_length_b                    7.6878(4)
_cell_length_c                    19.1203(9)
_cell_angle_alpha                 90
_cell_angle_beta                  94.160(4)
_cell_angle_gamma                 90
_cell_volume                      2597.7(2)
_cell_formula_units_Z             4
_cell_measurement_temperature     296(2)
_cell_measurement_reflns_used   6094
_cell_measurement_theta_min     3.6190
_cell_measurement_theta_max     26.2030
 
_exptl_crystal_description        plate
_exptl_crystal_colour             ?
_exptl_crystal_density_meas       ?
_exptl_crystal_density_method     ?
_exptl_crystal_density_diffrn     1.331          
_exptl_crystal_F_000              1096
_exptl_transmission_factor_min    ?
_exptl_transmission_factor_max    ?
_exptl_crystal_size_max           0.329
_exptl_crystal_size_mid           0.144
_exptl_crystal_size_min           0.062
_exptl_absorpt_coefficient_mu     0.169
_shelx_estimated_absorpt_T_min    0.947
_shelx_estimated_absorpt_T_max    0.990
_exptl_absorpt_correction_T_min                     0.734
_exptl_absorpt_correction_T_max                     1.000
_exptl_absorpt_correction_type            gaussian
_exptl_absorpt_process_details
;
CrysAlisPro 1.171.40.50a (Rigaku Oxford Diffraction, 2019)
Numerical absorption correction based on gaussian integration over
			a multifaceted crystal model
Empirical absorption correction using spherical harmonics,
 implemented in SCALE3 ABSPACK scaling algorithm.
;
_diffrn_ambient_temperature       296(2)
_diffrn_radiation_wavelength      0.71073
_diffrn_radiation_type            MoK\a
_diffrn_source                    ?
_diffrn_measurement_device_type 'SuperNova, Dual, Cu at home/near, Atlas'
_diffrn_measurement_method '\w scans'
_diffrn_detector_area_resol_mean  ?
_diffrn_reflns_number             24844
_diffrn_reflns_av_unetI/netI      0.0564
_diffrn_reflns_av_R_equivalents   0.0616
_diffrn_reflns_limit_h_min        -23
_diffrn_reflns_limit_h_max        22
_diffrn_reflns_limit_k_min        -10
_diffrn_reflns_limit_k_max        9
_diffrn_reflns_limit_l_min        -23
_diffrn_reflns_limit_l_max        25
_diffrn_reflns_theta_min          3.404
_diffrn_reflns_theta_max          29.748
_diffrn_reflns_theta_full         25.242
_diffrn_measured_fraction_theta_max   0.884
_diffrn_measured_fraction_theta_full  0.998
_diffrn_reflns_Laue_measured_fraction_max    0.884
_diffrn_reflns_Laue_measured_fraction_full   0.998
_diffrn_reflns_point_group_measured_fraction_max   0.884
_diffrn_reflns_point_group_measured_fraction_full  0.998
_reflns_number_total              6550
_reflns_number_gt                 4053
_reflns_threshold_expression      'I > 2\s(I)'
_reflns_Friedel_coverage          0.000
_reflns_Friedel_fraction_max      .
_reflns_Friedel_fraction_full     .
 
_reflns_special_details
;
 Reflections were merged by SHELXL according to the crystal
 class for the calculation of statistics and refinement.
 
 _reflns_Friedel_fraction is defined as the number of unique
 Friedel pairs measured divided by the number that would be
 possible theoretically, ignoring centric projections and
 systematic absences.
;
 
_computing_data_collection     'CrysAlisPro 1.171.40.50a (Rigaku OD, 2019)'
_computing_cell_refinement     'CrysAlisPro 1.171.40.50a (Rigaku OD, 2019)'
_computing_data_reduction      'CrysAlisPro 1.171.40.50a (Rigaku OD, 2019)'
_computing_structure_solution   'SHELXS'
_computing_structure_refinement 'SHELXL-2018/1 (Sheldrick, 2018)'
_computing_molecular_graphics     ?
_computing_publication_material   ?
_refine_special_details           ?
_refine_ls_structure_factor_coef  Fsqd
_refine_ls_matrix_type            full
_refine_ls_weighting_scheme       calc
_refine_ls_weighting_details
'w=1/[\s^2^(Fo^2^)+(0.0627P)^2^+0.9524P] where P=(Fo^2^+2Fc^2^)/3'
_atom_sites_solution_primary      ?
_atom_sites_solution_secondary    ?
_atom_sites_solution_hydrogens    mixed
_refine_ls_hydrogen_treatment     mixed
_refine_ls_extinction_method      none
_refine_ls_extinction_coef        .
_refine_ls_number_reflns          6550
_refine_ls_number_parameters      344
_refine_ls_number_restraints      3
_refine_ls_R_factor_all           0.1006
_refine_ls_R_factor_gt            0.0573
_refine_ls_wR_factor_ref          0.1640
_refine_ls_wR_factor_gt           0.1380
_refine_ls_goodness_of_fit_ref    1.030
_refine_ls_restrained_S_all       1.030
_refine_ls_shift/su_max           0.000
_refine_ls_shift/su_mean          0.000
 
loop_
 _atom_site_label
 _atom_site_type_symbol
 _atom_site_fract_x
 _atom_site_fract_y
 _atom_site_fract_z
 _atom_site_U_iso_or_equiv
 _atom_site_adp_type
 _atom_site_occupancy
 _atom_site_site_symmetry_order  
 _atom_site_calc_flag
 _atom_site_refinement_flags_posn
 _atom_site_refinement_flags_adp
 _atom_site_refinement_flags_occupancy
 _atom_site_disorder_assembly
 _atom_site_disorder_group
C1 C 0.37893(17) 0.3885(5) 0.29699(16) 0.0834(10) Uani 1 1 d . . . . .
H1A H 0.410805 0.303638 0.277034 0.125 Uiso 1 1 calc R U . . .
H1B H 0.365363 0.348852 0.342008 0.125 Uiso 1 1 calc R U . . .
H1C H 0.405600 0.496934 0.302353 0.125 Uiso 1 1 calc R U . . .
C2 C 0.30955(16) 0.4133(4) 0.25007(14) 0.0681(8) Uani 1 1 d . . . . .
H2A H 0.283993 0.302858 0.241884 0.082 Uiso 1 1 calc R U . . .
H2B H 0.275246 0.492099 0.271548 0.082 Uiso 1 1 calc R U . . .
C3 C 0.27437(13) 0.5331(3) 0.13822(12) 0.0473(5) Uani 1 1 d . . . . .
C4 C 0.30235(12) 0.6116(3) 0.07616(12) 0.0423(5) Uani 1 1 d . . . . .
C5 C 0.26191(12) 0.6766(3) 0.01823(12) 0.0425(5) Uani 1 1 d . . . . .
C6 C 0.17770(12) 0.6784(4) 0.00455(15) 0.0581(7) Uani 1 1 d . . . . .
H6A H 0.155060 0.613511 0.040473 0.087 Uiso 1 1 calc R U . . .
H6B H 0.164195 0.626541 -0.040299 0.087 Uiso 1 1 calc R U . . .
H6C H 0.159818 0.796255 0.004679 0.087 Uiso 1 1 calc R U . . .
C7 C 0.37632(12) 0.7372(3) -0.01135(11) 0.0402(5) Uani 1 1 d . . . . .
C8 C 0.42291(12) 0.8394(3) -0.12610(12) 0.0445(5) Uani 1 1 d . . . . .
H8 H 0.382601 0.925166 -0.135772 0.053 Uiso 1 1 calc R U . . .
C9 C 0.50036(12) 0.9227(3) -0.13463(13) 0.0490(6) Uani 1 1 d . . . . .
H9A H 0.521139 0.885416 -0.177726 0.059 Uiso 1 1 calc R U . . .
H9B H 0.497275 1.048678 -0.134075 0.059 Uiso 1 1 calc R U . . .
C10 C 0.54651(12) 0.8549(3) -0.07120(12) 0.0421(5) Uani 1 1 d . . . . .
C11 C 0.40643(11) 0.6767(3) -0.16922(11) 0.0420(5) Uani 1 1 d . . . . .
C12 C 0.33255(12) 0.6355(3) -0.19258(13) 0.0512(6) Uani 1 1 d . . . . .
H12 H 0.293431 0.710193 -0.182674 0.061 Uiso 1 1 calc R U . . .
C13 C 0.31645(13) 0.4862(4) -0.23010(15) 0.0634(7) Uani 1 1 d . . . . .
H13 H 0.266714 0.461517 -0.245879 0.076 Uiso 1 1 calc R U . . .
C14 C 0.37367(14) 0.3719(4) -0.24464(14) 0.0578(7) Uani 1 1 d . . . . .
C15 C 0.44741(13) 0.4084(3) -0.22166(13) 0.0496(6) Uani 1 1 d . . . . .
H15 H 0.486183 0.332064 -0.230852 0.060 Uiso 1 1 calc R U . . .
C16 C 0.46298(12) 0.5612(3) -0.18449(12) 0.0464(5) Uani 1 1 d . . . . .
H16 H 0.512839 0.586659 -0.169419 0.056 Uiso 1 1 calc R U . . .
C17 C 0.40661(19) 0.1168(4) -0.30686(19) 0.0854(10) Uani 1 1 d . . . . .
H17A H 0.438602 0.181531 -0.335822 0.128 Uiso 1 1 calc R U . . .
H17B H 0.382393 0.024430 -0.333819 0.128 Uiso 1 1 calc R U . . .
H17C H 0.436584 0.068534 -0.267732 0.128 Uiso 1 1 calc R U . . .
C18 C 0.62799(12) 0.8663(3) -0.06257(12) 0.0407(5) Uani 1 1 d . . . . .
C19 C 0.67865(12) 0.8115(3) -0.00851(12) 0.0403(5) Uani 1 1 d . . . . .
C20 C 0.66637(14) 0.7206(3) 0.05812(13) 0.0517(6) Uani 1 1 d . . . . .
H20A H 0.706336 0.638068 0.068289 0.078 Uiso 1 1 calc R U . . .
H20B H 0.618683 0.660871 0.053735 0.078 Uiso 1 1 calc R U . . .
H20C H 0.666158 0.803975 0.095480 0.078 Uiso 1 1 calc R U . . .
C21 C 0.82195(12) 0.8324(3) 0.00233(13) 0.0489(6) Uani 1 1 d . . . . .
C22 C 0.87802(14) 0.7750(4) -0.03855(16) 0.0630(7) Uani 1 1 d . . . . .
H22 H 0.867623 0.752909 -0.086096 0.076 Uiso 1 1 calc R U . . .
C23 C 0.95002(16) 0.7513(5) -0.0071(2) 0.0838(10) Uani 1 1 d . . . . .
H23 H 0.988537 0.713399 -0.033933 0.101 Uiso 1 1 calc R U . . .
C24 C 0.96541(17) 0.7824(5) 0.0626(2) 0.0898(11) Uani 1 1 d . . . . .
H24 H 1.013798 0.762937 0.083289 0.108 Uiso 1 1 calc R U . . .
C25 C 0.90958(18) 0.8425(5) 0.10205(18) 0.0825(10) Uani 1 1 d . . . . .
H25 H 0.920480 0.866333 0.149388 0.099 Uiso 1 1 calc R U . . .
C26 C 0.83714(15) 0.8680(4) 0.07214(15) 0.0632(7) Uani 1 1 d . . . . .
H26 H 0.799188 0.908789 0.099018 0.076 Uiso 1 1 calc R U . . .
N1 N 0.30419(10) 0.7484(2) -0.03194(9) 0.0436(4) Uani 1 1 d . . . . .
N2 N 0.43132(10) 0.7996(3) -0.05021(10) 0.0465(5) Uani 1 1 d . . . . .
N3 N 0.50620(10) 0.7895(3) -0.02408(10) 0.0442(4) Uani 1 1 d . . . . .
N4 N 0.66737(10) 0.9384(3) -0.11379(10) 0.0478(5) Uani 1 1 d . . . . .
N5 N 0.73954(11) 0.9340(3) -0.09490(11) 0.0499(5) Uani 1 1 d . . . . .
N6 N 0.74695(10) 0.8569(2) -0.03067(10) 0.0436(4) Uani 1 1 d . . . . .
S1 S 0.39880(3) 0.64031(8) 0.06876(3) 0.04381(17) Uani 1 1 d . . . . .
O1 O 0.20832(9) 0.5124(3) 0.14806(10) 0.0671(5) Uani 1 1 d . . . . .
O2 O 0.33113(9) 0.4852(2) 0.18414(8) 0.0556(4) Uani 1 1 d . . . . .
O3 O 0.35163(11) 0.2271(3) -0.28240(14) 0.0952(8) Uani 1 1 d . . . . .
O4 O 0.10332(13) 0.3874(4) 0.24644(14) 0.1000(8) Uani 1 1 d D . . . .
H41 H 0.1331(19) 0.433(6) 0.2112(14) 0.150 Uiso 1 1 d D U . . .
H42 H 0.129(2) 0.416(6) 0.2904(10) 0.150 Uiso 1 1 d D U . . .
 
loop_
 _atom_site_aniso_label
 _atom_site_aniso_U_11
 _atom_site_aniso_U_22
 _atom_site_aniso_U_33
 _atom_site_aniso_U_23
 _atom_site_aniso_U_13
 _atom_site_aniso_U_12
C1 0.0710(19) 0.123(3) 0.0565(18) 0.0248(18) 0.0078(14) 0.0040(19)
C2 0.0663(17) 0.090(2) 0.0497(16) 0.0132(15) 0.0145(13) -0.0052(15)
C3 0.0508(14) 0.0460(13) 0.0459(13) -0.0066(11) 0.0076(10) -0.0021(10)
C4 0.0403(11) 0.0431(12) 0.0438(12) -0.0044(10) 0.0053(9) -0.0004(9)
C5 0.0414(11) 0.0406(12) 0.0458(13) -0.0063(10) 0.0058(9) 0.0005(9)
C6 0.0408(13) 0.0664(17) 0.0668(17) 0.0056(13) 0.0017(11) -0.0009(11)
C7 0.0421(12) 0.0385(11) 0.0405(12) -0.0040(9) 0.0071(9) -0.0016(9)
C8 0.0409(11) 0.0484(13) 0.0436(13) 0.0065(10) 0.0004(9) 0.0018(10)
C9 0.0485(13) 0.0481(13) 0.0502(14) 0.0036(11) 0.0022(10) -0.0054(11)
C10 0.0441(12) 0.0390(11) 0.0432(12) -0.0045(10) 0.0037(9) -0.0029(9)
C11 0.0355(11) 0.0550(14) 0.0352(11) 0.0074(10) 0.0003(8) 0.0008(10)
C12 0.0355(11) 0.0661(16) 0.0517(14) -0.0012(12) 0.0000(10) 0.0042(11)
C13 0.0349(12) 0.084(2) 0.0701(18) -0.0149(15) -0.0025(11) -0.0084(13)
C14 0.0486(14) 0.0677(17) 0.0568(16) -0.0114(13) 0.0023(11) -0.0093(12)
C15 0.0438(12) 0.0561(15) 0.0490(14) -0.0022(11) 0.0038(10) 0.0020(11)
C16 0.0347(11) 0.0559(14) 0.0477(13) 0.0041(11) -0.0028(9) 0.0022(10)
C17 0.095(2) 0.079(2) 0.080(2) -0.0283(18) -0.0088(18) 0.0074(18)
C18 0.0446(12) 0.0370(11) 0.0412(12) -0.0031(9) 0.0077(9) -0.0027(9)
C19 0.0422(11) 0.0363(11) 0.0431(12) -0.0037(9) 0.0071(9) -0.0014(9)
C20 0.0559(14) 0.0529(14) 0.0467(14) 0.0042(11) 0.0066(11) 0.0011(11)
C21 0.0421(12) 0.0456(13) 0.0586(15) -0.0021(11) 0.0013(10) -0.0035(10)
C22 0.0464(14) 0.0755(19) 0.0675(18) -0.0138(15) 0.0055(12) -0.0037(13)
C23 0.0442(15) 0.109(3) 0.099(3) -0.017(2) 0.0060(15) 0.0058(16)
C24 0.0502(17) 0.118(3) 0.098(3) -0.011(2) -0.0155(17) 0.0009(18)
C25 0.0686(19) 0.102(3) 0.074(2) -0.0149(18) -0.0187(16) -0.0029(18)
C26 0.0579(16) 0.0703(18) 0.0604(17) -0.0134(14) -0.0026(13) 0.0016(13)
N1 0.0404(10) 0.0476(11) 0.0429(11) -0.0011(9) 0.0038(8) 0.0014(8)
N2 0.0390(10) 0.0590(12) 0.0413(11) 0.0018(9) 0.0020(8) -0.0052(9)
N3 0.0384(10) 0.0509(11) 0.0433(11) -0.0032(9) 0.0035(8) -0.0019(8)
N4 0.0468(11) 0.0511(12) 0.0457(11) 0.0026(9) 0.0058(8) -0.0017(9)
N5 0.0462(11) 0.0562(12) 0.0482(12) 0.0064(10) 0.0091(9) -0.0023(9)
N6 0.0419(10) 0.0437(10) 0.0456(11) -0.0007(9) 0.0061(8) -0.0016(8)
S1 0.0400(3) 0.0488(3) 0.0426(3) 0.0004(3) 0.0029(2) 0.0008(2)
O1 0.0487(10) 0.0971(15) 0.0566(11) 0.0052(10) 0.0114(8) -0.0089(10)
O2 0.0519(9) 0.0709(12) 0.0451(10) 0.0093(8) 0.0097(7) 0.0005(8)
O3 0.0624(12) 0.0944(17) 0.128(2) -0.0551(16) 0.0038(12) -0.0142(12)
O4 0.0811(15) 0.134(2) 0.0884(17) -0.0139(17) 0.0285(13) -0.0291(15)
 
_geom_special_details
;
 All esds (except the esd in the dihedral angle between two l.s. planes)
 are estimated using the full covariance matrix.  The cell esds are taken
 into account individually in the estimation of esds in distances, angles
 and torsion angles; correlations between esds in cell parameters are only
 used when they are defined by crystal symmetry.  An approximate (isotropic)
 treatment of cell esds is used for estimating esds involving l.s. planes.
;
 
loop_
 _geom_bond_atom_site_label_1
 _geom_bond_atom_site_label_2
 _geom_bond_distance
 _geom_bond_site_symmetry_2
 _geom_bond_publ_flag
C1 C2 1.481(4) . ?
C1 H1A 0.9600 . ?
C1 H1B 0.9600 . ?
C1 H1C 0.9600 . ?
C2 O2 1.453(3) . ?
C2 H2A 0.9700 . ?
C2 H2B 0.9700 . ?
C3 O1 1.209(3) . ?
C3 O2 1.338(3) . ?
C3 C4 1.450(3) . ?
C4 C5 1.369(3) . ?
C4 S1 1.739(2) . ?
C5 N1 1.375(3) . ?
C5 C6 1.496(3) . ?
C6 H6A 0.9600 . ?
C6 H6B 0.9600 . ?
C6 H6C 0.9600 . ?
C7 N1 1.313(3) . ?
C7 N2 1.356(3) . ?
C7 S1 1.724(2) . ?
C8 N2 1.480(3) . ?
C8 C11 1.515(3) . ?
C8 C9 1.534(3) . ?
C8 H8 0.9800 . ?
C9 C10 1.506(3) . ?
C9 H9A 0.9700 . ?
C9 H9B 0.9700 . ?
C10 N3 1.291(3) . ?
C10 C18 1.444(3) . ?
C11 C16 1.385(3) . ?
C11 C12 1.389(3) . ?
C12 C13 1.373(4) . ?
C12 H12 0.9300 . ?
C13 C14 1.385(4) . ?
C13 H13 0.9300 . ?
C14 O3 1.368(3) . ?
C14 C15 1.377(3) . ?
C15 C16 1.390(3) . ?
C15 H15 0.9300 . ?
C16 H16 0.9300 . ?
C17 O3 1.398(4) . ?
C17 H17A 0.9600 . ?
C17 H17B 0.9600 . ?
C17 H17C 0.9600 . ?
C18 N4 1.361(3) . ?
C18 C19 1.384(3) . ?
C19 N6 1.357(3) . ?
C19 C20 1.483(3) . ?
C20 H20A 0.9600 . ?
C20 H20B 0.9600 . ?
C20 H20C 0.9600 . ?
C21 C26 1.370(4) . ?
C21 C22 1.380(3) . ?
C21 N6 1.441(3) . ?
C22 C23 1.383(4) . ?
C22 H22 0.9300 . ?
C23 C24 1.362(5) . ?
C23 H23 0.9300 . ?
C24 C25 1.367(5) . ?
C24 H24 0.9300 . ?
C25 C26 1.381(4) . ?
C25 H25 0.9300 . ?
C26 H26 0.9300 . ?
N2 N3 1.385(2) . ?
N4 N5 1.304(3) . ?
N5 N6 1.361(3) . ?
O4 H41 0.954(10) . ?
O4 H42 0.951(10) . ?
 
loop_
 _geom_angle_atom_site_label_1
 _geom_angle_atom_site_label_2
 _geom_angle_atom_site_label_3
 _geom_angle
 _geom_angle_site_symmetry_1
 _geom_angle_site_symmetry_3
 _geom_angle_publ_flag
C2 C1 H1A 109.5 . . ?
C2 C1 H1B 109.5 . . ?
H1A C1 H1B 109.5 . . ?
C2 C1 H1C 109.5 . . ?
H1A C1 H1C 109.5 . . ?
H1B C1 H1C 109.5 . . ?
O2 C2 C1 108.4(2) . . ?
O2 C2 H2A 110.0 . . ?
C1 C2 H2A 110.0 . . ?
O2 C2 H2B 110.0 . . ?
C1 C2 H2B 110.0 . . ?
H2A C2 H2B 108.4 . . ?
O1 C3 O2 123.5(2) . . ?
O1 C3 C4 125.0(2) . . ?
O2 C3 C4 111.47(19) . . ?
C5 C4 C3 128.6(2) . . ?
C5 C4 S1 110.35(17) . . ?
C3 C4 S1 121.03(17) . . ?
C4 C5 N1 115.55(19) . . ?
C4 C5 C6 127.0(2) . . ?
N1 C5 C6 117.5(2) . . ?
C5 C6 H6A 109.5 . . ?
C5 C6 H6B 109.5 . . ?
H6A C6 H6B 109.5 . . ?
C5 C6 H6C 109.5 . . ?
H6A C6 H6C 109.5 . . ?
H6B C6 H6C 109.5 . . ?
N1 C7 N2 122.4(2) . . ?
N1 C7 S1 116.89(16) . . ?
N2 C7 S1 120.73(16) . . ?
N2 C8 C11 111.40(18) . . ?
N2 C8 C9 99.39(17) . . ?
C11 C8 C9 115.20(19) . . ?
N2 C8 H8 110.1 . . ?
C11 C8 H8 110.1 . . ?
C9 C8 H8 110.1 . . ?
C10 C9 C8 101.98(18) . . ?
C10 C9 H9A 111.4 . . ?
C8 C9 H9A 111.4 . . ?
C10 C9 H9B 111.4 . . ?
C8 C9 H9B 111.4 . . ?
H9A C9 H9B 109.2 . . ?
N3 C10 C18 122.9(2) . . ?
N3 C10 C9 113.64(19) . . ?
C18 C10 C9 123.5(2) . . ?
C16 C11 C12 117.8(2) . . ?
C16 C11 C8 122.00(19) . . ?
C12 C11 C8 120.2(2) . . ?
C13 C12 C11 120.9(2) . . ?
C13 C12 H12 119.5 . . ?
C11 C12 H12 119.5 . . ?
C12 C13 C14 120.5(2) . . ?
C12 C13 H13 119.7 . . ?
C14 C13 H13 119.7 . . ?
O3 C14 C15 124.2(2) . . ?
O3 C14 C13 115.9(2) . . ?
C15 C14 C13 119.9(2) . . ?
C14 C15 C16 119.0(2) . . ?
C14 C15 H15 120.5 . . ?
C16 C15 H15 120.5 . . ?
C11 C16 C15 122.0(2) . . ?
C11 C16 H16 119.0 . . ?
C15 C16 H16 119.0 . . ?
O3 C17 H17A 109.5 . . ?
O3 C17 H17B 109.5 . . ?
H17A C17 H17B 109.5 . . ?
O3 C17 H17C 109.5 . . ?
H17A C17 H17C 109.5 . . ?
H17B C17 H17C 109.5 . . ?
N4 C18 C19 108.82(19) . . ?
N4 C18 C10 120.2(2) . . ?
C19 C18 C10 131.0(2) . . ?
N6 C19 C18 103.49(19) . . ?
N6 C19 C20 125.4(2) . . ?
C18 C19 C20 131.1(2) . . ?
C19 C20 H20A 109.5 . . ?
C19 C20 H20B 109.5 . . ?
H20A C20 H20B 109.5 . . ?
C19 C20 H20C 109.5 . . ?
H20A C20 H20C 109.5 . . ?
H20B C20 H20C 109.5 . . ?
C26 C21 C22 121.1(2) . . ?
C26 C21 N6 120.7(2) . . ?
C22 C21 N6 118.2(2) . . ?
C21 C22 C23 118.4(3) . . ?
C21 C22 H22 120.8 . . ?
C23 C22 H22 120.8 . . ?
C24 C23 C22 121.0(3) . . ?
C24 C23 H23 119.5 . . ?
C22 C23 H23 119.5 . . ?
C23 C24 C25 119.8(3) . . ?
C23 C24 H24 120.1 . . ?
C25 C24 H24 120.1 . . ?
C24 C25 C26 120.5(3) . . ?
C24 C25 H25 119.8 . . ?
C26 C25 H25 119.8 . . ?
C21 C26 C25 119.1(3) . . ?
C21 C26 H26 120.5 . . ?
C25 C26 H26 120.5 . . ?
C7 N1 C5 109.40(18) . . ?
C7 N2 N3 119.36(18) . . ?
C7 N2 C8 125.83(18) . . ?
N3 N2 C8 113.01(16) . . ?
C10 N3 N2 106.87(18) . . ?
N5 N4 C18 109.49(18) . . ?
N4 N5 N6 106.83(17) . . ?
C19 N6 N5 111.35(18) . . ?
C19 N6 C21 130.1(2) . . ?
N5 N6 C21 118.49(18) . . ?
C7 S1 C4 87.81(11) . . ?
C3 O2 C2 116.20(19) . . ?
C14 O3 C17 119.4(2) . . ?
H41 O4 H42 107(2) . . ?
 
loop_
 _geom_hbond_atom_site_label_D 
 _geom_hbond_atom_site_label_H 
 _geom_hbond_atom_site_label_A 
 _geom_hbond_distance_DH 
 _geom_hbond_distance_HA 
 _geom_hbond_distance_DA 
 _geom_hbond_angle_DHA 
 _geom_hbond_site_symmetry_A 
 _geom_hbond_publ_flag
O4 H41 O1  0.954(10) 1.958(13) 2.904(3) 171(4) . yes
O4 H42 N4  0.951(10) 2.211(18) 3.128(3) 162(4) 4_576 yes
 
_refine_diff_density_max    0.275
_refine_diff_density_min   -0.245
_refine_diff_density_rms    0.048

_shelx_res_file
;
TITL bmk1936b in P2(1)/n
    shelx.res
    created by SHELXL-2018/1 at 09:04:04 on 15-Nov-2022
CELL  0.71073  17.7187   7.6878  19.1203   90.000   94.160   90.000
ZERR     4.00   0.0007   0.0004   0.0009    0.000    0.004    0.000
LATT   1
SYMM  1/2 - X, 1/2 + Y, 1/2 - Z
SFAC  C    H    N    O    S
UNIT  104 112 24 16 4
MERG   2
dfix .95 .01 o4 h41   o4 h42
dfix 1.54 h41 h42
HTAB O4 O1
EQIV $1 x-1/2, -y+3/2, z+1/2
MPLA C1 C2 C3 O1 O2
HTAB O4 N4_$1
MPLA C4 C5 C6 C7 N1 S1
MPLA 4  C9 C10 N2 N3 C8
MPLA C18 C19 C20 N4 N5 N6
MPLA C21 C22 C23 C24 C25 C26
MPLA C11 C12 C13 C14 C15 C16 C17 O3
MPLA 4  C9 C10 N2 N3 C8
FMAP   2
PLAN   10
SIZE     0.062   0.144   0.329
ACTA
BOND   $H
L.S.   4
TEMP    23.00
WGHT    0.062700    0.952400
FVAR       1.88806
C1    1    0.378929    0.388510    0.296991    11.00000    0.07101    0.12309 =
         0.05645    0.02485    0.00783    0.00398
AFIX 137
H1A   2    0.410805    0.303638    0.277034    11.00000   -1.50000
H1B   2    0.365363    0.348852    0.342008    11.00000   -1.50000
H1C   2    0.405600    0.496934    0.302353    11.00000   -1.50000
AFIX   0
C2    1    0.309555    0.413348    0.250073    11.00000    0.06631    0.08991 =
         0.04972    0.01316    0.01449   -0.00515
AFIX  23
H2A   2    0.283993    0.302858    0.241884    11.00000   -1.20000
H2B   2    0.275246    0.492099    0.271548    11.00000   -1.20000
AFIX   0
C3    1    0.274366    0.533099    0.138219    11.00000    0.05077    0.04600 =
         0.04586   -0.00655    0.00756   -0.00209
C4    1    0.302346    0.611647    0.076163    11.00000    0.04029    0.04306 =
         0.04376   -0.00443    0.00527   -0.00042
C5    1    0.261906    0.676620    0.018234    11.00000    0.04135    0.04061 =
         0.04584   -0.00630    0.00579    0.00046
C6    1    0.177702    0.678390    0.004546    11.00000    0.04078    0.06638 =
         0.06683    0.00557    0.00170   -0.00090
AFIX 137
H6A   2    0.155060    0.613511    0.040473    11.00000   -1.50000
H6B   2    0.164195    0.626541   -0.040299    11.00000   -1.50000
H6C   2    0.159818    0.796255    0.004679    11.00000   -1.50000
AFIX   0
C7    1    0.376317    0.737161   -0.011354    11.00000    0.04212    0.03848 =
         0.04049   -0.00405    0.00708   -0.00163
C8    1    0.422913    0.839356   -0.126103    11.00000    0.04094    0.04842 =
         0.04361    0.00652    0.00038    0.00185
AFIX  13
H8    2    0.382601    0.925166   -0.135772    11.00000   -1.20000
AFIX   0
C9    1    0.500357    0.922717   -0.134629    11.00000    0.04850    0.04809 =
         0.05023    0.00363    0.00221   -0.00538
AFIX  23
H9A   2    0.521139    0.885416   -0.177726    11.00000   -1.20000
H9B   2    0.497275    1.048678   -0.134075    11.00000   -1.20000
AFIX   0
C10   1    0.546510    0.854930   -0.071202    11.00000    0.04406    0.03898 =
         0.04323   -0.00448    0.00371   -0.00291
C11   1    0.406434    0.676651   -0.169219    11.00000    0.03555    0.05501 =
         0.03518    0.00743    0.00033    0.00081
C12   1    0.332549    0.635519   -0.192581    11.00000    0.03552    0.06608 =
         0.05166   -0.00122   -0.00002    0.00425
AFIX  43
H12   2    0.293431    0.710193   -0.182674    11.00000   -1.20000
AFIX   0
C13   1    0.316449    0.486154   -0.230100    11.00000    0.03492    0.08423 =
         0.07010   -0.01487   -0.00252   -0.00837
AFIX  43
H13   2    0.266714    0.461517   -0.245879    11.00000   -1.20000
AFIX   0
C14   1    0.373668    0.371874   -0.244640    11.00000    0.04857    0.06769 =
         0.05680   -0.01139    0.00225   -0.00933
C15   1    0.447407    0.408401   -0.221656    11.00000    0.04384    0.05612 =
         0.04899   -0.00221    0.00378    0.00203
AFIX  43
H15   2    0.486183    0.332064   -0.230852    11.00000   -1.20000
AFIX   0
C16   1    0.462979    0.561191   -0.184486    11.00000    0.03474    0.05593 =
         0.04768    0.00413   -0.00283    0.00219
AFIX  43
H16   2    0.512839    0.586659   -0.169419    11.00000   -1.20000
AFIX   0
C17   1    0.406606    0.116763   -0.306857    11.00000    0.09521    0.07865 =
         0.08020   -0.02830   -0.00878    0.00743
AFIX 137
H17A  2    0.438602    0.181531   -0.335822    11.00000   -1.50000
H17B  2    0.382393    0.024430   -0.333819    11.00000   -1.50000
H17C  2    0.436584    0.068534   -0.267732    11.00000   -1.50000
AFIX   0
C18   1    0.627991    0.866264   -0.062566    11.00000    0.04463    0.03700 =
         0.04122   -0.00306    0.00773   -0.00273
C19   1    0.678653    0.811478   -0.008511    11.00000    0.04217    0.03628 =
         0.04313   -0.00367    0.00708   -0.00138
C20   1    0.666375    0.720585    0.058122    11.00000    0.05586    0.05293 =
         0.04674    0.00424    0.00662    0.00112
AFIX 137
H20A  2    0.706336    0.638068    0.068289    11.00000   -1.50000
H20B  2    0.618683    0.660871    0.053735    11.00000   -1.50000
H20C  2    0.666158    0.803975    0.095480    11.00000   -1.50000
AFIX   0
C21   1    0.821946    0.832425    0.002325    11.00000    0.04212    0.04557 =
         0.05857   -0.00212    0.00133   -0.00354
C22   1    0.878020    0.775041   -0.038554    11.00000    0.04636    0.07548 =
         0.06748   -0.01377    0.00549   -0.00373
AFIX  43
H22   2    0.867623    0.752909   -0.086096    11.00000   -1.20000
AFIX   0
C23   1    0.950018    0.751273   -0.007087    11.00000    0.04423    0.10855 =
         0.09872   -0.01668    0.00598    0.00582
AFIX  43
H23   2    0.988537    0.713399   -0.033933    11.00000   -1.20000
AFIX   0
C24   1    0.965415    0.782445    0.062587    11.00000    0.05016    0.11813 =
         0.09820   -0.01083   -0.01554    0.00093
AFIX  43
H24   2    1.013798    0.762937    0.083289    11.00000   -1.20000
AFIX   0
C25   1    0.909583    0.842493    0.102045    11.00000    0.06858    0.10175 =
         0.07354   -0.01491   -0.01870   -0.00288
AFIX  43
H25   2    0.920480    0.866333    0.149388    11.00000   -1.20000
AFIX   0
C26   1    0.837145    0.868007    0.072139    11.00000    0.05792    0.07026 =
         0.06038   -0.01341   -0.00264    0.00164
AFIX  43
H26   2    0.799188    0.908789    0.099018    11.00000   -1.20000
AFIX   0
N1    3    0.304188    0.748446   -0.031943    11.00000    0.04038    0.04761 =
         0.04285   -0.00112    0.00378    0.00144
N2    3    0.431323    0.799620   -0.050212    11.00000    0.03902    0.05899 =
         0.04126    0.00176    0.00201   -0.00517
N3    3    0.506199    0.789534   -0.024083    11.00000    0.03843    0.05095 =
         0.04327   -0.00323    0.00347   -0.00195
N4    3    0.667374    0.938418   -0.113794    11.00000    0.04683    0.05108 =
         0.04571    0.00255    0.00581   -0.00170
N5    3    0.739545    0.934037   -0.094895    11.00000    0.04623    0.05619 =
         0.04818    0.00642    0.00908   -0.00226
N6    3    0.746946    0.856907   -0.030671    11.00000    0.04190    0.04372 =
         0.04562   -0.00067    0.00609   -0.00155
S1    5    0.398804    0.640305    0.068765    11.00000    0.03998    0.04882 =
         0.04261    0.00045    0.00287    0.00079
O1    4    0.208320    0.512437    0.148059    11.00000    0.04868    0.09707 =
         0.05663    0.00522    0.01137   -0.00893
O2    4    0.331131    0.485249    0.184142    11.00000    0.05186    0.07088 =
         0.04510    0.00935    0.00970    0.00054
O3    4    0.351631    0.227107   -0.282397    11.00000    0.06237    0.09444 =
         0.12838   -0.05505    0.00380   -0.01421
O4    4    0.103323    0.387442    0.246443    11.00000    0.08113    0.13370 =
         0.08841   -0.01386    0.02851   -0.02907
H41   2    0.133111    0.433439    0.211196    11.00000   -1.50000
H42   2    0.128725    0.416333    0.290408    11.00000   -1.50000
HKLF    4


REM  bmk1936b in P2(1)/n
REM R1 =  0.0573 for    4053 Fo > 4sig(Fo)  and  0.1006 for all    6550 data
REM    344 parameters refined using      3 restraints

END

WGHT      0.0627      0.9525

REM Highest difference peak  0.275,  deepest hole -0.245,  1-sigma level  0.048
Q1    1   0.1631  0.7551 -0.0547  11.00000  0.05    0.28
Q2    1   0.3382  0.6342  0.0729  11.00000  0.05    0.23
Q3    1   0.1625  0.5513 -0.0042  11.00000  0.05    0.22
Q4    1   0.2514  0.3678  0.2430  11.00000  0.05    0.21
Q5    1   0.2840  0.6544  0.0699  11.00000  0.05    0.20
Q6    1   0.6422  0.8710 -0.0327  11.00000  0.05    0.20
Q7    1   0.2788  0.8427 -0.0591  11.00000  0.05    0.19
Q8    1   0.2751  0.7239 -0.0721  11.00000  0.05    0.19
Q9    1   0.6611  0.5925  0.0581  11.00000  0.05    0.19
Q10   1   0.6449  0.8581 -0.0747  11.00000  0.05    0.18
;
_shelx_res_checksum   99655

_shelx_hkl_file
;
   0   0   4 74704.9 1476.00   5
   0   0  -4 79480.9 1456.11   4
   0   0  -4 81279.6 1491.90   5
   0   0   5 291.881 57.6178   1
   0   0  -5 260.805 45.7104   5
   0   0   5 171.776 39.8484   5
   0   0  -5 250.088 37.1951   4
   0   0   6 4514.00 204.483   1
   0   0  -6 3909.61 154.431   4
   0   0   7 1841.20 142.953   1
   0   0  -7 1412.51 96.0084   4
   0   0   8 1879.75 146.694   1
   0   0   8 1139.84 102.601   5
   0   0  -8 1649.93 109.721   4
   0   0   9 166.430 57.6200   1
   0   0  -9 129.208 35.8262   4
   0   0   9 59.0020 30.6943   5
   0   0  10 1105.91 122.643   1
   0   0  10 1031.23 105.093   5
   0   0 -10 936.567 92.0483   4
   0   0  11 907.538 126.210   1
   0   0 -11 910.436 76.8337   6
   0   0  11 409.609 74.6206   5
   0   0 -11 671.838 88.2493   4
   0   0  12 4232.40 269.225   1
   0   0  12 2927.70 202.030   5
   0   0 -12 3957.81 168.652   6
   0   0 -12 3537.08 206.468   4
   0   0  13 1206.31 164.789   1
   0   0 -13 1336.22 95.9137   6
   0   0 -13 982.305 115.872   4
   0   0  14 1445.44 223.488   1
   0   0 -14 2524.54 139.864   6
   0   0  14 1797.88 169.687   5
   0   0 -14 2406.38 181.871   4
   0   0  15 774.159 138.966   1
   0   0 -15 726.387 76.1222   6
   0   0 -15 500.618 86.4222   4
   0   0 -16 6130.93 243.598   6
   0   0 -16 6301.35 327.706   4
   0   0 -17 167.486 40.8495   6
   0   0  17 222.106 79.2469   1
   0   0 -18 399.814 60.8872   6
   0   0  18 361.704 94.6437   1
   0   0 -19 83.3055 31.9951   6
   0   0  19 86.2360 63.3363   1
   0   0  20 432.686 112.185   1
   0   0  21 53.4599 56.6820   1
   0   0  22 522.737 135.982   1
   0   0  23-9.36803 43.3282   1
   0   0  24 321.691 108.813   1
   0  -1  -2 9787.28 242.993   1
   0  -1   2 8908.30 238.954   5
   0  -1   3 31247.5 587.305   1
   0  -1   3 29350.4 597.905   5
   0   1  -4 9410.01 259.041   1
   0  -1   4 7821.85 239.518   1
   0  -1   4 8584.39 260.049   5
   0   1  -4 8400.03 252.632   5
   0  -1   4 9014.98 267.148   4
   0  -1   5 43174.4 890.839   1
   0   1  -5 43895.5 901.371   1
   0   1  -5 41859.7 883.000   5
   0   1   5 42961.3 797.773   6
   0  -1   5 41080.7 894.315   5
   0  -1   5 41354.7 899.906   4
   0  -1   6 9155.28 308.395   1
   0   1  -6 8441.64 324.960   1
   0   1  -6 11330.8 320.373   5
   0   1   6 10568.3 237.112   6
   0  -1   6 9867.05 316.460   5
   0  -1   6 10926.0 325.639   4
   0  -1   7 3020.74 163.781   1
   0   1  -7 3032.28 167.255   1
   0  -1   7 2706.14 154.676   5
   0   1  -7 2795.46 150.472   5
   0  -1   7 3051.99 159.234   4
   0  -1   8 24594.9 638.954   1
   0  -1   8 24099.1 630.243   5
   0   1  -8 24320.9 621.369   5
   0  -1   8 24567.0 614.178   4
   0  -1   9 5974.19 272.514   1
   0   1  -9 6278.35 267.222   5
   0  -1   9 6091.95 268.614   5
   0   1   9 5948.44 269.430   5
   0  -1   9 5191.73 239.539   4
   0   1 -10 14463.3 442.211   5
   0   1  10 13221.9 437.152   5
   0  -1  10 13664.4 432.441   5
   0  -1  11 68.5804 37.9001   1
   0  -1  11 32.1253 26.9623   5
   0   1  11 14.0169 14.7297   5
   0  -1 -11 50.0823 21.9024   4
   0   1 -11 78.5453 35.9473   5
   0  -1  12 10235.5 423.360   1
   0   1  12 10810.5 457.943   1
   0   1 -12 10108.9 407.308   5
   0  -1  12 10145.0 408.244   5
   0   1  12 10739.3 419.044   5
   0  -1 -12 9184.19 330.587   4
   0   1  13 2965.33 232.216   1
   0  -1  13 2724.11 215.122   1
   0   1 -13 2717.51 203.906   5
   0   1  13 2764.81 208.333   5
   0  -1  13 2900.33 211.238   5
   0  -1 -13 2623.30 166.585   4
   0  -1  14 3.75086 17.3020   1
   0   1  14-3.38668 20.6141   1
   0  -1  14 13.0428 19.4729   5
   0   1 -14-58.8513 43.3141   5
   0  -1 -14 23.4669 22.2055   4
   0   1  14 45.9471 32.3286   5
   0   1  15 228.069 69.4443   1
   0  -1  15 164.306 59.8413   1
   0  -1  15 182.913 54.3130   5
   0  -1 -15 203.681 52.1400   4
   0   1  15 193.689 58.4522   5
   0  -1  16 460.839 94.7034   1
   0   1  16 400.496 100.876   1
   0  -1 -16 369.133 67.9534   4
   0   1  17 186.777 69.3928   1
   0  -1  17 235.603 73.3706   1
   0  -1 -17 281.184 68.7910   4
   0  -1  18 142.372 62.1746   1
   0   1  18 147.476 63.5783   1
   0  -1 -18 130.469 46.5003   4
   0   1  19 333.566 135.400   1
   0  -1  19 782.099 141.049   1
   0   1 -19 705.530 91.8513   6
   0  -1 -19 630.666 102.031   4
   0   1 -20 467.829 76.5181   6
   0   1  20 395.014 106.477   1
   0  -1  20 484.710 112.373   1
   0   1 -21 33.6513 24.6071   6
   0   1  21-68.6432 45.9418   1
   0  -1  21 47.0258 35.8202   1
   0  -1  22 16.2218 28.3951   1
   0   1  22-23.9746 21.9982   1
   0   1  23 62.2559 37.4491   1
   0  -1  23 125.935 71.0913   1
   0   1  24-10.9241 30.8727   1
   0  -1  24 89.1185 55.0913   1
   0  -2   0 36528.0 798.599   1
   0   2   0 38781.5 802.282   1
   0  -2   1 48.5954 23.8510   1
   0   2  -1 22.9914 14.0236   1
   0   2   1 64.3289 19.6939   1
   0  -2  -1 81.8323 22.7768   1
   0  -2  -1 84.9481 18.5425   2
   0  -2   2 179967. 3175.45   1
   0  -2  -2 172505. 3210.08   1
   0   2   2 174658. 3216.19   1
   0   2   3 118285. 2288.30   1
   0  -2   3 121592. 2229.44   1
   0   2  -3 113774. 2212.55   1
   0  -2   3 116569. 2306.08   5
   0   2   3 118909. 2162.81   2
   0  -2  -4 61662.5 1299.41   1
   0   2  -4 63471.6 1301.80   5
   0  -2   4 66105.5 1332.75   5
   0   2  -4 69908.0 1259.54   1
   0  -2   4 68017.6 1257.65   1
   0   2   5 26174.0 679.982   1
   0  -2  -5 26561.9 666.883   1
   0   2  -5 25533.7 605.673   1
   0  -2   5 26774.4 613.978   1
   0   2  -5 24488.1 637.843   5
   0  -2   5 25388.7 663.083   5
   0  -2   6 2538.20 143.758   1
   0   2  -6 2436.76 143.530   1
   0  -2   6 2109.30 151.601   5
   0   2  -7 14.8427 17.3949   1
   0  -2   7 7.73265 17.8039   1
   0  -2   7 30.1971 23.8352   5
   0  -2   7 3.16035 17.7323   4
   0  -2   8 240.718 72.2944   1
   0   2  -8 548.560 73.0552   1
   0  -2   8 598.604 85.3908   5
   0   2   8 581.710 47.3884   6
   0  -2   8 494.181 77.5960   4
   0  -2   9 3060.01 215.416   1
   0   2  -9 3415.97 207.558   1
   0   2   9 3515.20 128.362   6
   0  -2   9 3654.06 221.136   5
   0  -2   9 3642.41 212.471   4
   0   2 -10 33.9295 28.5060   1
   0  -2  10 12.5197 17.6950   1
   0   2  10 20.8360 10.8205   6
   0  -2  10 61.4408 35.0867   5
   0   2 -10 67.5191 31.5901   5
   0  -2  10 41.9222 15.4104   4
   0  -2  11 497.771 82.8769   1
   0   2 -11 449.474 80.9408   1
   0  -2  11 430.506 82.1115   5
   0   2 -11 459.519 76.7064   5
   0  -2  11 494.991 81.2871   4
   0   2  12 5.14836 33.1080   1
   0  -2  12 17.9251 25.6503   1
   0  -2  12-13.0235 25.6493   5
   0  -2  12 21.2842 32.2437   4
   0   2 -12 23.2307 27.0056   5
   0   2  13 3453.69 276.556   1
   0  -2  13 3953.26 256.235   1
   0   2 -13 3741.66 242.916   5
   0  -2  13 3470.45 252.299   5
   0  -2  13 3997.41 112.478   3
   0  -2  13 3508.83 236.711   4
   0  -2  14 229.648 63.0706   1
   0  -2  14 177.898 55.6245   5
   0  -2  14 157.474 19.5376   3
   0  -2 -14 223.344 46.9389   4
   0   2  14 233.847 61.9421   5
   0   2 -14 279.513 71.9653   5
   0  -2  15 1686.94 176.070   1
   0   2 -15 1761.58 177.817   5
   0  -2  15 1299.06 65.8459   3
   0  -2 -15 1507.21 126.789   4
   0  -2  16-38.5491 45.2719   1
   0   2  16 63.9057 45.6631   1
   0   2 -16-5.99691 28.7618   5
   0  -2  16 12.4528 7.80542   3
   0  -2 -16-5.60353 11.7535   4
   0   2  17 756.513 135.878   1
   0  -2  17 515.011 123.228   1
   0   2 -17 763.791 126.066   5
   0  -2 -17 630.489 88.6045   4
   0  -2  17 621.489 46.3614   3
   0   2  18 555.490 122.712   1
   0  -2  18 436.385 101.517   1
   0  -2 -18 497.786 85.5913   4
   0   2 -18 560.301 113.982   5
   0  -2  18 599.468 45.2542   3
   0  -2  19 2020.45 231.615   1
   0   2  19 1791.72 232.004   1
   0  -2 -19 1684.16 159.072   4
   0  -2  20 118.612 61.5322   1
   0   2  20-2.82411 46.0140   1
   0   2 -21-21.7758 16.6742   6
   0  -2  21-50.0983 41.7945   1
   0   2  21 64.7745 26.9962   1
   0   2 -22 233.693 62.5779   6
   0   2  22 56.4486 85.7123   1
   0  -2  22 239.201 78.3755   1
   0  -2  23-5.97262 55.6290   1
   0   2  23-68.8187 56.9064   1
   0  -2  24-4.61035 26.8744   1
   0  -3   0-0.97363 22.3678   1
   0   3   0-1.49552 15.1411   1
   0  -3   1 8527.69 308.425   1
   0   3  -1 9533.77 313.738   1
   0   3   1 9448.67 329.231   1
   0  -3  -1 9180.68 292.414   2
   0  -3  -1 8704.12 320.395   1
   0  -3  -2 169.313 44.1685   1
   0   3   2 123.829 37.3864   1
   0  -3  -2 145.867 29.4450   2
   0   3  -2 169.048 34.9155   1
   0  -3   2 70.5190 26.8132   1
   0   3   3 42.1360 21.9125   1
   0  -3  -3 23.2264 18.3733   1
   0   3  -3 36.5289 22.2997   1
   0  -3   3 74.7881 37.1029   1
   0  -3  -4 2804.29 179.034   1
   0   3   4 2226.59 108.776   2
   0   3   4 2634.09 183.468   1
   0  -3   4 2838.36 158.655   1
   0   3  -4 2837.13 149.890   1
   0  -3  -5 280.920 59.4116   1
   0   3   5 213.978 30.6156   2
   0   3   5 204.630 52.0382   1
   0  -3   5 295.517 62.2147   5
   0   3  -5 211.352 45.5520   1
   0  -3   5 193.655 41.7459   1
   0  -3  -6 12146.2 427.764   1
   0   3   6 11985.9 450.001   1
   0  -3   6 11695.8 444.811   5
   0   3  -6 10695.3 359.485   1
   0   3   7 4400.73 268.903   1
   0  -3   7 4507.12 268.585   5
   0   3  -7 4059.11 209.956   1
   0  -3   7 4511.75 222.085   1
   0   3   8 730.587 106.820   1
   0  -3   8 820.147 92.9204   1
   0   3  -8 558.477 81.0239   1
   0  -3   8 665.431 104.481   5
   0   3   9 461.421 971.946   1
   0   3  -9 175.461 768.391   1
   0  -3   9 503.773 865.917   1
   0   3  -9 646.894 1006.97   5
   0  -3   9 533.259 1000.79   5
   0  -3   9 585.310 1012.65   4
   0   3  10 2558.12 222.889   1
   0  -3  10 2081.22 167.054   1
   0   3 -10 2318.23 184.473   5
   0  -3  10 2358.29 203.639   5
   0  -3  10 1965.06 176.843   4
   0   3  11 1196.04 161.848   1
   0   3 -11 1235.77 135.314   1
   0  -3  11 1199.09 131.622   1
   0   3 -11 1249.08 135.265   5
   0   3  11 1218.62 79.4427   6
   0  -3  11 1309.33 158.955   5
   0  -3  11 1244.94 139.311   4
   0   3  12 1128.95 161.004   1
   0  -3  12 1067.28 141.991   1
   0   3 -12 1112.72 135.003   1
   0   3 -12 1205.76 135.769   5
   0  -3  12 1124.67 148.393   5
   0   3  12 1089.04 74.2534   6
   0  -3  12 1290.96 148.080   4
   0   3 -13 583.787 108.089   1
   0  -3  13 346.231 117.004   1
   0   3 -13 799.563 114.134   5
   0  -3  13 797.191 127.657   5
   0  -3  13 766.312 113.526   4
   0  -3  14 1509.93 164.394   1
   0   3 -14 1534.02 163.978   5
   0  -3  14 1235.63 152.979   4
   0  -3  15 439.494 99.1266   1
   0   3 -15 582.378 107.905   5
   0  -3  15 489.695 103.141   4
   0  -3  16 795.071 132.648   1
   0   3 -16 848.504 136.773   5
   0  -3  17 262.642 80.2388   1
   0   3 -17 238.443 70.3603   5
   0  -3 -17 207.761 47.6802   4
   0  -3  18 55.0511 43.9099   1
   0   3  18 232.439 96.5433   1
   0   3 -18 118.246 60.3169   5
   0  -3 -18 83.9276 38.8698   4
   0  -3  19 28.0033 49.3027   1
   0   3  19 110.209 56.5314   1
   0   3 -19-42.5862 42.3193   5
   0  -3  20 67.1775 36.5409   1
   0   3  20 126.890 65.3816   1
   0   3 -20 124.904 63.3204   5
   0   3  21 333.608 123.507   1
   0  -3  21 374.224 116.544   1
   0   3 -21 396.654 106.967   5
   0  -3  22 59.0582 51.5312   1
   0   3  22 151.865 88.3154   1
   0  -3  23 90.2247 67.1293   1
   0  -3  24 131.136 78.0330   1
   0  -4   0 7757.84 323.966   1
   0   4   0 7396.17 314.644   1
   0  -4   0 7142.14 304.074   2
   0  -4   1 466.240 73.2560   1
   0  -4  -1 567.096 82.7784   1
   0  -4  -1 328.575 54.7843   2
   0   4   1 559.599 84.7672   1
   0   4  -1 519.980 73.0004   1
   0   4   2 36.8237 18.7812   1
   0  -4  -2 82.0013 28.8280   2
   0  -4  -2 93.3874 34.6173   1
   0  -4   2 90.1096 38.6772   1
   0   4  -2 28.8057 11.9486   1
   0  -4  -3 190.710 39.9334   1
   0   4   3 271.891 61.4580   1
   0   4  -3 248.562 48.7981   1
   0  -4   3 266.709 55.9043   1
   0  -4  -4 255.793 59.4372   1
   0   4   4 414.702 75.9368   1
   0  -4   4 510.021 83.4713   1
   0   4  -4 361.496 60.0363   1
   0   4   5 9660.29 422.534   1
   0  -4   5 9526.27 368.956   1
   0  -4  -5 10030.8 413.393   1
   0   4  -5 10660.3 360.521   1
   0  -4   6 16104.2 506.259   1
   0   4   6 15368.0 576.153   1
   0  -4  -6 14979.9 541.744   1
   0   4  -6 15747.4 480.936   1
   0  -4  -7 9157.32 410.851   1
   0   4   7 9059.68 439.486   1
   0  -4   7 9155.24 454.730   5
   0  -4   7 8870.53 364.732   1
   0   4  -7 9098.36 358.207   1
   0   4   8 2668.06 230.397   1
   0   4  -8 2865.22 186.469   1
   0  -4   8 2969.82 193.545   1
   0  -4   8 2893.37 243.814   5
   0   4  -8 2996.65 221.902   5
   0   4   9 361.807 85.5394   1
   0   4   9 272.269 38.1202   2
   0  -4   9 294.510 64.4041   1
   0   4  -9 298.252 70.0763   1
   0   4  -9 319.366 67.4699   5
   0  -4   9 305.519 83.6758   5
   0  -4   9 265.375 68.5801   4
   0   4  10 43.2414 40.5536   1
   0   4 -10 59.7435 26.8813   1
   0  -4  10 45.2242 26.9352   1
   0   4 -10 27.4067 17.5398   5
   0  -4  10 41.9359 26.7132   5
   0  -4  10 65.8206 42.7382   4
   0   4  11-37.7649 45.8441   1
   0   4 -11 10.7057 17.1695   1
   0  -4  11 39.0207 33.5082   1
   0  -4  11-13.3292 26.3221   5
   0   4 -11-39.5272 36.3216   5
   0  -4  11 5.98201 26.5149   4
   0   4 -12 1712.96 171.499   1
   0  -4  12 1643.68 166.871   1
   0   4  12 1418.02 103.048   6
   0   4 -12 1901.20 185.033   5
   0  -4  12 1777.86 186.425   4
   0   4 -13 12.1184 21.7724   1
   0  -4  13 34.6479 23.7559   1
   0   4 -13-0.30633 38.2857   5
   0   4  13 41.3669 19.9779   6
   0  -4  13 72.4983 51.4209   4
   0  -4  14 991.462 137.898   1
   0   4 -14 976.441 137.417   5
   0   4  14 950.493 74.1199   6
   0  -4  14 1032.78 147.045   4
   0  -4  15 151.049 67.7200   1
   0   4 -15 226.791 70.1003   5
   0  -4  15 153.837 58.5864   4
   0  -4  16 2014.27 208.785   1
   0   4 -16 1955.74 206.954   5
   0  -4  16 1796.08 205.634   4
   0  -4  17 1227.27 172.651   1
   0   4 -17 1280.89 168.228   5
   0  -4  17 937.714 153.435   4
   0  -4  18 60.0126 45.5468   1
   0   4 -18 73.2657 31.8742   5
   0  -4  19 39.6061 48.6663   1
   0   4 -19 3.81558 36.1921   5
   0   4  20 513.289 140.793   1
   0  -4  20 182.707 77.1101   1
   0   4 -20 302.041 89.2689   5
   0   4  21 26.9442 39.5164   1
   0  -4  21 114.134 60.0835   1
   0   4 -21 50.5029 29.3320   5
   0  -4  22 809.419 160.029   1
   0   4 -22 730.670 154.692   5
   0  -4  23-30.7615 40.0471   1
   0   5   0 56.3803 39.6895   1
   0  -5   0 44.5385 28.9787   1
   0  -5   0 62.8408 37.9836   2
   0   5  -1 6.57787 17.7477   1
   0   5   1 40.5112 33.3395   1
   0  -5  -1 13.0848 15.9300   1
   0  -5   1 27.7799 34.3795   1
   0  -5   1 3.07997 21.5633   2
   0  -5  -1 3.68059 17.1262   2
   0   5  -2 1804.08 152.864   1
   0   5   2 1899.38 176.774   1
   0  -5   2 1871.29 164.735   1
   0  -5  -2 1800.90 169.073   1
   0  -5  -2 1900.46 144.682   2
   0  -5   3 2401.87 191.655   1
   0  -5  -3 2947.58 222.663   1
   0   5   3 3260.73 237.341   1
   0   5  -3 2916.83 191.300   1
   0  -5   4 2256.11 185.665   1
   0   5   4 2444.81 213.033   1
   0  -5  -4 3196.86 230.761   1
   0   5  -4 2367.74 222.696   5
   0   5  -4 2295.15 165.521   1
   0  -5  -5 280.919 77.1691   1
   0   5   5 214.726 66.1234   1
   0   5  -5 453.978 108.609   5
   0   5  -5 250.113 61.1336   1
   0  -5   5 271.869 70.9921   1
   0   5   6 638.414 113.893   1
   0  -5  -6 870.047 121.064   1
   0   5  -6 578.383 108.524   5
   0  -5   6 604.381 95.4161   1
   0   5  -6 642.968 85.9857   1
   0  -5   7 1172.41 135.492   1
   0  -5  -7 1323.08 154.616   1
   0   5   7 1110.37 154.555   1
   0   5  -7 1064.96 117.181   1
   0   5  -7 1087.38 148.470   5
   0   5   8 505.297 105.064   1
   0  -5  -8 536.946 106.226   1
   0   5  -8 473.012 76.7069   1
   0  -5   8 355.065 79.9176   1
   0   5  -8 395.861 89.8073   5
   0   5  -8 409.801 43.0063   3
   0  -5   8 411.927 90.4633   4
   0   5   9-11.8447 34.4454   1
   0   5  -9 30.2499 37.9065   1
   0  -5   9-16.6108 38.5442   1
   0   5  -9 39.4333 37.5332   5
   0  -5   9-16.0123 39.4095   4
   0  -5  10 103.961 36.6938   1
   0   5 -10 61.7280 31.4574   1
   0   5 -10 76.8255 37.1449   5
   0  -5  10 122.569 57.4311   4
   0  -5  11-22.2396 19.4641   1
   0   5 -11 3.46399 14.8206   1
   0   5 -11-24.1458 30.1906   5
   0  -5  11-19.0689 36.4854   4
   0   5  12 461.595 47.3994   2
   0   5 -12 346.417 79.0440   1
   0  -5  12 313.873 73.9239   1
   0   5 -12 418.436 95.2264   5
   0  -5  12 350.713 90.5650   4
   0   5  13-13.3403 10.5062   2
   0  -5  13 7.46946 24.9775   1
   0   5 -13 60.0326 36.2246   5
   0  -5  13 0.38895 20.3159   4
   0   5  14 333.930 46.7041   2
   0  -5  14 163.567 75.4738   1
   0   5 -14 396.535 94.6967   5
   0   5  14 267.469 46.4258   6
   0  -5  14 329.533 89.3627   4
   0  -5  15 13.1727 21.2809   1
   0   5 -15 0.57905 22.6660   5
   0  -5  15 11.2052 28.3648   4
   0  -5  16 147.947 58.3638   1
   0   5 -16 190.242 69.9782   5
   0  -5  16 222.501 80.9936   4
   0  -5  17 4.95677 29.6350   1
   0  -5  17 56.2528 49.1792   4
   0   5 -17 54.1381 45.3532   5
   0  -5  18 29.9101 39.9948   1
   0  -5  18 166.868 60.9485   4
   0   5 -18 242.191 76.9214   5
   0  -5  19 64.4576 49.8790   1
   0   5 -19-3.98925 23.7083   5
   0  -5  20 59.9102 42.3988   1
   0   5 -20 73.0886 50.6810   5
   0  -5  21-56.2607 47.6074   1
   0   5 -21 53.5335 57.8668   5
   0  -5  22 146.117 69.1486   1
   0  -5  23 4.06929 32.8393   1
   0   6   0 1275.90 147.161   1
   0  -6   0 1391.03 165.624   1
   0  -6   0 1729.61 169.750   2
   0  -6   1-43.7394 41.6861   1
   0  -6  -1-7.99051 13.4075   2
   0  -6  -1-5.83843 19.6218   1
   0  -6   1 15.0485 33.1009   2
   0   6  -1 4.56219 28.0897   5
   0   6   1 56.8657 38.4164   1
   0   6  -1 13.5724 24.2688   1
   0  -6   2 695.114 111.514   1
   0  -6  -2 532.278 80.6091   2
   0  -6  -2 671.087 112.001   1
   0  -6   2 687.401 115.806   2
   0   6  -2 683.566 134.874   5
   0   6   2 659.079 109.573   1
   0   6  -2 609.128 94.4284   1
   0  -6   3 210.823 58.4997   1
   0  -6  -3 111.320 51.8020   1
   0   6  -3 79.0659 31.7678   5
   0   6  -3 140.396 46.3314   1
   0   6   3 164.781 59.8611   1
   0  -6   4-53.1642 45.3056   1
   0  -6  -4 20.5992 29.8029   1
   0   6  -4-6.17082 31.1656   5
   0   6   4-26.3477 36.0125   1
   0   6  -4-34.6971 31.1986   1
   0  -6   5 754.193 114.261   1
   0   6   5 662.057 119.384   1
   0  -6  -5 749.255 120.525   1
   0   6  -5 829.872 144.121   5
   0   6  -5 732.721 102.060   1
   0   6   6 1852.61 208.685   1
   0  -6  -6 3116.34 257.639   1
   0  -6   6 2348.10 217.510   1
   0   6  -6 3457.71 299.237   5
   0   6  -6 1431.04 151.311   1
   0  -6  -7 23.8780 32.3865   1
   0  -6   7-35.6925 35.8374   1
   0   6  -7 52.9493 36.2407   1
   0   6  -7 4.81903 37.5201   5
   0  -6  -8 205.723 67.2978   1
   0   6  -8 136.233 41.3237   1
   0  -6   8 200.234 64.1966   1
   0   6  -8 274.812 90.2043   5
   0  -6   8 79.5599 42.0216   4
   0  -6  -9 2556.35 246.057   1
   0  -6   9 2369.15 221.624   1
   0   6  -9 1533.23 159.128   1
   0   6  -9 2996.03 274.380   5
   0  -6   9 2488.30 248.695   4
   0   6 -10 105.015 40.6579   1
   0  -6  10 17.0291 24.8322   1
   0   6 -10 64.6749 54.6804   5
   0  -6  10 9.61920 30.1654   4
   0  -6  11 2052.96 205.255   1
   0   6 -11 1838.33 185.712   1
   0   6 -11 1910.87 218.057   5
   0  -6  11 1890.11 218.868   4
   0  -6  12 1080.24 156.847   1
   0   6 -12 1329.61 183.688   5
   0  -6  12 1287.43 184.309   4
   0  -6  13 11.0260 26.9195   1
   0   6 -13 66.3328 49.2539   5
   0  -6  13 39.6733 33.3232   4
   0  -6  14 283.745 82.7983   1
   0   6 -14 218.063 75.2969   5
   0  -6  14 232.244 80.7341   4
   0  -6  15 98.0708 55.0813   1
   0   6 -15 283.814 88.5986   5
   0  -6  15 316.347 95.6922   4
   0  -6  16 219.664 79.6532   1
   0   6 -16 462.694 112.210   5
   0  -6  16 240.498 92.7388   4
   0  -6  17 183.673 69.7750   1
   0   6 -17 256.994 88.6148   5
   0  -6  17 146.079 69.9862   4
   0  -6  18 68.6201 62.1556   1
   0   6 -18 179.333 82.6336   5
   0  -6  18 31.6978 37.2850   4
   0  -6  19 453.850 115.590   1
   0  -6  19 459.633 136.790   4
   0   6 -19 346.948 105.016   5
   0  -6  20 36.0141 37.9408   1
   0  -6  21-5.08210 32.6685   1
   0  -7   0 568.473 110.270   2
   0  -7   0 396.389 95.8359   1
   0   7   0 649.288 148.663   5
   0   7   0 288.431 78.6713   1
   0  -7  -1 509.429 93.7358   2
   0  -7  -1 439.999 98.5295   1
   0  -7   1 356.680 88.9580   1
   0  -7   1 558.874 106.153   2
   0   7  -1 510.193 121.339   5
   0   7   1 464.437 94.3489   1
   0   7  -1 408.712 82.9317   1
   0  -7   2 122.846 58.4213   1
   0  -7   2-15.0785 47.5777   2
   0  -7  -2 24.0027 23.7126   1
   0   7  -2 121.973 69.8613   5
   0   7  -2 42.8280 21.1477   1
   0   7   2 113.336 64.7300   1
   0  -7   3 103.047 23.2542   2
   0  -7   3 102.166 40.7625   1
   0  -7  -3-6.01517 37.5776   1
   0   7  -3 61.9333 42.7018   5
   0   7   3 63.3082 44.1106   1
   0   7  -3 122.324 45.9307   1
   0  -7   4-13.0238 52.8553   2
   0  -7   4-18.7692 32.8744   1
   0  -7  -4-6.58516 41.2862   1
   0   7  -4-27.4663 51.4404   5
   0   7  -4-25.4876 29.5174   1
   0  -7  -5 161.899 63.8164   1
   0  -7   5 217.601 83.2963   2
   0  -7   5 256.009 79.9884   1
   0   7  -5 349.790 104.058   5
   0   7  -5 195.032 65.5171   1
   0  -7  -6 7.15184 26.7833   1
   0  -7   6 6.26329 44.3199   1
   0   7  -6-16.3221 38.2691   1
   0   7  -6 50.2694 56.1713   5
   0  -7  -7 2263.65 2359.78   1
   0  -7   7 2002.10 2100.61   1
   0   7  -7 2241.49 2564.75   5
   0  -7   7 1438.16 1957.90   4
   0  -7  -8 415.551 108.004   1
   0   7  -8 262.718 77.8265   1
   0  -7   8 241.347 69.9878   1
   0   7  -8 394.016 105.969   5
   0  -7   8 206.551 74.6468   4
   0  -7  -9 109.236 43.2949   1
   0  -7   9 48.0827 30.1906   1
   0   7  -9 150.781 68.9456   5
   0  -7   9 97.3124 49.9638   4
   0  -7  10 843.741 137.903   1
   0   7 -10 736.590 143.318   5
   0  -7  10 758.057 145.127   4
   0  -7  11-34.2737 28.3987   1
   0  -7  11 38.8336 39.7692   4
   0  -7  12 75.5044 53.3125   1
   0   7 -12 91.3070 48.2075   5
   0  -7  12-14.0810 43.7828   4
   0   7 -13-21.5696 36.0713   5
   0  -7  13 13.9522 25.0716   4
   0  -7  14 475.641 113.709   1
   0   7 -14 530.010 127.753   5
   0  -7  14 434.062 113.843   4
   0  -7  15-25.1659 44.7162   1
   0   7 -15-49.0072 42.5150   5
   0  -7  16-11.9622 40.4947   1
   0   7 -16 35.0863 44.2812   5
   0  -7  16 79.9877 58.2598   4
   0  -7  17 38.0631 44.1133   1
   0  -7  18-19.9023 37.7951   1
   0  -7  19-83.1056 59.3917   1
   0  -8   0 447.168 106.564   1
   0  -8   0 545.987 111.209   2
   0   8   0 615.853 152.279   5
   0  -8  -1-24.5991 42.4617   1
   0  -8   1-4.01915 34.4527   1
   0  -8  -1-30.4382 34.2462   2
   0  -8   1 114.388 54.5790   2
   0   8   1 6.38706 50.1959   5
   0   8  -1-6.72383 60.6328   5
   0  -8  -2-14.8021 22.7091   1
   0  -8   2 33.2836 30.1651   1
   0  -8   2 11.0481 28.8865   2
   0   8  -2 15.7564 56.3925   5
   0  -8   3 78.4205 35.8909   1
   0  -8  -3 141.606 53.1949   1
   0  -8   3 97.2876 50.8488   2
   0   8  -3 105.960 47.9080   5
   0  -8   4 72.8797 45.1269   1
   0  -8  -4 93.2825 42.5828   1
   0  -8   4 29.1133 24.0628   2
   0   8  -4 97.9161 71.4358   5
   0  -8   5 11.6665 31.9054   2
   0  -8   5 170.269 66.4322   1
   0  -8  -5 98.5985 47.7662   1
   0   8  -5 241.930 94.4347   5
   0  -8   6 696.485 148.736   2
   0  -8   6 680.270 131.005   1
   0  -8  -6 829.401 150.634   1
   0   8  -6 719.487 161.059   5
   0  -8   7 37.6317 46.6385   2
   0  -8  -7 48.4873 41.7439   1
   0  -8   7 89.3050 51.2867   1
   0   8  -7 91.5481 65.5467   5
   0  -8   7 25.5688 32.6793   4
   0  -8   8 1646.88 202.187   1
   0  -8   8 1861.27 261.844   2
   0  -8  -8 2000.66 239.164   1
   0   8  -8 1844.50 245.634   5
   0  -8   8 1349.58 205.586   4
   0  -8   9-37.9946 41.5815   1
   0   8  -9 74.4154 49.1499   5
   0  -8   9-30.0470 49.0227   4
   0  -8  10 79.9558 41.5539   1
   0   8 -10 178.940 86.1829   5
   0  -8  10 214.103 77.9990   4
   0  -8  11 34.6213 28.6516   1
   0   8 -11 29.0808 40.7120   5
   0  -8  12 183.778 73.5546   1
   0   8 -12 248.565 100.415   5
   0  -8  12 165.255 81.4692   4
   0  -8  13 115.849 61.9147   1
   0   8 -13 107.143 67.9319   5
   0  -8  13 46.7604 34.3456   4
   0  -8  14 146.225 71.4254   1
   0  -9   0 10.3930 23.0601   1
   0   9   0-63.1033 77.9893   5
   0  -9   1 96.9818 51.6245   1
   0  -9  -1 193.834 70.8470   1
   0  -9   1 112.195 58.9464   2
   0   9   1 115.904 66.7845   5
   0   9  -1-2.10807 51.9495   5
   0  -9   2 64.9121 38.8922   2
   0  -9   2 136.157 60.8602   1
   0  -9  -2 78.2138 64.5811   1
   0   9   2 174.013 91.6626   5
   0   9  -2 187.099 83.2491   5
   0  -9   3 95.9540 58.1910   2
   0  -9   3 13.9130 34.8804   1
   0  -9  -3 23.8154 31.1382   1
   0   9  -3 169.939 78.6688   5
   0  -9   4 16.4920 29.2459   2
   0  -9   4 94.1575 69.5256   1
   0  -9  -4 29.6061 32.4276   1
   0   9  -4 41.3444 63.4996   5
   0  -9  -5 111.097 57.4978   1
   0  -9   5 62.5296 22.5463   1
   0  -9   5 45.9900 33.9883   2
   0   9  -5 112.114 85.0623   5
   0  -9   5-13.4496 32.0041   4
   0  -9   6 129.024 81.6958   2
   0  -9   6 153.499 61.6532   1
   0  -9  -6 131.154 68.3329   1
   0   9  -6 144.934 75.6783   5
   0  -9   6 121.812 61.5756   4
   0  -9   7 12.9351 32.8253   2
   0  -9   7 26.1878 31.7918   1
   0  -9  -7 15.2757 52.1237   1
   0   9  -7 50.8743 57.7023   5
   0  -9   7-98.1802 61.5447   4
   0  -9   8-4.93912 35.8078   1
   0  -9   8 11.3754 34.4783   2
   0   9  -8 21.8936 43.3442   5
   0  -9   8-1.72220 26.6723   4
   0  -9   9 263.394 110.245   2
   0  -9  10 178.419 100.233   2
   0  -9  11 55.3072 51.2332   2
   0  -9  12 180.706 99.6551   2
   0 -10  -2 36.0452 59.0735   1
   0 -10  -3 40.1606 48.3921   1
   0 -10   3 61.8339 70.4617   4
   0 -10  -4 113.360 69.2757   1
   0 -10  -5 146.809 91.0569   1
   0 -10  -6 62.4343 60.9332   1
   0 -10  -7-39.0718 46.9597   1
   0 -10   7 25.3425 79.8673   2
   0 -10   8-31.1228 74.0969   2
  -1   0  24 149.938 79.9665   1
  -1   0  23-19.6074 27.0662   1
  -1   0  22 15.3416 49.5830   1
  -1   0  21 1712.75 225.161   1
  -1   0  20 13.2805 44.8379   1
   1   0 -20 28.4924 15.7590   6
  -1   0  19 1131.12 171.245   1
   1   0 -19 1226.30 101.755   6
  -1   0  18 13.3134 19.4174   1
   1   0 -18-5.28067 12.6913   6
  -1   0  17 23.0749 43.7086   1
   1   0 -17-18.0476 16.1512   6
  -1   0  16 6.92597 29.2286   1
   1   0 -16-4.29645 10.1036   6
  -1   0  15 4.27818 23.7058   1
   1   0 -15 5.79987 8.35530   6
  -1   0  14 35.3300 34.8979   1
   1   0 -14-6.05893 10.7288   6
  -1   0  14 1.15922 16.1931   5
  -1   0  13 124.976 53.6725   1
   1   0 -13 261.054 39.8389   6
  -1   0  13 205.255 51.6952   5
  -1   0  12-1.92957 30.8763   1
  -1   0  12-31.2309 31.9939   5
   1   0 -12-15.5717 22.3741   4
  -1   0  11 8.39038 18.3262   1
   1   0 -11 4.88017 9.47212   4
  -1   0  11 0.87428 14.7626   5
  -1   0  10 22.0999 27.5312   1
  -1   0  10 10.8128 17.1710   5
   1   0 -10-11.7729 21.3103   4
  -1   0   9 13588.6 488.788   1
  -1   0   9 15287.4 465.585   5
   1   0  -9 16173.5 435.911   4
  -1   0   8 36.7683 26.0943   1
  -1   0   8 1.97823 16.2702   5
   1   0  -8 17.9527 12.1641   4
  -1   0   7 539.262 77.6653   1
  -1   0   7 773.611 76.6027   5
   1   0  -7 604.007 58.9843   4
  -1   0   6 2.24953 17.5084   1
   1   0  -6-2.49896 7.41955   4
  -1   0   6-15.9447 16.0138   5
  -1   0   5 2634.76 139.147   1
  -1   0   5 2901.04 134.688   5
  -1   0   5 2333.74 98.9719   4
   1   0  -5 2607.04 108.768   4
  -1   0   4-9.07447 12.3498   1
   1   0  -4-8.08947 8.22174   4
  -1   0   4 12.7527 8.60640   4
  -1   0   4 20.0899 22.3467   5
   1   0   3 16132.3 353.365   5
  -1   0  -3 16229.1 354.325   5
  -1   0  -4 9.11044 9.01677   6
   1   0   4 7.07550 19.0152   5
  -1   0  -4 21.5570 13.3279   5
   1   0   5 2268.07 112.067   5
   1   0   6 8.53144 13.4859   5
   1   0   7 3758.96 173.974   5
  -1   0  -7 3874.23 146.773   6
  -1   0  -7 4015.77 173.552   4
  -1   0  -8 5.71579 7.43541   6
   1   0   8 15.1503 22.0499   5
  -1   0  -8 25.3890 22.3880   4
   1   0   9 2988.13 190.347   1
   1   0   9 3099.51 172.528   5
  -1   0  -9 2881.50 134.199   6
  -1   0  -9 2371.56 145.968   4
   1   0  10-9.24402 19.5631   1
  -1   0 -10 17.1373 13.5914   6
  -1   0 -10 12.8584 19.8275   4
   1   0  10 21.8658 25.3817   5
   1   0  11 3116.75 217.911   1
   1   0  11 3459.66 202.654   5
  -1   0 -11 2895.72 147.509   6
  -1   0 -11 3195.21 189.408   4
   1   0  12-50.5803 32.6275   1
  -1   0 -12 11.6198 17.8406   6
  -1   0 -12-7.58282 10.3642   4
   1   0  12 31.6410 28.3005   5
   1   0  13 697.250 111.599   1
   1   0  13 907.720 111.558   5
  -1   0 -13 885.058 81.5543   6
  -1   0 -13 690.810 92.9670   4
   1   0  14 9.84888 23.4045   1
  -1   0 -14-2.27830 9.58484   6
   1   0  14 34.5286 31.6987   5
  -1   0 -14 18.5566 17.6542   4
   1   0  15 3355.27 263.009   1
  -1   0 -15 2964.22 167.942   6
   1   0  15 3244.99 234.435   5
  -1   0 -15 2880.86 214.083   4
   1   0  16 27.5789 24.1148   1
  -1   0 -16 21.7924 20.3755   6
  -1   0 -16 12.6751 20.9561   4
   1   0  17 6625.90 409.186   1
  -1   0 -17 6929.41 363.195   4
   1   0  18 3.51449 25.6601   1
  -1   0 -18 9.82056 18.2157   4
   1   0  19 1212.52 175.322   1
   1   0  20-23.5574 35.5369   1
   1   0  21 247.895 88.1639   1
   1   0  22 27.5470 35.9429   1
   1   0  23 171.999 78.7846   1
   1   0  24 2.34372 47.1273   1
  -1  -1  24-163.703 78.8758   1
  -1   1  23 41.8939 48.2077   1
  -1  -1  23 19.0888 53.0192   1
  -1  -1  22-58.6358 47.1070   1
  -1   1  22 26.1799 43.0206   1
  -1   1  21 212.503 83.1738   1
  -1  -1  21 149.468 65.7553   1
   1   1 -21 224.528 52.2098   6
  -1  -1  20-11.8474 23.5357   1
  -1   1  20-4.83884 36.7562   1
  -1   1  19 203.507 102.722   1
  -1  -1  19 273.910 86.8956   1
  -1   1  18 184.458 50.8112   1
  -1  -1  18 129.800 59.6411   1
  -1   1  17 152.467 60.3930   1
  -1  -1  17 185.983 59.3393   1
   1  -1 -17 144.189 41.9879   4
  -1  -1  16 875.104 135.082   1
  -1   1  16 765.277 128.488   1
   1  -1 -16 653.459 90.3202   4
  -1   1  15 652.621 136.698   1
  -1  -1  15 832.429 121.311   1
   1  -1 -15 640.852 86.2087   4
  -1  -1  14 37.6562 36.4381   1
  -1   1  14 84.0238 45.2243   1
  -1  -1  14 99.3731 48.0760   5
   1   1 -14 19.1081 24.0044   5
   1  -1 -14 63.9533 23.4991   4
  -1   1  14 113.107 44.9550   5
  -1   1  13 636.110 102.719   1
  -1  -1  13 559.580 97.1411   1
  -1  -1  13 541.839 90.4210   5
   1   1 -13 429.511 79.6909   5
   1  -1 -13 519.361 70.3800   4
  -1   1  13 552.317 90.5805   5
  -1   1  12 7341.63 367.830   1
  -1  -1  12 7086.34 344.063   1
  -1  -1  12 7224.08 338.507   5
  -1   1  12 6718.08 331.472   5
   1   1 -12 6754.29 329.702   5
   1  -1 -12 7446.77 275.667   4
  -1   1  11 1864.21 179.673   1
  -1  -1  11 1995.27 167.993   1
  -1  -1  11 2006.28 159.902   5
  -1   1  11 1734.07 154.890   5
   1  -1 -11 1966.70 122.227   4
  -1  -1  11 1731.75 137.517   4
  -1  -1  10 6667.95 302.473   1
  -1  -1  10 6507.08 290.152   5
  -1   1  10 6760.92 302.083   5
  -1  -1  10 6330.25 264.573   4
   1  -1 -10 6817.52 230.514   4
  -1  -1   9 1871.03 142.780   1
  -1  -1   9 1764.40 138.519   5
  -1   1   9 1882.91 143.645   5
   1  -1  -9 1719.58 99.7620   4
  -1  -1   9 1840.72 128.815   4
  -1  -1   8 34850.3 794.494   1
  -1  -1   8 31426.8 770.776   5
   1  -1  -8 29809.4 662.896   4
  -1  -1   8 33422.4 757.359   4
   1   1  -7 5815.33 251.511   1
  -1  -1   7 5473.39 234.597   1
  -1  -1   7 5362.63 231.272   5
  -1  -1   7 5496.69 224.995   4
  -1  -1   6 2626.91 142.778   1
   1   1  -6 2315.79 143.543   1
  -1  -1   6 2489.34 140.114   5
  -1  -1   6 2424.45 134.271   4
  -1  -1   6 2381.63 81.9717   3
  -1  -1   5 32277.9 732.354   5
  -1  -1   5 33201.2 732.111   1
   1   1  -5 33356.1 737.085   1
  -1  -1   4 1486.46 94.1929   5
  -1  -1   4 1505.58 91.7042   1
   1   1  -4 1439.60 91.2507   1
  -1  -1   3 60687.0 1160.75   5
  -1  -1   3 65491.5 1160.88   1
  -1   1   2 14392.3 313.251   1
   1   1  -2 12963.8 303.865   1
  -1  -1   2 12888.7 319.586   5
  -1  -1  -2 1034.09 73.7505   1
  -1   1  -2 956.659 47.7909   1
   1  -1   2 927.018 49.0467   1
   1  -1   2 907.395 64.3726   5
  -1   1  -2 955.708 63.9964   5
  -1   1  -2 1034.23 43.2951   3
  -1   1  -2 921.877 67.3873   4
  -1  -1  -3 7489.98 238.308   1
   1  -1   3 5936.76 188.145   1
  -1   1  -3 6536.53 191.417   1
  -1   1  -3 7321.78 211.912   5
   1  -1   3 7254.66 217.235   5
  -1   1  -3 7350.32 231.163   4
  -1  -1  -4 7764.80 264.229   1
  -1   1  -4 7633.16 235.811   1
   1  -1   4 7846.96 230.099   1
  -1   1  -4 7502.97 229.060   5
   1  -1   4 7450.84 235.843   5
  -1   1  -4 7499.12 248.805   4
   1  -1   5 2312.33 120.476   1
  -1   1  -5 2247.52 119.539   1
  -1   1  -5 2232.78 114.272   5
   1  -1   5 2225.57 119.245   5
   1   1   5 2265.94 93.7556   6
  -1   1  -5 2207.98 129.121   4
   1  -1   5 2187.24 123.217   4
   1  -1   6 7682.67 283.390   1
  -1   1  -6 9490.77 289.838   5
   1  -1   6 9389.49 299.614   5
   1   1   6 9248.13 239.232   6
  -1   1  -6 10050.4 320.800   4
   1  -1   6 9830.74 309.020   4
   1  -1   7 6283.46 246.777   1
   1  -1   7 5339.89 227.629   5
   1   1   7 5740.93 178.105   6
  -1   1  -7 5740.38 222.604   5
  -1   1  -7 5882.03 244.339   4
   1  -1   7 6013.80 237.893   4
   1  -1   8 795.407 92.4857   1
   1  -1   8 1037.96 94.8619   5
  -1   1  -8 967.447 90.9426   5
  -1   1  -8 1014.20 100.569   4
   1  -1   9 188.548 49.1610   1
   1  -1   9 151.004 38.8532   5
  -1   1  -9 187.859 43.7635   4
  -1   1  -9 205.062 45.1812   5
   1   1   9 101.958 26.7455   5
   1  -1  10 715.743 95.6826   1
  -1   1 -10 720.301 87.3545   5
   1   1  10 724.693 87.9759   5
   1  -1  10 757.551 92.2927   5
  -1   1 -10 746.545 93.3740   4
   1  -1  11 1962.28 185.610   1
   1  -1  11 2110.58 160.971   5
   1   1  11 2193.74 166.750   5
  -1   1 -11 2106.68 160.718   5
  -1   1 -11 2036.23 165.222   4
   1  -1  12 61.5504 29.1366   1
   1  -1  12 126.030 41.3086   5
   1   1  12 156.046 47.3910   5
  -1   1 -12 75.2740 23.0181   5
  -1   1 -12 114.145 40.8628   4
  -1  -1 -12 110.677 34.0537   4
   1   1  13 348.234 84.0513   1
   1  -1  13 73.9712 65.6758   1
   1  -1  13 300.960 64.7475   5
   1   1  13 339.840 69.3758   5
  -1   1 -13 243.268 54.6825   5
  -1   1 -13 366.566 73.9700   4
  -1  -1 -13 297.093 55.4088   4
   1   1  14 49.7299 47.8751   1
   1   1  14 76.2953 58.0798   1
   1  -1  14 15.2108 23.6041   1
   1  -1  14-5.15711 16.0466   5
  -1  -1 -14 13.9563 13.0676   4
   1   1  14 14.5881 15.8304   5
  -1   1 -14-10.9948 15.8836   4
   1   1  15 161.377 70.8495   1
   1  -1  15 272.049 75.6048   1
   1  -1  15 248.152 68.0309   5
   1   1  15 242.655 62.3561   5
  -1  -1 -15 178.239 49.7528   4
   1  -1  16 1787.72 192.593   1
   1   1  16 1860.91 209.116   1
  -1  -1 -16 1883.07 163.862   4
   1  -1  17 36.9097 30.7570   1
   1   1  17 49.3903 50.8783   1
  -1   1 -17 35.5635 22.8877   6
  -1  -1 -17 73.0426 39.8318   4
   1   1  18 429.784 106.373   1
   1  -1  18 447.691 105.605   1
  -1   1 -18 356.744 67.0783   6
  -1  -1 -18 278.818 70.9302   4
   1   1  19 165.752 72.1205   1
   1  -1  19 53.4286 70.2790   1
  -1   1 -19 90.2760 35.3110   6
  -1  -1 -19 119.703 47.8839   4
   1   1  20 204.768 82.3284   1
   1  -1  20 130.484 63.2953   1
  -1   1 -20 104.382 37.9643   6
   1  -1  21 163.144 70.6024   1
   1   1  21 252.842 93.4658   1
  -1   1 -21 128.345 42.3451   6
   1   1  22 37.0419 53.3797   1
   1  -1  22 34.9986 39.5135   1
   1   1  23 18.2563 51.2411   1
   1  -1  23 18.8145 31.9805   1
   1  -1  24-53.8775 50.9193   1
  -1  -2  24 291.943 105.071   1
  -1   2  23-24.2418 38.8964   1
  -1  -2  23-75.4663 57.9612   1
  -1   2  22 87.3652 72.8293   1
  -1  -2  22 37.5642 46.4369   1
   1   2 -22 79.8862 38.4251   6
  -1   2  21 215.655 84.2078   1
  -1  -2  21 98.6949 66.4770   1
  -1  -2  20 5.88085 25.2939   1
  -1   2  20-7.87402 29.9042   1
  -1   2  19 267.753 93.9392   1
  -1  -2  19 130.423 61.4812   1
   1  -2 -19 103.331 34.7743   4
  -1  -2  18 438.750 149.880   1
  -1   2  18 1107.29 176.174   1
   1   2 -18 1231.70 166.981   5
   1  -2 -18 1175.46 123.452   4
  -1  -2  18 1127.74 60.6637   3
  -1  -2  17-51.9799 44.4550   1
  -1   2  17 22.2241 30.9066   1
  -1  -2  17 29.6425 11.2496   3
   1  -2 -17 5.83031 15.8055   4
   1   2 -17 41.6225 17.0872   5
  -1  -2  16 1652.63 182.287   1
  -1   2  16 1204.11 184.547   1
   1   2 -16 1451.55 170.927   5
   1  -2 -16 1365.65 122.526   4
  -1  -2  16 1162.32 60.9546   3
  -1  -2  15 185.112 61.3278   1
  -1   2  15 290.041 82.8868   1
   1   2 -15 202.641 55.3393   5
   1  -2 -15 163.368 42.4857   4
  -1  -2  15 144.408 19.5176   3
  -1  -2  14 307.842 76.8750   1
  -1   2  14 222.850 73.6114   1
  -1  -2  14 404.932 88.0203   5
   1  -2 -14 460.769 62.9345   4
  -1  -2  14 273.920 64.7473   4
  -1   2  14 547.444 98.1877   5
  -1  -2  14 479.582 32.7509   3
   1   2 -14 455.930 89.2049   5
  -1   2  13-16.1333 20.2291   1
  -1  -2  13-6.74454 20.6155   1
  -1  -2  13-29.2426 21.5985   5
  -1  -2  13-1.29492 4.49832   3
   1   2 -13-2.17194 28.4698   5
  -1  -2  13-26.9897 24.6222   4
   1  -2 -13 14.6661 14.0408   4
  -1   2  12 1839.27 188.438   1
  -1  -2  12 2072.38 175.534   1
   1   2 -12 1733.55 173.475   1
  -1  -2  12 1859.68 176.147   5
   1   2 -12 1828.08 162.335   5
  -1  -2  12 1791.63 158.848   4
   1   2 -11 269.468 65.5113   1
  -1  -2  11 387.048 77.2608   1
  -1  -2  11 330.278 70.1302   5
   1   2 -11 355.634 69.9056   5
  -1  -2  11 352.458 67.0069   4
   1   2 -10 4835.97 285.384   1
  -1  -2  10 5703.52 283.676   1
  -1  -2  10 5127.55 283.022   5
  -1  -2  10 5622.04 277.974   4
   1   2  -9 2164.97 162.701   1
  -1  -2   9 2202.04 158.113   1
  -1  -2   9 2044.70 163.521   5
  -1  -2   9 1578.18 141.825   4
  -1  -2   8 20085.3 551.284   1
   1   2  -8 17374.6 539.079   1
  -1   2   8 19460.9 392.381   6
  -1  -2   8 17206.9 549.857   5
  -1  -2   8 16886.7 542.773   4
   1   2  -7 873.897 90.9155   1
  -1  -2   7 805.905 87.1462   1
  -1  -2   7 684.606 87.1109   5
  -1  -2   7 741.359 89.0552   4
  -1   2   6 14065.2 462.834   1
  -1  -2   6 13019.9 432.128   5
   1   2  -6 13739.1 412.883   1
  -1  -2   6 13981.1 413.125   1
  -1   2   5 5055.43 228.216   1
  -1  -2   5 4812.32 228.750   5
  -1  -2   5 4620.33 201.669   1
   1   2  -5 4747.87 206.453   1
   1  -2  -4 11615.3 371.200   1
  -1   2   4 12078.8 383.263   1
  -1  -2   4 12878.9 404.099   5
  -1  -2   4 13841.1 375.882   1
   1   2  -4 13619.1 366.398   1
   1  -2  -3 26112.9 608.860   1
  -1   2   3 24391.2 613.415   1
  -1  -2   3 25396.8 649.843   5
  -1  -2   3 27586.9 617.869   1
   1   2  -3 26591.1 599.997   1
   1   2  -2 274317. 4870.10   1
  -1  -2   2 268342. 4887.57   1
   1  -2  -2 282266. 4874.61   1
  -1   2   2 285598. 4888.59   1
  -1   2   1 28671.2 675.615   2
   1   2  -1 33009.7 708.793   1
  -1   2   1 34297.9 693.565   1
   1  -2  -1 29425.1 671.792   1
  -1  -2   1 31078.0 714.413   1
   1  -2  -1 33143.4 688.442   2
  -1   2   0 80458.0 1609.30   1
   1  -2   0 76460.8 1641.51   2
   1  -2   0 88106.3 1616.91   1
  -1  -2   0 96396.1 1691.78   1
   1   2   0 90388.4 1679.05   1
  -1   2  -1 25861.7 566.514   1
   1  -2   1 26091.3 574.792   1
   1   2   1 26763.1 637.611   1
   1   2   2 1943.15 127.118   1
  -1  -2  -2 2000.36 130.221   1
   1  -2   2 2256.66 105.396   1
  -1   2  -2 2084.13 133.817   5
  -1   2  -2 2205.71 96.3398   1
  -1  -2  -3 10.5471 15.4544   1
   1   2   3 48.1762 23.7481   1
  -1   2  -3 2.30977 7.03086   1
   1  -2   3 15.6044 12.3984   1
   1  -2   3 45.5080 21.0534   5
  -1   2  -3 21.9111 14.0163   5
   1   2   4 44483.9 972.802   1
  -1  -2  -4 36448.8 920.495   1
   1  -2   4 44475.5 859.556   1
  -1   2  -4 39745.1 847.565   1
  -1   2  -4 41582.2 920.216   5
   1  -2   4 41197.9 938.851   5
  -1   2  -4 41807.6 782.988   3
   1   2   5 2683.77 178.080   1
  -1  -2  -5 2343.11 160.942   1
  -1   2  -5 2903.87 158.281   5
   1  -2   5 2555.05 160.268   5
   1  -2   5 2564.65 133.439   1
  -1   2  -5 2861.37 136.422   1
  -1  -2  -6 1462.28 132.651   1
   1  -2   6 1207.17 93.8345   1
  -1   2  -6 1431.67 102.825   1
   1  -2   6 1459.11 121.852   5
  -1   2  -6 1245.56 107.971   5
  -1   2  -7-4.79595 14.7937   1
   1  -2   7-5.94138 22.4819   1
   1  -2   7 21.2505 18.4004   5
  -1   2  -7 22.6053 22.4757   5
  -1   2  -8 15.0762 16.3898   1
   1  -2   8 47.1656 21.3609   1
   1   2   8 34.0688 13.7705   6
  -1   2  -8-13.6903 19.0395   5
   1  -2   8 15.4262 15.0137   5
  -1   2  -9 812.591 106.744   1
   1  -2   9 1795.38 138.195   1
   1   2   9 1543.73 90.9536   6
   1  -2   9 1635.12 140.657   5
  -1   2  -9 1522.17 125.748   5
   1  -2   9 1458.15 133.669   4
   1  -2  10 3913.83 223.216   1
   1  -2  10 3583.06 229.133   5
  -1   2 -10 3800.41 213.539   5
   1   2  10 3641.57 150.610   6
   1  -2  10 3598.67 218.481   4
   1  -2  11 295.864 62.5653   1
   1  -2  11 275.486 65.2351   5
   1  -2  11 242.996 62.9493   4
  -1   2 -11 267.075 57.0774   5
   1  -2  11 184.649 17.2852   3
   1  -2  12 13235.6 463.079   1
  -1   2 -12 11826.0 432.646   5
   1  -2  12 11529.7 461.304   5
   1   2  13 206.048 73.0920   1
   1  -2  13 253.876 64.7752   1
   1  -2  13 143.943 46.1487   5
  -1   2 -13 150.312 48.4495   5
   1  -2  14 3958.80 265.440   1
   1  -2  14 3677.21 266.882   5
   1   2  14 3280.64 243.002   5
  -1   2 -14 4255.45 270.669   5
   1  -2  15 163.330 52.8718   1
  -1  -2 -15 151.710 43.4308   4
  -1   2 -15 170.740 54.5303   5
   1  -2  16 340.309 76.6048   1
  -1   2 -16 236.977 70.1496   5
  -1  -2 -16 295.200 61.7560   4
   1   2  17 33.9589 25.9549   1
   1  -2  17 2.50951 33.4317   1
  -1   2 -17 5.39008 18.4922   5
  -1  -2 -17 46.4293 26.8677   4
   1  -2  18 838.045 138.644   1
   1   2  18 1087.93 174.223   1
  -1   2 -18 840.094 136.368   5
  -1  -2 -18 915.449 116.211   4
   1  -2  19 47.7413 54.3174   1
   1   2  19 225.322 84.3703   1
  -1  -2 -19 282.680 69.2514   4
   1  -2  20 1646.80 209.552   1
   1   2  20 1401.76 209.738   1
  -1   2 -20 1478.99 153.141   6
   1   2  21 168.227 86.3402   1
   1  -2  21 33.6065 30.9623   1
  -1   2 -21 125.180 49.8906   6
   1   2  22 214.107 82.2049   1
   1  -2  22 105.892 62.1370   1
  -1   2 -22 90.2510 41.1973   6
   1   2  23-21.0715 29.8906   1
   1  -2  23 29.5558 49.2047   1
   1  -2  24 14.0020 29.8630   1
  -1  -3  23 54.2439 47.1310   1
  -1  -3  22 58.1367 55.8134   1
  -1   3  22 92.0526 67.1016   1
  -1   3  21 84.8702 51.1557   1
  -1  -3  21 43.7560 45.9789   1
   1   3 -21 135.728 74.7178   5
  -1   3  20 141.134 66.9774   1
  -1  -3  20 79.0392 56.7496   1
   1   3 -20 287.568 88.5289   5
  -1  -3  19 86.0902 59.6278   1
  -1   3  19 80.5372 60.2426   1
   1   3 -19 29.9419 30.3276   5
  -1  -3  18 0.60539 31.3354   1
  -1   3  18 27.4295 30.4896   1
   1   3 -18 25.8800 32.5955   5
  -1   3  17 43.9651 43.2868   1
  -1  -3  17-30.9157 32.8738   1
   1   3 -17-16.5849 25.8242   5
   1  -3 -17 23.6555 19.8381   4
  -1  -3  16-20.0515 34.4276   1
  -1  -3  16 9.28457 17.6841   4
   1   3 -16 47.9715 32.9254   5
   1  -3 -16 46.9881 22.7549   4
  -1  -3  15 4028.67 288.235   1
   1   3 -15 3630.40 269.336   5
   1  -3 -15 3526.84 185.423   4
  -1  -3  15 3794.61 270.613   4
  -1  -3  14 123.671 64.5270   1
   1   3 -14 102.464 56.8883   1
   1   3 -14 139.199 54.1863   5
  -1  -3  14 90.7480 48.5302   4
   1   3 -13 416.288 102.388   1
  -1  -3  13 645.916 106.597   1
  -1  -3  13 598.523 98.7681   4
   1   3 -13 557.046 99.4595   5
  -1   3  12 1427.27 178.456   1
  -1  -3  12 1272.86 149.465   1
   1   3 -12 1112.40 147.423   1
   1   3 -12 1207.69 138.445   5
  -1   3  12 1474.64 72.6528   6
  -1  -3  12 1457.89 170.025   5
  -1  -3  12 1418.24 152.789   4
  -1   3  11 204.835 61.6761   1
  -1  -3  11 186.554 55.1939   1
   1   3 -11 169.839 57.7638   1
   1   3 -11 150.644 48.8163   5
  -1  -3  11 212.981 63.9408   5
  -1   3  11 188.739 25.7245   6
  -1  -3  11 152.036 46.9559   4
  -1   3  10-13.5601 35.3293   1
   1   3 -10-9.79922 13.5955   1
  -1  -3  10 37.7288 36.0516   1
  -1  -3  10 25.8103 28.5367   5
   1   3 -10 26.8177 28.5591   5
  -1  -3  10-4.94210 33.9795   4
  -1   3   9 699.143 109.321   1
   1   3  -9 666.503 93.1078   1
  -1  -3   9 867.818 105.150   1
  -1  -3   9 711.442 106.716   5
  -1  -3   9 751.803 104.631   4
  -1   3   8 2510.76 203.123   1
  -1  -3   8 2291.23 192.849   5
   1   3  -8 2703.34 176.975   1
  -1  -3   8 2344.98 165.567   1
  -1   3   7-38.7831 34.0446   1
  -1  -3   7 33.3393 17.7491   5
  -1  -3   7 33.3072 21.6787   1
   1   3  -7-1.79482 22.7023   1
  -1   3   6 170.814 48.4277   1
  -1  -3   6 58.9135 34.0102   1
   1   3  -6 241.067 49.7236   1
  -1  -3   6 107.132 41.4609   5
  -1   3   5 6287.94 297.032   1
   1  -3  -5 5759.38 273.222   1
  -1  -3   5 7525.83 288.935   1
   1   3  -5 7085.08 270.703   1
  -1  -3   5 6702.54 324.876   5
  -1   3   5 5996.05 221.081   2
  -1  -3   4 23942.0 581.962   1
   1  -3  -4 25572.3 605.663   1
  -1   3   4 24627.0 624.470   1
  -1  -3   4 25389.1 676.648   5
   1   3  -4 25089.2 564.925   1
   1   3  -3 1853.77 127.722   1
  -1  -3   3 1934.47 141.364   1
  -1   3   3 1840.90 140.049   1
  -1   3   3 2199.74 124.606   2
   1  -3  -3 2232.26 149.080   1
   1   3  -2 1544.30 116.757   1
  -1  -3   2 1534.70 130.048   1
   1  -3  -2 1733.52 123.077   1
  -1   3   2 1539.14 118.449   1
   1  -3  -2 1597.17 107.185   2
   1  -3  -1 3111.16 163.319   2
   1  -3  -1 2739.60 152.944   1
  -1  -3   1 2725.99 167.408   1
   1   3  -1 2744.53 160.834   1
  -1   3   1 2514.59 147.610   1
   1   3   0 155.305 42.0571   1
  -1   3   0 234.645 43.2306   1
   1  -3   0 200.885 42.0570   2
   1  -3   0 232.386 40.3302   1
  -1  -3   0 214.997 48.2846   1
  -1   3  -1 840.210 74.9089   1
   1  -3   1 786.563 74.3581   1
  -1  -3  -1 733.021 84.4175   1
   1   3   1 849.261 92.3909   1
  -1   3  -2 402.263 50.9932   1
   1  -3   2 391.134 55.6535   1
  -1  -3  -2 484.015 70.2069   1
   1   3   2 410.865 65.6116   1
  -1  -3  -2 380.802 41.4750   2
   1  -3   3 33.8928 22.0018   1
  -1   3  -3-10.2592 11.7759   1
   1   3   3 6.93186 22.0571   1
  -1  -3  -3 11.8938 15.8895   1
  -1   3  -4 5286.70 201.482   1
   1   3   4 4555.19 254.671   1
   1  -3   4 4172.75 192.278   1
  -1  -3  -4 4742.30 246.533   1
  -1  -3  -5 10169.0 402.629   1
   1   3   5 10644.3 422.385   1
   1  -3   5 9974.65 342.520   1
  -1   3  -5 10562.9 336.855   1
   1  -3   5 10876.2 427.235   5
  -1   3  -5 11484.4 281.231   3
  -1  -3  -6 5156.26 275.886   1
   1   3   6 5131.38 289.183   1
  -1   3  -6 4850.74 213.314   1
   1  -3   6 4546.01 211.281   1
  -1   3  -6 5101.56 263.955   5
   1  -3   6 5184.27 284.879   5
  -1   3  -6 5658.99 147.549   3
  -1   3  -7 9.97962 13.6976   1
   1  -3   7-5.45986 15.8435   1
  -1   3  -7-7.94343 15.4822   5
   1  -3   7-1.07962 23.5283   5
  -1   3  -8 9740.30 356.400   1
   1  -3   8 10216.6 357.773   1
   1  -3   8 9631.84 416.712   5
  -1   3  -8 9564.53 383.996   5
  -1   3  -9 5176.11 259.450   1
   1  -3   9 5407.75 261.669   1
   1  -3   9 5654.93 315.341   5
  -1   3  -9 5264.76 273.313   5
   1   3  10 148.611 59.6120   1
   1  -3  10 105.592 41.7219   1
  -1   3 -10 175.234 52.7411   1
   1  -3  10 155.097 53.5336   5
  -1   3 -10 179.691 54.7886   5
   1   3  10 121.697 28.3036   6
   1  -3  10 177.701 58.2608   4
   1   3  11 401.423 90.3347   1
   1  -3  11 480.499 82.7835   1
  -1   3 -11 393.770 76.1112   1
  -1   3 -11 373.211 71.3732   5
   1   3  11 307.565 44.0253   6
   1  -3  11 388.925 84.6266   5
   1  -3  11 379.501 79.7103   4
   1   3  12 157.342 74.4571   1
  -1   3 -12 108.333 53.1712   1
   1  -3  12 220.345 57.5853   1
   1   3  12 139.150 30.1261   6
   1  -3  12 290.868 74.7085   5
   1  -3  12 197.888 59.8388   4
  -1   3 -12 210.307 53.5002   5
   1  -3  13 36.4466 32.0871   1
   1  -3  13 31.6145 26.2536   5
   1   3  13 14.0815 8.74873   6
  -1   3 -13 33.8680 37.6195   5
   1  -3  13-32.8052 32.2672   4
   1  -3  14 1122.92 138.878   1
  -1   3 -14 1008.70 132.753   5
   1  -3  14 792.629 121.636   4
   1  -3  15 393.755 85.1558   1
  -1   3 -15 468.983 93.7337   5
   1  -3  16 17.8788 26.2337   1
  -1   3 -16 13.2731 16.8201   5
   1  -3  17-41.6026 47.3839   1
  -1   3 -17-10.8437 29.8978   5
   1  -3  18 451.338 105.346   1
  -1  -3 -18 374.272 75.1435   4
  -1   3 -18 524.274 106.626   5
   1   3  19 193.643 99.7823   1
   1  -3  19 208.995 69.8947   1
  -1   3 -19 234.275 76.8987   5
   1   3  20 168.228 85.7989   1
   1  -3  20 96.0220 54.5085   1
  -1   3 -20 130.358 61.4445   5
   1   3  21 11.2714 34.4964   1
   1  -3  21 75.5648 71.4734   1
  -1   3 -21 37.3864 49.1978   5
   1  -3  22 167.982 92.5883   1
   1   3  22 418.062 134.931   1
   1  -3  23 48.1664 46.8562   1
  -1   3 -23-54.8320 42.7043   6
   1  -3  24 12.0767 41.8722   1
  -1  -4  23 7.16121 29.0480   1
  -1  -4  22 33.4101 30.5697   1
   1   4 -22 13.5033 38.8271   5
  -1   4  21 624.065 159.246   1
  -1  -4  21 931.298 166.327   1
   1   4 -21 592.992 134.012   5
  -1  -4  20-87.5855 61.7302   1
  -1   4  20 4.66733 47.1001   1
   1   4 -20-57.2498 54.6032   5
  -1   4  19 721.104 161.848   1
  -1  -4  19 958.337 161.109   1
   1   4 -19 604.544 126.770   5
  -1  -4  18 349.885 96.0498   1
   1   4 -18 211.350 70.8591   5
  -1  -4  18 355.316 97.7919   4
  -1  -4  17 35.8409 44.7892   1
  -1  -4  17 27.3176 29.9902   4
   1   4 -17 31.6526 31.9517   5
  -1  -4  16 207.953 72.0272   1
  -1  -4  16 216.006 68.4062   4
   1   4 -16 234.139 70.9202   5
  -1  -4  15 247.660 77.1044   1
   1   4 -15 198.547 63.1045   5
  -1  -4  15 127.163 57.7279   4
  -1  -4  14-25.5371 33.7869   1
  -1   4  14 4.53685 7.66875   6
  -1  -4  14-31.2710 44.0226   4
   1   4 -14 8.58794 31.4189   5
   1   4 -13 1929.87 194.734   1
  -1  -4  13 1662.74 176.562   1
   1   4 -13 1719.81 180.465   5
  -1   4  13 1568.54 90.2814   6
  -1  -4  13 1504.95 177.610   4
   1   4 -12 783.931 126.624   1
  -1  -4  12 972.376 131.334   1
   1   4 -12 662.892 119.028   5
  -1  -4  12 916.586 136.318   4
  -1   4  11 37.8168 34.1005   1
  -1  -4  11 45.5714 39.2701   1
   1   4 -11 5.94757 20.3785   1
   1   4 -11 14.0396 23.0836   5
  -1  -4  11 16.2674 38.3925   4
  -1   4  10 75.3719 40.2085   1
   1   4 -10 22.4606 20.7544   1
  -1  -4  10 21.8154 26.5080   1
  -1  -4  10 34.3256 24.9931   5
   1   4 -10 74.7751 40.5218   5
  -1  -4  10 45.8452 31.2233   4
  -1   4   9 1484.51 173.217   1
  -1  -4   9 1385.83 139.215   1
   1   4  -9 1556.45 145.265   1
   1   4  -9 1360.67 150.079   5
  -1  -4   9 1436.86 174.325   5
  -1  -4   9 1301.31 154.306   4
  -1   4   8 809.050 123.548   1
  -1  -4   8 667.773 97.6863   1
   1   4  -8 731.897 102.704   1
   1   4  -8 736.992 108.673   5
  -1  -4   8 814.230 128.361   5
  -1   4   8 584.336 66.4186   2
  -1  -4   7 3629.68 229.377   1
  -1   4   7 3989.12 268.371   1
  -1   4   7 3554.78 172.831   2
  -1  -4   7 4419.52 300.487   5
   1   4  -7 3735.17 227.081   1
  -1   4   6 8574.11 410.080   1
  -1  -4   6 11183.9 407.577   1
   1  -4  -6 7585.96 363.691   1
  -1   4   6 10360.3 319.459   2
  -1  -4   6 9374.43 450.771   5
   1   4  -6 9211.56 359.441   1
   1   4  -5 34931.5 760.504   1
   1  -4  -5 31744.5 787.297   1
  -1   4   5 32022.3 828.529   1
   1  -4  -4 34046.3 883.899   1
  -1   4   4 32925.6 902.659   1
  -1  -4   4 33235.7 881.270   1
   1   4  -3 3069.16 186.613   1
   1  -4  -3 3415.44 206.043   1
  -1  -4   3 2703.90 189.858   1
  -1   4   3 2814.73 193.316   1
   1   4  -2 3581.61 206.811   1
   1  -4  -2 3897.04 219.692   1
  -1  -4   2 3530.38 216.747   1
  -1   4   2 3741.06 218.233   1
   1  -4  -2 3960.58 203.320   2
   1   4  -1 2452.86 171.794   1
  -1   4   1 1896.00 150.908   1
   1  -4  -1 2783.31 175.033   2
   1  -4  -1 2152.63 154.958   1
  -1  -4   1 2229.11 169.225   1
   1   4   0 4577.72 255.399   1
   1  -4   0 5281.83 249.336   1
   1  -4   0 5058.09 253.659   2
  -1  -4   0 4556.50 252.650   1
  -1   4   0 4460.22 225.995   1
  -1  -4  -1 3005.62 204.156   1
   1   4   1 2435.85 183.568   1
   1  -4   1 2224.71 174.715   2
  -1   4  -1 2380.53 151.707   1
   1  -4   1 2459.49 160.935   1
  -1  -4  -1 2262.83 144.873   2
   1   4   2 12.1556 24.9141   1
  -1   4  -2 26.6960 17.4387   1
   1  -4   2 35.9804 24.1303   1
  -1  -4  -2 7.40083 21.8995   1
  -1  -4  -2 21.2510 19.8278   2
  -1   4  -3 1203.31 101.713   1
   1   4   3 1257.35 135.562   1
   1  -4   3 1309.08 114.121   1
  -1  -4  -3 1283.72 133.142   1
  -1  -4  -3 1073.89 81.8114   2
   1  -4   4 3635.98 198.924   1
   1   4   4 3794.82 247.366   1
  -1  -4  -4 3743.60 240.461   1
  -1   4  -4 3703.17 183.843   1
  -1  -4  -5 6983.71 339.767   1
   1   4   5 6426.54 341.254   1
   1  -4   5 5755.08 264.141   1
  -1   4  -5 5781.39 247.878   1
  -1  -4  -6 20.6459 20.5652   1
   1   4   6-24.2264 36.7526   1
  -1   4  -6 25.3641 21.6513   1
   1  -4   6 27.0291 22.5015   1
  -1   4  -6 34.9676 41.9436   5
   1   4   7 1555.67 175.881   1
  -1  -4  -7 1665.67 168.078   1
   1  -4   7 1470.67 132.518   1
  -1   4  -7 1594.22 129.489   1
  -1   4  -7 1666.59 163.861   5
   1  -4   7 1441.84 170.565   5
  -1   4  -7 1919.03 86.5553   3
   1   4   8 69.9602 40.2385   1
  -1  -4  -8 50.9185 37.0711   1
   1  -4   8-6.03761 15.0397   1
  -1   4  -8 3.93070 14.7597   1
   1  -4   8-10.9118 24.1308   5
  -1   4  -8-15.9339 17.6626   5
  -1   4  -8 2.17215 3.34631   3
   1   4   9 496.254 106.836   1
  -1   4  -9 468.073 80.1295   1
   1  -4   9 347.905 84.3845   1
   1  -4   9 513.145 102.855   5
  -1   4  -9 508.821 88.6693   5
   1  -4   9 502.756 96.6048   4
   1   4  10 1141.60 166.534   1
   1  -4  10 923.798 118.932   1
  -1   4 -10 1137.15 130.524   1
   1  -4  10 1411.18 177.949   5
  -1   4 -10 1270.84 144.687   5
   1  -4  10 1492.24 165.388   4
   1  -4  11 856.731 117.285   1
  -1   4 -11 798.771 115.828   1
  -1   4 -11 971.772 125.058   5
   1  -4  11 928.231 143.030   5
   1  -4  11 762.572 121.673   4
   1  -4  12 1589.47 159.677   1
  -1   4 -12 1427.83 162.752   1
   1   4  12 1545.96 114.736   6
  -1   4 -12 1532.99 166.194   5
   1  -4  12 1504.77 173.153   4
  -1   4 -13 745.876 120.238   1
   1  -4  13 796.674 120.064   1
  -1   4 -13 820.419 121.748   5
   1   4  13 859.809 80.6516   6
   1  -4  13 803.134 126.287   4
   1  -4  14 357.925 83.9031   1
   1   4  14 306.140 47.2792   6
   1  -4  14 372.754 89.0965   4
  -1   4 -14 356.909 80.6870   5
   1  -4  15 2024.32 204.127   1
  -1   4 -15 1796.33 191.822   5
   1   4  15 1698.96 112.968   6
   1  -4  15 1911.87 205.647   4
   1  -4  16 14.4590 19.7238   1
   1  -4  16 64.8200 52.7515   4
  -1   4 -16 104.671 52.9485   5
   1  -4  17 575.474 114.192   1
  -1   4 -17 490.256 105.875   5
   1  -4  18 164.606 75.7163   1
  -1   4 -18 96.1969 57.3580   5
   1  -4  19 174.343 75.2383   1
  -1   4 -19 115.671 59.1241   5
   1  -4  20 176.663 86.3271   1
  -1   4 -20 17.4269 28.3000   5
   1   4  21-55.0165 45.3863   1
   1  -4  21 118.512 74.5107   1
  -1   4 -21 54.7052 50.6259   5
   1  -4  22 247.621 97.8755   1
  -1   4 -22 56.7806 29.7241   5
   1  -4  23 198.044 90.8671   1
  -1  -5  22-27.4690 38.7887   1
  -1  -5  21 44.3738 52.4950   1
   1   5 -21 4.14755 47.3630   5
  -1  -5  20 211.857 93.5556   1
  -1   5  20 59.9462 49.0981   1
   1   5 -20 162.962 65.2350   5
  -1  -5  19 35.5282 45.8781   1
   1   5 -19-9.98003 33.4376   5
  -1  -5  19 74.2384 49.5911   4
  -1  -5  18 187.050 80.8728   1
  -1  -5  18 321.914 95.1690   4
   1   5 -18 42.0221 48.4098   5
  -1  -5  17 1072.43 167.527   1
   1   5 -17 1005.20 160.689   5
  -1  -5  17 991.636 165.101   4
  -1  -5  16-10.9103 27.6419   1
  -1  -5  16-19.1137 26.8668   4
  -1  -5  15 38.9081 32.0765   1
   1   5 -15 21.4764 22.0953   5
  -1  -5  15-39.5125 45.7607   4
  -1  -5  14 44.8327 42.2334   1
   1   5 -14 29.3929 27.6152   5
  -1  -5  14 65.4310 44.8329   4
  -1   5  13 68.6865 27.2448   2
  -1  -5  13 38.9686 36.9634   1
   1   5 -13 96.7321 57.8884   5
  -1  -5  13 59.0503 45.9352   4
  -1  -5  12 428.722 93.7784   1
   1   5 -12 452.253 98.1497   5
  -1   5  12 625.678 73.5341   2
  -1  -5  12 474.093 103.658   4
  -1   5  11 40.9686 21.8871   2
  -1  -5  11 7.53903 18.8416   1
   1   5 -11 16.3053 19.2219   1
   1   5 -11 28.0628 32.3862   5
  -1  -5  11 109.042 48.0861   4
  -1   5  10 126.715 32.4242   2
   1   5 -10 61.4410 35.4093   1
  -1  -5  10 97.5257 44.1085   1
   1   5 -10 59.2372 37.0230   5
  -1  -5  10 107.809 48.6984   4
  -1   5   9 36.1291 21.2854   2
  -1   5   9 87.3313 44.7539   1
   1   5  -9 41.8436 27.3546   1
  -1  -5   9-3.26609 20.9333   1
   1   5  -9 52.5983 32.8272   5
  -1  -5   9 6.32399 21.0826   4
   1   5  -9 43.2979 9.59924   3
  -1   5   8 96.2665 41.3290   1
   1   5  -8 110.839 49.2428   5
  -1  -5   8 111.580 47.9882   1
   1   5  -8 178.392 49.1705   1
   1  -5  -7 960.177 134.124   1
  -1  -5   7 1170.66 142.083   1
  -1   5   7 934.617 140.133   1
   1   5  -7 933.993 139.478   5
   1   5  -7 942.052 115.348   1
  -1   5   6 714.170 119.092   1
  -1  -5   6 775.915 113.895   1
   1  -5  -6 859.007 120.289   1
   1   5  -6 727.890 123.042   5
   1   5  -6 766.110 102.551   1
  -1   5   5 311.864 79.3495   1
   1  -5  -5 496.598 89.3095   1
   1   5  -5 431.990 106.059   5
   1   5  -5 454.681 74.9517   1
  -1  -5   5 481.510 87.4876   1
  -1  -5   4 51.7809 30.6731   1
   1   5  -4 32.0230 27.5235   1
   1  -5  -4 39.1341 40.9296   1
  -1   5   4 51.0495 36.8523   1
   1   5  -3 671.923 95.3202   1
   1  -5  -3 734.756 101.283   1
  -1  -5   3 727.584 109.969   1
  -1   5   3 656.823 100.609   1
   1   5  -2 1311.95 134.124   1
   1  -5  -2 1330.50 137.036   1
  -1  -5   2 1299.38 144.654   1
  -1   5   2 1222.58 133.673   1
   1  -5  -2 1411.81 130.180   2
   1  -5  -1 55.1747 21.1206   1
  -1  -5   1 106.603 44.4137   1
   1  -5  -1 137.655 41.3429   2
  -1   5   1 109.498 38.2003   1
   1   5  -1 76.3827 38.3141   1
   1  -5   0 145.634 44.8819   1
  -1  -5   0 161.969 47.9924   2
   1  -5   0 230.286 58.6232   2
  -1  -5   0 179.930 54.2412   1
   1   5   0 284.988 68.8373   1
  -1   5   0 199.213 49.6319   1
  -1  -5  -1 90.9640 36.7651   1
   1  -5   1 41.2731 29.1700   2
   1  -5   1 57.7021 30.0642   1
  -1  -5  -1 46.6139 14.7111   2
  -1   5  -1 94.5689 31.9852   1
   1   5   1 88.4439 38.5499   1
  -1  -5  -2 14.3642 23.1073   1
   1  -5   2 30.0199 28.3677   2
  -1  -5  -2 85.0740 29.7808   2
   1  -5   2 60.3979 27.6111   1
  -1   5  -2 47.5115 22.5035   1
   1   5   2 77.2307 41.4009   1
  -1   5  -2-9.21445 31.8488   5
   1  -5   3 1629.98 145.077   1
   1   5   3 1517.42 168.540   1
  -1  -5  -3 1683.71 169.614   1
  -1   5  -3 1801.64 139.031   1
  -1   5  -3 1660.25 188.479   5
  -1  -5  -3 1153.37 99.8983   2
   1  -5   4 3428.69 219.767   1
   1   5   4 3575.61 264.583   1
  -1  -5  -4 3565.40 259.531   1
  -1   5  -4 3520.02 272.468   5
  -1   5  -4 3421.02 194.864   1
   1  -5   5 2079.12 171.064   1
   1   5   5 2593.26 226.815   1
  -1  -5  -5 2070.83 195.535   1
  -1   5  -5 2345.98 161.715   1
  -1   5  -5 2410.74 217.902   5
   1   5   6 37.5587 37.2768   1
  -1  -5  -6-17.5333 23.7088   1
   1  -5   6 24.6401 20.1808   1
  -1   5  -6 2.46981 20.1069   1
  -1   5  -6 35.4522 32.2131   5
   1  -5   6-6.77842 31.2636   4
  -1  -5  -7 1802.36 187.308   1
   1  -5   7 1705.09 160.296   1
   1   5   7 1662.05 192.648   1
  -1   5  -7 1433.05 134.290   1
  -1   5  -7 1659.27 181.118   5
  -1   5  -7 1739.24 108.677   3
   1  -5   7 1522.46 173.251   4
  -1  -5  -8 232.642 65.7553   1
   1   5   8 275.237 85.5246   1
   1  -5   8 132.359 41.5324   1
  -1   5  -8 115.530 34.6559   1
  -1   5  -8 167.402 51.0043   5
  -1   5  -8 137.261 24.7120   3
   1  -5   8 128.997 52.2377   4
  -1  -5  -9 73.3466 45.4479   1
   1  -5   9 24.9986 30.6265   1
  -1   5  -9 39.5273 21.0157   1
  -1   5  -9 12.4099 34.1391   5
  -1   5  -9 67.9759 11.7815   3
   1  -5   9 17.1358 30.1271   4
  -1   5 -10 133.445 54.2776   1
   1  -5  10 79.5273 41.9966   1
  -1   5 -10 78.8307 39.9248   5
   1  -5  10 72.2227 39.9552   4
   1  -5  11 1135.38 145.650   1
  -1   5 -11 1298.57 144.546   1
  -1   5 -11 1224.33 157.331   5
   1  -5  11 1338.64 172.050   4
   1  -5  12 590.994 102.762   1
  -1   5 -12 357.516 91.7314   1
  -1   5 -12 526.007 104.765   5
   1  -5  12 520.037 108.501   4
  -1   5 -13 35.5572 25.8026   1
   1  -5  13 84.8732 42.8837   1
  -1   5 -13 132.267 53.8669   5
   1  -5  13 90.4376 57.9412   4
   1  -5  14 319.301 91.1158   1
  -1   5 -14 318.258 84.8052   5
   1   5  14 308.259 51.9723   6
   1  -5  14 228.970 70.4836   4
   1  -5  15 105.666 52.7953   1
  -1   5 -15 67.6894 38.5450   5
   1  -5  15 46.8440 41.5632   4
   1  -5  16 31.8863 28.1553   1
   1  -5  16 74.2340 48.9975   4
  -1   5 -16 122.962 61.7791   5
   1  -5  17 0.39803 25.7690   1
   1  -5  17 10.0255 17.6529   4
   1  -5  18 3.97812 27.7669   1
  -1   5 -18 78.3127 52.3203   5
   1  -5  19-10.0244 31.4539   1
  -1   5 -19 32.9233 44.0052   5
   1  -5  20-95.1403 55.3653   1
  -1   5 -20 50.8346 39.5689   5
   1  -5  21 57.6953 67.0467   1
  -1   5 -21 99.0786 57.7519   5
   1  -5  22 84.4534 69.6874   1
   1  -5  23 73.9041 63.4967   1
  -1  -6  21 59.7283 46.3096   1
  -1  -6  20 60.0333 42.0324   1
  -1  -6  19 85.3200 63.9276   1
  -1  -6  19 69.6333 62.6410   4
   1   6 -19 163.705 76.5932   5
  -1  -6  18 97.0467 78.1808   1
   1   6 -18 160.459 75.3285   5
  -1  -6  18 179.281 85.7708   4
  -1  -6  17 106.186 61.5589   1
  -1  -6  17 43.6327 58.1059   4
   1   6 -17 13.6321 34.0610   5
  -1  -6  16 404.970 123.147   1
   1   6 -16 578.646 125.837   5
  -1  -6  16 694.914 140.492   4
  -1  -6  15 102.639 62.7250   1
   1   6 -15 74.9888 43.3935   5
  -1  -6  15 88.3977 37.3145   4
  -1  -6  14-5.57920 26.2803   1
   1   6 -14 28.9721 26.0173   5
  -1  -6  14 2.79043 32.8311   4
  -1  -6  13-9.85501 46.8285   1
  -1  -6  13 76.0932 45.5005   4
  -1  -6  12 125.319 49.8224   1
   1   6 -12 234.141 77.3610   5
  -1  -6  12 294.457 89.1354   4
  -1  -6  11 131.660 63.3499   1
   1   6 -11 73.3873 44.0087   5
  -1  -6  11 60.1685 23.3710   4
  -1  -6  10 2636.32 244.299   1
   1   6 -10 2696.22 226.871   1
   1   6 -10 2974.08 267.882   5
  -1  -6  10 2481.08 249.996   4
  -1  -6   9 1435.58 176.407   1
   1   6  -9 788.286 141.183   1
   1   6  -9 1336.10 181.970   5
   1   6  -9 1627.75 94.8202   3
  -1  -6   9 1199.98 171.715   4
   1  -6  -8 7194.45 407.933   1
  -1  -6   8 7041.59 392.735   1
   1   6  -8 7381.43 434.166   5
   1   6  -8 6876.46 358.555   1
  -1  -6   7 6396.08 365.055   1
   1  -6  -7 6293.33 368.829   1
  -1   6   7 6020.73 389.635   1
   1   6  -7 6514.24 410.262   5
   1   6  -7 5848.31 319.263   1
   1  -6  -6 243.254 75.3037   1
  -1   6   6 201.404 70.9540   1
   1   6  -6 258.361 88.8854   5
   1   6  -6 198.544 58.2481   1
  -1  -6   6 236.159 70.8484   1
  -1   6   5 447.402 96.2379   1
   1  -6  -5 597.537 106.293   1
   1   6  -5 686.119 129.132   5
  -1  -6   5 539.524 99.4630   1
   1   6  -5 597.572 98.6004   1
   1  -6  -4-33.5660 29.5697   1
  -1  -6   4 41.2366 33.1810   1
   1   6  -4 76.3700 58.3718   5
   1   6  -4 24.3121 15.8353   1
  -1   6   4 16.6772 25.2033   1
  -1  -6   3 199.245 65.8168   1
   1  -6  -3 104.107 39.2381   1
   1   6  -3 183.978 51.8928   1
  -1   6   3 242.993 69.1020   1
   1   6  -3 119.709 52.0349   5
  -1  -6   2 2516.84 218.674   1
   1  -6  -2 2955.39 230.427   1
  -1   6   2 2661.02 220.091   1
   1   6  -2 3100.37 225.863   1
   1   6  -2 3132.64 282.165   5
   1  -6  -2 2547.32 195.939   2
  -1  -6   1 95.7601 51.1193   1
  -1  -6   1 64.0961 37.1590   2
   1  -6  -1 80.1041 35.0425   2
   1  -6  -1 107.303 45.2348   1
   1   6  -1 83.9555 39.8156   5
  -1   6   1 77.2717 25.9450   1
   1   6  -1 99.5503 44.5048   1
  -1  -6   0 40.9226 18.1739   2
   1  -6   0 34.9161 34.8088   1
   1  -6   0 98.8325 46.3950   2
  -1  -6   0 2.84801 30.4628   1
  -1   6   0 43.4301 26.5314   1
   1   6   0 81.7593 40.2373   1
   1  -6   1 97.1634 45.3132   1
  -1  -6  -1 151.034 47.9398   2
  -1  -6  -1 167.408 47.7201   1
   1  -6   1 110.551 43.4148   2
  -1   6  -1 185.948 73.8249   5
  -1   6  -1 203.832 51.4560   1
   1   6   1 169.930 59.4131   1
   1  -6   2 22.8168 17.1438   1
  -1  -6  -2 45.1040 23.7443   1
   1  -6   2-23.0007 33.7803   2
  -1  -6  -2 50.9835 26.0344   2
  -1   6  -2-23.9627 37.6364   5
  -1   6  -2 63.6722 28.9900   1
   1   6   2 53.6757 43.7732   1
   1  -6   3 207.291 65.4529   2
  -1  -6  -3 123.668 47.7797   1
   1  -6   3 207.750 60.4050   1
  -1   6  -3 150.265 52.9530   5
  -1   6  -3 219.099 54.5986   1
   1   6   3 166.781 58.4765   1
  -1  -6  -4 332.600 79.9931   1
   1  -6   4 203.525 59.2332   1
   1  -6   4 297.394 72.0722   2
  -1   6  -4 166.119 59.6628   5
  -1   6  -4 193.409 48.9668   1
   1   6   4 234.671 66.7914   1
  -1  -6  -5 102.181 52.5237   1
   1  -6   5 182.343 53.4606   1
   1   6   5 206.613 65.3489   1
  -1   6  -5 112.666 44.5899   1
  -1   6  -5 223.553 75.5789   5
   1   6   6 1677.99 201.855   1
   1  -6   6 1707.35 166.907   1
  -1  -6  -6 1597.13 187.512   1
  -1   6  -6 1450.71 139.138   1
  -1   6  -6 1863.17 215.631   5
   1  -6   6 1631.18 186.207   4
  -1  -6  -7 296.861 84.9138   1
  -1   6  -7 301.472 63.7574   1
   1  -6   7 340.841 84.1324   1
  -1   6  -7 497.489 118.139   5
   1  -6   7 204.948 69.0215   4
   1  -6   8 2465.85 208.144   1
  -1  -6  -8 2779.95 254.160   1
  -1   6  -8 2540.93 190.970   1
  -1   6  -8 2684.21 253.901   5
   1  -6   8 2441.95 237.803   4
  -1   6  -8 2089.27 126.229   3
  -1  -6  -9 107.509 51.5866   1
   1  -6   9 118.442 58.9055   1
  -1   6  -9 94.7262 41.6291   1
  -1   6  -9 172.076 69.0127   5
  -1   6  -9 75.3435 15.7738   3
   1  -6   9 166.502 60.3361   4
  -1   6 -10 584.535 101.136   1
   1  -6  10 590.988 104.678   1
  -1   6 -10 641.135 124.264   5
   1  -6  10 578.664 119.043   4
  -1   6 -11 40.6906 36.9262   1
   1  -6  11 177.236 62.3849   1
  -1   6 -11 126.323 71.0450   5
   1  -6  11 37.1175 32.7231   4
   1  -6  12 187.179 57.7590   1
  -1   6 -12 232.511 63.2856   1
  -1   6 -12 225.137 74.3214   5
   1  -6  12 182.382 65.1062   4
   1  -6  13 27.9484 40.2444   1
  -1   6 -13-7.27015 27.4891   5
   1  -6  13-28.4553 28.4583   4
   1  -6  14 118.593 55.6286   1
  -1   6 -14 195.392 78.9368   5
   1  -6  14 262.202 89.5450   4
   1  -6  15 769.419 132.435   1
  -1   6 -15 941.844 156.031   5
   1  -6  15 614.712 129.279   4
   1  -6  16 117.360 61.5613   1
  -1   6 -16 32.0496 30.3982   5
   1  -6  16 5.06693 41.2152   4
   1  -6  17 294.021 96.1185   1
   1  -6  17 314.210 104.597   4
  -1   6 -17 363.407 104.695   5
   1  -6  18 143.529 82.0434   1
  -1   6 -18 280.171 93.8042   5
   1  -6  18 315.652 98.6547   4
   1  -6  19 76.8130 60.4413   1
  -1   6 -19 1.51481 30.1866   5
   1  -6  20 140.065 69.9149   1
   1  -6  21-78.2260 57.8570   1
  -1  -7  19-12.5462 46.7898   1
  -1  -7  18 54.9427 48.4894   1
  -1  -7  17-39.0374 43.2026   1
  -1  -7  16 55.8125 61.4544   1
   1   7 -16-71.5553 55.2661   5
  -1  -7  16 37.2294 32.3478   4
  -1  -7  15-22.4553 39.8699   1
   1   7 -15-27.8531 39.6472   5
  -1  -7  15-30.4794 36.0825   4
  -1  -7  14 59.9119 34.6342   1
   1   7 -14 127.765 54.2045   5
  -1  -7  14-2.09986 42.8728   4
  -1  -7  13-8.33403 48.3555   1
   1   7 -13-22.4027 40.6470   5
  -1  -7  13 51.9228 36.7191   4
  -1  -7  12 33.8526 38.6829   1
   1   7 -12 93.3668 51.7792   5
  -1  -7  12 103.055 56.8898   4
  -1  -7  11 236.264 70.0730   1
   1   7 -11 217.845 72.2900   5
  -1  -7  11 262.587 89.7828   4
  -1  -7  10 74.0122 44.5252   1
   1   7 -10 66.3971 39.1252   5
  -1  -7  10 5.41137 27.8329   4
  -1  -7   9 45.0797 37.6074   1
   1   7  -9 48.2896 52.6632   5
  -1  -7   9-14.8518 28.6817   4
   1  -7  -8 176.799 66.9650   1
   1   7  -8 120.431 62.7559   5
  -1  -7   8 92.2411 38.3716   1
   1  -7  -7 90.6005 45.3502   1
   1   7  -7 1.68205 40.6780   5
  -1  -7   7 68.3030 47.4412   1
  -1  -7   6 2.82194 30.1868   1
   1  -7  -6 22.3947 27.1924   1
   1   7  -6 59.6195 52.8612   5
   1   7  -6 14.7703 19.6762   1
   1  -7  -5 137.090 61.6757   1
  -1  -7   5 123.968 52.9850   1
   1   7  -5 143.127 62.3729   5
   1   7  -5 172.740 57.0413   1
  -1  -7   4 170.703 63.8169   1
   1  -7  -4 229.438 72.7062   1
   1   7  -4 222.343 95.1236   5
   1   7  -4 181.565 54.6724   1
  -1   7   4 204.446 70.3103   1
  -1  -7   3 125.118 50.1128   2
  -1  -7   3 202.374 72.6356   1
   1  -7  -3 11.8770 25.5408   1
   1   7  -3 29.7763 29.5507   5
   1   7  -3 33.0431 19.9334   1
  -1   7   3 149.243 61.2299   1
  -1  -7   2 345.246 88.6947   2
   1  -7  -2 294.661 79.8900   1
  -1  -7   2 259.362 82.4670   1
  -1   7   2 336.341 81.1936   1
   1   7  -2 324.999 78.2820   1
   1   7  -2 242.022 78.9523   5
  -1  -7   1 814.673 133.255   1
  -1   7   1 988.653 133.982   1
   1  -7  -1 866.896 132.056   1
  -1  -7   1 1014.79 143.666   2
   1   7  -1 793.981 126.761   1
   1   7  -1 919.525 169.194   5
   1  -7  -1 882.243 125.702   2
  -1  -7   0 430.390 88.1906   2
   1  -7   0 451.214 94.4740   1
   1  -7   0 492.857 100.305   2
  -1  -7   0 565.303 110.983   1
  -1   7   0 509.592 125.331   5
   1   7   0 510.761 126.175   5
  -1   7   0 490.760 91.3144   1
   1   7   0 536.160 101.282   1
   1  -7   1 138.618 55.7880   2
  -1  -7  -1 108.005 47.3048   2
   1  -7   1 101.456 39.7471   1
  -1  -7  -1 13.0074 36.4663   1
   1   7   1 66.6562 38.4005   1
  -1   7  -1 126.412 46.8662   1
  -1   7  -1 55.3479 30.2230   5
   1  -7   2 1520.69 171.887   1
  -1  -7  -2 1723.43 199.983   1
   1  -7   2 1787.33 202.949   2
  -1   7  -2 1475.74 153.705   1
  -1   7  -2 1783.52 233.586   5
  -1  -7  -2 1656.64 154.349   2
   1  -7   3 112.105 55.5699   2
  -1  -7  -3 23.5898 25.7040   1
   1  -7   3 70.2783 37.8462   1
  -1   7  -3 60.3044 44.0975   5
  -1   7  -3 43.1586 25.7170   1
  -1  -7  -4 225.434 68.8753   1
   1  -7   4 210.161 78.7745   1
   1  -7   4 198.396 62.4285   2
  -1   7  -4 290.327 92.4744   5
  -1   7  -4 194.503 50.5410   1
   1  -7   5-31.5686 38.8363   1
   1  -7   5 29.6501 50.0026   2
  -1  -7  -5-28.4099 44.1862   1
  -1   7  -5 88.8067 35.6567   1
  -1   7  -5 0.73115 34.7288   5
   1  -7   6 230.765 70.9132   2
  -1  -7  -6 252.676 77.8841   1
   1  -7   6 227.936 68.1922   1
  -1   7  -6 144.183 48.9501   1
  -1   7  -6 184.072 73.6511   5
   1  -7   6 223.874 71.7049   4
  -1  -7  -7 189.416 68.6446   1
   1  -7   7 251.104 70.5718   1
  -1   7  -7 194.365 58.2750   1
  -1   7  -7 169.516 69.5436   5
   1  -7   7 154.169 60.1105   4
  -1  -7  -8 262.185 87.0458   1
  -1   7  -8 72.3272 36.3790   1
   1  -7   8 102.471 44.4599   1
  -1   7  -8 151.639 64.4966   5
   1  -7   8 110.228 52.5955   4
  -1  -7  -9 228.305 79.2585   1
   1  -7   9 205.749 70.8289   1
  -1   7  -9 92.7725 51.5228   1
  -1   7  -9 307.054 100.349   5
   1  -7   9 201.468 81.9711   4
   1  -7  10 75.2311 53.1504   1
  -1   7 -10 98.0829 52.6559   5
   1  -7  10 227.724 83.5366   4
   1  -7  11 217.338 66.6248   1
  -1   7 -11 167.229 74.8246   5
   1  -7  11 217.632 74.6602   4
   1  -7  12 50.6746 42.4451   1
  -1   7 -12 37.0690 32.4595   5
   1  -7  12 2.19415 26.4488   4
   1  -7  13 12.4312 28.0183   1
  -1   7 -13 83.1039 63.3375   5
   1  -7  13 45.0322 48.5427   4
   1  -7  14 23.5833 24.5689   1
  -1   7 -14 49.4781 32.9037   5
   1  -7  14 60.3721 44.0582   4
  -1   7 -15 33.7607 31.8411   5
   1  -7  15 21.5880 52.3815   4
   1  -7  16-18.5852 49.4277   1
  -1   7 -16 57.3006 44.5964   5
   1  -7  16 17.6253 34.6626   4
   1  -7  17-35.8113 58.7364   1
  -1   7 -17 28.0921 43.6499   5
  -1  -8  15 31.3480 52.6466   1
  -1  -8  14-24.4427 36.6709   1
  -1  -8  13 602.927 137.367   1
   1   8 -13 711.112 158.629   5
  -1  -8  13 850.637 174.913   4
  -1  -8  12-27.2379 37.2448   1
   1   8 -12-65.7996 51.2495   5
  -1  -8  11 459.344 114.417   1
   1   8 -11 558.827 136.651   5
  -1  -8  11 439.014 122.832   4
  -1  -8  10 222.332 76.8279   1
   1   8 -10 431.637 112.819   5
  -1  -8  10 397.795 117.078   4
  -1  -8   9 30.2105 39.1532   1
   1   8  -9-8.90780 37.4061   5
  -1  -8   9 11.9998 36.4093   4
  -1  -8   8 99.6978 64.6156   1
   1   8  -8 113.557 86.9575   5
  -1  -8   8 168.782 80.8816   4
  -1  -8   7 679.815 139.496   1
   1  -8  -7 679.768 135.249   1
   1   8  -7 645.847 149.607   5
  -1  -8   6-36.0280 62.2688   2
  -1  -8   6 41.4733 56.3822   1
   1  -8  -6 11.6462 21.0471   1
   1   8  -6 94.9182 80.2794   5
  -1  -8   5 107.452 68.4082   2
  -1  -8   5 131.901 61.8437   1
   1  -8  -5 28.0910 31.9863   1
   1   8  -5 80.2529 68.3605   5
   1  -8  -4 442.651 102.894   1
  -1  -8   4 458.742 111.272   2
  -1  -8   4 427.220 109.857   1
   1   8  -4 682.985 151.663   5
   1  -8  -3 4.10437 25.5978   1
  -1  -8   3 82.8110 42.4817   2
  -1  -8   3 5.71548 41.9488   1
   1   8  -3 8.81413 40.7541   5
  -1  -8   2 317.395 84.4927   2
   1  -8  -2 460.841 105.468   1
  -1  -8   2 425.784 108.279   1
   1   8  -2 562.020 143.921   5
  -1  -8   1 22.8603 38.3679   1
   1  -8  -1 35.7436 19.5360   1
  -1  -8   1 24.8694 36.1531   2
  -1   8   1 24.9339 54.6852   5
   1   8  -1-20.8881 45.7339   5
  -1  -8   0 570.467 107.207   2
  -1  -8   0 648.774 131.071   1
   1  -8   0 513.172 109.914   2
   1  -8   0 493.483 106.566   1
   1   8   0 554.677 141.505   5
  -1   8   0 383.711 117.589   5
   1  -8   1-2.62654 22.1157   1
  -1  -8  -1 16.1292 27.0459   2
  -1  -8  -1 7.63725 25.6845   1
   1  -8   1 42.2710 35.0652   2
  -1   8  -1 90.4831 48.3004   5
   1   8   1-19.3059 48.3950   5
  -1  -8  -2 173.042 69.0242   1
   1  -8   2 81.3002 49.5487   1
   1  -8   2 148.450 66.7020   2
  -1   8  -2 69.1176 61.1318   5
   1  -8   3 483.604 120.781   2
  -1  -8  -3 326.204 90.1348   1
   1  -8   3 469.086 99.7919   1
  -1   8  -3 525.023 128.325   5
   1  -8   4 253.737 86.3462   2
   1  -8   4 219.679 68.2920   1
  -1  -8  -4 167.506 66.9124   1
  -1   8  -4 418.119 127.320   5
  -1  -8  -5 17.3825 42.6218   1
   1  -8   5 82.9397 59.0956   1
   1  -8   5 35.0309 41.8426   2
  -1   8  -5-7.78596 47.2498   5
   1  -8   5 15.9852 41.6566   4
   1  -8   6-66.5289 58.4877   2
  -1  -8  -6 90.3360 60.7651   1
   1  -8   6-10.4794 17.6068   1
  -1   8  -6 31.5215 66.2245   5
   1  -8   6 11.1626 22.3060   4
   1  -8   7 57.9449 48.3750   2
   1  -8   7 190.787 73.0466   1
  -1  -8  -7 49.0813 47.9740   1
  -1   8  -7 103.989 68.8144   5
   1  -8   7 57.7842 38.1241   4
   1  -8   8 22.0903 43.6309   2
   1  -8   8 24.2972 31.9721   1
  -1  -8  -8 6.56150 34.8712   1
  -1   8  -8-15.5862 39.0588   5
   1  -8   8-41.0131 33.1251   4
  -1  -8  -9 333.809 103.917   1
   1  -8   9 265.152 83.8790   1
   1  -8   9 384.702 124.706   2
  -1   8  -9 271.929 98.3021   5
   1  -8   9 274.842 93.3503   4
   1  -8  10 15.6484 42.0613   1
   1  -8  10-94.2871 50.9420   2
  -1   8 -10-143.316 73.0251   5
   1  -8  10 14.4314 36.5444   4
   1  -8  11 220.808 95.8175   2
   1  -8  11 458.822 109.642   1
  -1   8 -11 445.907 126.709   5
   1  -8  11 472.225 129.292   4
   1  -8  12 65.5795 52.0837   1
  -1   8 -12 183.607 76.0577   5
   1  -8  12 51.3585 48.7050   4
  -1   8 -13 39.1543 34.3916   5
   1  -8  13-44.9657 45.5695   4
  -1  -9  11-136.473 86.5599   2
  -1  -9  10 32.4418 54.0991   1
  -1  -9  10 14.0544 47.6910   2
  -1  -9   9 75.8400 63.0310   2
  -1  -9   9 58.4163 41.9077   1
  -1  -9   8 44.6376 33.6244   2
  -1  -9   8 118.888 70.8433   1
   1   9  -8 193.901 95.3058   5
  -1  -9   8 236.704 92.6047   4
  -1  -9   7 128.407 81.0446   1
  -1  -9   7-78.1534 69.3714   2
   1  -9  -7 67.9221 57.5110   1
   1   9  -7 17.6294 42.5093   5
  -1  -9   7-1.98720 30.6050   4
   1  -9  -6-3.29846 23.1406   1
  -1  -9   6 2.20450 23.4649   1
   1   9  -6-15.8965 36.0249   5
  -1  -9   5 31.0961 34.1387   2
  -1  -9   5-49.3702 42.5064   1
   1   9  -5-2.68128 24.4888   5
  -1  -9   4-33.7988 38.2705   1
  -1  -9   4-39.4583 36.8539   2
   1  -9  -4-14.3580 28.0081   1
   1   9  -4 8.08854 41.2849   5
  -1  -9   3 74.5883 62.4186   2
  -1  -9   3 45.6445 50.2607   1
   1  -9  -3-10.9387 26.3385   1
   1   9  -3 44.5354 57.8812   5
  -1  -9   2-30.6019 38.2232   1
  -1  -9   2 27.3810 57.5668   2
   1  -9  -2 11.9811 33.0163   1
  -1   9   2 46.4703 74.3024   5
   1   9  -2-109.819 70.5221   5
  -1  -9   1 133.954 62.1372   2
  -1  -9   1 201.327 83.0455   1
   1  -9  -1 78.8849 59.4294   1
   1   9  -1 80.8937 65.0556   5
  -1   9   1 222.471 103.514   5
  -1  -9   0-2.93371 33.8009   1
   1  -9   0-16.5825 30.2696   1
  -1   9   0 28.3905 42.5575   5
  -1  -9  -1 9.38117 30.0586   1
   1  -9   1 1.92576 34.0052   1
   1  -9   1-14.6405 22.8705   2
   1   9   1-35.9968 73.0244   5
  -1   9  -1-13.1166 42.0528   5
  -1  -9  -2-17.0439 46.9333   1
   1  -9   2-67.6730 45.4677   1
   1  -9   2 52.4928 52.1726   2
   1   9   2 19.8070 57.2566   5
  -1   9  -2-51.2534 51.2455   5
   1  -9   3 69.6502 37.0783   1
  -1  -9  -3 73.0818 55.3436   1
   1  -9   3 107.347 74.1517   2
   1   9   3 64.4720 43.7542   5
  -1   9  -3 97.9547 64.8325   5
   1  -9   3 69.3306 52.3150   4
   1  -9   4-8.09623 42.6376   1
   1  -9   4-3.85085 38.2142   2
  -1  -9  -4-123.768 63.8259   1
  -1   9  -4 3.04486 40.5076   5
   1  -9   4 29.8926 40.0097   4
   1  -9   5-31.7767 41.5901   2
   1  -9   5 18.3641 40.9286   1
  -1  -9  -5 20.3980 37.5878   1
  -1   9  -5 64.7184 79.3383   5
   1  -9   5-25.5091 29.2107   4
   1  -9   6 131.692 64.2429   1
   1  -9   6 231.486 101.364   2
  -1  -9  -6 114.283 65.3160   1
  -1   9  -6 194.404 86.0974   5
   1  -9   6 214.087 87.0510   4
  -1  -9  -7 0.26492 32.7658   1
   1  -9   7 7.42995 43.9459   2
  -1   9  -7 39.4649 50.2595   5
   1  -9   7-47.7366 38.9705   4
   1  -9   8-22.7891 32.7818   2
  -1  -9  -8 6.56043 25.3365   1
   1  -9   9-66.0024 70.2856   2
  -1  -9  -9 66.8157 54.0403   1
   1  -9  10 32.9086 47.5332   2
   1  -9  11 4.76455 63.8895   2
  -1 -10   8 186.980 103.224   2
  -1 -10   1 95.4318 61.3046   1
  -1 -10   0 23.8693 44.9226   1
  -1 -10  -1 125.217 113.785   1
   1 -10   1 29.8011 36.0907   4
  -1 -10  -2 1.62661 27.1672   1
   1 -10   2 16.2920 50.3650   4
  -1 -10  -3-44.7670 73.3218   1
   1 -10   3 0.29115 38.8209   4
  -1 -10  -4 116.552 76.7258   1
  -1 -10  -5 31.6373 53.0547   1
   1 -10   6 340.872 112.784   2
  -1 -10  -6 200.004 95.8031   1
  -1 -10  -7 111.208 75.8057   1
   1 -10   7 43.9997 54.9195   2
   1 -10   8-34.2169 56.1269   2
  -1 -10  -8 56.5471 65.2188   1
  -2   0  24 327.688 113.133   1
  -2   0  23 19.8767 46.1771   1
  -2   0  22-18.0387 35.9679   1
  -2   0  21 33.3663 50.8970   1
  -2   0  20 1684.51 212.098   1
   2   0 -20 1841.11 117.002   6
  -2   0  19 42.5324 47.8848   1
   2   0 -19 23.3786 14.8508   6
  -2   0  18 480.852 108.864   1
   2   0 -18 437.682 54.4825   6
  -2   0  17-10.0573 30.9297   1
   2   0 -17 13.2958 13.3259   6
  -2   0  16 84.5604 53.2033   1
   2   0 -16 167.499 32.5663   6
  -2   0  15-30.9332 42.2302   1
   2   0 -15 1.15220 6.33871   6
  -2   0  14 960.236 135.583   1
   2   0 -14 992.361 75.2536   6
  -2   0  14 1005.10 127.399   5
  -2   0  13-36.1404 27.4835   1
  -2   0  13 3.38839 15.2953   5
  -2   0  12 26.1633 27.5769   1
  -2   0  12 77.8006 33.2422   5
  -2   0  11-18.3165 23.2984   1
  -2   0  11-6.10717 9.05247   5
  -2   0  10 12841.1 454.538   1
  -2   0  10 12185.5 424.153   5
  -2   0   9-1.61058 26.1974   1
  -2   0   9 16.9845 17.6782   5
  -2   0   8 1262.98 117.552   1
  -2   0   8 1317.63 109.643   5
  -2   0   8 1185.21 80.6911   4
  -2   0   7-15.0096 23.0988   1
  -2   0   7-2.54878 11.8277   5
  -2   0   7 6.56898 7.11036   4
  -2   0   6 629.570 71.1190   1
  -2   0   6 638.050 69.1111   5
  -2   0   6 697.452 52.9686   4
  -2   0   5-5.97811 16.9351   1
  -2   0   5 26.1146 19.6487   5
  -2   0   5-10.8734 8.92085   4
  -2   0   4 55539.1 1039.46   1
  -2   0   4 47444.5 1010.67   5
  -2   0   3 2.02824 11.9248   1
  -2   0   3 4.11397 15.0222   5
  -2   0   3-11.5210 14.5053   3
  -2   0  -3 13.5399 13.9440   1
   2   0   3 0.82119 11.9976   1
   2   0   3-12.0205 10.9724   6
  -2   0  -3-19.7032 10.6564   6
   2   0   3 6.15011 7.92776   5
   2   0   4 9208.26 277.425   1
  -2   0  -4 9851.34 254.844   6
   2   0   4 9326.30 242.116   5
   2   0   5-7.54941 13.3100   1
  -2   0  -5 17.8127 13.6275   6
   2   0   5 10.9198 9.44853   5
  -2   0  -6 6424.67 209.294   6
   2   0   6 6525.00 217.860   5
  -2   0  -7 43.8245 23.0667   6
   2   0   7 14.7483 20.5981   5
   2   0   8 45578.4 964.835   5
  -2   0  -8 43413.5 924.310   6
  -2   0  -9 26.1228 25.7452   6
   2   0   9 11.1888 19.0797   5
  -2   0  -9-14.5756 15.0561   4
  -2   0 -10 23587.9 593.966   6
  -2   0 -10 24172.5 648.660   4
   2   0  11 24.0182 28.8236   1
  -2   0 -11 8.33466 18.8344   6
   2   0  11 20.7464 19.5262   5
  -2   0 -11 3.03135 14.3998   4
   2   0  12 2934.82 216.724   1
   2   0  12 2673.87 182.688   5
  -2   0 -12 2564.17 149.577   6
  -2   0 -12 2638.16 183.411   4
   2   0  13-8.88038 17.8899   1
  -2   0 -13-8.31423 12.6050   6
   2   0  13 0.10930 19.5747   5
  -2   0 -13 5.49547 11.2824   4
   2   0  14 2.48845 24.1470   1
  -2   0 -14-7.76926 14.5294   6
  -2   0 -14 20.4094 19.7486   4
   2   0  14 19.8812 22.5287   5
   2   0  15 5.67585 20.5810   5
  -2   0 -15 13.0678 25.3595   4
   2   0  16 3749.30 285.665   1
  -2   0 -16 3222.29 241.245   4
   2   0  17 57.4439 44.9299   1
  -2   0 -17-7.12404 16.2597   4
   2   0  18 3838.61 314.085   1
   2   0  19-28.0366 47.6368   1
  -2   0 -19-4.86041 16.5092   6
   2   0  20-18.9782 41.2400   1
  -2   0 -20 72.1578 34.2722   6
   2   0  21-4.04906 31.2548   1
   2   0  22 50.8694 51.6857   1
   2   0  23-32.4765 33.5526   1
   2   0  24 339.080 111.366   1
  -2  -1  24 50.4888 42.0038   1
  -2  -1  23-56.3581 49.6962   1
  -2   1  23 103.060 65.5115   1
  -2   1  22-103.887 72.8609   1
  -2  -1  22 16.0333 32.3417   1
  -2  -1  21-54.2194 54.5095   1
  -2   1  21-10.0719 30.9332   1
  -2   1  20 638.274 135.495   1
  -2  -1  20 626.352 129.565   1
  -2  -1  19 273.053 78.8522   1
  -2   1  19 281.105 87.1031   1
  -2  -1  19 187.829 44.4153   3
  -2   1  18 438.045 141.810   1
  -2  -1  18 717.873 137.959   1
  -2  -1  18 583.846 80.2004   3
  -2  -1  17 229.077 73.3663   1
  -2   1  17 29.5815 46.8638   1
  -2  -1  16-86.8292 46.2331   1
  -2   1  16-58.3524 41.2908   1
  -2   1  15 1156.07 152.643   1
  -2  -1  15 885.854 128.188   1
  -2  -1  14 33.2798 35.7827   1
  -2   1  14-26.3088 36.2291   1
  -2  -1  14-24.1268 28.8230   5
  -2   1  14 3.11333 19.0967   5
   2   1 -14-40.0968 37.0263   5
  -2   1  13 142.595 55.7360   1
  -2  -1  13 159.911 48.3558   1
  -2  -1  13 212.034 56.8415   5
   2   1 -13 135.251 36.8258   5
   2  -1 -13 72.4343 18.9452   4
  -2   1  13 129.744 47.0061   5
  -2   1  12 999.986 126.938   1
  -2  -1  12 705.577 104.424   1
  -2  -1  12 898.036 113.130   5
  -2   1  12 772.493 107.316   5
   2  -1 -12 854.993 81.7627   4
  -2  -1  12 910.162 98.3583   4
  -2   1  11 2522.41 199.782   1
  -2  -1  11 2473.94 187.182   1
  -2  -1  11 2587.60 188.835   5
  -2   1  11 2441.09 188.634   5
   2  -1 -11 2313.56 128.692   4
  -2  -1  11 2359.80 157.113   4
  -2  -1  10 312.999 60.6374   1
  -2   1  10 196.058 71.9670   1
  -2  -1  10 262.059 55.3391   5
  -2   1  10 278.988 59.3149   5
   2  -1 -10 259.186 38.3485   4
  -2  -1  10 286.981 53.4500   4
  -2   1   9 8400.33 355.222   1
  -2  -1   9 9223.07 350.691   1
  -2  -1   9 8712.98 339.838   5
  -2  -1   9 9538.06 325.527   4
  -2  -1   9 7902.21 242.833   3
   2  -1  -9 8908.02 253.595   4
  -2   1   9 9273.20 354.784   5
  -2  -1   8 8895.19 327.763   1
  -2   1   8 9296.01 344.567   1
  -2  -1   8 8250.70 316.357   5
  -2  -1   8 8448.02 299.827   4
   2  -1  -8 7778.45 224.169   4
  -2  -1   8 8489.34 232.455   3
  -2   1   7 24523.7 629.466   1
  -2  -1   7 24071.6 607.155   5
   2  -1  -7 23184.8 480.894   4
  -2  -1   7 22858.1 579.844   4
  -2  -1   7 21706.0 481.757   3
   2   1  -6 231.793 65.8390   1
  -2  -1   6 520.726 63.6261   1
  -2  -1   6 608.284 68.6894   5
  -2  -1   6 530.328 37.9302   3
   2  -1  -6 578.882 35.4699   4
  -2  -1   5 1965.95 118.888   1
  -2  -1   5 1767.20 112.882   5
  -2  -1   5 1697.27 67.4197   3
  -2  -1   4 4574.70 177.381   1
  -2  -1   4 4537.49 175.220   5
  -2  -1   4 4230.81 112.618   3
  -2  -1   3 3287.50 142.330   1
  -2  -1   3 3164.05 140.119   5
   2   1  -3 3615.43 103.705   3
  -2  -1   2 26142.8 574.523   1
  -2  -1   2 26985.4 572.794   5
   2   1  -2 25375.0 561.386   5
  -2  -1   1 12.7741 13.3220   1
  -2  -1   1 8.78422 7.81042   5
   2   1  -1 27.5228 16.0071   5
  -2   1   1 5.44628 5.57543   4
   2  -1  -1 8.24596 5.44006   4
   2   1   0 18577.0 443.728   5
  -2   1   0 20231.0 444.120   3
   2  -1   0 21279.6 475.733   2
  -2   1   0 20065.7 426.399   4
  -2  -1  -1 11986.7 332.135   1
   2  -1   1 12187.6 337.432   2
  -2   1  -1 11982.9 301.609   4
   2  -1   1 12336.5 297.977   4
  -2   1  -1 12066.7 284.066   3
   2  -1   1 12773.7 297.581   3
  -2  -1  -2 61877.7 1226.76   1
   2  -1   2 62287.7 1242.23   2
   2  -1   2 58407.0 1112.22   1
  -2   1  -2 62972.1 1171.30   5
   2  -1   2 62474.6 1182.15   5
  -2   1  -2 61438.4 1186.98   4
   2  -1   2 62692.1 1139.62   3
  -2   1  -2 60288.4 1131.70   3
  -2  -1  -3 8002.24 266.731   1
   2  -1   3 7658.47 204.859   1
  -2   1  -3 7520.14 219.749   5
   2  -1   3 7828.88 230.492   5
  -2   1  -3 7616.52 245.829   4
   2  -1   3 7930.51 192.179   3
  -2  -1  -4 1782.20 116.943   1
   2  -1   4 1112.36 83.7888   1
   2  -1   4 1689.75 97.7773   5
  -2   1  -4 1730.50 93.4486   5
   2  -1   4 1715.27 70.0398   3
  -2   1  -4 1774.13 111.299   4
  -2  -1  -5 203.771 53.7817   1
   2  -1   5 388.514 48.6775   1
  -2   1  -5 380.569 44.7335   5
   2  -1   5 448.296 51.7673   5
   2   1   5 452.103 45.2879   6
  -2   1  -5 428.480 55.1987   4
   2  -1   6-14.6870 22.4343   1
   2   1   6 5.80387 8.93969   6
   2  -1   6 13.1065 17.4484   5
  -2   1  -6-6.27835 14.9120   4
  -2   1  -6 29.1049 18.3797   5
   2  -1   7 44.4323 25.7115   1
   2  -1   7 23.6378 19.1089   5
   2   1   7 28.7828 14.7597   6
  -2   1  -7 8.41585 11.0952   5
  -2   1  -7 20.4316 15.8898   4
   2  -1   8 694.478 82.2409   1
  -2   1  -8 642.984 71.3920   5
   2   1   8 661.750 59.4653   6
   2  -1   8 636.212 74.1010   5
  -2   1  -8 630.316 80.0913   4
   2  -1   9 327.760 64.2519   1
   2  -1   9 464.406 69.3200   5
   2   1   9 505.321 71.0363   5
  -2   1  -9 545.363 69.8050   5
  -2   1  -9 412.365 68.2791   4
   2  -1  10 728.875 116.983   1
   2  -1  10 1025.48 104.917   5
   2   1  10 921.108 101.059   5
  -2   1 -10 893.397 98.2852   5
  -2   1 -10 1004.07 112.834   4
   2  -1  11 2390.83 185.118   1
   2  -1  11 2192.44 166.530   5
   2   1  11 2470.26 174.467   5
  -2   1 -11 2283.66 167.281   5
  -2   1 -11 2412.75 180.007   4
   2   1  12 193.323 69.4292   1
   2  -1  12 242.008 59.9642   1
   2  -1  12 209.939 50.8914   5
   2   1  12 339.557 66.8381   5
  -2   1 -12 254.286 60.3170   4
  -2   1 -12 245.812 54.8444   5
   2   1  13 1562.46 191.722   1
   2  -1  13 1776.09 171.921   1
   2  -1  13 1880.38 167.661   5
   2   1  13 1686.70 157.331   5
  -2   1 -13 2157.08 177.416   5
  -2   1 -13 1756.20 169.428   4
  -2  -1 -13 2021.96 154.888   4
   2   1  14 23.0495 25.9601   1
   2  -1  14 30.3082 38.8265   1
   2  -1  14 10.9324 15.5365   5
  -2  -1 -14 40.4339 25.8814   4
  -2   1 -14 42.5136 27.9698   4
   2   1  14 22.3861 21.8581   5
   2  -1  15 1039.56 144.649   1
   2   1  15 1050.63 156.342   1
   2  -1  15 1063.04 135.095   5
   2   1  15 949.275 124.457   5
  -2   1 -15 907.256 128.181   4
  -2  -1 -15 946.357 111.746   4
   2  -1  16 350.683 89.6220   1
   2   1  16 613.078 118.090   1
  -2   1 -16 683.852 90.0844   6
  -2  -1 -16 502.429 84.9828   4
  -2   1 -16 597.111 109.564   4
   2  -1  17 1312.94 171.746   1
   2   1  17 647.777 145.783   1
  -2   1 -17 1043.33 115.581   6
  -2  -1 -17 1132.32 135.285   4
   2   1  18 224.316 81.3467   1
   2  -1  18 158.498 63.8981   1
  -2   1 -18 60.4808 29.5345   6
  -2  -1 -18 114.159 44.7760   4
   2  -1  19 93.3254 62.0492   1
   2   1  19 74.8049 53.9813   1
  -2   1 -19 89.8375 41.3064   6
   2  -1  20 332.981 92.3490   1
   2   1  20 236.244 81.4043   1
  -2   1 -20 183.387 52.0706   6
   2   1  21 79.1798 25.6743   1
   2  -1  21 167.637 69.1013   1
  -2   1 -21 155.682 44.4583   6
   2  -1  22 25.6171 22.1673   1
   2   1  22-39.6130 41.5585   1
  -2   1 -22 22.8248 22.8623   6
   2  -1  23 6.11222 42.3731   1
   2   1  23-63.1821 68.1187   1
   2  -1  24 101.226 46.4561   1
  -2  -2  24-103.372 59.9502   1
  -2  -2  23 972.985 177.901   1
  -2   2  23 154.143 133.250   1
  -2   2  22-39.1828 46.4487   1
  -2  -2  22-36.2533 48.9910   1
  -2   2  21 791.788 160.975   1
  -2  -2  21 443.452 158.768   1
  -2   2  20 60.2905 54.4309   1
  -2  -2  20 42.7446 44.6229   1
  -2   2  19 37.6086 34.7518   1
  -2  -2  19-2.36350 35.6376   1
  -2  -2  18-33.9043 40.8873   1
  -2   2  18 15.6035 26.9926   1
   2   2 -18-24.2540 37.0114   5
  -2  -2  18 13.2471 7.67097   3
  -2  -2  17 255.140 89.6517   1
  -2   2  17 330.633 98.6592   1
   2   2 -17 369.792 87.0299   5
  -2  -2  17 409.630 37.8258   3
  -2   2  16 342.780 91.6817   1
  -2  -2  16 424.545 98.4778   1
  -2  -2  16 454.061 38.5826   3
   2   2 -16 337.627 85.6167   5
   2  -2 -16 382.130 60.7147   4
  -2  -2  15 790.750 144.918   1
  -2   2  15 983.391 146.623   1
   2   2 -15 1010.00 135.062   5
  -2  -2  15 970.075 125.392   4
  -2  -2  15 919.764 54.1615   3
   2  -2 -15 1065.55 98.7559   4
  -2   2  14 339.633 82.5742   1
  -2  -2  14 233.466 66.8027   1
   2   2 -14 281.850 70.7294   5
   2  -2 -14 257.025 44.9596   4
  -2  -2  14 291.765 27.9321   3
  -2  -2  14 182.538 49.9693   4
  -2   2  13 531.017 106.215   1
  -2   2  13 600.193 106.760   1
   2   2 -13 520.046 104.559   1
  -2  -2  13 686.053 104.815   1
  -2  -2  13 572.764 103.048   5
  -2   2  13 487.703 91.1422   5
   2  -2 -13 496.506 58.6636   4
   2   2 -13 583.183 95.9851   5
  -2  -2  13 512.950 35.0980   3
  -2  -2  13 573.886 90.7214   4
  -2   2  12 4201.42 286.840   1
  -2   2  12 3770.14 265.601   1
  -2  -2  12 4058.34 259.547   1
   2   2 -12 4146.31 280.823   1
  -2  -2  12 3613.71 252.622   5
   2   2 -12 3991.39 247.040   5
  -2  -2  12 3690.89 106.548   3
   2  -2 -12 3981.08 165.714   4
  -2  -2  12 3670.26 233.355   4
  -2   2  11-18.1904 29.2899   1
  -2  -2  11-2.69155 22.0768   1
   2   2 -11-1.02296 23.8145   1
  -2  -2  11 26.3357 32.1714   5
  -2  -2  11-21.5073 31.6948   4
   2  -2 -11 30.5898 15.0839   4
  -2   2  10 1370.47 144.290   1
  -2  -2  10 980.769 115.880   1
   2   2 -10 1255.36 132.643   1
  -2  -2  10 999.875 121.694   5
  -2  -2  10 1079.13 117.736   4
   2   2  -9 3377.65 232.013   1
  -2  -2   9 5071.12 255.874   1
  -2  -2   9 4775.28 260.324   5
  -2  -2   9 4953.97 252.353   4
  -2   2   8 8025.26 342.503   1
  -2  -2   8 7196.17 316.692   5
   2   2  -8 6504.53 294.716   1
  -2  -2   8 7664.43 311.294   1
  -2   2   7 12902.5 427.945   1
  -2  -2   7 11201.3 383.547   1
  -2  -2   7 11283.5 399.802   5
  -2   2   6 341.360 58.1564   1
  -2  -2   6 333.467 56.8074   1
   2   2  -6 362.142 54.7454   1
  -2  -2   6 298.237 55.6101   5
   2   2  -6 416.562 27.8181   3
  -2   2   5 205.281 52.6780   1
  -2  -2   5 368.568 59.4553   1
   2   2  -5 279.662 48.9992   1
  -2  -2   5 320.755 56.8701   5
   2   2  -5 282.028 23.9134   3
  -2   2   4 187.559 38.3857   1
  -2  -2   4 165.181 35.2100   5
  -2  -2   4 115.731 40.2611   1
   2   2  -4 167.777 37.7504   1
  -2   2   3 4204.23 173.652   1
  -2  -2   3 3475.36 174.999   1
   2   2  -3 4073.39 179.221   1
  -2  -2   3 3683.92 190.119   5
  -2  -2   2 2827.81 157.420   1
   2  -2  -2 3010.56 130.450   1
  -2   2   2 3308.96 143.012   1
   2   2  -2 2904.32 150.919   1
  -2  -2   2 3022.77 167.357   5
   2   2  -2 3041.52 164.107   5
  -2   2   2 3053.70 147.441   2
  -2   2   1 2539.74 111.920   1
  -2  -2   1 2344.30 157.455   1
   2  -2  -1 2732.86 112.738   1
  -2   2   1 2541.20 136.925   2
   2   2  -1 2688.47 145.834   1
   2   2  -1 2370.32 144.471   5
   2  -2  -1 2423.22 132.914   2
  -2   2   0 13611.8 403.348   2
   2  -2   0 14081.7 331.815   1
  -2  -2   0 14137.8 415.846   1
  -2   2   0 13780.0 327.868   1
   2  -2   0 15429.7 418.508   2
   2   2   0 14545.4 413.823   1
   2   2   1 2682.49 152.174   1
   2  -2   1 2276.41 94.1280   1
  -2  -2  -1 2297.81 141.519   1
   2  -2   1 2487.19 149.185   2
  -2   2  -1 2259.31 89.4365   1
   2  -2   1 2349.37 126.301   4
   2  -2   2 6159.39 262.222   2
   2   2   2 5857.13 247.960   1
  -2  -2  -2 6724.77 267.631   1
   2  -2   2 6302.17 177.266   1
  -2   2  -2 6264.15 168.556   1
  -2   2  -2 6320.90 248.627   5
   2  -2   2 5699.79 227.269   4
  -2  -2  -3 767.254 87.7891   1
  -2   2  -3 826.890 53.6111   1
   2  -2   3 855.791 55.4598   1
  -2   2  -3 781.975 80.0498   5
  -2   2  -3 772.650 55.0016   3
  -2  -2  -4 21824.5 597.343   1
   2  -2   4 19622.5 477.574   1
  -2   2  -4 22237.6 489.321   1
  -2   2  -4 21722.2 555.341   5
   2  -2   4 21373.7 572.015   5
  -2   2  -4 22311.9 450.979   3
  -2  -2  -5 3124.04 187.691   1
   2  -2   5 2830.72 134.835   1
  -2   2  -5 2995.11 137.937   1
  -2   2  -5 3097.28 165.219   5
   2  -2   5 2711.90 166.008   5
  -2   2  -5 2835.48 97.6495   3
  -2  -2  -6 4012.91 227.394   1
  -2   2  -6 3936.86 187.408   1
   2  -2   6 4182.42 182.822   1
  -2   2  -6 4189.22 198.260   5
   2  -2   6 3901.76 209.455   5
  -2  -2  -7 2067.61 164.130   1
   2  -2   7 2154.91 131.181   1
  -2   2  -7 1310.37 112.373   1
   2  -2   7 2041.99 151.317   5
  -2   2  -7 2100.62 138.487   5
   2  -2   7 1633.23 70.8494   3
   2  -2   8 6007.24 248.246   1
   2   2   8 5660.19 203.388   6
  -2   2  -8 5638.10 242.628   5
   2  -2   8 5433.89 265.523   5
   2  -2   8 4858.51 140.789   3
   2  -2   9 3997.86 213.309   1
  -2   2  -9 4388.87 222.630   5
   2  -2   9 3917.18 230.159   5
   2   2   9 4026.64 173.000   6
   2  -2   9 4696.59 129.941   3
   2  -2  10 1116.46 114.653   1
   2  -2  10 1093.99 120.116   5
   2   2  10 1148.93 85.9173   6
  -2   2 -10 991.096 104.277   5
   2  -2  10 815.748 47.7701   3
   2  -2  11 5120.08 263.434   1
  -2   2 -11 4880.77 251.995   5
   2   2  11 4753.62 192.739   6
   2  -2  11 5054.53 280.295   5
   2  -2  11 4447.92 137.293   3
   2   2  12 1288.35 163.348   1
   2  -2  12 1338.92 139.580   1
   2  -2  12 1559.90 156.467   5
  -2   2 -12 1120.34 122.570   5
   2  -2  12 1243.93 65.6959   3
   2   2  13 3188.09 281.597   1
   2  -2  13 4925.19 282.238   1
   2  -2  13 4401.47 281.996   5
  -2   2 -13 5033.99 280.132   5
   2  -2  13 4097.77 138.735   3
   2   2  13 4769.23 280.134   5
   2  -2  14 339.310 77.5187   1
   2  -2  14 324.851 77.7432   5
   2  -2  14 318.410 35.3596   3
  -2   2 -14 294.378 68.8320   5
   2   2  14 367.014 77.8397   5
   2  -2  15 2387.59 207.209   1
  -2   2 -15 2140.02 194.199   5
   2  -2  16 219.870 75.2402   1
  -2   2 -16 54.1054 18.6501   5
  -2  -2 -16 136.200 47.4947   4
   2  -2  17 61.0737 39.9682   1
  -2   2 -17 33.5535 30.6433   5
  -2  -2 -17 16.3033 20.7178   4
   2   2  18 108.051 64.5961   1
   2  -2  18 7.42340 22.1544   1
  -2  -2 -18 29.0906 31.2003   4
   2  -2  18 19.9825 11.3915   3
   2   2  19 394.828 113.483   1
   2  -2  19 334.594 94.4745   1
  -2   2 -19 229.902 60.5893   6
  -2  -2 -19 187.717 64.0328   4
   2  -2  20 30.5759 45.1714   1
   2   2  20 59.8221 58.6803   1
  -2   2 -20-15.3993 17.1386   6
   2  -2  21 213.724 102.270   1
   2   2  21 556.448 136.801   1
  -2   2 -21 515.671 94.6605   6
   2  -2  22 8.00874 31.8039   1
   2   2  22 57.9307 62.8626   1
  -2   2 -22 2.22469 14.2028   6
   2  -2  23 196.860 85.4226   1
   2   2  23 292.924 103.133   1
   2  -2  24 18.2154 33.4421   1
  -2  -3  23 217.373 84.2830   1
  -2  -3  22 5.31872 36.0235   1
  -2   3  22-15.8838 49.1421   1
  -2  -3  21 143.682 76.1679   1
  -2   3  21 149.578 83.9922   1
   2   3 -21 114.103 57.0256   5
  -2   3  20-22.6505 46.6166   1
  -2  -3  20 14.7798 41.1854   1
   2   3 -20 3.74543 35.7093   5
  -2   3  19-0.25371 34.2635   1
   2   3 -19 9.55994 22.8607   5
  -2   3  18 152.494 66.8784   1
  -2  -3  18 107.842 52.4492   1
   2   3 -18 53.4264 33.1933   5
  -2   3  17-2.44803 34.1717   1
  -2  -3  17 9.06955 32.7880   1
   2   3 -17-0.56867 20.8000   5
   2  -3 -17 0.66443 10.6605   4
  -2  -3  17-2.69112 19.6903   4
  -2  -3  16-3.24899 32.8226   1
  -2   3  16 33.3302 58.0794   1
  -2  -3  16-23.3885 29.1561   4
   2  -3 -16 10.9170 11.9905   4
   2   3 -16-28.2480 24.7736   5
  -2  -3  15 5.57330 29.1448   1
   2  -3 -15 45.7610 20.5536   4
  -2  -3  15 14.4688 20.0588   4
   2   3 -15 75.7179 37.8080   5
  -2  -3  14 2033.82 216.968   1
   2   3 -14 2446.22 211.024   5
  -2  -3  14 2282.74 202.643   4
   2  -3 -14 2262.06 127.002   4
  -2  -3  13 5097.11 321.106   1
   2   3 -13 4151.35 307.295   1
   2   3 -13 4848.70 293.763   5
  -2  -3  13 4782.00 299.988   4
  -2   3  12 2287.12 218.895   1
   2   3 -12 1924.14 200.256   1
  -2  -3  12 2303.73 197.363   1
   2   3 -12 2524.26 201.233   5
  -2  -3  12 2319.77 215.971   5
  -2  -3  12 2388.18 205.694   4
  -2   3  11 3.02684 26.6927   1
   2   3 -11 4.80690 25.1870   1
  -2  -3  11-4.53496 25.2474   1
  -2  -3  11 36.3321 29.6328   5
   2   3 -11 17.3529 21.1048   5
  -2   3  11 25.5828 7.40501   6
  -2  -3  11 39.2491 30.0301   4
  -2   3  10 148.506 56.5170   1
   2   3 -10 90.9724 38.5487   1
  -2  -3  10 176.433 56.2859   1
  -2  -3  10 140.666 49.7660   5
  -2  -3  10 92.7363 40.9178   4
  -2   3   9 373.448 80.6556   1
  -2  -3   9 364.337 79.3589   5
  -2  -3   9 371.505 72.7570   1
   2   3  -9 315.662 67.1941   1
  -2   3   8 2462.80 193.834   1
  -2  -3   8 2209.93 176.657   1
   2   3  -8 2485.00 176.505   1
  -2  -3   8 2569.76 204.033   5
  -2   3   7 5060.98 278.023   1
  -2  -3   7 5436.11 261.933   1
   2   3  -7 5613.61 261.326   1
  -2  -3   7 5071.91 289.742   5
   2   3  -7 5143.84 129.633   3
  -2   3   6 972.122 116.650   1
  -2  -3   6 1103.26 125.266   5
   2   3  -6 1122.81 108.154   1
  -2  -3   6 931.762 113.288   1
  -2   3   5 262.355 58.5428   1
  -2  -3   5 268.481 62.3702   5
   2   3  -5 271.418 49.7609   1
  -2  -3   5 188.331 54.9812   1
  -2   3   4 12.7394 21.4290   1
  -2   3   4 18.7525 15.9746   2
   2  -3  -4 8.41955 15.1414   1
  -2  -3   4-7.40333 22.8010   5
  -2  -3   4 17.7917 19.9324   1
   2   3  -4 9.02439 12.5239   1
  -2  -3   3 8365.66 333.220   1
  -2   3   3 8308.34 313.688   1
  -2   3   3 9379.34 315.001   2
   2  -3  -3 8188.59 294.273   1
   2   3  -3 8531.72 317.181   1
   2  -3  -2 2576.91 142.547   1
  -2   3   2 2519.68 147.134   1
  -2   3   2 2691.60 156.828   2
  -2  -3   2 2811.77 177.292   1
   2   3  -2 2526.05 158.849   1
  -2   3   1 70.8222 25.0168   1
   2  -3  -1 37.5717 16.6708   1
   2  -3  -1 48.3530 25.7161   2
   2   3  -1 76.1276 29.2813   1
  -2  -3   1 44.3970 18.4854   1
   2   3   0 4234.97 219.462   1
  -2   3   0 4031.57 169.875   1
  -2  -3   0 3978.86 215.997   1
   2  -3   0 3825.65 205.646   2
   2  -3   0 3667.58 168.857   1
   2  -3   1 1326.94 90.4529   1
  -2   3  -1 1043.98 79.5532   1
   2   3   1 1339.73 123.352   1
   2  -3   1 1167.59 114.670   2
  -2  -3  -1 1157.02 115.277   1
   2   3   2-25.2157 31.3874   1
   2  -3   2 2.60589 21.7963   2
  -2  -3  -2-29.5806 35.3774   1
  -2   3  -2-8.81198 24.7980   5
  -2   3  -2 14.2177 11.7986   1
   2  -3   2-8.16560 13.8830   1
  -2  -3  -3 259.228 58.3431   1
   2   3   3 235.676 53.6590   1
   2  -3   3 282.076 44.0397   1
  -2   3  -3 257.914 37.5515   1
  -2   3  -3 241.780 49.9459   5
   2  -3   4 6831.90 236.002   1
  -2  -3  -4 6719.65 314.109   1
  -2   3  -4 7002.09 229.794   1
  -2   3  -4 6919.86 307.548   5
  -2   3  -4 7496.00 233.204   3
  -2  -3  -5 2265.22 180.427   1
   2  -3   5 2357.33 129.482   1
  -2   3  -5 2053.71 119.372   1
  -2   3  -5 2384.85 169.114   5
  -2   3  -5 2331.80 104.989   3
  -2  -3  -6 3980.98 244.850   1
   2  -3   6 3549.78 176.180   1
  -2   3  -6 3585.37 171.915   1
  -2   3  -6 3798.36 220.945   5
   2  -3   6 3606.27 236.759   5
  -2   3  -6 3987.95 130.125   3
  -2  -3  -7 84.6430 32.2647   1
   2  -3   7 123.618 43.6625   5
  -2   3  -7 89.3558 31.4694   5
  -2   3  -7 63.1024 30.0897   1
   2  -3   7 116.332 32.3589   1
  -2  -3  -8 787.942 113.027   1
   2  -3   8 643.838 81.7175   1
  -2   3  -8 717.506 84.3260   1
  -2   3  -8 741.652 96.4330   5
   2  -3   8 737.802 104.846   5
   2  -3   9 26.3029 22.1196   1
  -2   3  -9-3.67963 11.1271   1
  -2   3  -9 11.9155 19.6507   5
   2  -3   9 37.1981 21.3814   5
   2   3  10 457.228 97.5887   1
   2  -3  10 382.453 74.6085   1
  -2   3 -10 246.853 61.7250   1
   2  -3  10 554.239 98.5681   5
  -2   3 -10 457.516 79.3737   5
   2   3  10 435.463 57.5144   6
   2  -3  10 395.975 80.3606   4
   2   3  11 252.483 78.3400   1
   2  -3  11 197.118 62.5518   1
  -2   3 -11 364.329 69.7345   5
   2  -3  11 298.848 73.0502   5
   2   3  11 285.795 46.0931   6
   2  -3  11 306.276 72.7003   4
   2  -3  12 56.3485 27.9168   1
   2   3  12 15.4508 16.7788   6
   2  -3  12 47.3609 38.5787   5
   2  -3  12 10.4656 19.3054   4
  -2   3 -12 63.0998 36.5148   5
   2  -3  13 795.011 118.931   1
   2  -3  13 858.993 133.024   5
   2   3  13 649.471 71.5018   6
  -2   3 -13 767.185 109.996   5
   2  -3  14 406.798 85.9831   1
  -2   3 -14 389.330 80.9650   5
   2  -3  15 123.201 52.9074   1
  -2   3 -15 261.258 72.7987   5
   2  -3  16 585.914 123.905   1
  -2   3 -16 860.620 131.128   5
   2  -3  17-32.6269 41.1713   1
  -2   3 -17-14.3883 24.0749   5
   2  -3  18-0.57626 38.5734   1
  -2   3 -18 56.2512 50.0923   5
   2  -3  19 1.65211 32.6721   1
  -2   3 -19-51.6956 48.6572   5
   2   3  20 565.217 142.330   1
   2  -3  20 563.315 122.241   1
  -2   3 -20 497.310 112.154   5
   2   3  21-60.7259 62.9089   1
   2  -3  21-52.4251 57.6730   1
   2  -3  22-23.2411 33.5693   1
   2   3  22 14.0114 57.3288   1
  -2   3 -22 81.7375 42.7331   6
   2  -3  23 69.9013 57.4300   1
  -2   3 -23 1.59754 24.3818   6
   2  -3  24 47.3433 41.9319   1
  -2  -4  23-32.8394 62.9552   1
  -2   4  22 6.06154 52.7660   1
  -2  -4  22-23.1214 38.1365   1
   2   4 -22 42.4521 45.6441   5
  -2   4  21 373.985 127.563   1
  -2  -4  21 390.441 118.512   1
   2   4 -21 354.987 112.476   5
  -2  -4  20 517.722 123.712   1
  -2   4  20 577.915 140.016   1
   2   4 -20 556.967 126.340   5
  -2   4  19 245.666 94.5973   1
  -2  -4  19 264.210 92.3131   1
  -2  -4  19 93.1762 58.8365   4
   2   4 -19 189.556 79.0584   5
  -2   4  18 339.365 111.065   1
  -2  -4  18 494.219 115.151   1
   2   4 -18 502.537 122.098   5
  -2  -4  18 567.219 114.864   4
  -2  -4  17 86.4946 34.0806   1
   2   4 -17 88.9581 50.6160   5
  -2  -4  17 37.7693 43.8333   4
  -2  -4  16 182.446 68.1940   1
   2   4 -16 261.323 80.5131   5
  -2  -4  16 400.210 96.4414   4
   2  -4 -16 289.021 46.8142   4
  -2  -4  15 20.4347 34.1478   1
  -2  -4  15-17.9688 36.3871   4
   2   4 -15-19.3478 30.6505   5
  -2  -4  14 106.618 54.5367   1
  -2  -4  14 66.2621 33.9457   4
   2   4 -14 19.0667 20.5749   5
  -2  -4  13 482.991 100.383   1
   2   4 -13 480.998 93.7219   5
  -2   4  13 467.965 38.3323   6
  -2  -4  13 414.664 88.8134   4
   2   4 -12 974.127 137.660   1
  -2  -4  12 750.194 122.607   1
   2   4 -12 1032.71 137.654   5
  -2  -4  12 1074.19 147.164   4
  -2   4  11 330.725 89.7057   1
  -2  -4  11 419.356 88.0674   1
   2   4 -11 347.259 81.2620   1
   2   4 -11 389.739 83.4094   5
  -2  -4  11 427.692 94.7802   4
  -2   4  10 393.880 88.6479   1
   2   4 -10 295.186 73.3485   1
  -2  -4  10 326.189 75.2328   1
   2   4 -10 391.604 80.5023   5
  -2  -4  10 198.879 61.6690   5
  -2  -4  10 357.348 82.5330   4
  -2   4   9 2079.75 208.415   1
   2   4  -9 2642.46 198.569   1
  -2  -4   9 2107.04 201.296   1
   2   4  -9 2701.53 214.036   5
  -2  -4   9 2420.05 228.276   5
  -2   4   8 733.134 119.738   1
   2   4  -8 799.002 102.237   1
  -2  -4   8 761.835 108.198   1
  -2  -4   8 660.702 118.491   5
   2   4  -8 590.918 36.9169   3
  -2   4   7 479.240 87.7494   1
   2   4  -7 485.087 79.2169   1
  -2  -4   7 577.017 91.6654   1
  -2  -4   7 485.377 93.5315   5
  -2   4   7 518.680 69.3833   2
  -2  -4   6 2719.65 198.081   1
  -2   4   6 1843.33 138.817   2
  -2   4   6 2605.03 201.555   1
  -2  -4   6 2843.38 234.390   5
   2   4  -6 2442.57 177.794   1
  -2  -4   5 615.621 101.335   1
   2   4  -5 699.091 94.1031   1
   2  -4  -5 709.893 94.0945   1
  -2   4   5 503.600 71.0454   2
  -2   4   5 723.444 100.782   1
   2  -4  -4 43968.3 989.654   1
  -2  -4   4 43357.0 1035.65   1
  -2   4   4 39634.0 937.579   2
  -2   4   4 41435.8 1013.53   1
  -2  -4   3 812.383 106.119   1
   2   4  -3 790.081 95.2146   1
  -2   4   3 731.388 93.0797   1
   2  -4  -3 869.445 96.1377   1
  -2  -4   2 18782.5 606.354   1
  -2   4   2 19127.8 561.036   1
   2   4  -2 18832.8 580.767   1
   2  -4  -2 21104.4 568.497   1
  -2   4   1 27.3618 17.7891   1
   2   4  -1 16.5143 25.4588   1
   2  -4  -1 5.59325 19.1615   1
   2  -4  -1 29.7797 24.5934   2
  -2  -4   1 31.3141 34.4618   1
   2  -4   0 1830.37 157.505   2
  -2  -4   0 1934.87 168.472   1
   2  -4   0 1619.38 126.561   1
  -2   4   0 1912.34 133.933   1
   2   4   0 1954.58 166.309   1
  -2  -4  -1 3429.14 229.521   1
  -2   4  -1 3491.16 175.884   1
   2   4   1 3631.91 234.320   1
   2  -4   1 3642.03 188.968   1
   2  -4   1 3692.64 230.254   2
   2   4   2 17.4487 18.1491   1
  -2   4  -2 7.41005 9.04039   1
  -2  -4  -2 10.4762 33.2385   1
   2  -4   2-7.52543 16.8843   2
  -2  -4  -2 26.8210 14.3196   2
   2  -4   2 17.0514 16.6919   1
  -2   4  -3 1727.39 115.900   1
   2  -4   3 2056.42 138.781   1
  -2  -4  -3 2072.55 179.846   1
   2   4   3 1971.97 179.722   1
   2  -4   3 2076.64 187.632   2
  -2  -4  -3 2934.12 122.216   2
  -2  -4  -4 12513.0 496.180   1
   2  -4   4 11063.9 382.313   1
   2   4   4 13484.6 519.608   1
  -2   4  -4 12109.8 363.004   1
  -2   4  -4 12923.8 497.693   5
   2   4   5 1016.73 133.788   1
   2  -4   5 1064.55 101.824   1
  -2  -4  -5 1213.51 141.123   1
  -2   4  -5 822.278 87.9786   1
  -2   4  -5 1445.45 150.016   5
  -2   4  -5 1111.94 88.0960   3
   2  -4   6 1291.56 111.759   1
  -2  -4  -6 1309.52 150.093   1
   2   4   6 1374.20 161.546   1
  -2   4  -6 1033.98 95.7528   1
  -2   4  -6 1497.14 152.912   5
  -2   4  -6 1387.27 87.5765   3
   2   4   7 91.3390 43.2515   1
  -2  -4  -7 50.4950 22.3643   1
  -2   4  -7 88.9991 29.2822   1
   2  -4   7 82.3438 31.5456   1
  -2   4  -7 77.7713 40.9085   5
  -2   4  -7 117.727 22.3459   3
   2   4   8 17.6251 22.9436   1
  -2  -4  -8 107.773 49.5805   1
  -2   4  -8 70.9837 27.8130   1
   2  -4   8 52.0231 24.8296   1
   2  -4   8 27.7622 18.5619   5
  -2   4  -8 98.7420 45.5679   5
  -2   4  -8 40.7284 11.4507   3
  -2  -4  -9 63.8966 47.1967   1
   2   4   9-7.95519 28.8730   1
   2  -4   9 0.28406 25.6833   1
  -2   4  -9-7.40322 17.9318   1
  -2   4  -9-7.02720 23.1234   5
   2  -4   9-5.68373 35.6789   5
   2  -4   9 26.4518 56.4559   4
   2   4  10 4568.28 334.318   1
  -2   4 -10 3764.09 232.589   1
   2  -4  10 4134.00 242.119   1
  -2   4 -10 4107.22 264.764   5
   2  -4  10 3922.03 297.545   5
   2  -4  10 3820.98 269.152   4
   2  -4  11 502.487 88.8218   1
  -2   4 -11 515.125 90.0042   1
   2  -4  11 400.323 94.5336   5
  -2   4 -11 545.423 96.9455   5
   2  -4  11 577.960 105.065   4
   2  -4  12 2732.91 206.618   1
  -2   4 -12 1938.29 178.870   1
   2   4  12 2177.34 146.378   6
  -2   4 -12 2430.94 210.348   5
   2  -4  12 2660.20 230.606   4
   2  -4  13 1043.78 132.424   1
  -2   4 -13 886.060 127.569   5
   2   4  13 902.569 89.2050   6
   2  -4  13 853.535 134.529   4
   2  -4  14 444.383 91.5709   1
   2   4  14 457.990 64.4472   6
  -2   4 -14 515.188 101.607   5
   2  -4  14 466.163 101.180   4
   2  -4  15 164.160 58.1495   1
   2   4  15 123.350 31.8505   6
  -2   4 -15 124.736 55.0765   5
   2  -4  16 519.756 114.250   1
  -2   4 -16 640.683 117.178   5
   2  -4  17 99.5291 61.2613   1
  -2   4 -17 51.6812 40.9080   5
   2  -4  18 777.088 137.659   1
  -2   4 -18 738.075 136.200   5
   2  -4  19-32.2098 34.8912   1
  -2   4 -19-21.2352 34.4165   5
   2  -4  20 223.742 85.6183   1
  -2   4 -20 220.697 79.4225   5
   2  -4  21 43.8251 38.9478   1
  -2   4 -21 120.880 61.1885   5
   2  -4  22 111.032 78.1232   1
  -2   4 -22-13.0506 32.9607   5
   2  -4  23 16.7618 35.2089   1
   2  -4  24 539.316 144.636   1
  -2  -5  22 28.6210 51.4976   1
  -2  -5  21 100.365 62.3545   1
  -2  -5  20 365.960 121.032   1
  -2   5  20 360.522 120.720   1
  -2  -5  20 220.952 90.9878   4
   2   5 -20 394.254 107.134   5
  -2   5  19 144.127 67.1793   1
  -2  -5  19 89.1581 47.1976   1
  -2  -5  19 172.993 75.2071   4
   2   5 -19 70.7881 48.6487   5
  -2  -5  18 41.5888 46.0144   1
   2   5 -18 135.839 59.6436   5
  -2  -5  18 80.2316 48.2750   4
  -2  -5  17 153.885 62.0620   1
   2   5 -17 126.895 63.5669   5
  -2  -5  17 229.480 82.2371   4
  -2  -5  16 389.774 98.6824   1
  -2  -5  16 448.021 108.591   4
   2   5 -16 480.785 111.593   5
  -2  -5  15 754.890 128.872   1
   2   5 -15 661.908 125.165   5
  -2  -5  15 687.291 129.384   4
  -2  -5  14-11.1850 31.1541   1
   2   5 -14 26.8179 33.4685   5
  -2  -5  14-10.9087 37.4114   4
  -2  -5  13 129.669 57.9294   1
   2   5 -13 99.8530 42.4670   5
  -2  -5  13 81.5986 42.8546   4
  -2   5  12 13.9086 18.5194   2
  -2  -5  12 24.6714 27.1403   1
   2   5 -12 14.2820 24.7349   5
  -2  -5  12-21.1827 33.7358   4
  -2   5  11 99.7049 32.0596   2
   2   5 -11 120.944 51.7196   1
  -2  -5  11 88.4902 45.8740   1
   2   5 -11 146.433 54.5617   5
  -2  -5  11 121.755 54.4099   4
  -2   5  10 196.418 71.7456   1
  -2   5  10 178.941 45.4271   2
   2   5 -10 111.956 39.8777   5
   2   5 -10 178.134 48.1412   1
  -2  -5  10 102.640 44.6069   1
  -2   5   9 110.399 51.2920   1
  -2   5   9 74.0351 28.0800   2
   2   5  -9 64.8619 44.0052   5
  -2  -5   9 81.8486 49.1077   1
   2   5  -9 35.5607 23.6393   1
  -2   5   8-18.1649 23.6200   2
  -2   5   8 21.0354 42.3260   1
   2   5  -8 48.2198 23.5213   5
   2   5  -8 9.47831 26.7056   1
  -2  -5   8 12.8412 19.3382   1
  -2   5   7 354.959 80.9055   1
  -2   5   7 258.917 52.9465   2
   2   5  -7 294.399 81.6649   5
  -2  -5   7 527.691 98.5457   1
   2   5  -7 324.693 70.7465   1
   2  -5  -6 1427.41 148.018   1
  -2  -5   6 1374.84 154.811   1
  -2   5   6 1268.78 156.831   1
   2   5  -6 1323.06 168.328   5
   2   5  -6 1254.02 138.684   1
  -2  -5   5 981.567 125.392   1
  -2   5   5 868.163 121.605   1
   2  -5  -5 1045.13 122.061   1
   2   5  -5 1051.38 149.215   5
   2   5  -5 1016.35 124.399   1
  -2   5   4 5029.34 290.366   1
  -2  -5   4 4852.59 294.656   1
   2  -5  -4 5590.68 288.169   1
   2   5  -4 4774.77 319.775   5
   2   5  -4 4126.94 254.938   1
  -2   5   3 292.703 64.6945   1
  -2  -5   3 342.043 73.4229   1
   2  -5  -3 300.622 65.1373   1
   2   5  -3 423.627 94.3560   5
   2   5  -3 277.834 69.0785   1
  -2  -5   2 405.919 83.5371   1
   2  -5  -2 546.750 83.1941   1
  -2   5   2 472.111 83.9811   1
   2   5  -2 403.460 75.9167   1
   2   5  -2 557.254 108.154   5
   2   5  -1 4255.54 266.305   1
  -2  -5   1 4165.47 275.429   1
  -2   5   1 4129.42 237.585   1
   2  -5  -1 4818.97 253.798   1
   2   5  -1 4337.94 310.675   5
   2  -5  -1 4478.07 264.285   2
   2  -5   0 2647.84 208.045   2
  -2   5   0 3014.95 191.449   1
  -2  -5   0 2346.67 207.452   1
   2  -5   0 2704.66 185.210   1
   2   5   0 2865.72 223.574   1
  -2   5  -1 1028.35 102.267   1
   2  -5   1 964.501 129.526   2
   2  -5   1 1005.98 109.329   1
   2   5   1 1189.71 144.506   1
  -2  -5  -1 867.170 96.7026   2
  -2  -5  -1 1106.28 140.514   1
   2  -5   2 300.346 60.1843   1
   2  -5   2 257.234 68.6035   2
  -2  -5  -2 227.213 64.6431   1
  -2  -5  -2 135.617 37.6998   2
  -2   5  -2 204.750 43.9158   1
   2   5   2 124.652 47.3700   1
  -2   5  -2 230.433 71.3126   5
  -2  -5  -3 359.851 79.9655   1
   2  -5   3 294.554 74.3163   2
   2  -5   3 359.804 64.9380   1
   2   5   3 295.411 73.3505   1
  -2   5  -3 364.405 58.8532   1
  -2   5  -3 346.379 81.5115   5
  -2  -5  -3 442.268 54.7245   2
   2  -5   4 915.685 141.098   2
   2  -5   4 1030.43 111.702   1
  -2  -5  -4 1043.78 139.463   1
   2   5   4 877.029 132.192   1
  -2   5  -4 857.683 90.9597   1
  -2   5  -4 926.985 138.207   5
   2  -5   4 782.962 116.229   4
   2   5   5 91.1863 38.1663   1
  -2  -5  -5 103.314 47.8971   1
  -2   5  -5 93.4516 31.2015   1
   2  -5   5 101.940 33.1418   1
  -2   5  -5 67.7997 40.9499   5
   2  -5   5 110.842 44.3111   4
   2   5   6 2131.16 219.472   1
   2  -5   6 2497.39 177.968   1
  -2  -5  -6 2367.35 219.747   1
  -2   5  -6 1867.56 145.319   1
  -2   5  -6 2158.37 210.735   5
   2  -5   6 2007.38 193.860   4
  -2   5  -6 2300.87 141.615   3
  -2  -5  -7 25.6613 34.2470   1
   2   5   7 48.6107 40.1695   1
  -2   5  -7-14.4520 19.7597   1
   2  -5   7 27.0230 30.6163   1
  -2   5  -7 54.1318 40.1298   5
   2  -5   7 17.8386 19.0501   4
  -2   5  -7 14.9794 11.0699   3
   2  -5   8 2279.94 177.163   1
   2   5   8 2468.33 247.864   1
  -2  -5  -8 2479.99 233.595   1
  -2   5  -8 2212.95 161.904   1
  -2   5  -8 2619.97 227.396   5
  -2   5  -8 2753.60 121.866   3
   2  -5   8 2343.13 220.576   4
  -2  -5  -9 163.714 65.2081   1
  -2   5  -9 84.8505 37.7674   1
   2  -5   9 64.8543 37.1547   1
  -2   5  -9 147.909 59.7190   5
  -2   5  -9 145.945 20.6503   3
   2  -5   9 140.770 58.8986   4
  -2  -5 -10 77.5404 55.1256   1
   2  -5  10 2.66833 18.2462   1
  -2   5 -10 2.32357 22.7470   1
  -2   5 -10-17.5352 24.4169   5
   2  -5  10-27.8018 35.1585   4
  -2   5 -11 415.440 83.8167   1
   2  -5  11 380.974 77.5160   1
  -2   5 -11 551.400 107.208   5
   2  -5  11 419.893 100.096   4
   2  -5  12 167.299 55.4927   1
  -2   5 -12 240.097 63.9951   1
  -2   5 -12 402.527 94.3592   5
   2  -5  12 348.059 91.8251   4
   2  -5  13-3.51666 19.2926   1
  -2   5 -13 7.66461 24.3070   1
  -2   5 -13 32.1129 30.2749   5
   2  -5  13 87.0879 45.6288   4
   2  -5  14 555.841 100.614   1
   2   5  14 468.558 70.0671   6
  -2   5 -14 544.188 106.512   5
   2  -5  14 473.292 110.209   4
   2  -5  15 39.4689 22.9022   1
  -2   5 -15 81.0370 41.7017   5
   2  -5  15-37.7989 29.0729   4
   2  -5  16 83.5317 51.5735   1
  -2   5 -16 116.620 53.4019   5
   2  -5  16 137.015 63.7102   4
   2  -5  17-3.59377 40.3597   1
  -2   5 -17 107.746 58.9440   5
   2  -5  18 75.0653 44.0853   1
  -2   5 -18 93.2493 52.1587   5
   2  -5  19-39.4763 34.4709   1
  -2   5 -19 105.638 59.8279   5
   2  -5  20 66.3852 47.4512   1
  -2   5 -20 12.6878 21.0159   5
   2  -5  21 102.517 61.7199   1
  -2   5 -21 64.8731 37.7701   5
   2  -5  22 280.678 98.2541   1
   2  -5  23-11.8906 45.4824   1
  -2  -6  21-92.8576 79.9994   1
  -2  -6  20-13.2750 35.8084   1
  -2  -6  19 126.642 78.5553   1
  -2  -6  19 7.15909 26.2915   4
  -2  -6  18 90.3261 66.0686   1
   2   6 -18 160.964 78.4108   5
  -2  -6  18 131.948 79.8175   4
  -2  -6  17 154.528 71.6395   1
   2   6 -17 277.063 99.0308   5
  -2  -6  17 232.685 91.9752   4
  -2  -6  16 191.596 87.1804   1
   2   6 -16 185.213 71.5824   5
  -2  -6  16 245.269 93.7402   4
  -2  -6  15 411.267 107.999   1
   2   6 -15 648.566 130.337   5
  -2  -6  15 426.228 116.684   4
  -2  -6  14 304.130 93.2665   1
   2   6 -14 348.072 100.944   5
  -2  -6  14 381.475 103.618   4
  -2  -6  13-34.1956 34.4215   1
   2   6 -13 0.85029 37.6925   5
  -2  -6  13 59.8428 51.8628   4
  -2  -6  12-21.5851 23.8452   1
   2   6 -12-22.9165 52.3772   5
  -2  -6  12 15.9143 59.8494   4
  -2  -6  11 883.507 146.082   1
   2   6 -11 918.107 146.835   5
  -2  -6  11 717.099 137.674   4
  -2  -6  10 57.3081 47.7553   1
   2   6 -10 44.1596 34.7218   5
   2   6 -10 4.30279 5.05513   3
   2   6 -10 6.87318 5.92773   3
  -2  -6   9 3834.89 298.171   1
   2   6  -9 3937.95 314.773   5
  -2   6   8 859.599 143.680   1
   2   6  -8 765.295 142.281   5
  -2  -6   8 920.074 141.656   1
   2   6  -8 901.778 127.114   1
  -2  -6   7 5537.86 348.021   1
  -2   6   7 5102.00 349.844   1
   2   6  -7 5480.17 372.103   5
   2   6  -7 5146.67 309.922   1
   2  -6  -6 7524.08 387.161   1
  -2   6   6 6825.25 396.611   1
  -2  -6   6 6915.61 395.530   1
   2   6  -6 7034.15 429.013   5
   2   6  -6 7104.08 363.221   1
   2  -6  -5 655.538 107.515   1
  -2   6   5 591.243 108.255   1
   2   6  -5 520.655 118.034   5
   2   6  -5 625.023 100.994   1
  -2  -6   5 777.171 124.050   1
  -2   6   4 4110.55 284.441   1
   2  -6  -4 4178.79 270.971   1
  -2  -6   4 3547.06 273.249   1
   2   6  -4 4336.72 328.720   5
   2   6  -4 3704.11 257.840   1
   2  -6  -3 371.442 79.2611   1
  -2  -6   3 692.168 120.474   1
   2   6  -3 737.726 133.288   5
  -2   6   3 643.369 105.998   1
   2   6  -3 670.688 106.343   1
  -2  -6   2 135.623 64.8455   1
   2  -6  -2 85.9565 33.8133   1
   2   6  -2 51.1052 27.4364   1
  -2   6   2 53.9892 30.4243   1
   2   6  -2 37.2165 22.0316   5
  -2  -6   1 3427.80 267.367   1
   2  -6  -1 3125.11 222.142   1
  -2   6   1 2969.96 217.429   1
   2   6  -1 3238.53 245.571   1
   2   6  -1 3590.52 306.844   5
   2  -6  -1 3131.84 233.167   2
   2  -6   0 545.454 95.5570   2
  -2  -6   0 381.368 75.4747   2
  -2  -6   0 579.036 112.728   1
   2  -6   0 414.935 78.3561   1
   2   6   0 452.835 108.650   5
  -2   6   0 454.274 77.3219   1
   2   6   0 466.798 97.1799   1
  -2  -6  -1 289.598 61.3654   2
   2  -6   1 267.839 61.5111   1
   2  -6   1 272.124 67.2629   2
  -2  -6  -1 200.172 59.2037   1
   2   6   1 258.231 74.9837   1
  -2   6  -1 279.824 60.4407   1
   2  -6   2 224.808 68.9337   2
   2  -6   2 192.832 54.6424   1
  -2  -6  -2 258.989 56.3422   2
  -2  -6  -2 134.224 46.4213   1
  -2   6  -2 164.274 68.9011   5
  -2   6  -2 131.780 39.1930   1
   2   6   2 220.819 69.9153   1
   2  -6   3-23.7652 32.5130   2
  -2  -6  -3 14.8317 21.4810   2
  -2  -6  -3 42.5864 39.4227   1
   2  -6   3-14.0989 24.0710   1
   2   6   3-39.5313 36.8306   1
  -2   6  -3-1.60691 16.5555   1
  -2   6  -3-34.0216 48.5488   5
   2  -6   4 55.9289 38.2115   1
  -2  -6  -4 74.2217 36.9684   1
   2  -6   4 69.8840 31.0373   2
  -2   6  -4 50.3528 28.3826   1
   2   6   4 72.3467 23.7946   1
  -2   6  -4 28.2268 26.0669   5
   2  -6   4 40.1449 20.0996   4
   2  -6   5 70.4450 54.7385   2
  -2  -6  -5-20.3598 35.6236   1
   2  -6   5 10.4413 17.2736   1
  -2   6  -5 3.10871 14.7277   1
   2   6   5-110.352 68.1344   1
  -2   6  -5 28.0080 46.4416   5
   2  -6   5-55.3756 50.4768   4
   2  -6   6 175.369 65.9678   2
  -2  -6  -6 295.891 84.5104   1
  -2   6  -6 158.182 47.0091   1
   2  -6   6 170.988 51.4879   1
  -2   6  -6 303.384 89.0134   5
   2  -6   6 237.036 77.5605   4
   2  -6   7 1628.14 158.512   1
  -2  -6  -7 1824.75 208.923   1
  -2   6  -7 1644.51 141.357   1
  -2   6  -7 1822.51 209.566   5
   2  -6   7 1635.40 192.696   4
  -2   6  -7 1659.66 124.178   3
  -2  -6  -8 207.766 78.4837   1
  -2   6  -8 209.421 54.3926   1
   2  -6   8 286.499 73.0265   1
  -2   6  -8 237.748 82.4700   5
   2  -6   8 266.897 78.8246   4
  -2   6  -8 164.513 34.8520   3
  -2  -6  -9 786.437 142.445   1
   2  -6   9 690.036 108.941   1
  -2   6  -9 616.354 94.2504   1
  -2   6  -9 720.798 130.673   5
  -2   6  -9 605.392 55.9799   3
   2  -6   9 532.786 113.574   4
  -2  -6 -10 422.433 107.776   1
  -2   6 -10 201.532 58.0805   1
   2  -6  10 428.210 93.2455   1
  -2   6 -10 337.073 94.4447   5
   2  -6  10 297.499 91.0403   4
   2  -6  11-38.9784 43.4730   1
  -2   6 -11-8.06193 29.1442   1
  -2   6 -11 66.9333 45.4552   5
   2  -6  11-54.0741 47.7295   4
   2  -6  12-45.2691 33.0708   1
  -2   6 -12-18.3244 23.5751   1
  -2   6 -12-0.20373 30.6914   5
   2  -6  12 35.9983 27.9239   4
   2  -6  13 350.391 91.6827   1
  -2   6 -13 475.177 109.650   5
   2  -6  13 530.408 121.118   4
   2  -6  14 33.5937 45.0902   1
  -2   6 -14-21.7027 42.5677   5
   2  -6  14 82.1440 49.4472   4
   2  -6  15 294.810 82.9999   1
  -2   6 -15 319.436 94.6697   5
   2  -6  15 320.536 100.378   4
   2  -6  16 118.149 49.9528   1
  -2   6 -16 213.030 81.1956   5
   2  -6  16 51.2235 29.7560   4
   2  -6  17-71.6347 46.2894   1
   2  -6  17 9.26031 48.9736   4
  -2   6 -17 18.2999 30.7470   5
   2  -6  18 278.001 86.0294   1
  -2   6 -18 184.334 66.6314   5
   2  -6  19 130.131 65.8291   1
  -2   6 -19 114.350 58.9712   5
   2  -6  20 42.2280 24.8115   1
  -2  -7  20-53.7517 58.7421   1
  -2  -7  19 273.616 113.050   1
  -2  -7  18 71.5103 64.6830   1
  -2  -7  17 164.624 70.4549   1
  -2  -7  16-66.2216 58.3558   1
   2   7 -16-51.3903 62.0264   5
  -2  -7  16-20.4769 63.0541   4
  -2  -7  15-8.37703 28.5050   1
   2   7 -15 18.5696 21.3412   5
  -2  -7  14 4.30014 35.3433   1
   2   7 -14 18.6693 28.6220   5
  -2  -7  14-50.9070 33.6355   4
  -2  -7  13-18.0451 35.1904   1
   2   7 -13 32.4074 42.5163   5
  -2  -7  13 12.3943 46.2634   4
  -2  -7  12 69.5885 60.1321   1
   2   7 -12 29.4944 35.2373   5
  -2  -7  12-58.4038 58.1609   4
  -2  -7  11 180.884 72.4953   1
   2   7 -11 217.925 68.2852   5
  -2  -7  11 88.6524 45.6735   4
  -2  -7  10 608.892 127.703   1
   2   7 -10 522.550 123.351   5
  -2  -7  10 414.079 110.069   4
   2   7  -9 53.5729 45.9842   5
  -2  -7   9 19.0517 24.6308   1
   2   7  -8 533.969 122.485   5
  -2  -7   8 477.483 112.722   1
   2   7  -7 36.7862 33.0209   5
  -2  -7   7-10.0818 38.2810   1
  -2  -7   6 25.9792 39.5914   1
   2  -7  -6 202.831 71.6058   1
   2   7  -6 170.886 74.8208   5
  -2  -7   5-11.3159 35.7985   1
   2  -7  -5 121.144 50.5595   1
   2   7  -5 51.0241 59.0040   5
  -2   7   5 74.3292 44.8674   1
  -2  -7   4 88.9171 54.9657   1
   2  -7  -4 52.9725 43.1237   1
   2   7  -4 50.6501 54.1497   5
  -2   7   4 38.3327 29.5756   1
  -2  -7   3 8.50057 36.9712   1
   2  -7  -3 11.2522 25.6451   1
   2   7  -3-46.9479 65.7730   5
  -2   7   3 75.8163 37.1486   1
  -2  -7   2 1074.11 150.562   2
  -2   7   2 1027.22 141.932   1
  -2  -7   2 1156.81 164.358   1
   2  -7  -2 949.498 134.264   1
   2   7  -2 1325.05 199.496   5
   2  -7  -1 39.0110 30.8888   1
  -2  -7   1 46.9678 35.7096   2
   2  -7  -1 101.804 40.5854   2
  -2  -7   1 38.6417 35.6601   1
   2   7  -1 101.340 62.4583   5
  -2   7   1 58.5099 35.1287   1
  -2  -7   0 18.1795 27.4840   1
   2  -7   0 14.5289 22.6612   2
  -2  -7   0-4.33573 21.4036   2
   2  -7   0 38.6184 31.9814   1
   2   7   0 40.2159 60.6121   5
  -2   7   0-13.7827 36.9548   1
   2  -7   1 179.016 60.0477   2
  -2  -7  -1 180.864 54.8395   2
   2  -7   1 226.727 63.2213   1
  -2  -7  -1 223.079 72.6083   1
   2   7   1 246.669 92.0005   5
  -2   7  -1 198.438 79.4507   5
  -2   7  -1 143.947 48.7475   1
  -2  -7  -2 248.683 87.1362   1
   2  -7   2 311.200 86.3347   2
   2  -7   2 224.876 62.4362   1
  -2  -7  -2 351.824 70.8298   2
  -2   7  -2 349.947 96.4696   5
  -2   7  -2 267.060 63.3050   1
   2  -7   3 3478.25 299.670   2
   2  -7   3 2473.33 211.179   1
  -2  -7  -3 2872.95 273.949   1
  -2   7  -3 2982.46 205.393   1
  -2   7  -3 3236.86 314.007   5
   2  -7   4 288.236 70.8419   1
  -2  -7  -4 188.187 63.1539   1
   2  -7   4 321.139 94.5335   2
  -2   7  -4 285.320 63.2064   1
  -2   7  -4 174.867 63.4371   5
   2  -7   4 184.313 68.1275   4
   2  -7   5-33.5756 29.2487   1
   2  -7   5-16.4552 28.0911   2
  -2  -7  -5 29.3832 25.4172   1
  -2   7  -5 6.49609 22.4299   1
  -2   7  -5 32.5263 32.0369   5
   2  -7   5-44.9399 37.0037   4
  -2  -7  -6 32.0709 33.5550   1
   2  -7   6 13.6930 26.8523   2
   2  -7   6 96.7822 49.6521   1
  -2   7  -6 15.5555 15.6214   1
   2  -7   6 33.8629 32.8567   4
   2  -7   7 106.394 67.9639   2
  -2  -7  -7 50.5297 32.4060   1
   2  -7   7 70.8205 28.4990   1
  -2   7  -7 42.5453 16.6293   1
  -2   7  -7 173.379 71.3220   5
  -2   7  -7 114.250 35.2573   3
   2  -7   7 87.7209 52.3741   4
   2  -7   8 87.1276 35.1658   2
   2  -7   8 21.1273 37.8287   1
  -2  -7  -8 39.2492 48.6959   1
  -2   7  -8 15.4879 18.4078   1
  -2   7  -8 20.1528 37.6156   5
   2  -7   8 33.2051 46.6931   4
   2  -7   9 593.562 149.022   2
  -2  -7  -9 647.855 138.299   1
  -2   7  -9 463.715 91.2616   1
   2  -7   9 520.367 100.845   1
  -2   7  -9 603.523 140.394   5
   2  -7   9 796.636 145.648   4
  -2  -7 -10 82.9976 33.7566   1
   2  -7  10 117.265 38.0895   1
  -2   7 -10 204.616 90.7785   5
   2  -7  10 256.170 82.0616   4
   2  -7  11 154.670 60.6153   1
  -2   7 -11 231.460 87.3054   5
   2  -7  11 238.735 85.3475   4
   2  -7  12 209.598 72.0813   1
  -2   7 -12 176.205 75.8134   5
   2  -7  12 135.432 62.3186   4
   2  -7  13 76.2273 51.5888   1
  -2   7 -13 158.328 70.0697   5
   2  -7  13 73.4582 61.4301   4
   2  -7  14 17.5767 36.5691   1
  -2   7 -14-38.7953 34.8407   5
   2  -7  14 19.1638 48.7424   4
   2  -7  15 32.6303 36.1188   1
   2  -7  15 41.0642 36.4058   4
   2  -7  16-131.825 61.7093   1
  -2   7 -16-57.5477 54.3713   5
   2  -7  16 27.8135 32.9318   4
  -2   7 -17 36.8262 56.0049   5
  -2  -8  17 104.972 86.2688   1
  -2  -8  16 44.4410 50.3393   1
  -2  -8  15 2.89026 30.8261   1
  -2  -8  14 340.593 111.511   1
  -2  -8  13-13.3270 60.2482   1
   2   8 -13-17.5154 40.5344   5
  -2  -8  13 91.4420 82.5452   4
  -2  -8  12 801.401 160.467   1
   2   8 -12 1137.53 193.298   5
  -2  -8  12 834.872 169.885   4
  -2  -8  11 320.544 107.504   1
   2   8 -11 565.372 136.789   5
  -2  -8  11 680.162 150.573   4
  -2  -8  10 1983.09 243.291   1
   2   8 -10 2559.93 294.303   5
  -2  -8  10 1958.88 254.005   4
  -2  -8   9 1904.51 242.820   1
   2   8  -9 3230.55 331.002   5
  -2  -8   8 204.410 71.5701   1
   2   8  -8 461.367 129.781   5
  -2  -8   7 1131.32 179.779   1
   2   8  -7 1309.26 212.298   5
   2  -8  -6 299.764 87.1773   1
  -2  -8   6 443.687 115.849   1
   2   8  -6 224.096 92.2730   5
   2  -8  -5 135.708 57.8243   1
  -2  -8   5 76.0860 54.5720   1
   2   8  -5-14.1116 44.2333   5
  -2  -8   4 133.484 66.5238   2
  -2  -8   4 75.4894 51.8394   1
   2  -8  -4 128.241 51.1634   1
   2   8  -4 104.498 62.9833   5
  -2  -8   3 46.3272 28.9981   1
   2  -8  -3 33.3804 32.4272   1
  -2  -8   3 12.1960 23.1259   2
   2   8  -3 106.344 54.7995   5
   2  -8  -2-2.31945 27.2135   1
  -2  -8   2 21.9822 29.7718   1
  -2  -8   2 55.3445 40.7788   2
   2   8  -2 87.4479 59.5958   5
  -2  -8   1 41.2615 21.8384   1
  -2  -8   1 18.3873 22.3953   2
   2  -8  -1 59.0858 41.6162   1
   2   8  -1 10.7805 30.0874   5
  -2  -8   0 50.0727 33.0142   2
   2  -8   0 19.5929 35.7799   1
   2  -8   0 37.7486 40.3924   2
  -2  -8   0 27.6608 34.1727   1
  -2   8   0-44.5745 60.1177   5
   2   8   0-49.5562 53.2973   5
   2  -8   1 251.644 75.5816   1
  -2  -8  -1 311.612 70.5828   2
  -2  -8  -1 265.055 88.0162   1
   2  -8   1 266.800 87.7452   2
   2   8   1 336.856 101.148   5
  -2   8  -1 301.446 96.2755   5
   2  -8   2 1127.29 173.857   2
  -2  -8  -2 742.827 142.171   1
   2  -8   2 665.697 118.806   1
   2   8   2 731.027 159.833   5
  -2   8  -2 895.886 181.588   5
   2  -8   2 725.452 139.145   4
   2  -8   3 54.6154 46.2660   2
   2  -8   3 56.1827 40.9453   1
  -2  -8  -3 20.5390 42.9039   1
  -2   8  -3-43.5861 63.3474   5
   2  -8   3 14.4073 39.2732   4
   2  -8   4 244.489 76.2616   1
  -2  -8  -4 193.915 70.8169   1
   2  -8   4 208.907 90.6094   2
  -2   8  -4 203.056 86.6925   5
   2  -8   4 228.960 83.7786   4
   2  -8   5 96.1299 43.9485   1
   2  -8   5 158.047 79.0369   2
  -2  -8  -5 107.494 55.1619   1
  -2   8  -5 60.1852 44.2021   5
   2  -8   5 121.085 83.5019   4
   2  -8   6 70.2799 42.7258   1
   2  -8   6-30.6257 66.8515   2
  -2  -8  -6 28.0789 27.2931   1
  -2   8  -6 64.6327 59.5328   5
   2  -8   6-28.0422 40.8449   4
   2  -8   7 400.291 122.003   2
   2  -8   7 404.592 97.4577   1
  -2  -8  -7 451.239 116.785   1
  -2   8  -7 516.666 137.010   5
   2  -8   7 459.005 113.258   4
   2  -8   8-36.9597 49.3653   2
   2  -8   8-36.3144 41.0639   1
  -2  -8  -8 14.7530 39.1293   1
  -2   8  -8 27.3460 33.2088   5
   2  -8   8 16.0651 36.9175   4
   2  -8   9 106.896 83.4103   2
  -2  -8  -9 39.5435 34.4909   1
   2  -8   9 30.6051 31.8057   1
  -2   8  -9 20.5648 37.6768   5
   2  -8   9 58.1331 61.7572   4
   2  -8  10 335.344 116.716   2
  -2  -8 -10 301.750 106.252   1
   2  -8  10 306.682 89.3447   1
  -2   8 -10 348.652 107.033   5
   2  -8  10 389.592 116.173   4
   2  -8  11-79.1743 55.4839   1
   2  -8  11 37.7070 65.9633   2
  -2   8 -11-107.022 62.8060   5
   2  -8  11-41.8059 42.5959   4
   2  -8  12-29.2029 34.8479   2
  -2   8 -12 65.6798 39.9725   5
   2  -8  12 103.570 59.7499   4
   2  -8  13 21.1763 41.6236   2
  -2   8 -13 128.097 65.6356   5
   2  -8  14-121.769 85.3186   2
  -2  -9  12 64.9763 66.6850   1
  -2  -9  11 153.326 80.5809   1
  -2  -9  10 50.6772 55.0785   1
  -2  -9   9 114.369 90.2326   1
  -2  -9   8 289.264 106.056   2
  -2  -9   8 165.618 71.9103   1
   2   9  -8 374.913 123.009   5
  -2  -9   8 198.866 86.5742   4
  -2  -9   7 23.3024 28.4892   1
  -2  -9   7 77.3772 61.5359   2
   2   9  -7-4.21862 39.0709   5
  -2  -9   6-47.4409 47.4105   2
  -2  -9   6 52.5432 46.4198   1
   2   9  -6 113.192 83.2823   5
  -2  -9   5-25.2951 42.9950   1
   2  -9  -5 21.4558 51.9342   1
  -2  -9   5 20.3301 39.2938   2
   2   9  -5-7.34803 38.3853   5
  -2  -9   4-47.7846 44.2848   1
   2  -9  -4 97.8187 47.2888   1
  -2  -9   4 38.7715 78.0240   2
   2   9  -4 182.066 99.2983   5
  -2  -9   3 46.0925 49.1699   1
   2  -9  -3 14.9147 29.6836   1
  -2  -9   3-0.92928 29.4571   2
   2   9  -3-63.4338 36.0103   5
   2  -9  -2 278.346 82.0169   1
  -2  -9   2 230.457 74.0589   2
  -2  -9   2 224.950 87.2090   1
   2   9  -2 371.462 127.080   5
  -2   9   2 245.711 100.310   5
   2  -9  -1 143.010 64.9321   1
  -2  -9   1 101.558 56.5121   1
  -2   9   1 88.9202 57.3193   5
   2   9  -1 292.365 115.028   5
  -2  -9   0 259.248 90.6036   1
   2  -9   0 126.187 62.2974   1
  -2   9   0 186.393 87.6853   5
   2   9   0 190.654 90.6411   5
   2  -9   1 19.7538 20.0741   1
   2  -9   1 3.25245 25.5305   2
  -2  -9  -1 40.9173 49.4332   1
  -2   9  -1-66.0070 68.8789   5
   2   9   1-86.1913 73.6314   5
   2  -9   1-49.6707 49.6033   4
   2  -9   2 53.1884 31.3843   2
   2  -9   2 95.6764 50.0576   1
  -2  -9  -2 42.5922 43.9216   1
   2   9   2 229.583 90.5188   5
  -2   9  -2 236.350 94.9010   5
   2  -9   2 65.7021 55.1731   4
   2  -9   3-12.4408 50.7587   2
   2  -9   3-0.97710 23.3908   1
  -2  -9  -3-19.9993 30.4062   1
  -2   9  -3-42.8409 55.3936   5
   2   9   3-7.97745 73.6405   5
   2  -9   3 44.5393 42.7018   4
   2  -9   4-71.1196 54.2229   2
  -2  -9  -4-11.3379 28.9258   1
   2  -9   4-31.1523 33.9831   4
   2  -9   5 41.2566 42.0277   2
   2  -9   5-3.41741 22.1798   4
   2  -9   6 216.216 97.0926   2
  -2  -9  -6 193.017 82.9981   1
  -2   9  -6 177.875 93.7522   5
   2  -9   6 204.052 86.0480   4
  -2  -9  -7 131.697 62.1606   1
   2  -9   7 169.749 86.4952   2
  -2   9  -7 222.675 103.620   5
   2  -9   7 72.4772 59.5608   4
  -2  -9  -8 120.404 73.4951   1
   2  -9   8 31.1257 55.5662   2
  -2   9  -8 220.128 102.870   5
   2  -9   8-50.9194 45.5195   4
   2  -9   9 35.9481 40.4924   2
  -2  -9  -9 52.2913 50.1717   1
   2  -9  10 23.8217 41.9737   2
   2  -9  11 23.3901 59.9865   2
  -2 -10   4 245.894 86.4414   1
  -2 -10   3 8.62383 27.8092   1
   2 -10  -3 2.55950 26.2972   4
  -2 -10   2 90.2461 67.5327   1
   2 -10  -2 120.589 69.5869   4
  -2 -10   1 56.9193 45.2457   1
   2 -10  -1 113.498 58.6801   4
  -2 -10   0-30.4419 46.6015   1
   2 -10   0 45.8084 59.0128   4
  -2 -10  -1-65.0590 69.8264   1
   2 -10   1 54.9808 37.1776   4
  -2 -10  -2 66.9051 62.6492   1
   2 -10   2-61.7276 40.3022   4
  -2 -10  -3 72.5050 62.4781   1
   2 -10   3-8.89181 29.4036   4
  -2 -10  -4-104.719 65.0229   1
  -2 -10  -5 1.18745 48.1180   1
  -2 -10  -6 40.6989 62.8728   1
   2 -10   6 9.99792 57.9655   2
  -2 -10  -7 13.7739 61.2114   1
   2 -10   7 126.021 83.7102   2
   2 -10   8 65.2137 73.9591   2
  -2 -10  -8 0.31467 36.0533   1
  -3   0  24 75.5133 58.3513   1
  -3   0  23 1680.92 236.261   1
  -3   0  22 3.87357 45.9049   1
  -3   0  21 19.2768 32.0619   1
  -3   0  20-58.0959 47.0121   1
  -3   0  19 276.971 83.9846   1
   3   0 -19 140.945 28.6833   6
  -3   0  18-24.9171 33.5064   1
   3   0 -18-1.21754 6.20858   6
  -3   0  17 3421.94 282.247   1
   3   0 -17 3624.87 152.236   6
  -3   0  16 37.7205 36.5199   1
   3   0 -16 31.3898 21.1995   6
  -3   0  15 37.0038 25.1665   1
  -3   0  14 10.3128 22.9762   1
  -3   0  14 3.24564 21.9959   5
  -3   0  13 1578.32 214.899   1
  -3   0  13 4720.73 269.819   5
  -3   0  12 13.7315 38.1113   1
  -3   0  12 12.8245 10.4438   5
  -3   0  11 1167.21 136.110   1
  -3   0  11 1047.13 115.644   5
  -3   0  10 4.40546 66.3800   1
  -3   0  10-1.40771 12.8238   5
  -3   0   9 16036.4 526.329   1
  -3   0   9 16994.4 514.716   5
  -3   0   9 17969.0 433.445   4
  -3   0   8 2.67856 18.3534   1
  -3   0   8-0.30581 15.3063   5
  -3   0   8-2.29626 10.7181   4
  -3   0   7 7732.75 293.862   1
  -3   0   7 7441.33 278.136   5
  -3   0   7 7043.08 216.902   4
  -3   0   6 21.3900 16.3371   1
  -3   0   6-9.17367 12.5301   5
   3   0  -5 5853.58 228.844   1
  -3   0   5 6004.32 223.480   1
  -3   0   5 6103.37 221.261   5
  -3   0   5 5558.76 201.633   3
  -3   0   4-10.6993 24.3078   1
   3   0  -4 1.14769 12.6832   1
  -3   0   4-4.65772 8.38161   3
  -3   0   4 16.1151 18.6735   5
   3   0  -4-12.8829 16.9221   5
  -3   0   3 1376.84 931.826   1
   3   0  -3 1204.19 826.238   1
  -3   0   3 1043.15 724.977   5
  -3   0   3 1136.65 774.079   3
   3   0  -3 1196.49 806.455   5
   3   0  -3 1722.50 997.788   3
  -3   0   2-10.7878 9.97376   1
   3   0  -2-2.19669 9.96111   1
  -3   0   2 6.97445 7.12819   5
   3   0  -2-10.7698 11.3527   5
  -3   0   2 18.4512 13.6070   3
   3   0  -2 19.6077 13.9122   3
   3   0  -1 14905.8 338.879   1
  -3   0   1 16297.4 324.038   5
   3   0  -1 14843.5 342.133   6
  -3   0   1 14988.2 347.627   3
   3   0   0 7.00236 7.76031   6
   3   0   1 64255.4 1233.20   1
  -3   0  -1 65786.7 1237.03   1
   3   0   1 65604.1 1234.39   6
  -3   0  -2-8.57252 10.3433   1
   3   0   2 8.42817 19.1843   2
  -3   0  -2 4.72869 9.37196   2
   3   0   2 1.20025 9.64580   1
   3   0   2-0.98829 8.74392   6
   3   0   3 10745.6 297.289   1
  -3   0  -3 10333.7 288.533   1
   3   0   3 9663.68 275.525   6
  -3   0  -3 10768.9 281.067   6
   3   0   4-23.0792 18.3689   1
   3   0   4-31.6634 19.6215   2
  -3   0  -4-6.31331 13.8237   1
  -3   0  -4 8.56130 10.2683   6
   3   0   4-9.05158 12.8565   6
   3   0   4 16.8860 11.7105   5
   3   0   5 41904.5 905.665   1
   3   0   5 41697.4 830.431   5
  -3   0  -5 41324.1 865.238   6
   3   0   6-9.71788 13.9834   1
  -3   0  -6-2.17364 10.5318   6
   3   0   6 27.9379 18.8035   5
   3   0   7 4233.62 226.839   1
  -3   0  -7 4019.32 174.368   6
   3   0   7 3830.39 165.217   5
   3   0   8 2.28261 10.1012   1
  -3   0  -8-4.83862 9.24870   6
   3   0   8 7.88262 16.4712   5
   3   0   9 722.325 126.861   1
  -3   0  -9 1534.79 110.622   6
   3   0   9 1270.30 106.723   5
  -3   0 -10 18.2441 26.6536   6
   3   0  10 3.68524 13.9690   5
   3   0  11 11485.2 455.423   1
  -3   0 -11 10663.4 355.700   6
   3   0  11 10750.0 384.052   5
  -3   0 -11 10535.6 396.801   4
   3   0  12 26.9301 29.4410   1
  -3   0 -12-0.82605 24.9643   6
   3   0  12 7.31898 23.1050   5
  -3   0 -12 41.0214 31.1692   4
   3   0  13 1142.32 149.072   1
   3   0  13 1051.71 136.108   1
   3   0  13 1099.75 122.190   5
  -3   0 -13 989.686 117.107   4
   3   0  14 2.04739 21.2603   1
   3   0  14-29.5716 36.8363   1
   3   0  14 20.5300 15.0084   5
  -3   0 -14-25.5739 18.6516   4
   3   0  15 29.2620 41.0421   1
   3   0  15 26.3841 15.9217   5
  -3   0 -15 17.8250 14.3977   4
   3   0  16-2.11773 20.7809   5
  -3   0 -16-11.6824 23.5720   4
   3   0  17 102.456 47.1547   1
  -3   0 -17 199.482 48.2284   6
   3   0  18-44.1379 39.3448   1
  -3   0 -18 43.3279 25.6518   6
   3   0  19 753.823 149.206   1
  -3   0 -19 564.385 85.6684   6
   3   0  20-156.908 70.4564   1
  -3   0 -20 29.1557 24.6261   6
   3   0  21 201.409 93.3585   1
   3   0  22-6.23365 47.8187   1
   3   0  23 44.0697 39.5645   1
   3   0  24 24.1851 53.4134   1
  -3  -1  24 13.7706 47.5915   1
  -3  -1  23-39.4410 36.8186   1
  -3   1  23 5.08626 37.9591   1
  -3  -1  22 18.2262 33.9815   1
  -3   1  22 75.1725 62.2832   1
  -3   1  21 2.99974 27.9981   1
  -3  -1  21 27.6068 47.3874   1
  -3  -1  20-56.5538 51.4637   1
  -3   1  20-25.9105 30.3514   1
  -3   1  19-32.7961 34.3120   1
  -3  -1  19 20.7686 17.5778   3
  -3   1  18 545.449 115.282   1
  -3  -1  18 324.129 91.3862   1
  -3  -1  18 407.934 63.8592   3
  -3  -1  17 185.005 72.7219   1
  -3   1  17 106.689 49.5886   1
  -3  -1  17 107.429 32.4847   3
  -3   1  16 269.956 76.7525   1
  -3  -1  16 148.638 54.8618   1
  -3  -1  16 227.929 45.3209   3
  -3  -1  15 851.512 127.387   1
  -3   1  15 924.534 139.041   1
  -3  -1  15 954.033 91.4874   3
  -3  -1  14 25.0088 24.7122   1
  -3   1  14 31.8062 21.1791   1
  -3  -1  14 115.863 44.5177   5
  -3  -1  14 120.730 30.0128   3
   3   1 -14 59.0760 25.0238   5
  -3   1  14 98.4158 43.4256   5
  -3  -1  13 1255.30 142.039   1
  -3   1  13 1162.70 145.221   1
  -3   1  13 1227.48 141.395   5
   3   1 -13 1185.97 138.324   5
  -3  -1  13 1281.76 144.128   5
  -3  -1  13 1290.16 100.115   3
  -3  -1  13 1044.92 108.502   4
   3   1 -12 524.715 105.459   1
  -3  -1  12 601.892 92.2484   1
  -3   1  12 601.168 103.381   1
  -3   1  12 720.464 104.597   5
  -3  -1  12 649.775 99.2940   5
  -3  -1  12 589.893 79.9453   4
  -3  -1  12 489.466 56.7498   3
  -3   1  11 2588.11 204.971   1
  -3  -1  11 2934.45 211.428   1
  -3   1  11 3720.46 229.317   5
  -3  -1  11 3374.45 218.609   5
  -3  -1  11 2708.26 141.217   3
  -3  -1  11 3345.24 187.705   4
  -3  -1  10 217.349 66.7415   1
  -3   1  10 223.439 70.6369   1
  -3  -1  10 286.594 58.5235   5
  -3   1  10 370.077 69.1628   5
  -3  -1  10 359.865 45.5310   3
  -3  -1  10 341.059 58.8886   4
  -3  -1   9 518.835 78.8325   1
  -3   1   9 524.655 83.9986   1
  -3  -1   9 473.420 72.1528   5
  -3  -1   9 548.852 53.2866   3
  -3  -1   9 420.386 60.4658   4
  -3   1   9 460.765 70.9498   5
  -3   1   8 9394.12 368.057   1
  -3  -1   8 9494.86 370.832   1
  -3  -1   8 9178.72 345.273   5
  -3  -1   8 10628.3 278.133   3
  -3   1   7 311.079 55.8078   1
  -3  -1   7 303.250 56.3420   1
  -3  -1   7 308.431 53.0954   5
  -3  -1   7 355.667 38.5670   3
  -3  -1   6 4831.07 216.988   1
  -3   1   6 4130.85 199.749   1
  -3  -1   6 4307.92 199.179   5
  -3  -1   6 4665.74 149.051   3
  -3   1   5 4689.29 196.892   1
  -3  -1   5 4638.17 200.816   1
  -3  -1   5 4756.95 196.782   5
   3   1  -5 4501.21 151.947   3
  -3  -1   5 4567.23 145.036   3
  -3   1   4 50478.4 1024.10   1
  -3  -1   4 49073.7 1039.75   1
   3   1  -4 51205.3 1019.78   5
  -3  -1   4 47607.9 1023.76   5
  -3   1   4 47676.4 913.228   6
  -3  -1   4 50482.7 954.147   3
  -3  -1   3 21941.0 540.016   1
  -3   1   3 22816.7 514.839   1
  -3  -1   3 22143.5 523.305   5
   3   1  -3 22989.5 518.134   5
  -3   1   3 22936.0 456.502   6
   3   1  -3 23888.9 481.786   3
  -3  -1   2 6727.39 225.752   1
  -3   1   2 6191.25 178.697   1
  -3  -1   2 6336.24 204.177   5
   3   1  -2 6539.19 198.772   5
  -3   1   2 6284.39 152.926   4
  -3  -1   1 413.370 52.1912   1
  -3   1   1 469.387 30.7691   1
  -3  -1   1 347.553 38.4113   5
   3   1  -1 381.123 40.7815   5
  -3   1   1 355.950 32.3137   4
  -3   1   1 400.177 45.8048   3
  -3  -1   0 23581.1 558.215   1
   3   1   0 24496.9 509.252   5
  -3   1   0 23246.0 516.988   3
  -3   1   0 23286.1 496.688   4
   3  -1   0 22567.2 529.846   3
  -3  -1  -1 3621.17 179.478   1
  -3   1  -1 4885.74 167.320   4
  -3   1  -1 5051.94 161.986   3
   3  -1   1 5142.91 207.694   2
   3  -1   1 5100.25 169.676   3
  -3  -1  -2 147.668 30.2850   1
   3  -1   2 125.945 27.3854   2
  -3   1  -2 190.924 26.5052   5
  -3   1  -2 166.485 25.6099   3
  -3   1  -2 169.106 31.7418   4
   3  -1   2 157.959 27.7422   3
   3  -1   3 938.269 90.9866   2
  -3  -1  -3 948.597 58.9949   2
  -3  -1  -3 1224.58 101.149   1
   3  -1   3 946.396 67.0943   5
  -3   1  -3 960.231 62.1419   5
   3  -1   3 967.438 61.0174   3
  -3   1  -3 1027.72 79.8808   4
   3   1   4 15332.6 428.088   1
  -3  -1  -4 15458.1 424.436   1
   3   1   4 15982.3 365.525   6
   3  -1   4 15602.3 360.522   5
  -3   1  -4 15608.0 342.989   5
  -3   1  -4 15146.6 394.898   4
   3  -1   4 15619.9 327.775   3
  -3  -1  -5 9981.23 335.436   1
   3   1   5 8593.62 258.519   2
   3   1   5 9379.61 338.476   1
   3  -1   5 9510.85 275.195   1
   3  -1   5 8611.95 269.281   5
  -3   1  -5 8725.41 257.153   5
   3   1   5 9016.44 270.641   6
  -3   1  -5 8831.89 299.949   4
   3  -1   5 8852.42 235.863   3
   3   1   6 164.156 41.7091   1
  -3  -1  -6 301.165 58.7006   1
   3  -1   6 209.556 44.0428   1
   3  -1   6 277.393 41.7598   5
   3   1   6 212.606 37.2584   6
  -3   1  -6 220.592 36.4166   5
  -3   1  -6 257.840 48.1825   4
   3   1   7 1394.34 93.7949   6
  -3   1  -7 1396.56 96.4365   5
   3  -1   7 1296.34 99.0653   5
  -3   1  -7 1368.70 114.719   4
   3  -1   8 58.6639 27.2941   1
   3  -1   8 131.370 36.0973   5
   3   1   8 114.931 26.4741   6
  -3   1  -8 98.4833 27.3858   5
  -3   1  -8 101.786 37.8676   4
   3  -1   9 2630.91 173.355   1
   3  -1   9 2526.15 158.504   5
  -3   1  -9 2546.12 155.234   5
  -3   1  -9 2176.27 164.830   4
   3   1   9 2361.38 156.043   5
   3  -1  10 125.291 42.6235   1
   3  -1  10 68.4741 27.7578   5
   3   1  10 127.382 34.3095   5
  -3   1 -10 116.930 33.8409   5
  -3   1 -10 107.215 33.8638   4
   3   1  11 2109.99 190.345   1
   3  -1  11 2288.05 175.620   1
  -3   1 -11 1830.18 147.729   5
   3  -1  11 1904.41 151.676   5
   3   1  11 1952.12 150.552   5
  -3   1 -11 2116.85 172.686   4
   3   1  12 212.945 70.5864   1
   3  -1  12 174.538 52.3905   1
   3  -1  12 170.829 45.5472   5
  -3   1 -12 194.363 50.6787   4
   3   1  12 226.541 52.6781   5
  -3   1 -12 195.150 46.5962   5
   3   1  13 1721.56 191.951   1
   3  -1  13 1393.59 171.031   1
   3   1  13 1720.35 153.347   5
   3  -1  13 1828.55 159.905   5
  -3   1 -13 1754.88 159.165   5
  -3   1 -13 1826.11 172.015   4
   3  -1  14 21.1228 23.0016   1
   3  -1  14 40.6123 26.5024   5
  -3   1 -14 15.1420 17.4309   6
   3   1  14-5.17410 12.4897   5
  -3   1 -14 20.0609 27.0411   4
   3  -1  15 75.4757 62.4688   1
  -3   1 -15 277.953 60.9506   6
   3  -1  15 296.766 73.1102   5
  -3  -1 -15 264.992 62.3760   4
   3   1  15 246.665 59.5284   5
  -3   1 -15 205.519 65.7265   4
   3  -1  16 1532.45 184.119   1
  -3   1 -16 1380.63 136.417   6
  -3  -1 -16 1614.69 156.718   4
   3   1  17 249.182 88.8341   1
   3  -1  17 190.391 62.2732   1
  -3   1 -17 232.254 58.3214   6
  -3  -1 -17 186.864 67.4535   4
   3   1  18 527.387 132.468   1
   3  -1  18 880.491 145.038   1
  -3   1 -18 854.711 110.582   6
   3  -1  19-15.4443 36.5470   1
   3   1  19 9.53198 33.2449   1
  -3   1 -19 4.87308 15.4665   6
   3  -1  20 185.489 77.9985   1
   3   1  20 176.386 73.0782   1
  -3   1 -20 238.978 63.2863   6
   3   1  21 100.045 68.9638   1
   3  -1  21 258.631 89.4957   1
  -3   1 -21 128.126 46.1273   6
   3   1  22 54.8703 40.5342   1
   3  -1  22 1.78269 37.8557   1
  -3   1 -22 37.2428 31.0366   6
   3   1  23-146.968 89.6940   1
   3  -1  23-55.6297 57.5130   1
   3  -1  24-3.10733 34.0079   1
  -3   2  23 6.75767 42.0419   1
  -3  -2  23 39.4939 38.9983   1
  -3  -2  22 249.275 89.1525   1
  -3   2  22 530.933 132.409   1
  -3   2  21-3.18613 22.1801   1
  -3  -2  21 51.6636 68.4722   1
  -3  -2  20 967.539 168.001   1
  -3   2  20 687.851 180.849   1
  -3   2  19 131.080 66.4731   1
  -3  -2  19 119.679 62.9485   1
  -3  -2  18-7.99465 26.7620   1
  -3   2  18-44.6747 48.8244   1
   3   2 -18 3.61737 37.5358   5
  -3  -2  18 7.26933 10.1217   3
  -3   2  17-1.23349 20.5001   1
  -3  -2  17-30.2552 33.7114   1
   3   2 -17-11.3706 32.8477   5
  -3  -2  17-1.53061 6.23677   3
  -3   2  16 742.846 142.894   1
  -3  -2  16 949.385 144.489   1
   3   2 -16 860.114 132.947   5
  -3  -2  16 958.599 64.3616   3
  -3  -2  16 932.314 122.707   4
  -3   2  15 998.406 150.670   1
  -3  -2  15 1164.39 151.488   1
   3   2 -15 890.524 130.546   5
  -3  -2  15 721.784 54.2335   3
  -3  -2  15 1072.49 127.424   4
  -3   2  14 1004.76 144.143   1
  -3  -2  14 1152.84 150.570   1
   3   2 -14 1054.93 138.487   5
  -3  -2  14 1102.16 128.440   4
  -3  -2  14 1181.16 67.5321   3
  -3  -2  13 169.389 62.0492   1
  -3   2  13 121.833 47.0710   1
   3   2 -13 87.5492 46.6574   1
  -3  -2  13 211.588 63.7127   5
   3  -2 -13 75.4365 18.3555   4
  -3  -2  13 134.521 21.0877   3
  -3   2  13 142.037 48.7335   5
  -3  -2  13 102.438 29.6593   4
   3   2 -13 239.212 63.8718   5
   3   2 -12 4074.50 285.359   1
  -3  -2  12 4569.12 283.814   5
   3   2 -12 4180.89 255.986   5
   3  -2 -12 3775.09 150.552   4
  -3  -2  12 4488.65 134.194   3
  -3  -2  12 4487.96 255.739   4
  -3   2  11 587.065 98.1865   1
   3   2 -11 530.507 98.5807   1
  -3  -2  11 570.005 99.5493   1
  -3  -2  11 627.018 101.220   5
   3  -2 -11 534.969 46.7156   4
  -3  -2  11 570.721 86.3838   4
  -3  -2  10 409.273 79.8141   1
  -3   2  10 440.150 82.3697   1
   3   2 -10 444.807 79.4807   1
  -3  -2  10 406.257 77.7152   5
  -3  -2  10 371.469 65.8214   4
   3  -2 -10 420.777 36.9383   4
  -3  -2   9 2484.73 178.646   1
  -3  -2   9 2431.35 182.833   5
   3  -2  -9 2468.17 87.3360   4
  -3  -2   8 8470.58 346.432   1
  -3  -2   8 8484.37 354.386   5
  -3  -2   7 675.919 87.5917   1
  -3  -2   7 571.314 80.6316   5
   3   2  -7 813.765 52.1974   3
  -3  -2   6 2195.09 153.807   1
  -3  -2   6 2356.49 163.334   5
   3   2  -6 2822.09 100.750   3
  -3   2   5 2725.30 161.449   1
  -3  -2   5 3039.84 171.690   1
   3   2  -5 2538.75 156.630   1
  -3  -2   5 2727.88 169.503   5
   3   2  -5 2831.21 102.898   3
  -3   2   4 28647.3 692.978   1
  -3  -2   4 31774.3 741.479   1
   3   2  -4 31300.5 724.870   1
   3   2  -4 29700.7 722.756   5
  -3  -2   4 29990.0 743.683   5
  -3  -2   3 6380.51 257.142   1
  -3   2   3 5651.98 212.509   1
   3   2  -3 6149.93 245.331   1
  -3  -2   3 6534.86 261.124   5
   3   2  -3 5908.49 239.247   5
   3  -2  -3 7033.81 186.227   4
  -3   2   2 1465.65 84.6394   1
  -3  -2   2 1569.95 117.282   1
   3   2  -2 1174.13 100.099   1
   3   2  -2 1417.96 107.704   5
  -3  -2   2 1404.78 111.169   5
  -3   2   2 1301.84 102.957   2
   3  -2  -2 1371.35 77.6627   4
  -3   2   1 4048.52 136.523   1
  -3   2   1 3528.94 184.026   2
  -3  -2   1 4137.25 205.743   1
   3   2  -1 3563.15 179.480   5
   3  -2  -1 3972.57 152.952   4
  -3   2   0 667.246 75.4796   2
   3  -2   0 865.005 44.5971   1
  -3   2   0 732.733 43.1754   1
  -3  -2   0 768.083 82.1486   1
   3   2   0 744.233 80.9032   5
   3  -2   0 761.724 65.9848   4
   3  -2   0 680.497 78.3951   2
  -3   2  -1 71.8901 21.5904   2
   3  -2   1 37.1574 19.1607   2
  -3  -2  -1 36.6890 19.4231   1
  -3   2  -1 29.1022 14.2278   3
   3  -2   1 35.0802 14.8245   4
   3  -2   2 9145.04 339.244   2
  -3  -2  -2 9283.14 338.088   1
   3  -2   2 8091.10 201.691   1
  -3   2  -2 8676.92 195.069   1
  -3   2  -2 9445.95 315.078   5
  -3   2  -2 8841.61 302.281   4
   3  -2   2 9120.61 292.993   4
  -3   2  -2 8994.75 261.334   3
   3  -2   3-8.61462 24.4888   2
  -3  -2  -3 2.37373 29.3155   1
  -3   2  -3-1.81345 7.51889   1
   3  -2   3 10.3689 7.97261   1
  -3   2  -3-7.13491 16.9174   5
  -3   2  -3-14.5518 20.1012   4
  -3   2  -3 7.56125 10.2245   3
   3  -2   3 10.4324 15.2043   4
  -3  -2  -4-37.9758 34.5357   1
   3  -2   4-2.50959 8.55803   1
  -3   2  -4-13.5929 7.57117   1
   3  -2   4 14.1971 17.6451   5
  -3   2  -4-18.5952 13.8174   5
  -3   2  -4 7.61208 17.1634   4
  -3   2  -4 7.69235 7.67495   3
  -3  -2  -5 94.7044 32.2270   1
   3  -2   5 39.0651 18.7767   1
  -3   2  -5 110.629 30.7715   5
   3  -2   5 187.073 40.9654   5
   3  -2   5 105.155 22.6427   3
  -3   2  -5 95.2350 31.1187   4
  -3   2  -5 118.878 22.0138   3
   3   2   6 181.308 24.4473   2
  -3  -2  -6 388.462 71.7189   1
   3  -2   6 277.769 39.7042   1
   3  -2   6 364.863 59.1377   5
  -3   2  -6 354.451 54.1805   5
   3  -2   6 396.978 39.3966   3
  -3   2  -6 399.256 65.7422   4
   3   2   7 2390.42 108.020   2
  -3  -2  -7 2088.71 167.283   1
   3  -2   7 1922.22 120.936   1
   3   2   7 1764.27 113.778   6
  -3   2  -7 1581.45 120.303   5
   3  -2   7 1581.00 135.577   5
  -3   2  -7 1828.18 151.457   4
   3  -2   7 1556.64 85.9076   3
  -3  -2  -8 32571.4 886.600   1
   3  -2   8 37668.2 796.418   1
   3   2   8 28653.4 723.032   6
  -3   2  -8 34241.2 790.286   5
   3  -2   8 32952.5 831.684   5
  -3   2  -8 31373.8 860.534   4
   3  -2   8 32623.3 664.420   3
   3  -2   9 1796.23 138.271   1
   3  -2   9 1733.79 148.802   5
  -3   2  -9 1858.47 137.960   5
   3   2   9 1742.41 115.316   6
  -3   2  -9 1925.54 168.464   4
   3  -2   9 1841.61 88.9176   3
   3  -2  10 1698.51 139.107   1
  -3   2 -10 1603.41 131.106   5
   3   2  10 1583.00 110.425   6
   3  -2  10 1666.30 151.679   5
   3  -2  10 1320.97 76.3237   3
  -3   2 -10 1735.88 162.869   4
   3  -2  11 26.8832 31.5361   1
   3  -2  11 5.12754 14.4569   5
   3   2  11-11.6154 11.4139   6
  -3   2 -11 31.7028 28.2673   4
   3  -2  11 30.8159 11.7143   3
  -3   2 -11 32.5932 25.0081   5
   3   2  12 480.573 99.7708   1
   3  -2  12 255.309 57.3615   1
   3  -2  12 421.650 83.2537   5
  -3   2 -12 467.478 78.7346   5
  -3   2 -12 365.468 80.6586   4
   3  -2  12 476.818 45.7581   3
   3  -2  13 559.547 88.8752   1
   3  -2  13 589.892 98.5570   5
   3  -2  13 660.017 55.8441   3
  -3   2 -13 658.534 111.374   4
  -3   2 -13 593.305 92.1883   5
   3   2  13 572.412 95.0090   5
   3  -2  14 963.259 130.211   1
   3   2  14 827.346 116.210   5
   3  -2  14 941.361 130.967   5
  -3   2 -14 1022.54 126.946   5
   3  -2  14 851.863 65.1320   3
  -3   2 -14 992.843 137.590   4
   3  -2  15 36.8199 33.5162   1
   3  -2  15 55.7265 41.4717   5
  -3   2 -15 6.09387 22.7154   5
   3  -2  15-8.95953 11.7004   3
   3   2  15 14.2428 18.0965   5
   3  -2  16 1886.32 190.006   1
  -3   2 -16 1527.13 169.274   5
   3  -2  16 1286.55 85.2570   3
   3  -2  17 30.1242 23.1507   1
  -3  -2 -17 23.9147 26.4728   4
  -3   2 -17 31.2892 31.1982   5
   3  -2  17 33.5138 16.0438   3
   3  -2  18 1074.27 153.160   1
  -3   2 -18 933.775 123.765   6
  -3  -2 -18 833.545 120.310   4
   3  -2  18 979.764 73.1686   3
   3  -2  19 359.246 94.4061   1
   3   2  19 541.873 124.915   1
  -3   2 -19 493.128 94.0556   6
   3   2  20-32.3203 49.3956   1
   3  -2  20-79.1622 49.4904   1
  -3   2 -20 31.4883 28.1220   6
   3   2  21 81.4065 70.3343   1
   3  -2  21 40.7629 39.8429   1
  -3   2 -21 126.284 54.3085   6
   3   2  22 396.122 123.185   1
   3  -2  22 225.039 81.8178   1
  -3   2 -22 109.607 57.6495   6
   3   2  23-38.1223 33.0556   1
  -3   2 -23 17.8236 39.3497   6
   3  -2  24 368.440 116.076   1
  -3  -3  23-12.1568 35.7766   1
  -3  -3  22 321.197 114.862   1
  -3   3  22 220.666 95.7456   1
  -3   3  21 152.309 68.3593   1
  -3  -3  21 83.6580 57.4762   1
   3   3 -21 98.3471 47.4000   5
  -3   3  20-43.2509 61.5581   1
  -3  -3  20 55.7479 44.8323   1
   3   3 -20 11.9000 25.4765   5
  -3   3  19 101.328 44.3363   1
  -3  -3  19-40.5966 31.2898   1
   3   3 -19 38.9645 46.0342   5
  -3  -3  18 51.5460 43.2001   1
  -3   3  18 11.7265 21.1659   1
  -3  -3  18-14.2311 34.0232   4
  -3  -3  17 802.270 144.879   1
  -3   3  17 936.395 159.184   1
   3   3 -17 1002.00 151.642   5
  -3  -3  17 873.454 133.260   4
  -3  -3  16 157.547 63.5145   1
  -3   3  16 171.608 73.9063   1
  -3  -3  16 125.787 45.0642   4
   3   3 -16 155.878 64.8049   5
  -3  -3  15 579.625 118.366   1
  -3   3  15 755.260 138.895   1
   3   3 -15 734.778 123.631   5
  -3  -3  15 799.632 125.035   4
   3  -3 -15 578.638 58.7905   4
  -3  -3  14 429.285 98.2714   1
  -3   3  14 603.471 124.081   1
  -3  -3  14 591.600 101.834   4
   3  -3 -14 423.399 47.0883   4
   3   3 -14 463.099 95.5100   5
  -3  -3  13 1629.70 177.883   1
   3   3 -13 1888.75 195.984   1
   3   3 -13 1604.40 167.069   5
  -3  -3  13 1869.50 182.086   4
   3  -3 -13 1597.91 88.7324   4
  -3   3  12 786.816 128.954   1
  -3  -3  12 870.912 120.169   1
   3   3 -12 740.910 126.497   1
   3   3 -12 745.127 109.331   5
  -3  -3  12 898.246 135.650   5
  -3  -3  12 790.166 117.592   4
   3  -3 -12 725.381 55.0090   4
  -3   3  11 1417.43 179.462   1
   3   3 -11 1750.91 189.415   1
  -3  -3  11 1869.79 181.153   1
   3   3 -11 1568.34 158.741   5
  -3  -3  11 1743.45 183.390   5
  -3  -3  11 1516.43 159.715   4
  -3   3  10 288.867 71.9400   1
  -3  -3  10 262.199 72.3762   5
  -3  -3  10 228.578 72.3862   1
   3   3 -10 183.903 51.8861   1
  -3   3   9 2203.67 193.670   1
   3   3  -9 1805.39 165.833   1
  -3  -3   9 2359.70 190.757   1
  -3  -3   9 2115.52 195.845   5
  -3   3   8 112.624 45.1066   1
  -3  -3   8 147.203 46.2652   1
   3   3  -8 136.168 36.3012   1
  -3  -3   8 168.817 56.3086   5
   3   3  -8 212.840 24.0437   3
  -3   3   7 739.638 97.7821   1
  -3  -3   7 618.085 90.5558   1
   3   3  -7 744.326 94.7218   1
  -3  -3   7 633.023 97.5510   5
   3   3  -7 475.065 39.4805   3
  -3   3   6 3731.76 219.584   1
  -3  -3   6 3175.53 220.416   5
  -3  -3   6 3179.37 205.638   1
   3   3  -6 3380.45 201.195   1
  -3  -3   5 1497.23 136.767   1
  -3   3   5 1643.99 135.229   1
   3   3  -5 1593.96 133.345   1
  -3  -3   5 1486.10 146.340   5
  -3   3   4 560.699 73.2441   1
  -3  -3   4 581.034 83.5442   1
   3   3  -4 796.909 92.0552   1
  -3  -3   4 645.144 93.1762   5
  -3   3   4 611.296 77.3796   2
   3   3  -3 1111.88 106.954   1
  -3  -3   3 785.570 102.678   1
  -3   3   3 1186.61 101.601   1
  -3   3   3 1082.63 105.514   2
   3   3  -2 18275.8 533.832   1
  -3   3   2 15522.0 503.084   2
   3  -3  -2 16532.6 443.694   1
  -3  -3   2 20942.5 580.703   1
  -3   3   2 18927.5 477.953   1
  -3   3   1 11368.2 395.054   2
  -3  -3   1 12325.8 429.626   1
  -3   3   1 11762.3 328.881   1
   3  -3  -1 10135.8 309.348   1
   3   3  -1 13005.2 424.572   1
   3   3  -1 11227.1 416.447   5
   3  -3  -1 10122.0 376.728   2
   3   3   0 5957.82 279.260   1
   3  -3   0 5739.29 194.074   1
  -3   3   0 5291.21 191.071   1
  -3  -3   0 5692.67 277.682   1
   3  -3   0 6016.86 278.751   2
   3  -3   0 5663.17 236.959   4
  -3   3  -1 218.347 29.0411   1
   3  -3   1 237.079 57.5392   2
  -3  -3  -1 179.259 53.6267   1
   3  -3   1 267.716 35.5898   1
   3  -3   1 204.986 45.0009   4
  -3   3  -2 12.5859 10.8198   1
   3  -3   2-3.83986 12.2227   1
   3  -3   2 16.5444 15.0411   2
  -3  -3  -2 24.3895 19.5162   1
   3  -3   2 23.5411 21.9377   4
  -3  -3  -3 165.278 44.8802   1
   3  -3   3 188.715 53.0461   2
   3  -3   3 202.418 34.1277   1
  -3   3  -3 238.165 31.4964   1
  -3   3  -3 177.147 42.0506   5
   3  -3   3 226.010 50.9612   4
  -3   3  -3 230.130 39.6094   3
   3  -3   4 10652.1 299.172   1
   3  -3   4 11044.7 456.008   2
  -3  -3  -4 10765.8 427.529   1
  -3   3  -4 10656.1 288.023   1
  -3   3  -4 11297.0 407.158   5
  -3   3  -4 10787.6 307.555   3
  -3  -3  -5 905.742 118.878   1
   3  -3   5 976.586 76.2078   1
  -3   3  -5 848.414 71.4070   1
  -3   3  -5 868.175 100.314   5
  -3   3  -5 950.487 68.7099   3
  -3  -3  -6 310.069 70.2493   1
   3  -3   6 223.148 40.2127   1
  -3   3  -6 273.602 44.1747   1
  -3   3  -6 216.868 51.6003   5
   3  -3   6 246.990 67.7652   5
  -3   3  -6 259.933 33.5362   3
  -3  -3  -7 49.5453 22.8209   1
   3  -3   7-6.70597 26.2884   5
  -3   3  -7 14.0461 18.8367   5
   3  -3   7 16.8405 11.9539   1
  -3   3  -7 9.13965 17.6367   1
  -3  -3  -8 3227.20 234.330   1
  -3   3  -8 2742.90 187.867   5
   3  -3   8 2804.35 213.993   5
  -3   3  -8 2742.53 167.946   1
   3  -3   8 2876.84 164.703   1
   3   3   9 274.154 30.7472   2
  -3  -3  -9 385.980 91.8923   1
   3  -3   9 269.745 55.8591   1
   3  -3   9 321.056 72.6277   5
  -3   3  -9 312.278 66.5418   5
   3   3  10 153.368 27.5617   2
   3   3  10 53.0092 19.7228   1
   3  -3  10 99.6128 32.8329   1
  -3   3 -10 73.5618 33.8589   5
   3   3  10 69.1824 26.4014   6
   3  -3  10 85.1336 38.8768   5
   3  -3  10 113.178 39.7207   4
   3   3  11 164.172 68.4872   1
   3  -3  11 340.583 68.7462   1
   3  -3  11 341.480 78.5756   5
  -3   3 -11 251.823 59.3945   5
   3   3  11 310.695 50.5744   6
   3  -3  12 942.377 118.742   1
  -3   3 -12 1132.49 128.486   5
   3  -3  12 1165.91 149.769   5
   3   3  12 1031.56 95.3828   6
   3  -3  13 46.9892 30.0064   1
   3   3  13 125.109 33.3937   6
   3  -3  13 170.461 61.7985   5
  -3   3 -13 134.180 49.9384   5
   3  -3  14 1619.60 164.975   1
   3   3  14 1714.52 126.033   6
  -3   3 -14 1531.23 159.621   5
   3  -3  15 276.037 72.0988   1
  -3   3 -15 409.717 87.2947   5
   3  -3  16 69.9720 44.9430   1
  -3   3 -16 57.4885 39.6157   5
   3  -3  17 94.0100 44.3552   1
  -3   3 -17 99.3969 50.1258   5
   3  -3  18 197.961 73.7024   1
  -3   3 -18 272.566 69.6639   5
   3  -3  19 9.15267 30.8642   1
  -3   3 -19 94.9024 47.2360   5
   3  -3  20-69.9280 49.3577   1
  -3   3 -20-12.9565 33.4165   5
   3   3  21 182.224 85.0691   1
   3  -3  21 135.551 73.4236   1
  -3   3 -21 239.948 73.3787   6
   3  -3  22 223.886 86.3047   1
   3   3  22 221.467 104.855   1
  -3   3 -22 282.201 80.5677   6
   3  -3  23-30.5319 26.5015   1
  -3   3 -23 47.2976 44.6241   6
   3  -3  24 124.288 67.9850   1
  -3  -4  22 153.454 82.0336   1
  -3   4  22 125.098 73.9250   1
  -3   4  21 195.621 95.4893   1
  -3  -4  21 206.971 89.3196   1
   3   4 -21-43.6626 43.4635   5
  -3  -4  20-54.9397 50.0589   1
  -3   4  20 43.0994 54.9433   1
   3   4 -20-1.49327 23.3411   5
  -3  -4  20 66.9311 43.4171   4
  -3  -4  19 147.274 66.8738   1
  -3   4  19 139.392 87.2208   1
   3   4 -19 315.720 94.6452   5
  -3  -4  19 224.599 75.2611   4
  -3   4  18 70.5928 56.8910   1
  -3  -4  18 46.0231 38.7229   1
  -3  -4  18 39.2715 47.9618   4
   3   4 -18-39.3816 39.4356   5
  -3   4  17 244.769 80.9886   1
  -3  -4  17 161.642 76.8441   1
   3   4 -17 247.649 83.3894   5
  -3  -4  17 347.939 87.7331   4
  -3  -4  16 213.756 82.9143   1
  -3   4  16 227.748 81.3854   1
   3   4 -16 286.771 79.2647   5
   3  -4 -16 217.869 35.0331   4
  -3  -4  16 263.655 76.2089   4
  -3  -4  15 237.916 88.1675   1
  -3  -4  15 132.626 56.9309   4
   3   4 -15 164.604 65.3723   5
   3  -4 -15 136.327 26.1508   4
  -3  -4  14 141.337 58.2673   1
   3   4 -14 191.586 68.9294   5
  -3  -4  14 181.580 69.2549   4
  -3  -4  13 1247.97 171.383   1
   3   4 -13 1829.71 190.787   5
  -3  -4  13 1612.87 185.343   4
  -3  -4  12 2766.14 233.604   1
   3   4 -12 2779.29 231.012   5
  -3  -4  12 2596.49 229.277   4
  -3   4  11 6330.17 387.310   1
   3   4 -11 6379.29 352.282   5
  -3  -4  11 6156.03 349.632   1
   3   4 -11 6226.41 349.821   1
  -3   4  10-20.3654 41.9856   1
  -3  -4  10 17.6408 33.1789   1
   3   4 -10-34.9320 31.0517   1
   3   4 -10 36.8857 29.6379   5
  -3  -4  10 11.4059 24.2240   5
  -3   4   9 3087.61 248.262   1
   3   4  -9 3422.00 233.787   1
  -3  -4   9 3284.60 240.515   1
   3   4  -9 3265.06 239.549   5
  -3  -4   9 2976.16 253.876   5
   3   4  -9 3249.41 99.7667   3
  -3   4   8 667.239 107.432   1
   3   4  -8 427.579 91.8712   1
  -3  -4   8 765.317 109.833   1
  -3  -4   8 519.071 104.949   5
   3   4  -8 557.909 43.4728   3
  -3   4   7 692.574 107.190   1
  -3  -4   7 621.291 98.8561   1
   3   4  -7 708.241 99.3517   1
  -3  -4   7 710.762 114.698   5
  -3   4   7 627.450 84.3873   2
  -3   4   6 2546.14 198.091   1
  -3  -4   6 2287.31 184.537   1
   3   4  -6 2062.36 172.387   1
  -3  -4   6 2056.36 201.506   5
  -3   4   6 2128.54 158.971   2
  -3  -4   5 316.141 77.6422   1
   3   4  -5 183.844 49.4561   1
  -3   4   5 179.704 45.8124   2
  -3   4   5 215.888 52.9722   1
   3   4  -4 1573.25 143.959   1
  -3   4   4 1863.29 148.449   2
   3  -4  -4 2108.57 151.630   1
  -3  -4   4 1791.05 164.915   1
  -3   4   4 1445.37 135.529   1
  -3  -4   3 654.482 97.3523   1
   3   4  -3 851.611 108.444   1
   3  -4  -3 1026.33 99.1900   1
  -3   4   3 619.000 90.0060   2
  -3   4   3 860.231 95.8755   1
   3   4  -2 99.1688 43.7568   1
  -3  -4   2 81.4434 42.1414   1
   3  -4  -2 108.394 30.9690   1
  -3   4   2 79.9501 34.5002   1
  -3   4   1 236.863 45.0653   1
   3   4  -1 233.829 53.9207   1
  -3  -4   1 298.195 61.7622   1
   3  -4  -1 246.490 61.6950   2
   3  -4  -1 348.350 53.8836   1
  -3   4   0 1585.80 115.951   1
  -3  -4   0 1444.34 147.084   1
   3   4   0 1939.77 170.589   1
   3  -4   0 1560.51 114.435   1
   3  -4   0 1623.74 150.786   2
  -3   4  -1 1270.10 95.3962   1
   3  -4   1 1466.02 147.109   2
  -3  -4  -1 1274.88 142.858   1
   3  -4   1 1620.31 113.503   1
   3   4   1 1556.07 156.044   1
   3   4   2 1991.86 182.898   1
   3  -4   2 1394.13 109.017   1
   3  -4   2 1902.46 174.992   2
  -3  -4  -2 1763.77 167.024   1
  -3   4  -2 1819.38 108.261   1
  -3  -4  -3 4171.55 141.949   2
   3   4   3 3306.36 245.377   1
   3  -4   3 2977.41 160.758   1
   3  -4   3 2837.26 227.473   2
  -3  -4  -3 3387.13 241.593   1
  -3   4  -3 3214.62 147.356   1
  -3   4  -3 3220.80 235.428   5
   3  -4   4 3631.79 178.412   1
  -3  -4  -4 3615.20 255.999   1
   3   4   4 4295.12 279.670   1
   3  -4   4 3669.49 269.046   2
  -3   4  -4 3628.50 161.212   1
  -3   4  -4 3776.06 252.002   5
  -3   4  -4 3966.08 192.406   3
   3  -4   5 1711.81 120.979   1
   3   4   5 1232.67 154.197   1
  -3  -4  -5 1757.95 174.517   1
  -3   4  -5 1534.95 102.865   1
  -3   4  -5 1625.77 158.490   5
  -3   4  -5 1473.63 104.430   3
   3  -4   6 2026.19 140.162   1
  -3  -4  -6 2389.16 211.036   1
   3   4   6 2503.19 222.558   1
  -3   4  -6 2105.51 131.602   1
  -3   4  -6 2301.46 192.439   5
  -3   4  -6 2220.06 119.007   3
   3   4   7 323.172 77.4494   1
  -3  -4  -7 329.213 80.6797   1
   3  -4   7 282.263 51.0461   1
  -3   4  -7 124.311 39.7850   1
  -3   4  -7 238.194 63.1350   5
  -3   4  -7 256.036 34.2300   3
   3   4   8 686.863 120.974   1
  -3  -4  -8 579.874 106.682   1
  -3   4  -8 542.469 70.5005   1
   3  -4   8 554.909 74.2002   1
  -3   4  -8 486.021 88.6215   5
   3  -4   8 582.290 98.0839   4
  -3   4  -8 485.441 44.0709   3
   3   4   9 382.988 92.3462   1
  -3  -4  -9 424.430 89.0955   1
  -3   4  -9 360.721 63.2089   1
   3  -4   9 368.478 63.9841   1
   3  -4   9 444.757 99.0663   5
  -3   4  -9 463.054 85.5153   5
   3  -4   9 417.694 88.3002   4
  -3  -4 -10 46.8877 25.3898   1
   3  -4  10 1.53063 13.1107   1
  -3   4 -10 25.5869 23.1327   1
  -3   4 -10 17.1702 21.2889   5
   3  -4  10 60.6510 37.2189   5
   3  -4  10 48.6093 39.1901   4
   3  -4  11 2541.91 184.912   1
  -3   4 -11 2421.31 203.188   5
   3  -4  11 2684.87 244.808   5
   3  -4  11 2667.32 228.759   4
   3  -4  12 44.6328 34.3954   1
  -3   4 -12 99.8129 45.0418   5
   3   4  12 27.3926 21.5915   6
   3  -4  12-4.62845 18.7800   4
   3  -4  13 1884.59 173.021   1
  -3   4 -13 1730.63 177.212   5
   3   4  13 1720.35 134.376   6
   3  -4  13 2044.49 208.009   4
   3  -4  14 371.067 85.3396   1
   3   4  14 363.853 58.5393   6
  -3   4 -14 480.508 94.4042   5
   3   4  15 60.2488 18.6707   2
   3  -4  15 52.2775 38.1590   1
   3   4  15 147.839 40.0510   6
  -3   4 -15 219.271 68.0745   5
   3   4  16-4.38920 12.7030   2
  -3   4 -16 15.9321 19.7321   5
   3  -4  17 784.066 134.555   1
  -3   4 -17 779.918 130.884   5
   3  -4  18 14.9426 30.9669   1
  -3   4 -18 46.0485 35.4886   5
   3  -4  19 183.269 80.7642   1
  -3   4 -19 333.445 92.5000   5
   3  -4  20-27.3335 23.3253   1
  -3   4 -20-10.1151 30.5563   5
   3  -4  21 342.379 103.944   1
  -3   4 -21 627.409 140.857   5
   3  -4  22 0.75532 39.9918   1
  -3   4 -22-1.05286 28.2024   5
   3  -4  23 160.611 87.5944   1
  -3   4 -23 76.8849 41.6129   6
   3  -4  24 82.4232 69.1113   1
  -3  -5  22-27.7779 50.3298   1
  -3  -5  21 181.533 88.7895   1
  -3   5  21 213.177 112.835   1
  -3  -5  21 197.400 76.0115   4
  -3  -5  20 10.8596 27.3370   1
  -3   5  20 11.0379 59.4770   1
  -3  -5  20 163.311 78.6805   4
   3   5 -20 110.934 74.3094   5
  -3   5  19 197.060 87.2481   1
  -3  -5  19 187.441 75.6760   1
  -3  -5  19 277.426 87.5672   4
   3   5 -19 218.049 84.6892   5
  -3  -5  18 0.74011 30.7829   1
  -3  -5  18 58.7119 43.4282   4
  -3  -5  17-80.0243 52.2325   1
   3   5 -17 55.7890 50.5207   5
  -3  -5  17 11.2141 24.7761   4
  -3  -5  16 285.965 96.9872   1
   3   5 -16 269.602 87.4341   5
  -3  -5  16 222.089 79.0297   4
  -3  -5  15 147.000 58.8027   1
   3   5 -15 225.163 82.2340   5
  -3  -5  15 179.268 63.9885   4
  -3  -5  14 1476.78 216.764   1
   3   5 -14 1911.35 210.939   5
  -3  -5  14 2005.44 227.176   4
  -3  -5  13 215.164 69.1567   1
   3   5 -13 224.470 80.0213   5
  -3  -5  13 377.181 95.4408   4
  -3  -5  12 587.491 113.340   1
   3   5 -12 547.253 105.475   5
  -3  -5  12 587.705 112.467   4
  -3   5  11 295.930 58.3442   2
   3   5 -11 365.962 88.4862   5
  -3  -5  11 262.162 71.3433   1
  -3   5  10-49.6379 46.7181   1
  -3   5  10-4.93676 21.7984   2
   3   5 -10 6.51826 20.6246   1
  -3  -5  10 27.2242 23.3113   1
   3   5 -10-18.2591 24.4331   5
  -3   5   9 1518.22 182.337   1
  -3   5   9 1688.06 150.491   2
  -3  -5   9 1463.38 170.507   1
   3   5  -9 1561.21 168.981   1
   3   5  -9 1576.59 181.281   5
   3   5  -9 1742.47 82.6380   3
  -3  -5   8 1586.56 177.136   1
  -3   5   8 1822.02 194.388   1
  -3   5   8 1832.29 154.072   2
   3   5  -8 1747.85 188.510   5
   3   5  -8 1770.62 171.029   1
  -3   5   7 575.300 104.575   1
  -3   5   7 705.749 94.3369   2
   3   5  -7 556.428 107.812   5
   3   5  -7 632.469 100.228   1
  -3  -5   7 579.818 109.561   1
  -3   5   6 1447.62 159.339   1
  -3   5   6 1236.62 126.638   2
  -3  -5   6 1231.94 153.028   1
   3   5  -6 1368.76 167.365   5
   3   5  -6 1518.00 164.318   1
  -3   5   5 37.9012 26.8627   1
   3  -5  -5 49.8813 31.8523   1
   3   5  -5 62.3359 34.6667   5
   3   5  -5 119.342 49.6851   1
  -3  -5   5 64.5464 44.5651   1
   3  -5  -4 90.8186 36.9699   1
  -3   5   4 19.9661 21.7688   1
   3   5  -4 28.7957 33.5857   5
   3   5  -4 21.4887 23.7605   1
  -3  -5   4 47.5494 35.2164   1
   3  -5  -3 250.505 57.4789   1
  -3   5   3 166.972 46.7968   1
   3   5  -3 184.511 62.5229   5
  -3  -5   3 139.403 49.3882   1
   3   5  -3 203.532 58.7220   1
  -3  -5   2-25.6188 36.6045   1
   3  -5  -2 30.6697 17.1975   1
   3   5  -2 5.02300 27.4130   1
  -3   5   2-8.68596 14.3855   1
   3   5  -2-34.9773 26.9160   5
   3  -5  -1 1919.70 148.577   1
  -3   5   1 1894.47 146.056   1
  -3  -5   1 2009.97 191.455   1
   3   5  -1 2014.21 186.056   1
   3   5  -1 2026.62 207.605   5
   3  -5  -1 1956.34 178.302   2
   3  -5   0 59.1397 31.2618   1
  -3  -5   0-45.2202 34.0463   1
   3  -5   0 7.06714 28.8443   2
   3   5   0 28.1475 36.1021   5
   3   5   0 54.6836 32.9445   1
  -3   5   0 67.0123 33.1293   1
   3   5   1 1052.04 138.650   1
   3  -5   1 1156.38 143.088   2
  -3  -5  -1 964.177 136.893   1
   3  -5   1 1325.82 118.335   1
  -3   5  -1 908.042 91.5249   1
   3  -5   2 275.964 54.1341   1
  -3  -5  -2 204.591 57.1776   1
  -3  -5  -2 131.639 32.3028   2
   3  -5   2 249.454 67.9531   2
   3   5   2 187.132 57.7821   1
  -3   5  -2 210.514 42.2070   1
  -3   5  -2 144.310 48.9176   5
   3  -5   2 148.186 49.2003   4
  -3  -5  -3 264.247 41.7502   2
   3  -5   3 350.847 84.5980   2
  -3  -5  -3 417.781 91.0309   1
   3  -5   3 451.752 67.8147   1
   3   5   3 371.931 91.6433   1
  -3   5  -3 371.016 52.5899   1
  -3   5  -3 443.918 92.3149   5
   3  -5   3 381.218 76.0808   4
  -3  -5  -4 112.958 47.9962   1
   3   5   4 216.387 71.1362   1
   3  -5   4 238.623 46.3806   1
   3  -5   4 179.044 58.3133   2
  -3   5  -4 212.210 42.9758   1
  -3   5  -4 280.641 75.6944   5
   3  -5   4 277.263 67.0018   4
  -3  -5  -5 159.545 58.1098   1
   3   5   5 151.482 53.6985   1
   3  -5   5 147.486 55.0659   2
   3  -5   5 110.056 36.0775   1
  -3   5  -5 147.419 33.5857   1
  -3   5  -5 150.211 59.5340   5
   3  -5   5 83.9639 39.7721   4
  -3   5  -5 117.883 34.4651   3
  -3  -5  -6-40.8505 50.4427   1
   3  -5   6-13.4772 50.7858   2
   3   5   6-18.6149 25.9891   1
  -3   5  -6-19.7127 21.3672   1
   3  -5   6 14.7875 25.6195   1
  -3   5  -6-3.94126 27.5544   5
   3  -5   6-22.7968 29.3238   4
  -3   5  -6 3.05867 15.1776   3
   3   5   7 278.812 77.8816   1
  -3  -5  -7 263.631 74.1632   1
   3  -5   7 367.254 68.1289   1
  -3   5  -7 249.721 52.7950   1
  -3   5  -7 306.620 80.3090   5
   3  -5   7 359.147 81.6122   4
  -3   5  -7 323.379 46.7010   3
  -3  -5  -8 150.955 64.1961   1
  -3   5  -8 118.100 38.2741   1
   3  -5   8 120.709 35.5874   1
  -3   5  -8 109.651 53.9113   5
   3  -5   8 47.7333 23.5970   4
  -3   5  -8 85.2094 23.0704   3
  -3  -5  -9 227.497 77.1062   1
   3  -5   9 179.753 52.1498   1
  -3   5  -9 210.089 50.7520   1
  -3   5  -9 231.839 72.9425   5
   3  -5   9 282.625 75.9898   4
  -3   5  -9 267.477 32.6978   3
  -3  -5 -10-9.80855 31.2446   1
  -3   5 -10 20.8802 25.3657   1
   3  -5  10 49.3523 38.4353   1
  -3   5 -10 22.4417 33.0487   5
   3  -5  10-0.17336 28.2489   4
  -3  -5 -11 1139.77 168.767   1
   3  -5  11 826.621 111.220   1
  -3   5 -11 824.894 111.346   1
  -3   5 -11 1042.15 143.761   5
   3  -5  11 1014.41 148.595   4
  -3   5 -12 173.626 49.9893   1
   3  -5  12 223.053 59.9544   1
  -3   5 -12 190.671 66.3530   5
   3  -5  12 151.401 52.4679   4
   3  -5  13 354.316 76.2343   1
  -3   5 -13 350.483 81.9684   5
   3   5  13 381.464 68.6633   6
   3  -5  13 358.191 90.0508   4
   3  -5  14 33.8621 28.1005   1
   3   5  14 14.9536 16.2620   6
  -3   5 -14-28.9714 37.5344   5
   3  -5  14-9.07917 26.6409   4
   3  -5  15 98.4527 47.4681   1
  -3   5 -15 51.7962 49.5115   5
   3  -5  16 67.8709 41.3742   1
  -3   5 -16 106.156 57.4747   5
   3  -5  17 43.0030 35.8054   1
  -3   5 -17-11.4913 30.1793   5
   3  -5  18 130.377 61.0462   1
  -3   5 -18 142.976 64.8866   5
   3  -5  19 88.4730 50.5019   1
  -3   5 -19 27.2587 31.0353   5
   3  -5  20 3.35989 23.7754   1
  -3   5 -20-44.2464 41.7434   5
   3  -5  21 115.553 72.4183   1
  -3   5 -21 107.639 66.9489   5
   3  -5  22 41.6669 54.3044   1
  -3  -6  21 100.833 85.2468   1
  -3  -6  20 16.8496 38.4801   1
  -3  -6  19 2.56653 41.6389   1
  -3  -6  19 61.8988 60.1919   4
  -3  -6  18 5.96014 26.6394   1
  -3  -6  18 40.2792 45.5824   4
  -3  -6  17 49.8098 50.3436   1
  -3  -6  17 134.037 73.2562   4
   3   6 -17 101.974 57.3574   5
  -3  -6  16 118.676 69.2767   1
   3   6 -16 91.6992 58.6230   5
  -3  -6  16 47.3253 60.0133   4
  -3  -6  15 68.0784 57.4781   1
   3   6 -15 158.843 71.2072   5
  -3  -6  15 160.923 70.4546   4
  -3  -6  14 337.043 104.190   1
   3   6 -14 550.391 116.371   5
  -3  -6  14 510.434 124.930   4
  -3  -6  13 382.418 99.9432   1
   3   6 -13 439.479 104.145   5
  -3  -6  13 466.769 116.481   4
  -3   6  12 412.088 74.8892   2
  -3  -6  12 300.171 91.7842   1
   3   6 -12 218.863 71.1134   5
  -3  -6  12 342.799 93.5078   4
  -3   6  11 936.794 110.317   2
  -3  -6  11 983.134 154.556   1
   3   6 -11 945.795 152.088   5
  -3   6  10 115.529 44.6266   2
  -3  -6  10 31.4994 44.1236   1
   3   6 -10 204.379 82.5789   5
   3   6 -10 101.228 18.2337   3
  -3  -6   9 3068.90 276.918   1
   3   6  -9 3456.19 297.772   5
  -3   6   8 1823.76 210.919   1
  -3  -6   8 2020.14 216.903   1
   3   6  -8 1886.95 216.088   5
  -3   6   7 1291.27 170.302   1
  -3  -6   7 1628.42 195.116   1
   3   6  -7 1544.38 195.069   5
   3   6  -7 1582.65 171.991   1
  -3  -6   6 5665.97 364.214   1
  -3   6   6 3561.30 279.269   1
   3   6  -6 5841.78 385.459   5
   3   6  -6 3618.39 263.111   1
   3  -6  -5 1870.04 176.809   1
  -3  -6   5 1747.92 196.484   1
  -3   6   5 1658.92 178.175   1
   3   6  -5 1681.52 208.460   5
   3   6  -5 1532.59 167.896   1
  -3  -6   4 3647.02 283.179   1
  -3   6   4 3542.57 257.753   1
   3  -6  -4 3826.05 247.549   1
   3   6  -4 3375.69 296.273   5
   3   6  -4 3479.31 257.589   1
  -3  -6   3 1612.81 187.416   1
   3  -6  -3 2037.06 178.457   1
  -3   6   3 1599.69 163.225   1
   3   6  -3 1898.28 220.509   5
   3   6  -3 1478.70 167.565   1
   3  -6  -2 610.503 92.3398   1
  -3  -6   2 569.738 110.873   1
   3   6  -2 503.321 114.329   5
  -3   6   2 494.134 83.3786   1
   3   6  -2 430.437 86.6757   1
  -3  -6   1 161.492 67.2474   1
   3  -6  -1 259.116 62.9662   1
   3  -6  -1 172.523 58.8267   2
  -3   6   1 213.750 52.0854   1
   3   6  -1 223.171 63.9422   1
   3   6  -1 165.452 62.1480   5
  -3  -6   0 1874.63 207.159   1
  -3   6   0 1556.30 146.914   1
   3   6   0 1722.71 192.305   1
   3  -6   0 1896.17 165.510   1
   3   6   0 2515.21 257.343   5
   3  -6   0 2439.69 220.145   2
   3   6   1 470.779 106.036   1
  -3   6  -1 249.671 52.2972   1
  -3  -6  -1 306.481 58.5011   2
  -3  -6  -1 268.810 70.4245   1
   3  -6   1 426.778 75.2120   1
   3  -6   1 317.353 82.7229   2
  -3  -6  -2 1972.77 216.717   1
   3  -6   2 1703.62 195.980   2
   3   6   2 2057.92 215.380   1
   3  -6   2 1685.50 150.036   1
  -3  -6  -2 1629.34 133.290   2
  -3   6  -2 1628.15 134.026   1
  -3   6  -2 1827.88 219.255   5
   3  -6   2 1914.34 188.899   4
   3   6   3 2044.24 225.317   1
   3  -6   3 2091.35 169.321   1
   3  -6   3 2280.91 239.384   2
  -3  -6  -3 2222.33 227.261   1
  -3   6  -3 1817.36 139.126   1
  -3   6  -3 2195.82 240.580   5
  -3  -6  -3 2383.61 143.116   2
   3  -6   3 1855.31 193.601   4
   3  -6   4 11.3548 22.0253   1
   3  -6   4-12.4728 42.8468   2
  -3  -6  -4 48.3702 20.7455   1
  -3   6  -4-1.00245 12.8392   1
  -3   6  -4-58.7342 39.7941   5
   3  -6   4 52.8706 45.2091   4
  -3  -6  -5 17.8969 21.4697   1
   3  -6   5 52.0547 25.9470   1
   3  -6   5 25.4735 35.1633   2
  -3   6  -5 53.0116 27.5782   1
  -3   6  -5 47.8119 29.3424   5
  -3   6  -5 24.7564 20.1231   3
   3  -6   5 23.9879 21.8040   4
  -3  -6  -6 28.0108 41.3147   1
   3  -6   6 22.2876 30.5323   2
   3  -6   6 45.1328 18.7899   1
  -3   6  -6 5.73891 20.6876   1
  -3   6  -6 95.4798 56.8874   5
   3  -6   6-12.1212 24.5927   4
  -3   6  -6 3.15887 14.0147   3
  -3  -6  -7 31.4779 25.8408   1
   3  -6   7 91.0678 65.9105   2
   3  -6   7 8.92478 21.3038   1
  -3   6  -7-14.2001 17.6939   1
  -3   6  -7-3.60651 29.9592   5
  -3   6  -7 8.62823 20.7757   3
   3  -6   7 15.2657 35.2344   4
  -3  -6  -8 272.317 79.2789   1
   3  -6   8 291.570 96.7777   2
   3  -6   8 290.707 65.0181   1
  -3   6  -8 302.604 67.9841   1
  -3   6  -8 424.179 103.635   5
  -3   6  -8 325.757 51.2636   3
   3  -6   8 316.452 83.8510   4
  -3  -6  -9 907.610 151.065   1
   3  -6   9 924.912 125.015   1
  -3   6  -9 845.458 102.445   1
  -3   6  -9 868.559 144.743   5
   3  -6   9 1076.03 158.956   4
  -3   6  -9 1136.98 82.6729   3
  -3  -6 -10 505.806 126.153   1
  -3   6 -10 488.321 86.6058   1
   3  -6  10 437.523 85.9650   1
  -3   6 -10 467.520 109.246   5
   3  -6  10 585.538 118.505   4
  -3  -6 -11 283.381 95.8841   1
  -3   6 -11 151.448 55.0843   1
   3  -6  11 278.338 72.6673   1
  -3   6 -11 260.289 79.1270   5
   3  -6  11 207.048 72.3954   4
   3  -6  12 332.328 80.7865   1
  -3   6 -12 238.037 67.8961   1
  -3   6 -12 529.353 118.199   5
   3  -6  12 499.044 116.397   4
   3  -6  13 5.65662 19.2442   1
  -3   6 -13 72.2559 44.0849   5
   3  -6  13 64.3421 39.6022   4
   3  -6  14 810.374 130.837   1
  -3   6 -14 851.262 146.265   5
   3  -6  14 679.529 143.214   4
   3  -6  15 21.7694 29.6360   1
  -3   6 -15 49.6840 22.1071   5
   3  -6  15 129.564 63.4423   4
   3  -6  16 569.235 116.798   1
  -3   6 -16 682.862 133.046   5
   3  -6  17-7.77554 29.3504   1
  -3   6 -17 93.4575 55.1569   5
   3  -6  18 27.8383 23.9091   1
  -3   6 -18 62.2313 51.3331   5
   3  -6  19 142.622 71.0013   1
  -3   6 -19 245.860 81.4194   5
  -3  -7  19-35.9428 58.4149   1
  -3  -7  18 79.5497 72.9780   1
  -3  -7  17 38.9229 58.9717   1
  -3  -7  16 178.805 84.6579   1
   3   7 -16 109.299 52.1976   5
  -3  -7  16 219.264 84.7696   4
  -3  -7  15 123.435 80.8043   1
   3   7 -15 116.609 70.7232   5
  -3  -7  15 84.0815 57.8399   4
  -3  -7  14 3.72154 47.0541   1
   3   7 -14 3.31210 28.1417   5
  -3  -7  14 24.4910 46.1581   4
  -3  -7  13 4.61656 43.7777   1
   3   7 -13-11.9748 39.4856   5
  -3  -7  13-53.3578 62.6497   4
  -3  -7  12 72.0883 46.6038   1
   3   7 -12 176.000 71.4016   5
  -3  -7  12 154.373 68.5284   4
   3   7 -11 47.4985 42.3073   5
  -3  -7  11 46.3082 25.0396   1
   3   7 -10 623.252 136.069   5
  -3  -7  10 501.245 116.897   1
   3   7  -9 309.783 99.7140   5
  -3  -7   9 437.052 105.843   1
   3   7  -8 99.8405 55.0114   5
  -3  -7   8-32.2127 31.3119   1
   3   7  -7 283.167 91.3204   5
  -3  -7   7 291.760 83.7822   1
  -3  -7   6-50.5821 44.0355   1
  -3   7   6-44.2779 38.7823   1
   3   7  -6-19.5824 33.9640   5
   3  -7  -5 150.467 56.2102   1
  -3  -7   5 62.9561 37.1146   1
   3   7  -5 42.8321 38.3902   5
  -3   7   5 140.008 57.9086   1
  -3  -7   4 148.778 73.2460   1
   3  -7  -4 106.732 46.2789   1
   3   7  -4 65.2887 50.4007   5
  -3   7   4 4.42099 21.5305   1
   3  -7  -3 32.9916 35.1198   1
  -3  -7   3 19.7041 43.4513   1
   3   7  -3 48.7508 45.4944   5
  -3   7   3 38.6344 30.1377   1
   3  -7  -2 36.0637 25.1173   1
  -3  -7   2-39.5774 49.1852   1
   3   7  -2 40.4384 40.3192   5
  -3   7   2 14.4435 19.8415   1
   3  -7  -1 16.1768 25.8686   1
  -3  -7   1 63.3775 49.0408   1
  -3  -7   1 75.8908 42.7661   2
   3   7  -1 37.7940 40.0005   5
  -3   7   1 19.3153 28.2315   1
  -3  -7   0 301.830 84.8803   1
   3  -7   0 398.101 85.1368   1
   3  -7   0 620.621 117.029   2
  -3  -7   0 492.775 89.0042   2
  -3   7   0 378.503 74.7348   1
   3   7   0 492.627 118.221   5
   3  -7   1-35.9384 55.2253   2
  -3  -7  -1-13.0649 33.0249   1
   3  -7   1 8.92163 20.7302   1
  -3  -7  -1-4.02433 21.7340   2
  -3   7  -1-5.14672 24.2287   1
  -3   7  -1-57.2038 51.2663   5
   3   7   1 17.2475 35.5205   5
   3  -7   1-34.6238 26.7833   4
   3  -7   2 685.041 129.151   2
  -3  -7  -2 675.784 130.146   1
   3  -7   2 715.988 109.110   1
  -3   7  -2 547.014 87.2355   1
  -3   7  -2 819.578 159.189   5
   3  -7   2 690.844 121.729   4
  -3  -7  -2 595.271 86.1595   2
   3  -7   3 66.9941 42.5080   2
  -3  -7  -3 24.6979 41.6410   1
   3  -7   3-4.43158 17.7414   1
  -3   7  -3 90.3466 34.3961   1
  -3   7  -3 106.437 67.6595   5
   3  -7   3 32.5484 32.8423   4
   3  -7   4 297.565 68.4392   1
  -3  -7  -4 180.098 77.8201   1
   3  -7   4 179.274 79.5756   2
  -3   7  -4 155.847 40.9203   1
  -3   7  -4 169.076 63.9398   5
   3  -7   4 157.537 54.9192   4
   3  -7   5 30.2000 31.7983   2
   3  -7   5 16.6455 20.4265   1
  -3  -7  -5-9.87554 47.1135   1
  -3   7  -5 28.3624 23.7843   1
  -3   7  -5 28.0636 44.3906   5
  -3   7  -5-44.1369 36.6105   3
   3  -7   5-57.1897 44.2327   4
  -3  -7  -6 471.375 112.929   1
   3  -7   6 582.297 133.203   2
   3  -7   6 590.136 97.5846   1
  -3   7  -6 601.568 86.3947   1
  -3   7  -6 646.736 134.317   5
   3  -7   6 514.950 105.680   4
  -3   7  -6 598.314 88.5931   3
   3  -7   7-19.5072 26.2552   1
  -3  -7  -7 9.09236 28.0683   1
   3  -7   7-8.54486 30.4468   2
  -3   7  -7 4.24069 21.7258   1
  -3   7  -7-0.48155 23.0065   5
   3  -7   7 63.4004 39.4493   4
  -3  -7  -8 114.177 66.2245   1
   3  -7   8 135.887 84.1788   2
   3  -7   8 75.5971 35.7279   1
  -3   7  -8 57.3583 34.2186   1
  -3   7  -8 175.237 69.3191   5
   3  -7   8 216.216 76.6403   4
  -3  -7  -9-0.72789 34.2545   1
   3  -7   9 7.70612 36.3254   2
   3  -7   9-36.2404 29.9589   1
  -3   7  -9 69.9843 48.0832   5
   3  -7   9-1.97935 25.6922   4
   3  -7  10 304.774 116.444   2
  -3  -7 -10 215.025 81.0323   1
   3  -7  10 365.466 85.8589   1
  -3   7 -10 385.718 101.387   5
   3  -7  10 225.530 71.9806   4
   3  -7  11-94.6066 69.9561   2
  -3  -7 -11 64.3772 57.8026   1
   3  -7  11 25.8512 29.1637   1
  -3   7 -11-53.0903 43.9809   5
   3  -7  11 3.72442 35.1477   4
   3  -7  12 209.140 100.316   2
   3  -7  12 179.694 63.2436   1
  -3   7 -12 210.776 72.3493   5
   3  -7  12 313.369 96.3181   4
   3  -7  13 27.0614 53.5159   2
   3  -7  13-62.8533 49.7849   1
  -3   7 -13-9.85173 42.7191   5
   3  -7  13 41.7751 29.0502   4
   3  -7  14 55.7719 51.5741   1
  -3   7 -14 20.9395 32.3391   5
   3  -7  14-5.62357 42.0467   4
  -3   7 -15 81.6874 51.1692   5
   3  -7  15 368.533 108.891   4
  -3   7 -16-101.103 59.3697   5
  -3   7 -17-6.55471 42.9455   5
  -3  -8  17 30.3369 71.4272   1
  -3  -8  16 15.0989 57.0578   1
  -3  -8  15-19.4038 36.1209   1
  -3  -8  14 19.7644 37.1332   1
  -3  -8  13 28.3196 27.8509   1
   3   8 -13 8.92421 25.0531   5
  -3  -8  12 73.7119 48.0531   1
   3   8 -12 172.601 73.8694   5
  -3  -8  12 220.775 103.466   4
  -3  -8  11 113.311 77.1004   1
   3   8 -11 111.695 62.5916   5
  -3  -8  11 104.175 68.6541   4
   3   8 -10 348.670 106.568   5
  -3  -8  10 142.326 68.0185   1
  -3  -8   9 257.067 106.205   1
   3   8  -9 502.180 138.577   5
  -3  -8   8 845.531 160.028   1
   3   8  -8 1045.54 196.752   5
  -3  -8   7-25.8959 26.1845   1
   3   8  -7 68.1050 53.9025   5
  -3  -8   6 462.702 119.796   1
   3   8  -6 616.544 145.893   5
  -3  -8   5 704.424 138.026   1
   3  -8  -5 793.442 130.046   1
   3   8  -5 774.060 163.949   5
   3  -8  -4 110.898 47.0938   1
  -3  -8   4 203.808 85.8952   1
   3   8  -4 115.171 66.6865   5
  -3  -8   3 586.167 124.068   2
   3  -8  -3 644.257 113.846   1
  -3  -8   3 814.630 150.453   1
   3   8  -3 802.814 166.140   5
  -3  -8   2 12.1174 43.7704   1
   3  -8  -2 57.2389 39.9325   1
  -3  -8   2-6.77527 21.6942   2
   3   8  -2-31.4701 35.8125   5
  -3  -8   1 1010.71 140.487   2
  -3  -8   1 892.877 167.733   1
   3  -8  -1 669.115 120.202   1
   3   8  -1 877.646 174.869   5
  -3  -8   0-37.9379 51.9693   1
  -3  -8   0 6.27539 17.9799   2
   3  -8   0-23.9693 23.8930   1
  -3   8   0 36.5974 34.4894   5
   3   8   0 22.2244 48.9367   5
   3  -8   0 16.1918 21.2303   4
   3  -8   1-42.1732 47.8836   1
  -3  -8  -1 47.0124 34.8338   2
   3  -8   1-96.1131 60.4161   2
  -3  -8  -1-10.6911 40.0789   1
   3   8   1-66.0340 66.8224   5
  -3   8  -1-75.8674 76.0352   5
   3  -8   1-35.8754 46.1436   4
   3  -8   2 72.7699 52.6917   2
  -3  -8  -2-5.98218 14.3199   2
   3  -8   2-5.57929 31.2738   1
  -3  -8  -2 62.7617 62.0513   1
  -3   8  -2-41.2625 51.0283   5
   3   8   2 42.3448 40.7163   5
   3  -8   2 12.4246 35.2947   4
  -3  -8  -3 197.438 79.7320   1
   3  -8   3 348.976 102.752   2
   3  -8   3 207.517 60.4787   1
  -3   8  -3 341.904 102.384   5
   3  -8   3 171.665 68.7227   4
   3  -8   4-33.2508 36.9704   1
   3  -8   4 10.5939 32.2299   2
  -3  -8  -4-35.4055 43.5465   1
  -3   8  -4 51.3061 51.9616   5
   3  -8   4-21.3101 24.5349   4
   3  -8   5-14.5598 32.3578   2
  -3  -8  -5 32.2920 47.2538   1
   3  -8   5 43.4459 18.1831   1
  -3   8  -5 33.1423 36.4886   5
   3  -8   5-5.45805 44.8356   4
   3  -8   6 502.499 98.2430   1
  -3  -8  -6 292.639 99.9936   1
   3  -8   6 684.983 157.307   2
  -3   8  -6 531.909 138.868   5
   3  -8   6 532.022 119.010   4
  -3  -8  -7 65.5060 44.2381   1
   3  -8   7 133.948 75.4691   2
   3  -8   7 88.7200 43.3976   1
  -3   8  -7 205.811 85.3753   5
   3  -8   7 120.835 65.3345   4
   3  -8   8 414.207 90.7703   1
  -3  -8  -8 671.402 144.783   1
   3  -8   8 370.363 126.672   2
  -3   8  -8 441.363 121.369   5
   3  -8   8 243.361 88.1444   4
  -3  -8  -9 33.0795 45.5423   1
   3  -8   9-13.9416 58.1652   2
  -3   8  -9 85.3769 58.4401   5
   3  -8   9-46.8880 49.8328   4
  -3  -8 -10 43.8289 31.4826   1
   3  -8  10 55.0369 41.7383   2
  -3   8 -10 122.126 68.4875   5
   3  -8  10 91.5023 59.1107   4
  -3  -8 -11 98.9579 70.5774   1
   3  -8  11 102.038 75.7124   2
  -3   8 -11 159.540 70.2194   5
   3  -8  11 157.476 70.8865   4
   3  -8  12 213.773 112.124   2
  -3   8 -12 13.8976 21.7203   5
   3  -8  12 120.193 61.2052   4
   3  -8  13 40.0044 72.0083   2
  -3   8 -13 27.1889 38.9023   5
  -3  -9  13-184.264 88.3398   1
  -3  -9  12 177.422 89.8720   1
  -3  -9  11-21.7304 66.7904   1
  -3  -9  10-39.3848 49.9055   1
  -3  -9   9 6.85021 43.6912   1
  -3  -9   8 75.7932 48.7387   1
  -3  -9   7 20.2018 32.2833   1
   3   9  -7 24.5665 65.4446   5
  -3  -9   6 25.8952 53.8666   2
  -3  -9   6-24.3096 40.6949   1
   3   9  -6 24.0318 52.3855   5
  -3  -9   5-45.7205 47.6157   1
  -3  -9   5 29.6253 37.0727   2
   3   9  -5-11.6586 33.5087   5
  -3  -9   4 20.3179 44.2012   1
  -3  -9   4 23.6356 36.3343   2
   3  -9  -4 33.7476 24.3752   1
   3   9  -4 123.986 55.9253   5
   3  -9  -4-2.11472 19.7287   4
  -3  -9   3-20.6700 35.7252   1
  -3  -9   3 169.043 86.7406   2
   3  -9  -3 102.092 45.2523   1
   3   9  -3 213.162 92.7787   5
   3  -9  -3 104.632 45.4620   4
   3  -9  -2 45.4749 39.1735   1
  -3  -9   2-50.7266 46.9464   1
   3   9  -2 129.314 86.4043   5
   3  -9  -2 112.116 59.6875   4
   3  -9  -1-1.62029 26.4412   1
  -3  -9   1-47.3990 46.2336   1
  -3   9   1-51.2340 58.4538   5
   3   9  -1 0.34716 31.4581   5
   3  -9  -1 51.7321 43.4367   4
  -3  -9   0 131.471 77.0668   1
   3  -9   0 136.045 50.9299   1
   3   9   0 222.450 107.095   5
  -3   9   0 250.713 106.089   5
   3  -9   0 198.563 81.1041   4
  -3  -9  -1-35.0027 33.2436   1
  -3   9  -1-38.4151 51.9715   5
   3  -9   1 36.1273 34.0960   4
  -3  -9  -2 175.780 62.1466   1
   3  -9   2 143.331 78.4798   2
   3   9   2 57.2229 40.3472   5
  -3   9  -2 331.539 120.828   5
   3  -9   2 153.138 67.3525   4
   3  -9   3 55.5159 43.4769   2
  -3  -9  -3-81.0624 56.3073   1
   3   9   3-28.5490 43.9756   5
  -3   9  -3-7.28532 43.3542   5
   3  -9   3 60.9562 50.4125   4
  -3  -9  -4 40.2238 41.2164   1
   3  -9   4 43.3607 38.6664   2
   3   9   4-0.38580 41.5896   5
  -3   9  -4 165.183 83.7446   5
   3  -9   4 34.9581 39.6441   4
  -3  -9  -5 68.1217 46.7509   1
   3  -9   5-79.0032 59.8577   2
  -3   9  -5 93.8676 67.5605   5
   3  -9   5 14.7626 39.7683   4
  -3  -9  -6-83.1449 71.1676   1
   3  -9   6 30.0658 47.2697   2
  -3   9  -6 99.7273 59.4518   5
   3  -9   6-1.85506 30.3894   4
   3  -9   7 452.284 137.400   2
  -3  -9  -7 354.441 115.617   1
  -3   9  -7 360.466 128.405   5
   3  -9   7 194.996 85.7468   4
   3  -9   8 86.2379 82.7850   2
  -3  -9  -8 57.7189 58.5716   1
  -3   9  -8 96.6186 79.3524   5
   3  -9   8 40.2966 41.3170   4
  -3  -9  -9 34.3039 35.5652   1
   3  -9   9 25.3162 62.8312   2
   3  -9  10-63.5328 71.1062   2
  -3  -9 -10 30.2754 51.7244   1
   3  -9  11 66.7544 84.5810   2
  -3 -10   6 16.9010 44.8745   1
  -3 -10   5 39.7989 78.3673   1
  -3 -10   4-157.667 80.4095   1
   3 -10  -4 14.3724 40.3218   4
  -3 -10   3 35.5817 62.7399   1
   3 -10  -3 23.1934 42.6104   4
  -3 -10   2 21.1547 48.3973   1
   3 -10  -2 12.7623 43.1958   4
  -3 -10   1 0.30445 57.6350   1
   3 -10  -1 18.5258 27.7387   4
  -3 -10   0 71.8237 66.2032   1
   3 -10   0 3.98924 31.0299   4
  -3 -10  -1-61.2609 57.4328   1
   3 -10   1-45.2057 43.6010   4
  -3 -10  -2 228.790 100.437   1
   3 -10   2 182.697 81.7230   4
  -3 -10  -3 96.4731 65.8557   1
   3 -10   3 5.34392 32.4234   4
  -3 -10  -4 0.93132 28.4861   1
   3 -10   5 143.056 89.3581   2
  -3 -10  -5 0.31093 33.7129   1
  -3 -10  -6-61.4865 54.5259   1
   3 -10   6 143.524 85.6308   2
   3 -10   7-25.7775 48.1116   2
  -3 -10  -7-68.5633 59.3706   1
   3 -10   8 42.5178 73.2495   2
  -4   0  23-0.27820 34.9737   1
  -4   0  22 293.915 98.1994   1
  -4   0  21-17.3805 25.9728   1
  -4   0  20 237.621 77.3004   1
  -4   0  19-52.2301 42.9745   1
   4   0 -19 2.89742 6.33237   6
  -4   0  19 15.9443 19.2087   3
  -4   0  18 824.923 140.003   1
   4   0 -18 632.188 52.0042   6
  -4   0  17 37.0230 45.3357   1
   4   0 -17 5.82802 11.5640   6
  -4   0  16 9911.81 483.852   1
   4   0 -16 10816.7 287.253   6
  -4   0  15-2.24464 44.8037   1
  -4   0  14 644.432 108.652   1
  -4   0  14 617.291 102.739   5
  -4   0  13 49.1588 30.0431   1
  -4   0  13 3.82795 20.3041   5
  -4   0  12 781.486 111.325   1
  -4   0  12 521.247 86.2230   5
  -4   0  11 10.4392 31.1592   1
  -4   0  11 17.8997 16.5769   4
  -4   0  11-3.93414 19.8799   5
  -4   0  10 1476.67 151.026   1
  -4   0  10 1786.53 145.193   5
  -4   0  10 1621.05 101.596   4
  -4   0   9 7.20193 22.0511   1
  -4   0   9 22.2851 28.1667   5
  -4   0   9 7.81019 11.4588   3
  -4   0   9 8.27177 12.8197   4
  -4   0   8 6853.32 282.430   1
  -4   0   8 7069.48 278.090   5
  -4   0   8 5655.81 198.168   4
  -4   0   7-2.03974 23.7377   1
  -4   0   7 22.2341 16.7991   3
  -4   0   7 28.2749 24.9078   5
  -4   0   6 8254.03 307.501   1
   4   0  -6 8770.98 316.910   1
  -4   0   6 8941.21 297.980   5
  -4   0   6 8822.64 283.468   3
   4   0  -5 7.49346 13.8475   1
  -4   0   5-13.1482 12.7519   1
  -4   0   5 0.26992 6.05105   5
  -4   0   5-4.47601 8.25597   3
  -4   0   4 32660.0 728.328   1
   4   0  -4 36036.1 744.534   1
  -4   0   4 32633.2 714.244   5
  -4   0   4 33553.5 714.195   3
   4   0  -4 30663.2 723.450   3
  -4   0   3 5.02621 16.4171   1
   4   0  -3-14.0349 15.8118   1
  -4   0   3 35.9188 19.2784   5
   4   0  -3-22.1532 20.0550   3
  -4   0   3 4.51137 13.9929   3
  -4   0   2 23194.7 503.132   1
   4   0  -2 22752.4 498.249   1
  -4   0   2 21629.2 471.767   5
  -4   0   2 21097.9 495.135   3
   4   0  -2 23205.5 512.350   3
   4   0  -1 4.20137 10.5520   1
  -4   0   1 15.0391 16.0272   1
   4   0  -1 8.51810 7.10048   6
  -4   0   1 14.7551 9.35582   3
  -4   0   1 2.63337 5.89822   5
  -4   0   0 46234.9 924.013   1
   4   0   0 44271.3 922.337   6
  -4   0   0 42697.2 916.564   3
  -4   0  -1 7.06961 18.3207   1
   4   0   1 2.18204 11.4510   1
   4   0   1 0.78186 15.4675   6
   4   0   2 6231.99 209.441   1
  -4   0  -2 6775.62 214.283   1
   4   0   2 6070.17 206.589   6
  -4   0  -2 5587.42 221.488   2
   4   0   3-11.4208 21.0119   1
  -4   0  -3-10.9933 16.9994   1
  -4   0  -3 3.23357 15.5734   2
   4   0   3-9.36542 12.2222   2
   4   0   3-7.09134 10.1061   6
   4   0   3-2.53381 5.51922   5
  -4   0  -4 2224.72 127.196   1
   4   0   4 2467.49 151.360   2
   4   0   4 1418.28 111.126   1
   4   0   5-20.8004 19.8050   2
  -4   0  -5-4.17607 14.7014   1
   4   0   5-7.90984 13.5290   1
  -4   0  -5 15.2155 17.2009   6
   4   0   5 6.86963 11.0930   5
   4   0   6 20234.2 553.694   2
   4   0   6 17994.5 523.404   1
  -4   0  -6 18553.4 482.335   6
   4   0   6 18057.9 432.852   5
   4   0   7-13.0655 24.2428   1
  -4   0  -7-16.6925 15.7790   6
   4   0   7 17.2810 18.5965   5
   4   0   8 11315.8 419.201   1
   4   0   8 11431.8 346.015   5
  -4   0  -8 11884.2 366.231   6
   4   0   9 3.34169 20.3438   1
  -4   0  -9 41.0498 24.0519   6
   4   0   9-5.90013 8.03696   5
   4   0  10 1836.02 131.975   5
  -4   0 -10 1771.81 131.331   6
   4   0  11 18.4840 26.1418   1
   4   0  11 10.0846 13.6756   5
   4   0  12 4401.50 302.958   1
   4   0  12 5483.21 261.367   5
  -4   0 -12 4934.25 272.451   4
   4   0  13-0.47779 16.0058   1
   4   0  13-4.28646 15.3392   5
  -4   0 -13 31.0596 28.7400   4
   4   0  14 250.669 82.7148   1
   4   0  14 397.854 83.7987   1
   4   0  14 327.197 64.8579   5
  -4   0 -14 284.002 68.4644   4
   4   0  15-4.83054 28.4759   1
  -4   0 -15 10.7032 17.6880   6
   4   0  15-10.9764 20.1317   5
  -4   0 -15-11.3850 18.2641   4
   4   0  16 1991.19 218.236   1
  -4   0 -16 2054.35 163.313   6
   4   0  16 1915.33 180.876   5
   4   0  17 33.6756 28.8232   1
  -4   0 -17 19.3886 15.2942   6
   4   0  18 1115.57 205.203   1
  -4   0 -18 1927.28 165.191   6
   4   0  19-36.2995 24.6950   1
  -4   0 -19-7.65422 19.3167   6
   4   0  20 90.0964 58.6183   1
  -4   0 -20-2.24262 18.6407   6
   4   0  21 0.51656 28.0720   1
   4   0  22 890.126 174.214   1
   4   0  23 0.28998 40.3984   1
   4   0  24 793.102 172.848   1
  -4   1  23 26.7916 37.7532   1
  -4  -1  23 48.4734 48.4227   1
  -4   1  22 11.5059 31.3421   1
  -4  -1  22-37.8085 44.8822   1
  -4  -1  21 69.5958 54.2740   1
  -4   1  21 102.664 58.2276   1
  -4  -1  20 134.742 74.5175   1
  -4   1  20 460.901 117.814   1
  -4  -1  19 16.7163 25.9388   1
  -4   1  19 104.188 60.2343   1
  -4  -1  19 93.8454 32.1495   3
  -4  -1  18 796.107 133.192   1
  -4   1  18 739.300 148.222   1
  -4  -1  18 955.028 98.9586   3
  -4   1  17-22.8895 24.3007   1
  -4  -1  17 0.94891 33.2207   1
  -4  -1  17 6.55408 17.7958   3
  -4   1  16 538.959 110.100   1
  -4  -1  16 531.477 106.276   1
  -4  -1  16 482.199 68.1393   3
  -4  -1  15 24.6491 20.7142   1
  -4   1  15 14.2956 27.7666   1
  -4  -1  15 48.5027 27.3659   4
  -4  -1  15 14.9339 16.7243   3
  -4  -1  14-64.6576 39.0518   1
  -4   1  14-1.88850 30.5170   1
  -4  -1  14 17.4848 16.4320   3
  -4  -1  14-2.44314 20.2390   4
  -4  -1  13 990.796 125.272   1
  -4   1  13 511.399 112.047   1
   4   1 -13 783.397 136.989   1
  -4   1  13 910.661 122.063   5
  -4  -1  13 947.664 125.103   5
   4   1 -13 1015.56 127.597   5
  -4  -1  13 957.009 103.704   4
  -4  -1  13 1139.83 94.2535   3
  -4   1  12 659.896 104.353   1
  -4  -1  12 450.117 95.8336   1
  -4  -1  12 634.858 98.2901   5
  -4  -1  12 612.139 66.8238   3
  -4   1  12 663.765 97.8428   5
  -4  -1  12 499.011 73.3334   4
  -4  -1  11 2086.96 173.331   1
  -4   1  11 1742.29 165.544   1
  -4   1  11 1883.65 164.724   5
  -4  -1  11 1741.83 157.115   5
  -4  -1  11 1522.79 103.305   3
  -4  -1  11 1646.87 132.464   4
  -4  -1  10 43.0207 33.6818   1
  -4   1  10 25.5691 24.9400   1
  -4  -1  10 66.9243 30.4917   5
  -4   1  10-0.64623 25.2674   5
  -4  -1  10 58.0044 26.1551   4
  -4  -1  10 68.2551 23.6643   3
  -4   1   9-17.8398 31.2131   1
  -4  -1   9-15.9831 31.5150   1
  -4  -1   9 12.5585 14.9257   5
  -4   1   9 36.7566 21.6799   5
  -4  -1   9 25.5631 16.1342   3
  -4  -1   8 1632.62 136.987   1
  -4   1   8 2022.18 153.033   1
  -4  -1   8 1893.00 141.215   5
  -4  -1   8 1762.24 99.9693   3
  -4  -1   7 4148.52 212.867   1
  -4   1   7 4191.51 208.516   1
  -4  -1   7 3736.84 195.963   5
  -4  -1   7 4090.60 156.416   3
  -4   1   6 649.347 76.5506   1
  -4  -1   6 397.736 76.5698   1
  -4  -1   6 673.895 75.4955   5
   4   1  -6 734.634 75.3467   5
  -4  -1   6 635.914 54.2214   3
   4   1  -6 663.384 60.2177   3
  -4  -1   5 210.036 44.1698   1
  -4   1   5 188.867 37.7178   1
  -4  -1   5 212.668 41.9627   5
   4   1  -5 211.594 31.7018   3
   4   1  -5 266.067 45.5814   5
  -4  -1   5 218.847 31.9120   3
   4  -1  -4 5393.63 210.362   1
  -4  -1   4 6049.43 256.298   1
  -4   1   4 6376.11 215.894   1
  -4  -1   4 6021.80 221.547   5
  -4   1   4 6337.98 166.743   6
   4   1  -4 6162.54 216.741   5
   4   1  -4 6457.03 196.436   3
  -4  -1   4 5508.43 183.659   3
  -4   1   3 17977.0 401.089   1
  -4  -1   3 18896.8 462.324   1
  -4   1   3 18609.3 372.059   6
  -4  -1   3 19911.3 436.592   5
   4   1  -3 18673.0 417.319   5
   4   1  -3 17788.9 392.817   3
  -4  -1   2 1431.25 104.073   1
   4  -1  -2 1509.21 78.0474   1
  -4   1   2 1394.27 72.4842   1
  -4   1   2 1344.21 73.5837   6
  -4  -1   2 1280.35 82.4097   5
   4   1  -2 1337.24 80.0059   5
   4   1  -2 1372.18 79.8655   3
  -4   1   2 1392.77 95.0830   3
  -4  -1   1 731.210 75.2700   1
   4  -1  -1 603.990 44.1174   1
  -4   1   1 721.204 44.0092   1
  -4  -1   1 752.165 58.3815   5
   4   1  -1 797.659 57.0778   5
  -4   1   1 653.462 54.1104   6
  -4   1   1 709.551 64.7408   3
  -4  -1   0 29764.5 715.713   1
   4   1   0 30898.8 640.288   5
  -4   1   0 32512.8 666.367   6
   4  -1   0 33000.7 696.803   3
  -4   1   0 33232.2 681.181   3
   4   1   1 2216.96 133.786   1
  -4  -1  -1 2358.29 141.338   1
   4  -1   1 2184.00 114.843   3
  -4   1  -1 2029.54 105.564   3
   4   1   2 7332.45 275.582   1
   4  -1   2 7178.77 187.942   1
  -4  -1  -2 7479.90 281.815   1
  -4   1  -2 8051.99 216.977   5
  -4   1  -2 7563.31 230.124   3
   4  -1   2 8044.04 297.111   2
   4  -1   2 8121.23 236.309   3
  -4  -1  -3 4395.45 201.950   1
   4  -1   3 4021.64 135.430   1
   4   1   3 3980.60 195.287   1
   4  -1   3 4171.52 212.412   2
  -4   1  -3 4047.42 135.836   5
   4  -1   3 4024.79 150.853   5
   4  -1   3 3935.70 151.208   3
   4   1   4 9467.65 342.841   1
   4  -1   4 9489.62 265.188   1
   4  -1   4 9742.06 360.147   2
  -4  -1  -4 9491.55 336.517   1
  -4   1  -4 9208.36 249.721   5
   4   1   4 9596.56 291.304   6
   4  -1   4 9244.26 268.594   5
   4  -1   4 9105.79 263.702   3
  -4  -1  -5 210.594 47.0116   1
   4  -1   5 245.785 47.2361   2
   4   1   5 241.040 38.5750   2
   4  -1   5 228.384 35.9523   1
   4   1   5 203.708 42.7294   1
   4  -1   5 216.684 37.2779   5
  -4   1  -5 240.722 34.2053   5
   4   1   5 187.883 35.8676   6
   4  -1   5 210.438 29.7743   3
  -4   1  -5 182.942 39.9438   4
  -4  -1  -6 618.036 81.6416   1
   4  -1   6 619.687 70.7124   1
   4   1   6 722.070 71.8699   2
   4   1   6 568.367 83.3395   1
   4  -1   6 547.843 64.0866   5
   4   1   6 616.615 67.0859   6
  -4   1  -6 658.416 60.1108   5
  -4   1  -6 596.141 75.5979   4
   4  -1   7 970.521 108.393   1
  -4  -1  -7 1536.98 134.469   1
   4   1   7 1321.72 106.984   2
   4   1   7 1243.68 127.420   1
   4   1   7 1432.66 103.004   6
   4  -1   7 1396.58 102.867   5
  -4   1  -7 1357.33 95.0759   5
  -4   1  -7 1523.93 127.230   4
   4  -1   8 330.774 63.6065   1
   4   1   8 285.614 64.2665   1
   4  -1   8 368.090 60.2349   1
   4   1   8 439.035 57.8460   6
   4  -1   8 357.702 56.4045   5
  -4   1  -8 436.408 70.7193   4
  -4   1  -8 403.479 55.1335   5
   4  -1   9 1335.08 119.845   1
   4   1   9 1170.34 104.462   5
   4  -1   9 1123.07 104.483   5
   4   1   9 1155.86 96.8261   6
  -4   1  -9 1187.68 103.380   5
  -4   1  -9 1150.84 118.646   4
   4   1  10 2910.76 224.535   1
   4  -1  10 2116.28 175.750   1
  -4   1 -10 2972.54 175.896   5
   4  -1  10 2763.24 175.193   5
   4   1  10 2855.06 173.354   5
  -4   1 -10 2827.95 198.015   4
   4   1  11-22.8663 24.6788   1
   4  -1  11 17.9618 28.1808   1
   4  -1  11 15.7470 15.7939   5
  -4   1 -11 26.2519 24.6492   4
  -4   1 -11 9.34916 19.4585   5
   4   1  11 12.7574 9.57444   5
   4   1  12 35.6745 30.5363   1
   4  -1  12 2.43005 15.7086   1
   4  -1  12-12.5586 21.3049   1
   4  -1  12 30.9512 31.8251   5
  -4   1 -12-15.9647 21.9830   5
   4   1  12 17.5689 16.9444   5
  -4   1 -12-11.7038 22.6257   4
   4  -1  13 1974.22 188.150   1
   4   1  13 1677.23 186.675   1
   4  -1  13 1853.59 174.519   1
   4  -1  13 1661.32 154.312   5
  -4   1 -13 1791.49 147.097   6
   4   1  13 1571.41 146.834   5
  -4   1 -13 1865.09 178.311   4
   4  -1  14 34.5792 39.1521   1
   4  -1  14-6.73003 24.9732   1
   4  -1  14 42.8545 30.8826   5
  -4   1 -14 49.5369 29.7704   6
   4   1  14 61.4595 29.9980   5
  -4   1 -14 65.5136 34.7552   4
   4  -1  15 290.953 81.7870   1
   4  -1  15 42.3652 70.5927   1
   4  -1  15 293.682 66.2772   5
  -4   1 -15 351.701 68.0307   6
   4   1  15 261.462 63.6813   5
  -4  -1 -15 366.358 74.2174   4
   4  -1  16 2027.96 209.122   1
  -4   1 -16 1978.35 168.292   6
   4  -1  16 1929.66 189.328   5
   4   1  16 1888.35 180.811   5
  -4  -1 -16 2005.83 184.596   4
   4  -1  17 14.7016 25.3676   1
  -4   1 -17 91.7445 41.2094   6
   4   1  18 1219.83 180.788   1
   4  -1  18 984.416 174.500   1
  -4   1 -18 1279.26 141.104   6
   4   1  19 385.080 111.876   1
   4  -1  19 214.392 86.7355   1
  -4   1 -19 418.764 84.5641   6
   4   1  20 35.2438 38.4254   1
   4  -1  20 1.13892 22.9164   1
  -4   1 -20 30.6204 27.1774   6
   4   1  21 294.417 109.890   1
   4  -1  21 209.971 80.1373   1
  -4   1 -21 283.222 71.5703   6
   4   1  22-13.3157 31.4786   1
   4  -1  22 30.7447 32.9801   1
  -4   1 -22 9.95374 19.6077   6
   4  -1  23 88.2359 61.2831   1
   4   1  23 77.9512 59.4307   1
   4  -1  24 187.005 86.3981   1
  -4  -2  23 92.9178 75.3049   1
  -4   2  23 158.858 85.5229   1
  -4  -2  22 93.1447 75.0474   1
  -4   2  22 57.8427 31.5367   1
  -4   2  21 563.836 132.351   1
  -4  -2  21 640.409 136.789   1
  -4   2  20-67.8567 51.1744   1
  -4  -2  20 18.1548 39.6685   1
  -4   2  19 682.063 141.747   1
  -4  -2  19 329.312 141.339   1
  -4  -2  18 174.113 91.7440   1
  -4   2  18 242.706 105.078   1
   4   2 -18 320.763 84.1821   5
  -4  -2  18 295.388 37.9573   3
  -4   2  17 25.1192 28.7296   1
  -4  -2  17 36.2962 34.6899   1
  -4  -2  17 21.5208 25.6878   4
  -4  -2  17 42.7800 18.1436   3
   4   2 -17 39.2531 30.2081   5
  -4   2  16-51.1368 35.6420   1
  -4  -2  16-6.53752 25.2972   1
   4   2 -16-18.4767 32.2101   5
  -4  -2  16-3.74785 8.45115   3
  -4  -2  16 3.26414 18.8593   4
  -4  -2  15 2535.32 234.301   1
  -4   2  15 2301.77 230.320   1
   4   2 -15 2468.88 219.604   5
  -4  -2  15 1995.18 103.987   3
  -4  -2  15 2345.85 192.520   4
  -4  -2  14 64.7634 45.6931   1
  -4   2  14 230.938 74.7912   1
  -4  -2  14 73.5762 17.8728   3
   4   2 -14 47.6713 26.2167   5
  -4  -2  14 68.4438 34.7893   4
  -4   2  13 11031.4 476.447   1
   4   2 -13 11176.2 496.330   1
  -4  -2  13 11005.7 470.804   1
  -4  -2  13 10519.5 472.236   5
   4   2 -13 10612.4 455.680   5
  -4  -2  13 10590.2 424.031   4
  -4  -2  13 8639.12 260.915   3
  -4   2  13 11118.8 477.589   5
   4   2 -12 2623.57 222.986   1
  -4   2  12 2293.58 199.992   1
  -4  -2  12 2391.68 204.460   1
  -4  -2  12 2346.97 205.194   5
   4   2 -12 2460.31 197.352   5
  -4  -2  12 1988.32 97.6831   3
  -4  -2  12 2170.12 178.147   4
  -4   2  11 10229.7 438.272   1
   4   2 -11 11850.7 484.272   1
  -4  -2  11 9476.93 421.991   1
  -4  -2  11 10796.0 449.114   5
  -4  -2  11 9331.80 392.302   4
  -4  -2  10 3847.64 240.059   1
  -4   2  10 3824.85 239.490   1
  -4  -2  10 3285.50 228.414   5
  -4   2   9 512.566 86.2856   1
  -4  -2   9 731.523 103.936   1
  -4  -2   9 646.803 94.4942   5
  -4  -2   8 3.88902 21.7722   1
  -4   2   8 1.71024 20.6663   1
  -4  -2   8-3.64019 18.0022   5
  -4   2   7-11.9444 16.5843   1
  -4  -2   7-5.65409 15.4371   1
  -4  -2   7 17.8158 27.5538   5
  -4   2   7 1.04435 4.23128   6
   4   2  -7 14.7968 11.4646   3
  -4  -2   6 37.0553 27.0311   1
  -4   2   6 43.8866 29.0786   1
  -4  -2   6 62.2087 30.2691   5
   4   2  -6 51.2081 15.2009   3
  -4   2   5 293.541 48.8631   1
  -4  -2   5 248.449 62.5571   1
  -4  -2   5 328.259 58.1374   5
   4   2  -5 276.768 34.4905   3
  -4  -2   4 86.8442 32.3818   1
   4   2  -4 112.909 32.6610   5
  -4  -2   4 105.275 37.3450   5
  -4  -2   3 130.957 33.9442   1
  -4  -2   3 112.706 32.7805   5
   4   2  -3 154.842 36.0523   5
   4  -2  -3 147.185 21.6048   4
  -4  -2   2 2090.58 148.887   1
  -4   2   2 2200.40 101.490   1
   4   2  -2 2189.22 135.658   5
  -4  -2   2 1989.42 135.382   5
   4  -2  -2 2109.55 96.8029   4
  -4  -2   1 9931.34 357.098   1
  -4   2   1 9093.74 236.170   1
   4   2  -1 10444.2 329.158   5
  -4   2   1 10117.5 356.379   2
   4  -2  -1 10494.6 279.197   4
  -4   2   1 10229.5 333.361   3
  -4  -2   0 14268.5 451.160   1
  -4   2   0 13222.7 436.662   2
   4   2   0 13939.0 413.336   5
  -4   2   0 14225.5 399.258   3
   4  -2   0 13374.6 364.033   4
  -4   2   0 13592.9 376.292   4
  -4  -2  -1 6487.72 285.301   1
  -4   2  -1 6599.12 288.746   2
   4  -2   1 7081.40 300.258   2
  -4   2  -1 6816.76 239.405   3
   4  -2   1 7202.84 242.689   4
  -4   2  -1 6769.00 249.984   4
   4  -2   2 6128.85 287.934   2
  -4  -2  -2 5682.23 270.739   1
   4  -2   2 6127.94 234.350   4
  -4   2  -2 5769.70 237.778   4
  -4   2  -2 6179.30 214.295   3
  -4  -2  -3 12905.5 457.173   1
   4  -2   3 14115.7 487.426   2
   4  -2   3 14606.8 300.101   1
  -4   2  -3 14020.6 410.178   5
  -4   2  -3 13713.1 363.519   3
   4  -2   3 15169.0 402.105   3
  -4   2  -3 13938.0 427.662   4
   4  -2   4 8508.19 371.006   2
  -4  -2  -4 8131.89 345.927   1
   4  -2   4 9001.94 225.430   1
  -4   2  -4 8532.70 294.294   5
   4  -2   4 8991.01 275.177   3
  -4   2  -4 8670.93 325.874   4
  -4   2  -4 8210.31 248.407   3
  -4  -2  -5 2471.37 182.130   1
   4  -2   5 2980.72 217.768   2
   4  -2   5 2778.02 122.928   1
  -4   2  -5 2855.89 153.829   5
   4  -2   5 2983.17 174.576   5
  -4   2  -5 2862.69 126.762   3
  -4   2  -5 3025.79 184.607   4
   4  -2   5 3072.96 137.646   3
  -4  -2  -6 718.076 98.0128   1
   4  -2   6 820.032 70.0748   1
  -4   2  -6 814.715 80.3062   5
   4  -2   6 767.087 90.6592   5
  -4   2  -6 771.240 94.4908   4
   4  -2   6 793.422 65.5062   3
  -4  -2  -7 1315.48 137.872   1
   4  -2   7 1393.96 102.569   1
  -4   2  -7 1288.34 105.977   5
   4  -2   7 1297.88 119.897   5
   4   2   7 1320.19 103.425   6
   4   2   7 1198.63 78.9934   2
  -4   2  -7 1270.53 129.276   4
   4  -2   7 1323.59 86.0117   3
   4   2   8 386.503 49.2399   2
  -4  -2  -8 518.677 92.7698   1
   4  -2   8 192.750 62.9657   1
   4  -2   8 388.412 67.0383   5
  -4   2  -8 414.566 63.6801   5
   4   2   8 462.512 61.8510   6
   4  -2   8 440.518 48.3667   3
  -4   2  -8 461.385 79.4602   4
  -4  -2  -9 6568.28 346.113   1
   4   2   9 6322.36 244.931   2
   4  -2   9 7301.67 288.125   1
   4   2   9 6819.63 266.046   6
  -4   2  -9 7212.12 286.248   5
   4  -2   9 7274.51 318.389   5
   4  -2   9 6461.15 216.035   3
  -4   2  -9 7195.86 344.857   4
   4   2  10 427.825 63.4001   2
   4  -2  10 563.236 78.8479   1
   4   2  10 481.015 64.3966   6
   4  -2  10 533.403 85.0483   5
  -4   2 -10 677.695 103.158   4
   4  -2  10 480.097 51.0872   3
  -4   2 -10 468.237 70.6360   5
   4   2  11 2466.64 229.990   1
   4  -2  11 2640.87 182.589   1
   4  -2  11 2450.30 189.746   5
  -4   2 -11 2493.87 172.357   5
   4   2  11 2331.94 148.964   6
   4  -2  11 2417.17 119.762   3
  -4   2 -11 2582.28 212.825   4
   4   2  12 1077.05 158.175   1
   4  -2  12 859.619 116.594   1
  -4   2 -12 982.779 111.787   5
   4   2  12 1005.87 97.7626   6
   4  -2  12 988.844 123.684   5
   4  -2  12 914.472 71.9143   3
  -4   2 -12 1069.20 140.589   4
   4  -2  13 31.4309 34.0172   1
   4  -2  13 94.7604 43.0579   5
   4  -2  13 82.7746 23.0884   3
   4   2  13 33.0716 19.9000   5
  -4   2 -13 37.3939 26.1498   5
  -4   2 -13 52.2754 42.7755   4
   4  -2  14 2380.84 205.349   1
  -4   2 -14 2217.09 187.817   5
   4   2  14 2284.05 193.608   5
   4  -2  14 2335.45 203.786   5
   4  -2  14 2102.15 118.276   3
   4  -2  15 72.6720 42.4540   1
   4  -2  15 70.9467 43.6649   5
   4   2  15 68.8217 33.2592   5
  -4   2 -15 46.9188 18.9663   5
   4  -2  15 78.6903 22.4699   3
   4  -2  16 28.1396 25.1272   1
  -4   2 -16-2.59615 17.3268   6
   4  -2  16 49.8002 20.0540   3
  -4   2 -16 24.1982 16.9832   5
   4  -2  17 707.620 124.459   1
  -4   2 -17 666.701 106.049   6
   4  -2  17 735.672 68.9424   3
  -4   2 -17 622.645 111.290   5
   4  -2  18-5.06119 32.3563   1
  -4   2 -18 11.4134 21.5537   6
   4  -2  18 7.15937 14.8577   3
   4  -2  19 349.634 94.6823   1
  -4   2 -19 408.702 86.8651   6
   4   2  20 165.672 73.3080   1
   4  -2  20 192.008 71.9204   1
  -4   2 -20 165.816 57.2288   6
   4  -2  21-42.2715 34.6821   1
   4   2  21-59.5599 43.0794   1
  -4   2 -21-24.9809 24.3196   6
   4  -2  22 187.674 79.1432   1
   4   2  22 389.331 125.939   1
  -4   2 -22 141.763 50.6938   6
   4  -2  23 42.2450 34.2206   1
  -4   2 -23 16.6245 35.8087   6
   4  -2  24 35.9103 48.9726   1
  -4  -3  23-41.8915 48.2489   1
  -4   3  22 107.484 73.0299   1
  -4  -3  22 117.129 74.8416   1
  -4  -3  21 145.517 85.0787   1
  -4   3  21 165.188 99.7891   1
   4   3 -21 149.617 75.5364   5
  -4  -3  20 19.1818 33.7137   1
  -4   3  20-39.5522 51.5432   1
   4   3 -20-50.1738 27.1947   5
  -4  -3  19 85.9474 75.7725   1
  -4   3  19 51.6190 40.7096   1
  -4  -3  19 37.5479 27.7210   4
   4   3 -19 78.0626 42.8481   5
  -4  -3  18 154.489 71.4420   1
  -4   3  18 77.6842 73.6570   1
   4   3 -18 149.599 69.0182   5
  -4  -3  18 293.214 83.9496   4
  -4  -3  17 835.611 149.281   1
  -4   3  17 1021.58 164.041   1
   4   3 -17 1101.92 162.306   5
  -4  -3  17 1039.70 145.599   4
  -4   3  16 227.255 79.1466   1
  -4  -3  16 271.791 92.2740   1
   4   3 -16 185.218 64.6910   5
  -4  -3  16 251.741 70.4696   4
  -4  -3  15 274.745 79.4987   1
  -4   3  15 147.776 68.7319   1
   4   3 -15 212.483 69.9482   5
  -4  -3  15 185.619 57.7764   4
  -4  -3  14 3463.48 288.217   1
  -4   3  14 3604.15 280.513   1
   4   3 -14 2989.26 240.714   5
  -4  -3  14 2995.62 239.570   4
  -4  -3  13-13.3437 22.2213   1
  -4   3  13 19.4692 38.0958   1
   4   3 -13 46.2153 41.3178   5
  -4  -3  13-7.67364 21.4646   4
  -4   3  12 156.593 64.1531   1
  -4  -3  12 102.000 65.5806   1
   4   3 -12-18.0294 25.0598   1
  -4   3  12 63.9167 44.2257   1
  -4  -3  12 36.0465 30.8719   4
   4   3 -12 62.3789 39.8609   5
  -4   3  11 26.1097 30.5717   1
  -4   3  11 58.3895 36.1004   1
  -4  -3  11-1.10505 28.0353   1
   4   3 -11 17.0293 23.6362   1
  -4  -3  11 16.6416 34.3617   5
   4   3 -11-5.44681 14.0727   5
  -4   3  10 33.7705 30.3866   1
  -4  -3  10 8.15090 24.3379   1
   4   3 -10 18.6928 26.1187   1
  -4  -3  10 34.7698 32.0603   5
  -4   3   9 5043.73 284.264   1
  -4  -3   9 4411.54 268.376   1
   4   3  -9 4473.58 269.704   1
  -4  -3   9 4428.99 285.568   5
   4   3  -9 4004.05 144.882   3
  -4   3   8 3769.66 233.657   1
   4   3  -8 4297.18 245.073   1
  -4  -3   8 3523.61 232.276   1
  -4  -3   8 3495.84 246.705   5
   4   3  -8 2825.74 120.461   3
  -4   3   7 4203.60 236.698   1
   4   3  -7 3983.03 234.029   1
  -4  -3   7 3366.91 233.713   1
  -4  -3   7 3612.36 245.136   5
   4   3  -7 3144.26 129.424   3
  -4   3   6 852.601 102.997   1
  -4  -3   6 1048.77 119.711   1
   4   3  -6 1282.26 123.115   1
  -4  -3   6 1009.25 121.617   5
  -4   3   5 379.875 62.8822   1
  -4  -3   5 550.874 86.6057   1
   4   3  -5 607.280 83.8310   1
  -4  -3   5 496.258 81.9801   5
   4  -3  -5 601.681 51.6709   4
  -4  -3   4 2232.28 175.663   1
  -4   3   4 2565.98 153.947   1
  -4  -3   4 2371.80 182.033   5
   4  -3  -4 2373.57 117.094   4
  -4   3   4 2194.74 162.404   2
  -4  -3   3 969.352 120.544   1
  -4   3   3 1017.43 88.7569   1
   4   3  -3 783.536 98.6194   5
  -4  -3   3 853.805 107.672   5
  -4   3   3 855.306 99.3634   2
   4  -3  -3 912.992 74.2190   4
  -4  -3   2 7876.25 349.643   1
  -4   3   2 6354.57 299.233   2
  -4   3   2 6954.95 243.009   1
   4   3  -2 7543.39 320.852   5
   4  -3  -2 7534.62 256.772   4
  -4   3   1 2878.52 191.903   2
  -4   3   1 3133.51 135.198   1
  -4  -3   1 3094.18 206.930   1
   4   3  -1 2950.01 191.726   5
   4  -3  -1 3007.67 156.073   4
  -4   3   0 820.514 57.9530   1
   4  -3   0 693.420 50.7616   1
  -4  -3   0 848.880 102.069   1
  -4   3   0 738.750 98.0265   2
   4   3   0 789.351 99.3377   5
   4  -3   0 743.931 79.7453   4
   4  -3   0 863.077 104.674   2
  -4   3  -1 1803.02 76.5081   1
  -4  -3  -1 1964.74 165.448   1
   4  -3   1 1909.33 84.0989   1
  -4   3  -1 1778.75 130.550   3
   4  -3   1 1648.89 123.507   4
   4  -3   1 2254.61 176.981   2
  -4   3  -2 456.668 36.1132   1
   4  -3   2 372.821 73.6289   2
   4  -3   2 469.017 39.9789   1
  -4  -3  -2 397.096 66.1112   1
  -4   3  -2 481.890 61.3896   3
   4  -3   2 457.860 64.1019   4
  -4  -3  -3 1508.07 153.032   1
   4  -3   3 1666.27 159.968   2
   4  -3   3 1459.36 77.0861   1
  -4   3  -3 1523.59 72.1323   1
  -4   3  -3 1639.25 142.318   5
  -4   3  -3 1695.54 111.491   3
   4  -3   3 1431.35 124.903   4
   4  -3   4-26.6128 28.8572   2
  -4  -3  -4-19.2423 37.3716   1
  -4   3  -4 4.82139 6.24524   1
   4  -3   4-2.85881 9.88773   1
  -4   3  -4-2.39196 15.7443   5
  -4   3  -4 22.2135 20.6532   3
   4  -3   5-22.7244 41.7142   2
  -4  -3  -5-32.2991 34.7592   1
   4  -3   5-5.25262 7.65121   1
  -4   3  -5 1.72826 12.2928   1
  -4   3  -5 6.43010 23.4239   5
  -4   3  -5 7.13560 7.92476   3
  -4  -3  -6 1056.35 133.076   1
   4  -3   6 925.119 134.773   2
   4  -3   6 926.495 75.8713   1
  -4   3  -6 877.392 103.649   5
  -4   3  -6 864.966 67.3594   3
  -4  -3  -7 5552.84 322.472   1
  -4   3  -7 5714.73 278.617   5
   4  -3   7 5375.17 305.114   5
   4  -3   7 6877.43 244.823   1
  -4  -3  -8 581.596 102.717   1
  -4   3  -8 482.199 76.8517   5
   4  -3   8 513.408 91.7879   5
   4  -3   8 394.245 66.0100   1
  -4  -3  -9 180.737 63.1266   1
   4  -3   9 203.503 50.4252   1
   4  -3   9 176.865 53.0814   5
  -4   3  -9 158.812 40.5972   5
  -4  -3 -10 740.356 123.644   1
   4   3  10 655.777 122.142   1
   4  -3  10 652.564 86.6851   1
   4  -3  10 710.373 109.000   5
  -4   3 -10 747.622 96.0467   5
   4   3  10 675.054 80.4058   6
   4   3  10 569.297 48.8392   2
   4   3  11 1006.95 77.9979   2
   4   3  11 754.458 138.667   1
   4  -3  11 778.872 99.7456   1
  -4   3 -11 756.890 101.965   5
   4   3  11 812.848 90.8536   6
   4  -3  11 867.008 129.670   5
   4   3  12-0.53822 10.6828   2
   4  -3  12-38.3960 34.1817   1
   4  -3  12-23.2941 30.6514   5
   4   3  12 50.6353 24.7564   6
  -4   3 -12 10.4112 12.5935   5
   4   3  13 1279.72 107.190   2
   4  -3  13 1412.00 169.484   5
  -4   3 -13 1412.14 148.436   5
   4   3  13 1146.56 109.694   6
   4  -3  13 1262.90 138.794   1
   4   3  14 1538.09 128.857   2
   4  -3  14 1491.92 179.976   5
   4   3  14 1346.53 120.223   6
  -4   3 -14 1629.55 165.076   5
   4  -3  14 1146.93 147.975   1
   4   3  15 933.555 107.271   2
   4  -3  15 569.899 112.210   1
  -4   3 -15 854.258 123.343   5
   4  -3  16 104.685 49.8656   1
   4   3  16 132.094 44.5633   2
  -4   3 -16 82.5807 25.8035   5
   4  -3  17 602.944 118.989   1
  -4   3 -17 814.527 128.867   5
   4  -3  18 47.9511 34.5229   1
   4   3  18 28.9979 28.9408   2
  -4   3 -18 35.5198 24.9012   5
   4  -3  19 228.148 85.7677   1
   4   3  19 243.708 64.4444   2
  -4   3 -19 225.272 67.7891   5
   4  -3  20 2.37403 22.8458   1
  -4   3 -20-12.9630 18.1644   6
  -4   3 -20 0.65069 24.5382   5
   4  -3  21 132.156 69.7412   1
  -4   3 -21 103.381 48.6652   6
   4  -3  22 35.1692 32.8285   1
   4   3  22 56.1328 69.2809   1
  -4   3 -22 100.993 49.4249   6
   4  -3  23 291.699 92.2770   1
  -4   3 -23 358.067 95.0904   6
   4  -3  24-61.4273 52.4959   1
  -4  -4  22 88.0483 71.5282   1
  -4   4  22 90.2991 71.2728   1
  -4  -4  21 255.122 97.9627   1
  -4   4  21 62.1418 51.9125   1
   4   4 -21 130.012 81.3266   5
  -4  -4  20 16.7936 43.3034   1
  -4   4  20 183.991 79.2965   1
   4   4 -20 46.0659 39.7293   5
  -4  -4  20 169.545 81.7823   4
  -4   4  19 198.825 86.8708   1
  -4  -4  19 254.598 95.7501   1
  -4  -4  19 264.216 80.6840   4
   4   4 -19 295.872 94.7189   5
  -4  -4  18-13.1332 24.8500   1
  -4   4  18 87.7873 70.8259   1
   4   4 -18 58.8283 25.7752   5
  -4   4  17-26.9295 46.8847   1
  -4  -4  17 71.0145 46.5278   1
  -4  -4  17 72.0747 47.2579   4
   4   4 -17 30.3620 37.0919   5
  -4  -4  16 1501.60 197.710   1
  -4   4  16 1084.84 186.426   1
   4   4 -16 1540.49 192.173   5
  -4  -4  16 1583.39 191.235   4
  -4   4  15 151.247 50.2109   1
  -4  -4  15 30.9415 41.7626   1
   4   4 -15 124.959 54.7028   5
  -4  -4  15 141.975 57.3635   4
  -4  -4  14 24.1507 28.9259   1
  -4   4  14 55.2107 49.1255   1
   4   4 -14 3.89961 37.9994   5
  -4  -4  14-68.5964 46.7990   4
  -4  -4  13 4877.60 330.732   1
   4   4 -13 4505.30 302.955   5
  -4  -4  13 3871.63 293.733   4
   4  -4 -13 4307.17 120.737   4
   4   4 -12 1696.60 180.278   5
  -4  -4  12 1412.38 170.957   1
  -4   4  11 1439.49 172.085   1
   4   4 -11 1218.61 148.308   5
   4   4 -11 1374.28 164.743   1
  -4  -4  11 1279.33 167.058   1
  -4   4  10 5455.31 342.102   1
   4   4 -10 5460.99 320.889   1
  -4  -4  10 5513.32 329.114   1
   4   4 -10 5486.90 319.964   5
  -4   4   9 1806.27 180.538   1
  -4  -4   9 1814.95 178.382   1
   4   4  -9 2017.47 184.430   1
   4   4  -9 1708.08 170.212   5
  -4  -4   9 1725.10 192.806   5
   4   4  -9 1408.50 75.6833   3
  -4  -4   8 1575.57 169.282   1
  -4   4   8 1517.32 161.834   1
   4   4  -8 1642.52 159.375   1
   4   4  -8 1743.60 171.713   5
  -4  -4   8 1655.01 186.600   5
   4   4  -8 1663.66 89.4407   3
  -4   4   7 142.092 42.7754   2
  -4   4   7 111.335 43.2064   1
  -4  -4   7 33.9864 36.5486   1
   4   4  -7 114.344 40.6073   1
  -4  -4   7 149.315 54.5001   5
   4   4  -7 89.2433 39.3366   5
  -4   4   6 1826.36 161.031   1
  -4  -4   6 1813.63 171.122   1
   4   4  -6 1739.84 160.084   1
  -4  -4   6 1710.37 184.698   5
  -4   4   6 1371.41 135.625   2
   4   4  -5 456.275 80.5743   1
  -4  -4   5 594.612 100.884   1
  -4   4   5 440.560 76.2634   2
  -4   4   5 440.946 72.6685   1
   4   4  -4 2001.44 169.917   1
  -4   4   4 1720.13 142.461   1
  -4   4   4 1862.56 162.338   2
  -4  -4   4 2079.13 184.750   1
  -4  -4   3 720.743 104.851   1
   4   4  -3 721.335 103.590   1
  -4   4   3 634.570 92.3199   2
  -4   4   3 787.165 88.8915   1
  -4  -4   2 90.2190 37.5090   1
   4   4  -2 55.4020 30.5406   1
  -4   4   2 114.685 41.7944   2
  -4   4   2 124.459 33.2163   1
   4  -4  -2 129.444 31.1344   1
   4  -4  -2 120.143 35.9512   4
   4   4  -1 34.3644 30.5914   1
  -4   4   1 14.5237 12.2617   1
  -4  -4   1-21.7266 23.7998   1
   4  -4  -1 3.46049 14.3728   1
   4  -4  -1 12.0833 20.1681   4
  -4   4   0 4858.74 195.451   1
   4   4   0 4683.97 282.626   1
  -4  -4   0 4815.67 290.851   1
   4  -4   0 4630.87 189.307   1
   4  -4   0 4871.29 243.453   4
   4  -4   0 4486.74 274.049   2
  -4   4  -1 672.011 60.9689   1
   4   4   1 769.594 113.607   1
   4  -4   1 714.435 110.761   2
   4  -4   1 603.552 60.9712   1
  -4  -4  -1 696.811 111.303   1
   4   4   2 604.104 100.526   1
  -4   4  -2 543.161 49.6587   1
   4  -4   2 448.837 52.7881   1
   4  -4   2 531.251 96.3274   2
  -4  -4  -2 566.816 98.6575   1
   4   4   3 1929.00 190.373   1
   4  -4   3 2022.89 114.740   1
   4  -4   3 1902.50 190.019   2
  -4  -4  -3 1841.71 183.754   1
  -4   4  -3 2044.45 100.768   1
  -4   4  -3 2065.40 185.497   5
  -4   4  -3 2003.49 143.283   3
   4   4   4 25.0323 33.2231   1
  -4  -4  -4 46.0678 25.6904   1
   4  -4   4 11.1601 28.3653   2
   4  -4   4 57.4575 20.5351   1
  -4   4  -4 26.0526 7.66710   1
  -4   4  -4 38.1247 35.4862   5
   4  -4   4 36.2461 20.9740   4
  -4   4  -4 38.2061 18.3706   3
   4  -4   5 229.703 61.3883   2
  -4  -4  -5 243.854 60.4051   1
   4   4   5 208.479 67.3075   1
   4  -4   5 258.707 45.6412   1
  -4   4  -5 223.881 36.3443   1
  -4   4  -5 267.331 67.6971   5
   4  -4   5 308.902 70.5692   4
  -4   4  -5 277.371 46.0306   3
   4   4   6 6098.92 362.696   1
   4  -4   6 4937.22 207.252   1
  -4  -4  -6 4629.63 308.532   1
   4  -4   6 4582.30 330.655   2
  -4   4  -6 4419.99 190.983   1
  -4   4  -6 4934.00 285.364   5
   4  -4   6 4363.72 268.184   4
  -4   4  -6 4693.26 191.012   3
   4  -4   7 1266.56 175.806   2
   4   4   7 1465.35 183.199   1
  -4  -4  -7 1336.07 163.096   1
   4  -4   7 1348.04 105.836   1
  -4   4  -7 1212.88 99.1158   1
  -4   4  -7 1222.89 139.151   5
   4  -4   7 1417.51 152.764   4
  -4   4  -7 1300.90 89.4997   3
  -4  -4  -8 131.120 46.8023   1
   4   4   8 66.4593 56.1128   1
   4  -4   8 74.8765 22.6857   1
  -4   4  -8 101.135 34.1973   1
  -4   4  -8 116.165 41.5204   5
   4  -4   8 104.627 39.8900   4
  -4  -4  -9-39.9141 43.1492   1
   4   4   9-23.5565 32.4733   1
   4  -4   9-2.84790 17.6500   1
  -4   4  -9-1.52748 21.1906   5
   4  -4   9-20.7574 19.3209   4
  -4  -4 -10 226.235 70.8710   1
   4  -4  10 157.175 50.0293   1
   4  -4  10 162.689 60.3454   5
  -4   4 -10 173.785 51.1823   5
   4  -4  10 283.219 71.8954   4
  -4  -4 -11 781.260 137.128   1
   4  -4  11 721.186 97.6980   1
   4  -4  11 752.507 128.990   5
   4   4  11 654.368 87.0387   6
  -4   4 -11 650.599 104.098   5
   4  -4  11 647.078 111.187   4
   4  -4  12 7.12299 25.8828   1
   4  -4  12 26.8886 27.8236   5
   4   4  12 16.1840 15.5185   6
   4  -4  13 150.353 52.6508   1
  -4   4 -13 146.459 52.7740   5
   4   4  13 150.347 43.4665   6
   4  -4  14 2050.39 189.071   1
  -4   4 -14 1998.12 192.010   5
   4   4  14 1998.55 153.248   6
   4  -4  15 28.4245 53.2271   1
   4   4  15 22.7371 20.7106   6
  -4   4 -15-6.50297 15.9051   5
   4  -4  16 389.679 83.7594   1
  -4   4 -16 429.963 93.8854   5
   4   4  16 418.946 47.9314   2
   4  -4  17 43.8664 30.9321   1
  -4   4 -17 141.669 62.8656   5
   4  -4  18 2.42175 25.2343   1
  -4   4 -18 157.907 60.6209   5
   4  -4  19 22.6528 25.9400   1
  -4   4 -19 11.7263 29.3340   5
   4  -4  20-70.3834 48.2740   1
  -4   4 -20 4.31236 29.9044   5
   4  -4  21 64.3384 34.8175   1
  -4   4 -21 102.574 51.2251   5
   4  -4  22 458.297 121.325   1
  -4   4 -22 560.327 119.801   6
  -4   4 -22 718.771 153.074   5
   4  -4  23-22.0676 33.6574   1
  -4   4 -23 36.6363 27.5644   6
  -4  -5  22-62.9469 47.5498   4
  -4   5  21 71.1503 55.8949   1
  -4  -5  21 6.83446 48.5321   1
  -4  -5  21 12.1248 35.5783   4
  -4   5  20 240.415 100.368   1
  -4  -5  20 255.090 114.055   1
   4   5 -20 265.282 100.823   5
  -4  -5  20 166.197 72.0167   4
  -4  -5  19-4.58772 37.6402   1
  -4   5  19-102.624 73.1870   1
   4   5 -19 51.0563 47.6458   5
  -4  -5  19 43.5981 48.6691   4
  -4  -5  18 69.0107 63.2540   1
  -4   5  18 187.905 83.2952   1
   4   5 -18 127.022 64.1020   5
  -4  -5  18 113.654 45.6217   4
  -4   5  17-17.4440 32.3006   1
  -4  -5  17 24.1440 28.1349   4
  -4  -5  16 308.022 101.907   1
  -4   5  16 368.320 107.009   1
   4   5 -16 528.226 115.761   5
  -4  -5  16 509.377 117.263   4
  -4  -5  15 10.0412 34.3442   1
   4   5 -15-38.0432 41.7071   5
  -4  -5  15 17.9485 23.1234   4
  -4  -5  14-26.1657 45.8906   1
   4   5 -14-50.6542 43.7537   5
  -4  -5  14-54.7645 41.6948   4
  -4  -5  13 3.79909 28.4055   1
   4   5 -13 63.7838 31.1897   5
  -4  -5  13 0.20273 37.5146   4
   4   5 -12 108.062 53.2181   5
  -4  -5  12 111.534 67.1521   1
  -4   5  11 38.1203 26.8786   2
  -4  -5  11-1.85175 27.7829   1
   4   5 -11 38.3026 35.4889   5
  -4   5  10 298.157 71.0472   2
  -4   5  10 571.901 112.878   1
  -4  -5  10 590.808 107.380   1
   4   5 -10 472.048 98.8104   5
   4   5 -10 606.270 44.0154   3
  -4   5   9 594.440 94.3339   2
  -4   5   9 829.203 131.700   1
  -4  -5   9 592.894 112.649   1
   4   5  -9 634.602 109.593   1
   4   5  -9 654.293 116.453   5
   4   5  -9 508.486 49.0370   3
  -4   5   8 549.238 91.8416   2
  -4   5   8 425.266 90.9017   1
   4   5  -8 543.058 103.947   5
   4   5  -8 434.583 87.7460   1
  -4  -5   8 453.034 96.1220   1
  -4   5   7 695.932 103.184   2
  -4   5   7 762.011 118.947   1
   4   5  -7 735.927 122.481   5
  -4  -5   7 782.511 128.530   1
   4   5  -7 779.278 115.589   1
  -4   5   6 580.716 95.3930   2
  -4   5   6 466.543 90.5057   1
   4   5  -6 573.507 110.477   5
  -4  -5   6 557.250 108.456   1
   4   5  -6 604.601 102.045   1
  -4  -5   5 2947.43 246.263   1
  -4   5   5 3049.07 220.004   1
  -4   5   5 3412.89 235.902   2
   4   5  -5 3052.28 253.552   5
   4   5  -5 3535.55 242.788   1
  -4  -5   4 1605.40 178.151   1
  -4   5   4 1454.17 155.528   2
  -4   5   4 1674.59 153.205   1
   4   5  -4 1585.01 181.439   5
   4   5  -4 1629.94 164.656   1
  -4   5   3 29.0360 17.3143   1
   4  -5  -3 49.3520 32.3723   1
   4   5  -3 21.6673 27.2819   5
   4   5  -3-26.2686 17.8896   1
  -4  -5   3-25.6901 28.3616   1
  -4  -5   2 40.1507 32.3729   1
   4  -5  -2 38.3606 25.8723   1
   4   5  -2 1.50919 17.4398   5
   4   5  -2-5.40169 19.7210   1
  -4   5   2 33.8424 21.9509   1
   4  -5  -1-3.33971 15.0731   1
  -4  -5   1 61.3123 41.8583   1
   4   5  -1-17.7747 44.0040   5
   4   5  -1-3.06007 20.3013   1
  -4   5   1 47.2977 29.6302   1
  -4  -5   0 489.926 100.535   1
   4  -5   0 679.871 78.6763   1
  -4   5   0 550.280 68.9727   1
   4  -5   0 425.093 86.9609   2
   4   5   0 438.636 94.7320   1
   4   5   0 662.865 117.700   5
  -4   5  -1 345.227 51.3008   1
   4   5   1 376.491 88.0015   1
   4  -5   1 483.578 96.1033   2
  -4  -5  -1 377.457 88.6181   1
   4  -5   1 417.018 60.8413   1
   4  -5   1 320.028 70.4694   4
   4  -5   2 2236.59 143.002   1
  -4  -5  -2 2028.75 206.606   1
   4   5   2 2241.96 214.548   1
   4  -5   2 2317.24 215.935   2
  -4   5  -2 1857.39 117.170   1
  -4   5  -2 2202.67 219.712   5
   4  -5   2 1839.32 167.950   4
  -4  -5  -3 25.1485 41.2540   1
   4  -5   3 33.7641 19.8600   1
   4  -5   3 10.2468 28.6299   2
  -4  -5  -3 13.1387 10.0048   2
   4   5   3 8.79709 21.5446   1
  -4   5  -3 11.9912 11.4888   1
  -4   5  -3 12.4560 20.0684   5
   4  -5   3 14.7462 16.7809   4
   4  -5   4 781.592 137.492   2
   4  -5   4 719.775 81.8274   1
  -4  -5  -4 823.133 134.595   1
  -4   5  -4 733.293 70.5979   1
   4   5   4 825.507 136.144   1
  -4   5  -4 750.078 123.816   5
   4  -5   4 710.672 109.711   4
  -4   5  -4 723.368 88.0484   3
  -4  -5  -5 93.6628 38.7227   1
   4  -5   5 128.285 37.1568   1
   4  -5   5 135.414 45.0931   2
   4   5   5 130.981 49.8948   1
  -4   5  -5 117.517 29.5630   1
  -4   5  -5 127.790 48.1021   5
   4  -5   5 147.069 53.8803   4
  -4   5  -5 94.5903 26.8461   3
  -4  -5  -6 246.448 71.1584   1
   4   5   6 202.030 71.8933   1
   4  -5   6 212.374 66.7297   2
   4  -5   6 146.296 40.1114   1
  -4   5  -6 223.874 45.1276   1
  -4   5  -6 229.752 70.3782   5
   4  -5   6 210.483 61.5682   4
  -4   5  -6 248.900 47.9554   3
   4  -5   7 47.4613 30.7275   2
  -4  -5  -7 71.5882 29.5743   1
   4  -5   7 55.3137 27.6926   1
  -4   5  -7 71.4265 23.6165   1
  -4   5  -7 88.6674 48.6118   5
  -4   5  -7 54.7165 24.1213   3
   4  -5   7 44.5025 35.3867   4
  -4  -5  -8 27.6842 40.2842   1
   4  -5   8-32.5772 63.9015   2
  -4   5  -8-10.3588 17.8563   1
   4  -5   8 8.23590 15.1035   1
  -4   5  -8 65.6000 35.0994   5
   4  -5   8 92.9953 51.8016   4
  -4   5  -8 6.69361 10.6250   3
   4  -5   9 862.953 99.8497   1
  -4  -5  -9 982.900 159.762   1
  -4   5  -9 801.061 97.7293   1
  -4   5  -9 1125.17 147.174   5
   4  -5   9 939.854 141.307   4
  -4  -5 -10 677.236 130.464   1
  -4   5 -10 399.667 72.7954   1
   4  -5  10 402.542 72.7625   1
  -4   5 -10 426.290 88.7895   5
   4  -5  10 371.364 93.4064   4
  -4  -5 -11 684.690 134.416   1
   4  -5  11 347.394 73.1941   1
  -4   5 -11 354.162 86.1970   5
   4  -5  11 334.781 90.2818   4
   4  -5  12 1022.51 122.015   1
  -4   5 -12 1055.43 146.220   5
   4  -5  12 1099.66 160.409   4
   4  -5  13-19.2891 22.5344   1
   4   5  13-3.08034 14.9772   6
  -4   5 -13 10.9074 20.7722   5
   4  -5  13 47.9849 25.0740   4
   4  -5  14-4.49312 18.5399   1
   4   5  14 28.8203 24.4395   6
  -4   5 -14 65.7516 40.3917   5
   4  -5  15 145.612 53.8528   1
  -4   5 -15 143.271 56.5326   5
   4  -5  16 73.4546 43.3460   1
  -4   5 -16-15.0534 30.4822   5
   4  -5  17 174.694 63.6353   1
  -4   5 -17 112.193 59.4460   5
   4  -5  18 92.2156 52.6374   1
  -4   5 -18 63.2337 24.1190   5
   4  -5  19 10.9482 38.4300   1
  -4   5 -19-63.2403 51.4426   5
   4  -5  20-3.90781 29.4546   1
  -4   5 -20-21.2616 34.8190   5
   4  -5  21 16.2227 33.1857   1
  -4   5 -21 71.8503 47.7228   5
  -4  -6  20-70.4774 57.6428   1
  -4   6  19 47.9078 42.9251   1
  -4  -6  19 58.1956 47.3835   1
  -4  -6  19 92.0022 28.2842   4
  -4  -6  18 67.9805 61.8970   1
  -4   6  18-30.3844 56.4567   1
   4   6 -18 101.316 63.7705   5
  -4  -6  18 82.0499 62.7753   4
  -4   6  17 168.072 82.8233   1
  -4  -6  17 8.17936 30.4067   1
   4   6 -17 197.957 80.4719   5
  -4  -6  17 60.0542 50.3881   4
  -4  -6  16 287.484 97.1244   1
   4   6 -16 203.634 69.0446   5
  -4  -6  16 166.955 69.8342   4
  -4  -6  15-0.24954 27.4648   1
   4   6 -15 54.1591 58.3246   5
  -4  -6  15-4.20548 26.8301   4
  -4  -6  14 20.0661 47.4760   1
   4   6 -14 23.0265 30.9565   5
  -4  -6  14 33.5803 23.8085   4
  -4  -6  13 217.162 73.5402   1
   4   6 -13 152.686 65.1657   5
  -4  -6  13 138.349 65.3168   4
   4   6 -12-2.95793 26.5401   5
  -4  -6  12-15.8133 42.7112   1
  -4   6  11 73.4861 39.7301   2
  -4  -6  11 88.9236 51.0892   1
   4   6 -11 217.273 77.6973   5
  -4   6  10 86.2577 27.6818   2
  -4  -6  10 161.509 70.0325   1
   4   6 -10 146.436 57.0701   5
   4   6 -10 205.533 30.0872   3
  -4   6   9 104.689 60.3910   1
   4   6  -9 95.2574 57.6956   5
  -4  -6   9 197.355 76.0215   1
  -4   6   8 2505.98 237.284   1
  -4  -6   8 2608.96 250.346   1
   4   6  -8 2485.16 249.485   5
  -4   6   7 69.0043 58.8018   1
   4   6  -7 21.8808 41.1633   5
  -4  -6   7 21.6485 29.4216   1
  -4   6   6 458.467 94.6871   1
   4   6  -6 475.051 110.658   5
  -4  -6   6 534.403 106.701   1
  -4  -6   5 1910.64 214.148   1
  -4   6   5 1568.33 167.567   1
   4   6  -5 1895.52 218.552   5
  -4  -6   4 723.461 123.312   1
  -4   6   4 683.189 107.080   1
   4   6  -4 524.306 118.883   5
   4   6  -4 663.489 112.206   1
   4  -6  -3 117.917 43.5484   1
  -4  -6   3 10.5887 45.4732   1
   4   6  -3 101.482 46.0906   1
  -4   6   3 98.7125 43.9163   1
   4   6  -3 18.1474 24.2080   5
   4  -6  -2-3.00934 18.2969   1
  -4  -6   2 24.2476 33.3523   1
  -4   6   2 25.6015 23.3306   1
   4   6  -2 13.9027 32.9190   1
   4   6  -2-9.70297 33.3871   5
   4  -6  -2 2.71097 28.8570   4
  -4  -6   1 80.3437 42.2787   1
   4  -6  -1 78.0864 28.4772   1
  -4   6   1 126.897 43.0522   1
   4   6  -1 124.735 56.0135   1
   4   6  -1 105.825 61.4351   5
   4  -6  -1 57.3849 32.2221   4
   4  -6   0 312.683 61.1071   1
  -4  -6   0 443.028 95.5483   1
   4  -6   0 316.812 82.1948   2
   4   6   0 532.437 105.071   1
  -4   6   0 377.623 61.3376   1
   4   6   0 319.654 91.1562   5
   4  -6   0 411.915 86.8854   4
  -4  -6  -1 1022.35 157.462   1
   4   6   1 1092.55 161.816   1
   4  -6   1 1019.57 108.286   1
  -4   6  -1 952.058 96.2429   1
   4   6   1 932.868 157.212   5
   4  -6   1 926.870 127.053   4
   4  -6   1 998.953 149.318   2
  -4  -6  -2 227.591 49.0948   2
   4  -6   2 326.822 84.1836   2
  -4  -6  -2 277.776 77.8942   1
   4  -6   2 326.106 59.0513   1
  -4   6  -2 237.029 45.9518   1
  -4   6  -2 284.604 89.0401   5
   4  -6   2 307.779 76.6910   4
  -4  -6  -3 1744.98 203.895   1
   4  -6   3 1943.97 156.402   1
   4  -6   3 2176.92 233.238   2
  -4   6  -3 1931.22 132.877   1
  -4   6  -3 1894.31 223.893   5
  -4  -6  -3 2246.07 130.961   2
   4  -6   3 1973.84 195.832   4
   4  -6   4 824.669 97.6355   1
   4  -6   4 1129.94 172.094   2
  -4  -6  -4 894.283 145.992   1
  -4   6  -4 781.026 87.1101   1
  -4   6  -4 1247.51 176.443   5
  -4   6  -4 1048.36 120.270   3
   4  -6   4 866.113 132.475   4
   4  -6   5 273.018 90.2444   2
  -4  -6  -5 408.938 103.813   1
   4  -6   5 403.834 68.1640   1
  -4   6  -5 245.236 46.8127   1
  -4   6  -5 355.704 106.317   5
  -4   6  -5 333.553 63.7568   3
   4  -6   5 313.619 80.1761   4
   4  -6   6 291.579 84.8294   2
  -4  -6  -6 346.152 95.1999   1
   4  -6   6 250.318 57.4438   1
  -4   6  -6 307.568 55.4392   1
  -4   6  -6 317.093 88.7274   5
  -4   6  -6 295.320 57.7570   3
   4  -6   6 296.435 80.7363   4
  -4  -6  -7 134.538 61.6500   1
   4  -6   7 176.726 65.4701   2
   4  -6   7 114.747 35.6487   1
  -4   6  -7 90.0084 37.9152   1
  -4   6  -7 112.353 59.9752   5
  -4   6  -7 131.844 37.3023   3
   4  -6   7 176.418 58.0444   4
  -4  -6  -8 160.919 60.7773   1
   4  -6   8 110.841 49.0982   2
   4  -6   8 192.683 56.0734   1
  -4   6  -8 183.025 46.3348   1
  -4   6  -8 173.722 71.0908   5
   4  -6   8 164.374 65.5176   4
  -4   6  -8 220.852 43.1357   3
  -4  -6  -9-44.4417 30.2994   1
   4  -6   9 5.93329 62.9386   2
  -4   6  -9-16.7088 20.3551   1
   4  -6   9-6.65030 14.0503   1
  -4   6  -9 41.5901 31.9203   5
   4  -6   9-22.0972 30.6749   4
  -4   6  -9-17.4079 12.7310   3
   4  -6  10 0.89593 31.2071   2
  -4  -6 -10 110.117 59.8511   1
  -4   6 -10 24.6164 20.8537   1
   4  -6  10 99.4237 46.1838   1
  -4   6 -10 105.750 51.9827   5
   4  -6  10 7.75595 27.8355   4
  -4  -6 -11 417.042 108.048   1
   4  -6  11 558.638 145.569   2
  -4   6 -11 549.635 87.6799   1
   4  -6  11 644.554 101.421   1
  -4   6 -11 865.438 143.089   5
   4  -6  11 576.672 114.724   4
   4  -6  12 857.787 186.803   2
  -4  -6 -12 719.228 148.567   1
   4  -6  12 736.223 112.797   1
  -4   6 -12 791.419 135.804   5
   4  -6  12 886.401 151.540   4
   4  -6  13 52.2179 30.3709   1
  -4   6 -13 41.6412 20.7732   5
   4  -6  13 58.9561 51.6519   4
   4  -6  14-3.75122 20.9612   1
  -4   6 -14-26.8284 28.5620   5
   4  -6  15 510.681 99.3568   1
  -4   6 -15 573.043 122.114   5
   4  -6  16 103.525 54.4430   1
  -4   6 -16 52.1231 39.9297   5
   4  -6  17 238.806 81.7242   1
  -4   6 -17 146.463 67.2527   5
  -4   6 -18 36.3818 58.2147   5
  -4   6 -19 180.251 62.9522   5
  -4  -7  19 166.294 108.453   1
  -4   7  18 98.3087 55.2667   1
  -4  -7  18 53.9782 51.5482   1
  -4  -7  17 152.394 83.3268   1
  -4  -7  16-42.8772 48.3266   1
  -4  -7  16 8.56613 38.2278   4
   4   7 -15-9.23234 26.5660   5
  -4  -7  15 48.9367 44.2386   4
  -4  -7  14 37.3594 49.9598   1
   4   7 -14 56.1464 57.1729   5
  -4  -7  14-2.71981 38.5299   4
  -4  -7  13 137.636 78.4703   1
   4   7 -13 26.4014 44.5874   5
  -4  -7  13-6.86975 40.1519   4
   4   7 -12 107.796 72.9995   5
  -4  -7  12 123.491 66.2472   1
   4   7 -11-43.6426 32.6406   5
  -4  -7  11-36.8506 56.4340   1
   4   7 -10 123.379 67.6730   5
  -4  -7  10 168.744 79.5286   1
   4   7  -9 396.883 106.225   5
  -4  -7   9 398.961 112.180   1
   4   7  -8 51.7549 53.0861   5
  -4  -7   8 74.6311 58.4581   1
  -4   7   7 520.422 115.863   1
   4   7  -7 608.487 139.501   5
  -4  -7   7 633.007 134.023   1
  -4   7   6-38.8023 40.9816   1
  -4  -7   6 1.13062 23.9601   1
   4   7  -6 0.24032 44.3320   5
  -4  -7   5 49.0641 50.4394   1
   4   7  -5 21.5515 28.5764   5
  -4   7   5 28.7534 34.1777   1
  -4  -7   4 72.1338 68.2601   1
  -4   7   4 26.3805 47.2487   1
   4   7  -4-11.4781 45.1086   5
   4  -7  -3 54.5172 40.4481   1
  -4  -7   3 79.0341 45.0166   1
  -4   7   3 73.0295 41.5639   1
   4   7  -3 25.1819 26.3593   5
   4  -7  -3 73.4060 40.4226   4
  -4  -7   2 40.6566 38.7793   1
   4  -7  -2 106.762 39.4584   1
  -4   7   2 145.738 50.9489   1
   4   7  -2 169.790 74.0594   5
   4  -7  -2 159.354 53.0067   4
   4  -7  -1 252.532 56.3744   1
  -4  -7   1 382.253 100.003   1
  -4   7   1 349.082 70.4211   1
   4   7  -1 234.875 82.6913   5
   4  -7  -1 212.743 62.1736   4
   4  -7   0 1221.18 132.267   1
  -4  -7   0 1111.18 175.995   1
  -4  -7   0 862.345 120.202   2
  -4   7   0 1085.76 121.141   1
   4   7   0 1258.61 200.591   5
   4  -7   0 1193.41 153.171   4
   4  -7   1 61.7242 27.6286   2
   4  -7   1 83.0162 27.0849   1
  -4  -7  -1 61.9328 32.1381   2
  -4  -7  -1 106.797 53.6402   1
  -4   7  -1 77.5011 29.4073   1
  -4   7  -1 97.0349 47.7548   5
   4   7   1 38.3138 43.4453   5
   4  -7   1 108.566 47.3990   4
  -4  -7  -2-28.1129 40.6906   1
   4  -7   2 26.3533 38.9044   2
   4  -7   2 1.27621 16.7619   1
  -4  -7  -2 16.0524 12.2083   2
  -4   7  -2 38.2133 20.0022   1
  -4   7  -2 48.7829 40.0986   5
   4   7   2-31.1732 50.4718   5
   4  -7   2 10.5560 30.7531   4
  -4  -7  -3 97.7138 28.1732   2
   4  -7   3 27.3501 36.8694   2
  -4  -7  -3 116.880 65.2574   1
   4  -7   3 156.024 44.9826   1
  -4   7  -3 106.283 42.3561   1
  -4   7  -3 143.584 66.8020   5
   4  -7   3 122.240 54.5912   4
   4  -7   4-27.3119 47.4444   2
   4  -7   4 6.18681 14.3195   1
  -4  -7  -4 49.2319 36.9416   1
  -4   7  -4 3.39239 12.0402   1
  -4   7  -4 3.47745 39.9438   5
   4  -7   4 2.08838 26.8780   4
  -4   7  -4 19.5957 18.5598   3
   4  -7   5-10.4041 18.9981   1
   4  -7   5 2.84874 30.2173   2
  -4  -7  -5-11.6259 33.5058   1
  -4   7  -5 3.70413 22.0848   1
  -4   7  -5-14.4211 40.8932   5
  -4   7  -5-10.0504 16.3670   3
   4  -7   5-22.5412 21.2979   4
  -4  -7  -6 147.467 68.6805   1
   4  -7   6 179.807 92.7196   2
   4  -7   6 147.828 44.1287   1
  -4   7  -6 155.799 38.9426   1
  -4   7  -6 125.883 57.1839   5
   4  -7   6 235.404 79.3606   4
  -4   7  -6 141.483 41.8185   3
   4  -7   7 331.674 73.8325   1
  -4  -7  -7 365.549 107.704   1
   4  -7   7 220.263 83.3085   2
  -4   7  -7 310.967 101.186   5
   4  -7   7 328.573 88.8011   4
   4  -7   8 308.578 73.5610   1
  -4  -7  -8 328.139 99.8651   1
   4  -7   8 575.755 148.830   2
  -4   7  -8 382.876 109.329   5
   4  -7   8 349.567 88.6417   4
   4  -7   9 177.192 54.1915   1
   4  -7   9 78.5584 42.1275   2
  -4  -7  -9 342.481 103.613   1
  -4   7  -9 270.275 93.7252   5
   4  -7   9 272.022 77.5526   4
  -4  -7 -10 5.18086 33.6909   1
   4  -7  10 39.6343 52.3103   2
   4  -7  10 27.0236 21.1444   1
  -4   7 -10 139.188 68.6360   5
   4  -7  10 23.0044 33.7146   4
  -4  -7 -11 324.597 98.6703   1
   4  -7  11 229.867 95.7651   2
   4  -7  11 175.576 58.7726   1
  -4   7 -11 199.288 79.1969   5
   4  -7  11 189.204 77.0656   4
  -4  -7 -12-53.1531 50.8945   1
   4  -7  12-83.2143 79.9510   2
   4  -7  12-16.7354 26.8450   1
  -4   7 -12-27.8097 44.1993   5
   4  -7  12-0.71684 28.8007   4
   4  -7  13-66.8226 77.2481   2
  -4   7 -13-4.76398 37.1457   5
   4  -7  13 8.22855 40.7481   4
   4  -7  14-89.8463 94.9074   2
  -4   7 -14 113.587 57.9010   5
   4  -7  14 0.25988 36.9757   4
   4  -7  15 64.0849 75.2510   2
  -4   7 -15 29.8898 46.7758   5
  -4   7 -16-6.80156 25.1216   5
  -4   7 -17-37.3591 57.2409   5
  -4  -8  17 126.078 85.6706   1
  -4  -8  16 183.286 104.001   1
  -4  -8  15 99.7163 70.7745   1
  -4  -8  14 121.027 87.6227   1
  -4  -8  13 150.796 87.1024   1
  -4  -8  12 129.463 73.5663   1
   4   8 -12 109.166 68.4675   5
  -4  -8  12 106.439 67.5287   4
   4   8 -11 21.8400 36.0840   5
  -4  -8  11 51.0313 51.5533   1
   4   8 -10 70.5176 51.5502   5
  -4  -8  10-55.6734 49.9982   1
   4   8  -9 43.6874 50.6255   5
  -4  -8   9-136.628 70.5951   1
  -4  -8   8 591.940 135.676   1
   4   8  -8 1001.51 181.231   5
  -4  -8   7 92.4824 59.2264   1
   4   8  -7 86.7203 56.8249   5
  -4  -8   6-30.7317 25.6274   1
   4   8  -6 128.910 67.6427   5
   4  -8  -6 74.0298 46.2977   4
  -4  -8   5 31.4476 42.7851   1
   4   8  -5 0.28583 27.8191   5
   4  -8  -5-23.3950 20.7649   4
  -4  -8   4 161.284 84.3470   1
   4   8  -4 384.145 118.065   5
   4  -8  -4 257.499 73.8269   4
  -4  -8   3-104.844 53.5911   1
   4  -8  -3-17.1976 27.7920   1
   4   8  -3-61.4922 55.0120   5
   4  -8  -3-19.1283 22.3668   4
   4  -8  -2 582.115 102.446   1
  -4  -8   2 520.124 124.394   1
  -4  -8   2 461.145 106.611   2
   4   8  -2 718.170 159.044   5
   4  -8  -2 718.698 129.533   4
  -4  -8   1 62.0399 44.9576   1
   4  -8  -1 120.614 49.6751   1
  -4  -8   1 172.329 68.1592   2
   4   8  -1 63.7712 53.6029   5
   4  -8  -1 88.5150 41.5600   4
  -4  -8   0 1161.83 187.830   1
  -4  -8   0 1072.81 136.965   2
   4  -8   0 1300.30 150.049   1
   4   8   0 1364.91 218.190   5
  -4   8   0 1559.72 241.734   5
   4  -8   0 1133.86 165.582   4
   4  -8   1 333.777 104.664   2
  -4  -8  -1 373.200 111.735   1
  -4  -8  -1 316.296 74.0827   2
   4  -8   1 344.725 76.9991   1
  -4   8  -1 446.099 124.092   5
   4   8   1 268.635 98.2905   5
   4  -8   1 206.306 68.8378   4
   4  -8   2 118.133 59.5822   2
   4  -8   2 74.0168 29.2844   1
  -4  -8  -2 160.791 74.3258   1
  -4   8  -2 223.122 93.7906   5
   4   8   2 159.927 79.2470   5
   4  -8   2 71.2954 39.1654   4
  -4  -8  -3 131.146 62.8472   1
   4  -8   3 145.778 64.4526   2
   4  -8   3 29.6521 31.0767   1
  -4   8  -3 106.840 59.0272   5
   4   8   3 3.23260 44.4424   5
   4  -8   3 58.0640 42.9466   4
  -4  -8  -4 9.26587 30.4186   1
   4  -8   4 55.8358 36.7156   1
  -4   8  -4 81.1568 40.5183   5
   4  -8   4-11.8458 32.8974   4
   4  -8   5 118.784 79.2678   2
   4  -8   5 102.747 49.3900   1
  -4  -8  -5 101.886 51.0762   1
  -4   8  -5 172.886 88.3056   5
   4  -8   5 191.578 71.9303   4
   4  -8   6 319.134 108.330   2
   4  -8   6 385.210 87.9801   1
  -4  -8  -6 237.300 90.0563   1
  -4   8  -6 330.238 112.449   5
   4  -8   6 336.786 108.197   4
  -4  -8  -7 458.363 121.781   1
   4  -8   7 443.714 130.527   2
  -4   8  -7 595.959 141.125   5
   4  -8   7 531.998 120.116   4
  -4  -8  -8 278.408 106.979   1
   4  -8   8 204.117 93.5551   2
  -4   8  -8 302.453 101.820   5
   4  -8   8 247.417 87.9585   4
  -4  -8  -9 101.373 65.9928   1
   4  -8   9 126.103 72.4716   2
  -4   8  -9 194.465 82.0398   5
   4  -8   9 207.400 89.3271   4
  -4  -8 -10 2.61036 38.0442   1
   4  -8  10 17.5736 55.7652   2
  -4   8 -10 1.10279 30.3123   5
   4  -8  10 9.65855 36.8217   4
  -4  -8 -11 79.3139 80.6109   1
   4  -8  11 31.7329 44.3610   2
  -4   8 -11-38.2160 38.6500   5
   4  -8  11 1.04255 39.6249   4
   4  -8  12 14.8088 49.7524   2
  -4   8 -12-11.8709 45.5083   5
   4  -8  12-0.80180 28.0780   4
   4  -8  13 38.5154 65.8310   2
  -4   8 -13 46.1650 34.8802   5
  -4   8 -14-56.3291 50.5481   5
  -4  -9  13 153.837 101.945   1
  -4  -9  12 65.0234 60.9228   1
  -4  -9  11-78.1971 72.6441   1
  -4  -9  10 0.30682 34.7762   1
  -4  -9   9 173.794 103.501   1
  -4  -9   8 22.0133 37.9967   1
  -4  -9   7 322.543 113.791   1
   4   9  -7 281.340 108.614   5
  -4  -9   6 335.072 109.235   1
   4   9  -6 375.159 119.351   5
   4  -9  -6 208.073 72.3492   4
  -4  -9   5 82.1975 50.8155   1
  -4  -9   5-33.4604 38.7831   2
   4   9  -5 177.073 86.9564   5
   4  -9  -5 105.464 48.0782   4
  -4  -9   4 212.156 86.0915   1
  -4  -9   4 317.828 104.724   2
   4   9  -4 207.452 83.2211   5
   4  -9  -4 272.256 86.9445   4
  -4  -9   3-11.9641 48.4091   1
   4   9  -3 61.9175 56.3299   5
   4  -9  -3 31.3071 23.1894   4
  -4  -9   2 6.04724 37.6586   1
   4   9  -2 8.85054 48.3970   5
   4  -9  -2 81.0904 50.9167   4
  -4  -9   1-49.0569 48.2151   1
  -4   9   1-0.37915 55.4515   5
   4   9  -1 8.98149 55.6717   5
   4  -9  -1 39.1896 32.0253   4
  -4  -9   0-74.1153 55.6830   1
  -4   9   0 79.5717 67.4532   5
   4   9   0-63.0099 63.9736   5
   4  -9   0 33.2433 33.2519   4
  -4  -9  -1 31.2925 51.1404   1
  -4   9  -1 121.241 74.8954   5
   4   9   1 123.873 86.2183   5
   4  -9   1 9.09386 30.6271   4
  -4  -9  -2 55.8483 52.8665   1
   4   9   2 1.45989 57.2201   5
  -4   9  -2 121.891 89.4572   5
   4  -9   2 53.6923 37.6050   4
   4  -9   3 170.216 83.9782   2
  -4  -9  -3 56.1241 30.6367   1
   4   9   3 28.3393 53.5378   5
  -4   9  -3 3.46444 62.3366   5
   4  -9   3 35.4269 50.4784   4
  -4  -9  -4 95.6068 56.9359   1
   4  -9   4 89.2565 51.6728   2
   4   9   4 59.8785 71.6937   5
  -4   9  -4 70.0359 39.6746   5
   4  -9   4 94.1681 69.4037   4
   4  -9   5 65.7827 63.4632   2
  -4  -9  -5-55.3428 51.7099   1
   4   9   5 127.962 63.6165   5
  -4   9  -5-95.3346 66.9953   5
   4  -9   5 79.9800 50.9666   4
   4  -9   6-35.9090 46.4717   2
  -4  -9  -6 28.6645 34.3019   1
  -4   9  -6 92.8921 74.2577   5
   4  -9   6-52.7114 44.1620   4
   4  -9   7 38.9459 44.9845   2
  -4  -9  -7 47.2592 67.3065   1
  -4   9  -7 0.32920 29.5514   5
   4  -9   7 88.0088 61.0746   4
   4  -9   8 58.1407 57.0839   2
  -4  -9  -8 91.4878 78.9528   1
  -4   9  -8 110.566 88.5333   5
   4  -9   8 134.467 75.1892   4
  -4  -9  -9 152.712 81.6707   1
   4  -9   9 111.450 86.3694   2
  -4  -9 -10-24.2675 41.3217   1
   4  -9  10 74.8128 95.6567   2
  -4 -10   8 0.99221 50.2401   1
  -4 -10   7 100.591 102.406   1
  -4 -10   6-104.986 69.3293   1
  -4 -10   5 87.2164 66.4447   1
  -4 -10   4 139.181 70.0243   1
   4 -10  -4 83.5754 48.5291   4
  -4 -10   3-30.9202 42.5483   1
   4 -10  -3 15.2152 36.8180   4
  -4 -10   2 18.8439 52.0437   1
   4 -10  -2 39.1430 48.2319   4
  -4 -10   1 21.1322 32.3007   1
   4 -10  -1 1.52092 34.8934   4
  -4 -10   0-77.6895 61.2146   1
   4 -10   0-44.4135 43.2094   4
  -4 -10  -1 52.6153 75.7506   1
   4 -10   1 55.9964 54.5112   4
  -4 -10  -2-62.1294 58.0083   1
   4 -10   2-50.0726 51.6484   4
  -4 -10  -3 37.8130 37.3520   1
   4 -10   3 25.3221 57.3775   4
  -4 -10  -4 82.1039 57.3380   1
   4 -10   4 46.9150 45.8341   2
  -4 -10  -5 0.32816 38.9720   1
   4 -10   5 56.7254 58.5213   2
   4 -10   6 183.555 99.8669   2
   4 -10   7 51.6694 73.1515   2
  -5   0  23 10.3857 43.5028   1
  -5   0  22 33.6127 42.6903   1
  -5   0  21 156.133 65.2297   1
  -5   0  20-68.6282 69.4432   1
  -5   0  19 342.003 93.0419   1
   5   0 -19 243.815 25.1747   6
  -5   0  19 190.047 51.6716   3
  -5   0  18-8.93207 30.2576   1
   5   0 -18 14.7784 8.94433   6
  -5   0  18-16.8186 36.4873   3
  -5   0  17 3778.37 296.155   1
   5   0 -17 3924.10 136.579   6
  -5   0  17 3666.69 237.634   3
  -5   0  16-36.5768 33.1693   1
  -5   0  16 14.9454 17.5650   3
  -5   0  15 13492.1 551.107   1
  -5   0  15 10459.1 420.357   3
  -5   0  14 10.4540 27.1009   1
  -5   0  14-0.20909 15.8334   3
  -5   0  13 14966.2 546.824   1
  -5   0  13 14211.0 520.715   5
  -5   0  12-34.3865 27.3709   1
  -5   0  12-5.16473 21.2113   3
  -5   0  12 23.2505 15.1889   4
  -5   0  12-3.36614 24.8252   5
  -5   0  11-23.3212 35.3536   1
  -5   0  11 18.1829 17.2132   3
  -5   0  11 3.29475 24.3895   5
  -5   0  11 16.4456 7.68514   4
  -5   0  10 27.0911 39.6035   1
  -5   0  10 82.9053 31.8820   3
  -5   0  10 27.4203 21.6957   5
  -5   0  10 114.097 28.7953   4
  -5   0   9 1698.84 143.458   1
  -5   0   9 1631.89 135.094   5
  -5   0   9 1154.57 83.7770   4
  -5   0   9 1435.70 114.607   3
  -5   0   8 14.9304 20.1779   1
  -5   0   8-5.20430 13.1358   3
  -5   0   8-0.24548 16.2477   5
  -5   0   7 39.0189 19.2449   1
  -5   0   7 74.9356 23.1919   5
  -5   0   7 39.6675 16.5683   3
   5   0  -6 0.38167 8.22443   1
  -5   0   6-15.5588 24.6819   1
  -5   0   6-1.75842 9.31693   3
  -5   0   6 24.1778 18.6104   5
  -5   0   5 654.768 73.9176   1
   5   0  -5 590.864 70.5343   1
  -5   0   5 689.259 68.9554   5
  -5   0   5 715.211 68.7086   3
   5   0  -5 803.236 83.1600   3
   5   0  -4-12.4601 18.2557   1
  -5   0   4 14.1102 15.5843   1
  -5   0   4 3.34094 9.06934   3
  -5   0   4 21.6391 14.7559   5
   5   0  -4 3.67308 18.9472   3
   5   0  -3 17437.9 431.964   1
  -5   0   3 17754.5 438.521   1
  -5   0   3 16376.7 402.059   5
  -5   0   3 16848.9 428.128   3
   5   0  -3 15704.2 430.221   3
  -5   0   2-0.04498 10.9121   1
   5   0  -2 7.72814 14.7181   1
   5   0  -2-1.92879 11.1204   6
  -5   0   2-2.37623 5.42774   5
   5   0  -2-1.92503 9.68043   3
  -5   0   2 13.8349 11.2095   3
  -5   0   1 3050.96 136.935   1
   5   0  -1 2873.37 128.330   1
   5   0  -1 2940.95 134.072   6
  -5   0   1 3121.39 101.515   5
  -5   0   1 2612.68 127.920   3
   5   0   0 80.2415 28.2008   6
  -5   0   0 59.5276 11.6805   5
  -5   0   0 94.2883 31.4998   1
   5   0   0 56.5684 22.1426   1
   5   0   1 391.827 47.4258   1
  -5   0  -1 366.879 49.4979   1
   5   0   1 466.405 51.9065   6
   5   0   2-11.2816 17.1971   1
  -5   0  -2 18.5764 18.8516   2
  -5   0  -2 14.1245 15.7750   1
   5   0   2 13.4830 16.9506   6
   5   0   3 4666.14 196.706   1
  -5   0  -3 4725.87 197.690   1
  -5   0  -3 3930.01 198.369   2
   5   0   3 4754.77 193.659   6
   5   0   4-11.5280 18.2803   1
   5   0   4 8.26132 13.9715   2
  -5   0  -4-0.11875 12.3813   1
  -5   0  -4 4.51598 13.5144   2
  -5   0  -4-0.23354 11.6222   6
   5   0   4 15.8985 16.6952   6
   5   0   4 11.5104 6.97395   5
   5   0   5 26112.7 701.990   2
  -5   0  -5 28747.8 674.147   1
   5   0   5 29591.8 698.793   1
  -5   0  -5 27666.0 662.972   6
   5   0   5 27649.2 658.466   6
   5   0   5 26651.0 562.067   5
   5   0   6 18.5991 14.6414   2
   5   0   6-23.8840 14.6178   1
   5   0   6 2.67946 6.49839   5
  -5   0  -6-6.32099 13.5794   6
   5   0   7 187.613 52.4760   1
   5   0   7 321.269 59.0734   2
   5   0   7 332.382 43.2205   5
  -5   0  -7 299.251 51.7293   6
   5   0   8 22.3414 34.1426   2
   5   0   8-30.1185 21.6634   1
  -5   0  -8 10.2733 10.7564   6
   5   0   8 8.26805 14.2486   5
   5   0   9 14448.5 497.335   1
   5   0   9 14219.5 402.516   5
   5   0  10 8.19700 11.6608   5
   5   0  11-5.16880 21.5446   1
   5   0  11 20.9717 13.1266   5
   5   0  12-22.9947 32.5909   1
   5   0  12 14.3793 11.5393   5
   5   0  13 4145.82 292.656   1
  -5   0 -13 3709.83 219.011   6
   5   0  13 3827.27 223.762   5
  -5   0 -13 3778.31 251.845   4
   5   0  14 41.7239 42.1063   1
   5   0  14-45.8659 29.8059   5
  -5   0 -14 5.21298 15.4334   6
  -5   0 -14 9.10141 20.4196   4
   5   0  15-4.90051 31.1389   1
  -5   0 -15-15.0681 16.2607   6
   5   0  15-25.3638 25.4214   5
   5   0  16-24.5219 25.6585   1
   5   0  16 17.4020 24.2373   5
  -5   0 -16 3.93570 14.4608   6
   5   0  17 495.696 107.943   1
  -5   0 -17 477.657 82.3172   6
   5   0  18-10.2269 28.1147   1
  -5   0 -18-22.4551 31.7512   6
   5   0  19 1017.78 181.802   1
  -5   0 -19 1028.70 126.907   6
   5   0  20 126.842 71.8654   1
   5   0  21 565.218 134.257   1
   5   0  22-27.6183 58.2262   1
   5   0  23-32.7437 42.6384   1
   5   0  24 131.833 87.2603   1
  -5   1  23 57.8348 32.3004   1
  -5  -1  23 120.044 72.6193   1
  -5   1  22-19.6895 29.5808   1
  -5  -1  22-83.9549 56.5279   1
  -5  -1  21 47.0775 40.5223   1
  -5   1  21 126.148 67.1056   1
  -5  -1  20 104.487 63.3103   1
  -5   1  20 156.146 60.5661   1
  -5  -1  19-12.7570 24.6996   1
  -5   1  19 101.684 64.0215   1
  -5  -1  18 59.3133 50.4799   1
  -5   1  18 70.8366 42.5907   1
  -5  -1  18 68.3035 28.8748   3
  -5  -1  17 61.0430 45.3102   1
  -5   1  17 131.852 61.6099   1
  -5  -1  17 102.031 34.0006   3
  -5  -1  16 385.581 95.5118   1
  -5   1  16 433.294 95.0269   1
  -5  -1  16 278.627 50.4586   3
  -5  -1  15 57.1723 48.3813   1
  -5   1  15 47.7758 32.2691   1
  -5  -1  15 40.6697 24.8064   3
  -5  -1  15 21.7556 19.4194   4
  -5  -1  14 127.861 64.0974   1
  -5   1  14 86.8189 49.7207   1
  -5  -1  14 140.740 46.8914   4
  -5  -1  14 114.131 33.3755   3
  -5  -1  13 1354.24 155.723   1
   5   1 -13 1330.23 163.836   1
  -5   1  13 1407.49 156.968   1
  -5  -1  13 1416.83 156.423   5
  -5   1  13 1469.01 157.973   5
  -5  -1  13 1637.70 118.045   3
  -5  -1  13 1428.53 126.561   4
   5   1 -13 1345.62 152.694   5
  -5  -1  12 978.332 153.597   1
  -5   1  12 1394.25 150.463   1
   5   1 -12 1502.97 151.450   5
  -5  -1  12 1562.67 157.991   5
  -5   1  12 1769.24 169.382   5
  -5  -1  12 1412.79 107.786   3
  -5  -1  12 1502.55 128.676   4
  -5   1  11 42.9455 27.4939   1
  -5  -1  11 86.2336 41.4746   1
  -5  -1  11 23.5520 17.7682   5
  -5  -1  11 84.7626 28.4581   4
  -5  -1  11 104.253 27.3982   3
  -5   1  11 91.4405 35.5716   5
  -5  -1  10 3508.18 225.151   1
  -5   1  10 2203.29 188.513   1
  -5   1  10 3550.01 223.920   5
  -5  -1  10 3658.69 224.569   5
  -5  -1  10 3227.81 156.979   3
  -5  -1   9 9439.13 390.358   1
  -5   1   9 8853.41 361.814   1
  -5   1   9 9177.85 372.628   5
  -5  -1   9 9119.05 364.064   5
  -5  -1   9 9238.26 288.965   3
  -5   1   8 1001.07 104.893   1
  -5  -1   8 1176.93 120.908   1
  -5  -1   8 964.261 103.300   5
  -5   1   8 1154.77 114.857   5
  -5  -1   8 1030.33 81.8617   3
  -5  -1   7 82.9977 40.0144   1
  -5   1   7 36.9795 22.5014   1
  -5  -1   7 43.0542 21.2033   5
  -5  -1   7 61.9093 20.3805   3
   5   1  -7 21.5759 21.1434   3
   5  -1  -6 432.949 64.7415   1
  -5  -1   6 455.897 64.7836   1
  -5   1   6 343.731 57.3946   1
  -5  -1   6 421.163 60.6679   5
  -5  -1   6 496.111 52.4498   3
   5   1  -6 543.020 58.8793   3
  -5   1   6 392.023 61.0562   3
   5   1  -6 432.334 59.6219   5
  -5   1   5 42719.3 911.924   1
   5  -1  -5 40966.5 932.455   1
  -5  -1   5 41928.6 951.197   1
  -5  -1   5 44431.5 935.992   5
   5   1  -5 40033.8 903.014   5
  -5  -1   5 44593.2 880.121   3
  -5   1   5 43447.8 964.561   3
   5   1  -5 39334.5 877.484   3
  -5   1   4 9399.91 278.366   1
  -5  -1   4 10458.3 332.628   1
   5   1  -4 9965.06 316.771   1
  -5   1   4 9525.27 241.539   6
   5   1  -4 9827.68 286.407   5
  -5  -1   4 9830.85 296.159   5
   5   1  -4 10188.8 278.921   3
  -5   1   4 9773.96 319.755   3
  -5   1   3 14.9654 12.3681   1
   5  -1  -3 12.3077 10.0879   1
   5   1  -3 11.0128 16.7944   1
  -5  -1   3 0.99870 15.5917   1
   5   1  -3 12.8106 11.4144   5
  -5   1   3 13.4950 7.09235   6
  -5  -1   3 11.3186 11.4331   5
  -5   1   3 20.0382 15.2605   3
   5   1  -3 27.4790 17.4657   3
  -5  -1   2 12965.6 378.048   1
   5   1  -2 10896.2 344.064   1
  -5   1   2 11729.8 290.210   1
   5  -1  -2 12879.1 302.718   1
  -5   1   2 12006.8 308.007   6
   5   1  -2 11464.7 300.646   5
   5   1  -2 12608.7 327.484   3
  -5   1   2 12214.7 349.370   3
  -5  -1   1 6252.11 250.376   1
   5   1  -1 5880.94 230.642   1
   5  -1  -1 5922.49 170.391   1
  -5   1   1 7361.27 183.576   1
  -5   1   1 5936.52 203.018   6
   5   1  -1 6026.33 184.690   5
  -5  -1   1 5815.46 194.037   5
  -5   1   1 4463.39 201.577   3
   5   1   0 102.925 31.7964   1
  -5  -1   0 142.523 34.9096   1
  -5   1   0 130.596 21.2951   1
   5  -1   0 100.058 16.9253   1
   5   1   0 90.6225 19.1929   5
  -5   1   0 109.597 26.6421   6
  -5  -1   0 107.043 20.6413   5
   5  -1   0 94.2485 29.0462   3
  -5   1   0 89.5137 22.3459   3
   5   1   1 4785.90 218.735   1
   5  -1   1 4902.59 137.238   1
  -5   1  -1 5081.83 145.591   1
  -5  -1  -1 4639.31 217.462   1
  -5   1  -1 4811.08 191.718   6
   5   1   1 4934.70 159.546   5
   5  -1   1 5385.14 200.527   3
  -5   1  -1 4873.53 186.530   3
  -5  -1  -2 12090.0 398.865   1
  -5   1  -2 12930.4 295.597   1
   5  -1   2 13002.6 299.653   1
   5   1   2 13549.3 412.223   1
  -5   1  -2 12751.0 308.275   5
  -5   1  -2 11983.3 337.378   3
   5  -1   2 12169.1 346.256   3
   5  -1   2 12340.9 420.382   2
  -5  -1  -3 135.385 37.8703   1
  -5  -1  -3 100.359 26.0194   2
   5  -1   3 99.4076 21.8217   1
   5   1   3 88.9995 32.1238   1
  -5   1  -3 59.3561 18.3209   2
   5  -1   3 81.2047 31.8886   2
  -5   1  -3 92.3027 21.0690   1
  -5   1  -3 118.225 19.9144   5
   5   1   3 99.2376 27.3668   6
   5  -1   3 99.1049 28.5113   3
   5   1   4 11626.0 398.163   1
   5  -1   4 12173.9 425.494   2
  -5  -1  -4 12339.5 404.292   1
   5  -1   4 11795.9 316.792   1
   5   1   4 11826.5 352.743   6
   5  -1   4 12001.2 310.356   5
  -5   1  -4 11865.0 281.861   5
   5  -1   4 11488.1 319.297   3
   5  -1   5 2338.90 178.593   2
   5   1   5 1870.97 155.149   1
  -5  -1  -5 2285.07 157.844   1
   5  -1   5 2306.96 128.775   1
   5  -1   5 2198.24 116.522   5
  -5   1  -5 2031.66 99.8914   5
   5   1   5 2082.65 131.868   6
   5  -1   5 2168.35 118.844   3
   5   1   6 7569.74 330.419   1
   5  -1   6 7259.27 340.492   2
  -5  -1  -6 6670.48 299.422   1
   5  -1   6 6489.84 260.186   1
   5  -1   6 7054.18 243.865   5
   5   1   6 7048.14 267.031   6
  -5   1  -6 7002.55 222.754   5
   5  -1   6 6914.84 237.575   3
   5   1   6 7014.41 265.763   2
   5   1   7 3555.95 187.493   2
  -5  -1  -7 3277.14 206.060   1
   5  -1   7 2965.59 169.723   1
   5  -1   7 2984.29 219.643   2
   5   1   7 3177.47 218.840   1
   5  -1   7 2825.56 149.317   5
   5   1   7 3097.39 167.881   6
  -5   1  -7 3112.72 175.797   6
  -5   1  -7 2964.72 143.219   5
  -5   1  -7 3204.19 195.315   4
   5   1   8 202.644 43.7472   2
   5  -1   8 235.100 50.8807   1
   5  -1   8 138.474 46.9591   2
  -5  -1  -8 245.187 56.4822   1
   5   1   8 237.498 44.9153   6
   5  -1   8 185.428 36.6245   5
  -5   1  -8 145.975 41.2019   4
   5   1   8 159.780 32.3156   5
  -5   1  -8 197.222 37.0438   5
   5  -1   9 444.444 70.9483   1
   5   1   9 435.877 72.0788   2
   5   1   9 496.294 65.5630   6
   5  -1   9 467.531 64.1621   5
  -5   1  -9 393.701 57.9623   5
   5   1   9 433.294 59.2614   5
  -5   1  -9 356.769 68.1957   4
   5   1  10 2866.88 228.886   1
   5   1  10 3320.33 213.616   2
   5  -1  10 2733.02 188.978   1
   5   1  10 2741.73 166.110   5
  -5   1 -10 2675.86 166.695   5
   5  -1  10 2796.23 172.835   5
  -5   1 -10 2591.98 196.106   4
   5   1  11 754.918 120.176   1
   5   1  11 594.215 89.4522   2
   5  -1  11 592.389 96.2055   1
   5  -1  11 688.213 86.5093   5
   5   1  11 623.785 80.7445   5
  -5   1 -11 673.020 91.6210   6
  -5   1 -11 720.048 103.169   4
  -5   1 -11 438.466 70.4759   5
   5   1  12 387.718 95.6700   1
   5  -1  12 460.159 102.319   1
   5  -1  12 564.354 91.2901   1
   5   1  12 484.605 74.3085   5
   5  -1  12 460.887 76.1631   5
  -5   1 -12 525.876 79.4433   6
  -5   1 -12 524.879 89.3434   4
   5   1  13 23.4552 22.5447   1
   5  -1  13 37.7695 26.4905   1
   5  -1  13 9.01056 16.9608   1
   5  -1  13 24.0249 23.7185   5
  -5   1 -13 49.0046 26.9414   6
   5   1  13 10.1405 16.0481   5
  -5   1 -13 57.3610 35.5936   4
   5  -1  14 2383.21 214.878   1
   5  -1  14 2255.56 201.800   1
   5  -1  14 2067.22 178.977   5
  -5   1 -14 2062.01 170.949   6
   5   1  14 2055.49 168.223   5
   5  -1  15 83.8865 59.7032   1
   5  -1  15 33.6234 43.8439   1
  -5   1 -15 47.3715 24.8081   6
   5  -1  15 119.528 49.7716   5
   5   1  15 76.9474 33.8241   5
   5  -1  16 240.531 75.2992   1
  -5   1 -16 212.204 63.3728   6
   5  -1  16 203.062 64.2346   5
   5   1  16 216.099 60.2787   5
   5  -1  17 3349.40 280.405   1
  -5   1 -17 3543.55 241.390   6
   5  -1  18 146.338 65.5826   1
   5   1  18 134.186 69.6776   1
  -5   1 -18 153.503 48.6010   6
   5   1  19 43.7009 50.4912   1
   5  -1  19 8.71900 27.3210   1
  -5   1 -19-42.1181 35.5665   6
   5   1  20 158.243 81.5499   1
   5  -1  20 36.3791 33.5336   1
  -5   1 -20 113.528 49.9070   6
   5  -1  21 84.7707 51.0847   1
   5   1  21 10.2450 22.6030   1
  -5   1 -21 25.3467 29.9410   6
   5   1  22 271.352 115.863   1
   5  -1  22 555.288 137.514   1
  -5   1 -22 501.149 99.2639   6
   5   1  23 10.1755 36.4891   1
   5  -1  23 87.9186 57.8032   1
   5  -1  24 41.6289 55.5225   1
  -5  -2  23 90.8334 73.7367   1
  -5   2  23-3.48668 35.7369   1
  -5  -2  22 199.855 89.2616   1
  -5   2  22 283.331 101.289   1
  -5  -2  21 29.8998 51.2831   1
  -5   2  21 115.914 72.7287   1
  -5  -2  20 59.8366 58.4896   1
  -5   2  20-13.6076 56.9214   1
  -5   2  19 272.798 88.7926   1
  -5  -2  19 196.240 101.635   1
  -5   2  18 2071.08 231.952   1
  -5  -2  18 963.474 229.869   1
  -5  -2  18 1572.52 100.913   3
  -5  -2  18 1714.66 172.356   4
   5   2 -18 1834.45 217.132   5
  -5   2  17 2563.52 250.766   1
  -5  -2  17 1338.45 227.195   1
  -5  -2  17 2199.65 121.118   3
  -5  -2  17 2671.60 213.900   4
   5   2 -17 2283.38 233.632   5
  -5   2  16 659.261 127.453   1
  -5  -2  16 560.941 117.567   1
  -5  -2  16 459.390 52.9662   3
  -5  -2  16 560.184 95.1762   4
   5   2 -16 599.565 113.783   5
  -5   2  15 656.183 133.933   1
  -5  -2  15 800.427 130.221   1
  -5  -2  15 496.113 55.3925   3
   5   2 -15 507.696 97.6679   5
  -5  -2  15 568.687 98.2154   4
  -5   2  14-12.9278 29.7984   1
   5   2 -14 2.00503 23.7159   5
  -5  -2  14 15.1860 11.8306   3
  -5  -2  14 1.50703 17.6785   4
  -5  -2  13 1451.30 162.768   1
  -5   2  13 1231.72 149.686   1
   5   2 -13 1256.08 148.538   5
  -5  -2  13 967.583 74.9601   3
  -5  -2  13 899.923 115.454   4
  -5   2  12 2824.24 220.814   1
  -5  -2  12 2761.35 226.072   1
   5   2 -12 2473.20 222.986   1
  -5  -2  12 2418.59 210.136   5
   5   2 -12 2801.43 212.425   5
  -5  -2  12 2365.16 120.863   3
  -5  -2  12 2287.23 184.730   4
   5   2 -11 3249.17 258.566   1
  -5  -2  11 4878.47 292.185   1
  -5   2  11 4875.64 284.572   1
  -5  -2  11 5057.56 297.508   5
   5   2 -11 4601.38 267.775   5
  -5  -2  10 920.423 118.352   1
  -5   2  10 618.266 99.6028   1
  -5  -2  10 880.170 116.849   5
  -5  -2   9 258.004 61.6242   1
  -5   2   9 271.500 61.3976   1
  -5  -2   9 221.355 58.2350   5
  -5   2   8 1132.40 116.297   1
  -5  -2   8 1076.52 122.425   1
  -5  -2   8 1157.04 121.281   5
   5   2  -8 806.882 73.1491   3
  -5   2   7 79.5760 34.1819   1
  -5  -2   7 89.8936 33.0301   1
  -5  -2   7 61.8567 30.3327   5
  -5   2   7 93.8460 15.1388   6
   5   2  -7 103.075 25.9838   3
  -5   2   6 2449.96 157.315   1
  -5  -2   6 2515.77 179.100   1
   5   2  -6 2576.28 162.112   5
  -5  -2   6 2502.44 171.307   5
  -5   2   6 2113.57 93.3608   6
   5   2  -6 2465.57 119.641   3
  -5   2   5 76.3021 27.7134   1
  -5  -2   5 32.2961 24.0356   1
  -5   2   5 37.4691 12.8510   6
   5   2  -5 41.0334 24.2888   5
  -5  -2   5 29.1746 25.4841   5
   5   2  -5 52.9338 18.5473   3
  -5   2   4 50.4649 21.4955   1
  -5  -2   4 78.6157 40.8028   1
  -5  -2   4 45.6690 22.0532   5
   5   2  -4 71.5934 24.9748   5
   5   2  -4 90.2484 24.9857   3
  -5  -2   3 18995.8 564.422   1
  -5   2   3 19288.3 456.802   1
   5   2  -3 20701.9 525.191   5
  -5  -2   3 17043.6 520.156   5
  -5   2   3 20859.9 568.210   3
  -5  -2   2 5832.09 273.510   1
  -5   2   2 5039.03 167.086   1
   5   2  -2 5115.03 217.127   5
  -5  -2   2 5849.36 245.503   5
  -5   2   2 5974.30 196.815   4
  -5   2   2 5308.83 242.782   3
  -5  -2   1 2680.81 186.087   1
  -5   2   1 4720.43 128.167   1
  -5   2   1 3626.18 111.244   1
   5   2  -1 3570.30 176.643   5
  -5   2   1 3607.81 184.523   3
  -5   2   1 3522.64 210.267   2
  -5   2   1 3488.60 157.027   4
  -5   2   0 205.198 50.1192   2
  -5  -2   0 131.860 37.4236   1
   5   2   0 132.876 32.3030   5
  -5   2   0 177.674 37.7602   3
  -5   2   0 163.229 32.7814   4
  -5  -2  -1 1521.56 136.314   1
   5   2   1 1312.24 105.521   5
   5  -2   1 1354.01 130.504   2
  -5   2  -1 1467.53 104.115   3
  -5   2  -1 1269.73 100.463   4
  -5  -2  -2 846.969 102.393   1
   5  -2   2 901.685 109.030   2
  -5   2  -2 903.128 87.4489   4
  -5   2  -2 946.292 80.8643   3
   5  -2   2 964.972 88.7815   3
  -5  -2  -3 158.267 44.0432   1
   5  -2   3 155.323 49.7558   2
  -5   2  -3 118.877 33.1559   5
   5  -2   3 148.626 34.0756   3
  -5   2  -3 118.183 32.3449   4
  -5   2  -3 121.401 27.6567   3
   5  -2   4 166.278 26.2812   1
  -5  -2  -4 115.059 25.7796   2
   5  -2   4 121.866 37.8303   2
  -5  -2  -4 173.587 47.1037   1
   5  -2   4 144.954 20.2840   1
  -5   2  -4 182.536 38.4351   5
  -5   2  -4 230.860 49.9090   4
   5  -2   4 200.201 37.1704   3
  -5   2  -4 132.621 30.4639   3
   5  -2   5 701.997 106.377   2
   5  -2   5 702.598 61.9234   1
  -5  -2  -5 636.004 95.4758   1
   5  -2   5 677.741 55.0513   1
  -5   2  -5 722.222 73.2728   5
  -5   2  -5 699.511 86.6570   4
   5  -2   5 780.011 72.8394   3
   5  -2   6 2807.41 221.320   2
  -5  -2  -6 2296.57 188.047   1
   5  -2   6 2743.66 131.504   1
  -5   2  -6 2539.79 146.664   5
   5  -2   6 2595.70 169.582   5
  -5   2  -6 2728.43 187.709   4
   5  -2   6 2718.84 140.766   3
   5  -2   7 4087.17 279.574   2
  -5  -2  -7 4739.25 273.655   1
   5  -2   7 3877.23 176.386   1
  -5   2  -7 3741.36 184.349   5
   5   2   7 3778.72 196.680   6
   5  -2   7 3891.87 213.604   5
  -5   2  -7 3987.88 235.765   4
   5  -2   7 3810.29 169.432   3
   5  -2   8 3643.75 272.565   2
  -5  -2  -8 3417.19 238.230   1
   5  -2   8 2785.75 172.758   1
  -5   2  -8 3626.15 183.317   5
   5   2   8 3478.36 188.549   6
   5  -2   8 3623.64 210.150   5
   5   2   8 4107.61 177.392   2
   5  -2   8 3385.61 156.578   3
  -5   2  -8 3820.23 238.795   4
   5   2   9 1195.76 96.5377   2
  -5  -2  -9 1140.45 140.899   1
   5  -2   9 888.795 100.302   1
  -5   2  -9 1072.51 101.822   5
   5   2   9 1098.99 103.920   6
   5  -2   9 999.468 113.016   5
   5  -2   9 1104.30 84.3519   3
  -5   2  -9 960.006 123.864   4
   5   2  10 3241.11 262.917   1
   5  -2  10 3306.34 194.526   1
   5  -2  10 3100.07 207.876   5
  -5   2 -10 3142.80 182.236   5
   5   2  10 2834.00 171.799   6
   5  -2  10 3074.48 147.155   3
  -5   2 -10 3191.62 234.365   4
   5   2  11 269.012 81.5040   1
   5   2  11 239.012 47.6698   2
   5  -2  11 227.022 68.1271   1
   5   2  11 248.718 50.9899   6
   5  -2  11 230.083 57.0052   5
  -5   2 -11 266.920 55.8304   5
   5  -2  11 315.243 45.0671   3
  -5   2 -11 204.416 61.5098   4
   5   2  12 142.740 41.7420   2
   5   2  12 241.224 90.5176   1
   5  -2  12 168.636 57.1823   1
   5   2  12 171.467 43.3726   6
   5  -2  12 190.751 58.5544   5
  -5   2 -12 242.015 55.2032   5
  -5   2 -12 187.055 58.5711   4
   5  -2  12 206.249 38.1082   3
   5   2  13-22.9489 29.3713   2
   5  -2  13 31.4381 34.1084   1
   5  -2  13 50.4461 40.2069   5
   5   2  13 0.94774 17.3913   5
  -5   2 -13-25.5097 33.9468   5
   5  -2  13 24.9468 12.5645   3
   5   2  14 5132.14 286.935   2
   5  -2  14 4068.82 277.883   1
   5  -2  14 4240.50 286.165   5
   5   2  14 4217.82 264.385   5
  -5   2 -14 4571.39 271.534   5
   5  -2  14 4200.70 189.405   3
   5   2  15 812.092 116.298   2
   5  -2  15 692.144 123.031   1
   5  -2  15 795.071 126.944   1
   5  -2  15 794.836 124.851   5
   5   2  15 862.657 117.284   5
  -5   2 -15 807.548 116.056   5
  -5   2 -15 883.366 119.872   6
   5  -2  15 892.758 82.1134   3
   5   2  16 115.832 50.6846   2
   5  -2  16 128.688 59.9991   1
  -5   2 -16 137.696 52.1761   6
  -5   2 -16 107.063 43.2807   5
   5  -2  16 120.768 28.4001   3
   5   2  17 169.494 68.9415   2
   5  -2  17 288.927 84.6683   1
  -5   2 -17 197.137 60.1046   6
   5  -2  17 243.589 42.3538   3
   5   2  18 63.0213 40.9961   2
   5  -2  18 174.597 62.5533   1
  -5   2 -18 126.686 49.2612   6
   5  -2  18 71.6269 25.0586   3
   5   2  19 360.611 94.4010   2
  -5   2 -19 222.118 65.7419   6
   5  -2  19 252.766 74.1158   1
   5   2  20-41.9806 39.0010   2
  -5   2 -20 23.5264 22.3549   6
   5  -2  20-31.4184 32.9215   1
   5   2  21-13.0068 26.9829   2
   5  -2  21 62.2152 57.5494   1
   5   2  21-16.2527 41.2920   1
  -5   2 -21-3.72051 30.0210   6
   5  -2  22-26.4505 38.5771   1
  -5   2 -22 17.6287 20.0921   6
   5  -2  23 71.9299 52.2586   1
  -5   2 -23 8.77617 27.4858   6
   5  -2  24 175.251 76.1766   1
  -5   3  22 33.9229 28.8291   1
  -5  -3  22 24.8773 49.0695   1
  -5   3  21 245.843 104.804   1
  -5  -3  21 515.864 132.515   1
   5   3 -21 332.669 101.023   5
  -5   3  20 156.022 86.2465   1
  -5  -3  20 224.628 90.9280   1
   5   3 -20 262.799 99.4869   5
  -5  -3  20 304.163 86.6758   4
  -5  -3  19 123.052 59.9634   1
  -5   3  19 81.2658 54.7397   1
   5   3 -19 159.790 75.3779   5
  -5  -3  19 183.632 70.1249   4
  -5   3  18 122.874 65.5936   1
  -5  -3  18 120.870 64.0914   1
  -5  -3  18 122.563 50.4078   4
   5   3 -18 80.9382 45.5309   5
  -5  -3  17 14.1435 33.9057   1
  -5   3  17 60.4288 47.8788   1
   5   3 -17-35.0529 46.6053   5
  -5  -3  17 46.0467 37.1171   4
  -5  -3  16 102.902 55.7426   1
  -5   3  16 132.445 58.9034   1
  -5  -3  16 42.1592 38.9313   4
   5   3 -16 24.1345 27.3193   5
  -5   3  15 1790.09 199.668   1
  -5  -3  15 1401.44 184.384   1
   5   3 -15 1456.10 174.877   5
  -5  -3  15 1465.36 168.081   4
  -5   3  14 103.961 54.3405   1
  -5  -3  14 193.228 74.4318   1
   5   3 -14 155.705 55.9701   5
  -5  -3  14 180.572 59.1675   4
  -5  -3  13 27.5657 27.7207   1
  -5   3  13 13.6311 36.0072   1
   5   3 -13 3.19001 30.5579   5
  -5  -3  13-16.0766 19.5017   4
  -5   3  12 2252.64 215.063   1
   5   3 -12 1977.26 183.478   5
  -5   3  12 2420.58 211.548   1
  -5  -3  12 1890.22 192.329   1
  -5   3  11 3551.67 263.232   1
   5   3 -11 3117.12 229.404   5
  -5  -3  11 3235.18 258.147   5
  -5   3  11 3382.26 243.217   1
   5   3 -11 3076.33 247.777   1
  -5  -3  11 3463.34 254.266   1
  -5   3  10 35.9439 35.3205   1
   5   3 -10 57.2611 39.1734   1
  -5  -3  10 45.7900 27.1729   1
  -5   3  10 120.616 53.8226   1
   5   3 -10 93.8930 39.0671   5
  -5  -3  10 83.4549 38.3074   5
  -5   3   9 742.498 103.768   1
  -5  -3   9 758.877 117.006   1
   5   3  -9 840.043 117.588   1
  -5   3   9 702.375 103.484   1
   5   3  -9 708.064 100.299   5
  -5  -3   9 674.018 111.141   5
  -5   3   9 882.764 48.3017   6
   5   3  -9 626.767 59.4250   3
  -5   3   8 662.122 98.4907   1
  -5  -3   8 728.052 105.332   1
   5   3  -8 762.761 110.358   1
  -5   3   8 664.213 90.5246   1
  -5  -3   8 806.533 118.281   5
   5   3  -8 769.031 64.6566   3
  -5   3   7 6929.63 311.598   1
  -5  -3   7 5616.47 322.172   1
  -5  -3   7 6414.48 339.223   5
   5   3  -7 7391.27 230.947   3
  -5   3   6 1898.96 147.461   1
  -5  -3   6 1901.31 169.510   1
  -5  -3   6 1897.31 171.150   5
   5   3  -6 1763.44 103.115   3
   5  -3  -6 1845.12 78.9248   4
  -5  -3   5 1265.44 135.956   1
  -5   3   5 1233.96 110.888   1
  -5  -3   5 1132.09 127.741   5
   5  -3  -5 915.008 61.3202   4
  -5   3   4 306.422 52.5463   1
  -5  -3   4 242.235 68.5831   1
  -5  -3   4 291.693 60.0200   5
   5  -3  -4 346.243 42.0056   4
  -5   3   3 371.838 73.7485   2
  -5   3   3 409.521 54.3578   1
  -5  -3   3 403.043 75.8766   1
  -5  -3   3 355.993 69.0578   5
   5   3  -3 455.679 72.6103   5
   5  -3  -3 404.198 47.8293   4
  -5  -3   2 1812.33 165.244   1
  -5   3   2 1502.85 146.199   2
  -5   3   2 2067.76 112.842   1
   5   3  -2 1820.69 147.802   5
   5  -3  -2 1933.46 115.054   4
  -5  -3   1 5712.31 300.176   1
  -5   3   1 5259.65 284.576   2
  -5   3   1 4899.21 169.256   1
   5   3  -1 5533.92 268.158   5
   5  -3  -1 5278.21 215.002   4
  -5   3   0 2993.26 214.922   2
  -5   3   0 3530.99 111.377   1
  -5  -3   0 3518.11 231.234   1
   5   3   0 3324.50 204.817   5
  -5   3   0 3331.70 194.250   3
   5  -3   0 3212.78 170.695   4
  -5   3  -1 6164.61 325.016   2
  -5  -3  -1 6621.93 331.262   1
  -5   3  -1 6795.46 274.974   3
   5  -3   1 6827.93 267.579   4
   5  -3   1 6421.50 327.161   2
   5  -3   2 22.6271 24.9801   2
  -5  -3  -2-29.7727 23.2937   1
   5  -3   2 25.1842 19.5081   4
  -5   3  -2 34.3855 25.0607   3
  -5  -3  -3 2201.22 190.918   1
   5  -3   3 2619.67 212.784   2
  -5   3  -3 2216.17 167.015   5
  -5   3  -3 2350.72 141.408   3
  -5  -3  -4 2512.69 202.145   1
   5  -3   4 2671.06 218.099   2
   5  -3   4 2628.72 99.3457   1
  -5   3  -4 2660.71 181.329   5
  -5   3  -4 2649.34 188.281   4
  -5   3  -4 2599.11 140.183   3
   5  -3   5 295.571 71.1537   2
  -5  -3  -5 258.658 61.5969   1
   5  -3   5 273.009 33.7967   1
  -5   3  -5 307.057 60.1894   5
  -5   3  -5 273.650 42.6728   3
  -5   3  -5 312.831 67.2367   4
   5  -3   6 2096.24 207.573   2
  -5  -3  -6 1700.73 172.817   1
   5  -3   6 2047.06 106.917   1
  -5   3  -6 2065.74 155.047   5
  -5   3  -6 1933.88 113.255   3
  -5   3  -6 1994.87 177.338   4
   5  -3   7 188.623 73.8835   2
  -5  -3  -7 101.054 45.5861   1
   5  -3   7 171.206 34.4872   1
  -5   3  -7 121.140 38.5937   5
  -5   3  -7 132.031 45.4056   4
  -5  -3  -8 350.532 82.3155   1
   5  -3   8 611.790 121.243   2
   5  -3   8 431.381 56.5825   1
   5  -3   8 345.576 74.0810   5
  -5   3  -8 436.218 74.8302   5
  -5   3  -8 425.324 83.7693   4
   5   3   9 46.2909 43.4104   1
  -5  -3  -9 72.3800 45.9731   1
   5  -3   9 57.0360 29.8655   1
  -5   3  -9 16.6573 16.3214   5
   5   3   9 43.8467 23.8354   6
   5  -3   9 3.91569 33.3076   5
  -5   3  -9 15.3516 37.4346   4
   5  -3   9 25.9473 9.40333   3
  -5  -3 -10 101.109 53.7643   1
   5   3  10 162.628 64.4261   1
   5  -3  10 129.130 40.7824   1
   5  -3  10 112.100 45.3578   5
  -5   3 -10 126.592 42.3859   5
   5   3  10 143.168 37.1489   6
   5  -3  10 173.260 34.6321   3
  -5   3 -10 156.635 48.6996   4
   5  -3  11 783.229 97.5722   1
  -5   3 -11 738.601 98.6257   5
   5   3  11 774.571 93.6704   6
   5  -3  11 824.780 119.911   5
   5  -3  11 794.614 73.3190   3
   5   3  12 130.263 28.7159   2
   5  -3  12 7.95240 26.9473   1
   5  -3  12 84.7726 52.2173   5
   5   3  12 93.4105 31.5879   6
  -5   3 -12 97.7013 39.3215   5
   5  -3  12 97.2388 23.2668   3
   5   3  13 3.90617 9.96760   2
   5  -3  13-58.1849 31.7732   1
   5   3  13-4.37327 15.5834   6
   5  -3  13 5.89835 26.3837   5
  -5   3 -13-22.6856 21.9359   5
   5  -3  13-2.47927 14.2699   3
   5   3  14 613.881 78.3936   2
   5  -3  14 598.058 99.6598   1
   5  -3  14 525.571 106.542   5
   5   3  14 612.054 85.8753   6
   5  -3  14 573.179 56.6553   3
  -5   3 -14 591.953 95.6077   5
   5  -3  15 79.6247 42.1491   1
   5   3  15 98.6124 34.3980   2
  -5   3 -15 35.8399 35.1646   5
   5  -3  15 86.0635 21.6250   3
   5  -3  16 129.206 54.1092   1
   5   3  16 226.446 54.8641   2
  -5   3 -16 84.7459 40.6004   5
   5  -3  16 102.951 20.7248   3
   5   3  17 882.693 111.289   2
   5  -3  17 804.018 144.204   1
  -5   3 -17 1087.58 146.583   5
   5   3  18-21.8590 36.7410   2
   5  -3  18 8.49463 25.0440   1
  -5   3 -18-4.53716 18.1033   6
   5  -3  19 10.0959 28.3323   1
  -5   3 -19-8.96821 19.1349   6
  -5   3 -19-63.7115 47.2142   5
   5  -3  20 125.740 65.9036   1
  -5   3 -20 226.834 69.4568   6
   5  -3  21 12.7828 38.1157   1
  -5   3 -21 82.2670 55.6650   6
   5  -3  22 247.691 108.678   1
  -5   3 -22 416.592 102.651   6
   5  -3  23 63.5185 48.9750   1
  -5   3 -23-9.52455 29.4848   6
   5  -3  24 176.157 100.280   1
  -5  -4  22 289.066 103.794   1
  -5   4  22 163.566 99.0134   1
  -5  -4  21 736.518 152.740   1
  -5   4  21 680.713 156.698   1
  -5  -4  21 506.425 119.427   4
   5   4 -21 589.829 139.385   5
  -5  -4  20 114.254 82.2294   1
  -5   4  20 28.4801 29.3577   1
  -5  -4  20 124.133 64.8051   4
   5   4 -20 114.011 62.6059   5
  -5  -4  19 455.689 125.836   1
  -5   4  19 437.820 115.702   1
  -5  -4  19 490.524 114.412   4
   5   4 -19 627.894 138.464   5
  -5  -4  18-7.85230 26.7454   1
  -5   4  18-51.6515 47.9711   1
  -5  -4  18-25.1972 38.9821   4
   5   4 -18-14.8962 32.7879   5
  -5   4  17 623.692 147.406   1
  -5  -4  17 492.977 136.850   1
   5   4 -17 744.782 139.203   5
  -5  -4  17 654.312 122.581   4
  -5   4  16 199.696 77.5056   1
  -5  -4  16 316.894 98.9622   1
   5   4 -16 267.501 82.1075   5
  -5  -4  16 180.085 67.2842   4
  -5  -4  15 134.292 61.4114   1
  -5   4  15 25.2070 30.6391   1
  -5  -4  15 12.6838 34.7178   4
   5   4 -15 46.8942 36.3005   5
  -5  -4  14 391.209 97.4011   1
  -5   4  14 243.819 76.2573   1
   5   4 -14 306.837 82.2587   5
  -5  -4  14 403.855 92.7917   4
   5   4 -13 1028.70 146.948   5
  -5  -4  13 948.739 146.880   1
  -5   4  13 1134.22 155.758   1
  -5   4  12 432.915 91.4549   1
   5   4 -12 351.837 84.3330   5
  -5  -4  12 201.566 82.9205   1
  -5   4  12 242.145 80.2718   1
  -5   4  11 430.839 97.9670   1
  -5  -4  11 434.910 99.4885   1
   5   4 -11 402.501 86.1280   5
  -5   4  10 197.805 63.8350   1
   5   4 -10 318.093 82.0577   1
  -5  -4  10 87.3142 52.8291   1
   5   4 -10 268.647 68.8757   5
   5   4 -10 263.007 35.7671   3
  -5   4   9 2425.88 204.592   1
   5   4  -9 2225.01 198.011   1
  -5  -4   9 2123.80 198.409   1
   5   4  -9 1992.56 186.754   5
  -5  -4   9 2298.96 224.281   5
   5  -4  -9 1560.58 77.0499   4
   5   4  -9 2341.13 113.439   3
  -5  -4   8 1563.64 170.413   1
  -5   4   8 1401.03 152.461   1
   5   4  -8 1715.57 169.455   1
   5   4  -8 1574.02 162.176   5
  -5  -4   8 1665.93 187.315   5
   5   4  -8 1272.73 87.8106   3
   5  -4  -8 1441.61 81.3885   4
  -5   4   7 127.084 42.8187   1
   5   4  -7 162.206 48.4862   1
  -5  -4   7 83.2064 44.4721   1
  -5  -4   7 100.693 50.8510   5
   5   4  -7 93.2712 33.1804   5
   5  -4  -7 153.880 28.7811   4
  -5   4   6 640.279 97.6670   2
  -5   4   6 780.026 103.222   1
  -5  -4   6 645.047 108.811   1
   5   4  -6 811.729 112.480   1
   5   4  -6 705.509 106.650   5
  -5  -4   6 775.029 127.305   5
   5  -4  -6 785.036 69.8857   4
  -5   4   5-6.76765 14.4703   2
  -5   4   5 6.23896 16.0857   1
   5   4  -5 20.8216 19.2183   1
  -5  -4   5 32.0704 38.3825   1
  -5  -4   5 40.2474 35.5237   5
   5   4  -5 73.1038 37.9568   5
   5  -4  -5 15.6803 9.16600   4
  -5   4   4 1589.69 155.816   2
  -5   4   4 1619.68 132.958   1
  -5  -4   4 1962.57 185.429   1
   5   4  -4 1693.93 163.224   1
   5   4  -4 1445.34 152.027   5
   5  -4  -4 1605.30 114.089   4
   5   4  -3 5698.58 307.607   1
  -5   4   3 5687.16 243.005   1
  -5   4   3 5046.54 295.324   2
  -5  -4   3 5213.67 314.242   1
   5  -4  -3 5036.78 226.012   4
  -5  -4   2 569.152 99.8485   1
   5   4  -2 661.289 100.120   1
  -5   4   2 487.902 62.1914   1
   5  -4  -2 540.471 71.8390   4
  -5   4   1 2524.34 134.480   1
   5   4  -1 2291.92 197.788   1
  -5  -4   1 2279.93 199.046   1
   5  -4  -1 2184.84 151.545   4
   5   4   0 2114.09 190.721   1
  -5  -4   0 1866.91 186.432   1
  -5   4   0 1730.44 98.2498   1
   5  -4   0 1997.13 100.341   1
   5  -4   0 1748.59 170.723   2
   5  -4   0 1743.51 139.331   4
  -5   4  -1 4478.72 147.789   1
  -5  -4  -1 4691.63 294.435   1
   5  -4   1 4311.28 154.103   1
  -5   4  -1 4905.90 252.906   3
   5  -4   1 4390.04 286.588   2
  -5   4  -2 1677.30 76.0775   1
   5  -4   2 1473.40 80.4023   1
  -5  -4  -2 1441.59 166.215   1
  -5   4  -2 1660.01 134.764   3
   5  -4   2 1711.65 179.649   2
   5  -4   3 631.817 53.6051   1
  -5  -4  -3 589.643 103.833   1
   5  -4   3 564.461 106.118   2
  -5   4  -3 643.481 45.5420   1
  -5   4  -3 592.176 96.3346   5
  -5   4  -3 522.949 72.2270   3
  -5  -4  -4 689.668 112.677   1
   5  -4   4 747.083 117.444   2
   5  -4   4 664.824 58.2253   1
  -5   4  -4 622.842 52.6111   1
  -5   4  -4 699.998 103.430   5
  -5   4  -4 607.815 72.9289   3
   5  -4   4 694.136 97.5165   4
   5   4   5 405.362 85.3260   1
  -5  -4  -5 318.413 83.3941   1
   5  -4   5 455.527 100.164   2
   5  -4   5 369.177 45.6855   1
  -5   4  -5 329.960 40.2999   1
  -5   4  -5 345.886 73.3410   5
   5  -4   5 401.800 79.8791   4
  -5   4  -5 378.567 56.2530   3
   5  -4   6 3295.81 281.092   2
  -5  -4  -6 3848.65 286.730   1
   5   4   6 3720.83 288.337   1
   5  -4   6 3181.80 151.734   1
  -5   4  -6 3053.34 146.560   1
  -5   4  -6 3536.54 236.364   5
  -5   4  -6 3469.28 170.692   3
   5  -4   6 3609.93 240.090   4
   5  -4   7 3323.85 289.281   2
  -5  -4  -7 3153.90 262.577   1
   5   4   7 3257.63 276.283   1
   5  -4   7 3195.94 159.802   1
  -5   4  -7 2804.73 212.107   5
  -5   4  -7 3111.41 154.883   3
   5  -4   7 3246.39 233.916   4
  -5  -4  -8 1930.32 205.619   1
   5   4   8 2197.05 230.281   1
   5  -4   8 1834.57 217.421   2
   5  -4   8 1837.27 125.064   1
  -5   4  -8 1923.06 172.819   5
   5  -4   8 2003.40 189.829   4
  -5  -4  -9 235.859 79.4894   1
   5  -4   9 222.598 81.8020   2
  -5   4  -9 119.421 52.3602   5
   5  -4   9 131.834 46.2248   1
  -5  -4 -10 81.0397 43.2713   1
   5  -4  10 165.465 72.9544   2
  -5   4 -10 114.609 47.3471   5
   5  -4  10 113.469 38.0031   1
  -5  -4 -11 29.0315 24.3880   1
   5  -4  11 63.9670 35.6700   1
   5   4  11 51.2785 25.8510   6
   5  -4  11 30.4173 16.6126   5
  -5   4 -11 62.9514 40.5599   5
   5  -4  12 1601.51 146.095   1
  -5   4 -12 1504.59 157.136   5
   5   4  12 1196.32 123.912   6
   5  -4  12 1487.23 189.408   5
   5  -4  13 64.6666 41.6138   1
   5   4  13 70.9787 30.4375   6
  -5   4 -13 32.6367 27.6156   5
   5  -4  14 379.874 88.1517   1
   5   4  14 607.531 87.7667   6
  -5   4 -14 626.983 105.522   5
   5  -4  15 547.237 95.9279   1
   5   4  15 351.381 69.3601   6
  -5   4 -15 566.571 102.130   5
   5  -4  16 53.2454 38.5092   1
  -5   4 -16 99.4288 50.5213   5
   5  -4  17 162.979 66.4632   1
  -5   4 -17 108.526 55.8288   5
   5  -4  18 3.43754 24.5419   1
  -5   4 -18-11.3248 33.5285   5
   5  -4  19-5.07184 21.9733   1
  -5   4 -19-18.1000 34.8936   5
   5  -4  20 212.083 85.2055   1
  -5   4 -20 236.124 80.7090   5
   5  -4  21 82.6519 59.0040   1
  -5   4 -21 49.7694 46.0825   6
  -5   4 -21 92.1472 51.5575   5
   5  -4  22 236.709 84.3308   1
  -5   4 -22 310.490 99.1228   6
  -5   4 -22 424.086 109.067   5
   5  -4  23 39.1082 44.5043   1
  -5   4 -23 76.7186 63.9657   6
  -5  -5  22 18.7968 33.2906   4
  -5  -5  21 69.6696 79.6333   1
  -5   5  21 14.6258 52.7778   1
  -5  -5  21 164.832 78.0698   4
  -5  -5  20 26.1092 41.2728   1
  -5  -5  20 86.5138 58.5031   4
   5   5 -20 10.2812 25.5140   5
  -5  -5  19 55.8385 79.3405   1
  -5   5  19 65.8899 41.3173   1
  -5  -5  19-94.6708 55.1422   4
   5   5 -19 114.683 58.3495   5
  -5  -5  18 23.8308 38.8579   1
  -5   5  18 32.3684 43.7495   1
   5   5 -18 41.4554 39.8557   5
  -5  -5  18 31.9278 41.9223   4
  -5  -5  17 355.376 117.428   1
  -5   5  17 442.673 115.724   1
   5   5 -17 531.750 123.997   5
  -5  -5  17 464.025 114.079   4
  -5  -5  16-44.5422 41.0748   1
  -5   5  16 16.3966 55.4134   1
   5   5 -16 31.5976 25.5716   5
  -5  -5  16 82.6955 61.1980   4
  -5   5  15 26.7567 40.2590   1
  -5  -5  15 64.8320 58.6662   1
   5   5 -15 99.0033 66.5490   5
  -5  -5  15 117.671 63.4732   4
  -5   5  14 4.72378 30.2178   1
  -5  -5  14 50.3648 63.8589   1
   5   5 -14-15.9902 30.2228   5
  -5  -5  14 11.8625 35.2304   4
  -5  -5  13 1406.27 201.188   1
   5   5 -13 1662.38 196.518   5
  -5  -5  12 14.1967 33.3493   1
   5   5 -12-13.6310 24.5122   5
   5  -5 -12 1.45573 3.93600   4
  -5  -5  11 1819.58 206.945   1
   5   5 -11 1973.94 207.034   5
   5  -5 -11 1860.46 93.2645   4
   5   5 -11 1673.70 79.8583   3
  -5   5  10 506.867 108.313   1
  -5  -5  10 529.316 109.584   1
   5   5 -10 751.963 126.242   5
   5  -5 -10 656.732 61.0508   4
   5   5 -10 600.478 53.9537   3
  -5  -5   9 2585.32 240.181   1
  -5   5   9 2548.48 229.754   1
   5   5  -9 2507.81 228.198   5
   5   5  -9 2428.80 124.382   3
   5  -5  -9 2210.97 126.933   4
  -5   5   8 224.765 71.7633   1
  -5  -5   8 251.527 93.5149   1
   5   5  -8 193.589 64.2450   5
   5  -5  -8 151.198 36.2441   4
  -5   5   7 140.829 46.7142   1
  -5  -5   7 154.814 73.5320   1
   5   5  -7 244.862 70.6368   1
   5   5  -7 165.858 58.7473   5
   5  -5  -7 142.636 35.8745   4
  -5   5   6 1707.90 171.960   1
  -5  -5   6 1901.12 199.266   1
   5   5  -6 2188.17 199.541   1
   5   5  -6 1912.89 192.392   5
   5  -5  -6 1670.91 128.477   4
  -5   5   5 727.292 105.676   1
  -5  -5   5 804.455 131.881   1
   5   5  -5 718.069 111.191   1
   5   5  -5 878.199 134.663   5
   5  -5  -5 744.728 87.8757   4
  -5  -5   4 2922.79 250.893   1
  -5   5   4 2141.55 171.749   1
   5   5  -4 2703.33 221.036   1
   5   5  -4 2517.57 229.069   5
   5  -5  -4 2838.32 180.504   4
  -5  -5   3 1085.64 152.244   1
  -5   5   3 1062.32 110.285   1
   5   5  -3 1101.38 152.402   5
   5   5  -3 1159.65 142.441   1
  -5   5   2 1423.07 122.398   1
  -5  -5   2 1155.54 154.900   1
   5   5  -2 1202.25 154.904   5
   5   5  -2 1391.45 160.658   1
  -5  -5   1 88.3774 41.1828   1
   5  -5  -1 169.124 38.5874   1
   5   5  -1 132.388 51.5412   5
   5   5  -1 154.210 50.5619   1
  -5   5   1 144.568 37.7703   1
   5  -5   0 274.345 45.1074   1
  -5  -5   0 295.606 80.7924   1
   5  -5   0 366.870 82.5849   2
   5   5   0 362.958 84.7132   1
  -5   5   0 295.505 48.4527   1
   5   5   0 286.847 76.7187   5
  -5  -5  -1 7.81468 27.5863   1
   5  -5   1 10.0556 11.8785   1
   5  -5   1-14.2761 19.5317   2
  -5   5  -1 14.7296 13.8022   1
   5   5   1 28.3047 33.3609   1
   5   5   1 14.2020 20.6265   5
   5  -5   1 13.2834 21.5294   4
   5  -5   2 237.673 77.1217   2
   5  -5   2 164.894 35.8620   1
  -5  -5  -2 200.779 63.5394   1
  -5   5  -2 212.830 33.7299   1
   5   5   2 322.217 85.2543   1
  -5   5  -2 241.978 73.5111   5
  -5   5  -2 318.412 64.8796   3
   5  -5   2 287.901 67.6521   4
   5  -5   3 566.013 64.1477   1
   5  -5   3 627.915 114.474   2
  -5  -5  -3 445.653 105.027   1
  -5   5  -3 544.417 52.4686   1
   5   5   3 491.686 110.646   1
  -5   5  -3 444.301 89.2245   5
  -5   5  -3 571.228 83.1028   3
   5  -5   3 537.810 89.5467   4
   5  -5   4 113.901 54.5103   2
   5  -5   4 116.826 30.8735   1
  -5  -5  -4 102.279 48.8269   1
   5   5   4 112.809 53.0549   1
  -5   5  -4 78.0965 19.5063   1
  -5   5  -4 71.6747 35.9333   5
   5  -5   4 173.787 58.4881   4
  -5   5  -4 96.9195 38.9957   3
   5   5   5 1561.01 196.589   1
   5  -5   5 1658.84 200.606   2
   5  -5   5 1427.46 109.225   1
  -5  -5  -5 1711.10 200.333   1
  -5   5  -5 1504.36 97.3707   1
  -5   5  -5 1642.51 182.131   5
  -5   5  -5 1601.61 129.409   3
   5  -5   5 1391.34 156.983   4
  -5  -5  -6-2.13499 25.3272   1
   5  -5   6 23.0984 30.0282   2
   5  -5   6-14.7773 17.5022   1
  -5   5  -6 1.99053 7.69507   1
  -5   5  -6 28.1089 38.8338   5
   5  -5   6 36.4050 32.4789   4
  -5   5  -6 18.7368 18.6258   3
   5  -5   7-51.9173 62.9836   2
  -5  -5  -7 28.9194 21.3381   1
  -5   5  -7 1.80694 12.6693   1
   5  -5   7 18.2354 17.8784   1
  -5   5  -7-2.90097 29.6304   5
  -5   5  -7 4.00309 12.4755   3
   5  -5   7 12.3305 31.5812   4
   5  -5   8 16.5794 46.0636   2
  -5  -5  -8 44.9447 37.5539   1
   5  -5   8 35.2852 24.9387   1
  -5   5  -8 85.9519 30.9312   1
  -5   5  -8 107.060 52.4784   5
  -5   5  -8 55.9948 16.3905   3
   5  -5   8 63.6703 40.8400   4
  -5  -5  -9-34.8755 30.4477   1
   5  -5   9-38.7965 41.2126   2
   5  -5   9 0.52152 17.0393   1
  -5   5  -9-29.8485 25.1608   5
   5  -5   9-12.3423 30.6903   4
  -5  -5 -10 171.264 77.4954   1
   5  -5  10 240.839 90.2935   2
   5  -5  10 126.804 42.8987   1
  -5   5 -10 125.039 47.9977   5
   5  -5  10 118.663 58.0835   4
  -5  -5 -11 775.239 147.950   1
   5  -5  11 527.792 143.256   2
   5  -5  11 765.430 101.328   1
  -5   5 -11 676.082 110.178   5
   5  -5  11 777.385 133.156   4
  -5  -5 -12 1583.73 213.075   1
   5  -5  12 1367.31 224.913   2
  -5   5 -12 1430.13 167.825   5
   5  -5  12 1426.18 139.865   1
   5  -5  13 26.0713 39.6600   2
   5  -5  13 22.5806 24.4373   1
  -5   5 -13 25.3818 18.5354   5
   5   5  13-4.32060 23.3345   6
   5  -5  14 162.120 55.1917   1
  -5   5 -14 178.649 61.9157   5
   5   5  14 194.543 54.0391   6
   5  -5  15 199.710 63.4536   1
  -5   5 -15 229.854 73.7384   5
   5  -5  16 69.2251 36.5783   1
  -5   5 -16 8.08280 23.9690   5
   5  -5  17 447.646 94.3733   1
  -5   5 -17 336.675 92.8966   5
   5  -5  18 47.1778 52.1040   1
  -5   5 -18 50.0809 40.0029   5
   5  -5  19 176.098 78.8515   1
  -5   5 -19 353.632 101.540   5
   5  -5  20 97.6222 56.9958   1
  -5   5 -20 27.7603 31.6267   5
  -5   5 -21 33.6784 47.9768   5
  -5   6  20 87.9025 77.8322   1
  -5  -6  20 75.7867 64.8142   1
  -5   6  19 74.2699 71.2519   1
  -5  -6  19-45.2415 48.5699   1
  -5  -6  19 83.4143 60.0014   4
  -5   6  18 90.6324 91.3777   1
  -5  -6  18 10.9938 38.6312   1
   5   6 -18 236.347 89.9548   5
  -5  -6  18 92.8232 51.2656   4
  -5  -6  17 23.7674 43.7783   1
   5   6 -17 81.6678 57.1964   5
  -5  -6  17-19.7545 31.3214   4
  -5   6  16 431.324 112.884   1
  -5  -6  16 267.542 109.635   1
  -5  -6  16 198.079 76.0945   4
   5   6 -16 361.392 105.462   5
  -5   6  15 220.352 87.4677   1
  -5  -6  15 124.420 68.6446   1
   5   6 -15 187.109 68.2293   5
  -5  -6  15 343.835 104.363   4
  -5  -6  14 38.6715 54.5043   1
   5   6 -14 94.6084 56.5081   5
  -5  -6  14-85.0920 48.5082   4
  -5  -6  13 6.30937 35.5119   1
   5   6 -13 53.2479 34.1936   5
  -5  -6  12 14.1956 35.5471   1
   5   6 -12 61.3207 39.5083   5
   5  -6 -12 24.5264 15.1715   4
  -5  -6  11 30.4942 32.6455   1
   5   6 -11 100.023 52.6430   5
   5   6 -11 89.3879 19.6161   3
   5  -6 -11 113.305 28.8555   4
  -5  -6  10-7.01491 34.3771   1
   5   6 -10-13.2206 38.6107   5
   5   6 -10 24.6427 17.2521   3
   5  -6 -10 21.5523 16.3462   4
  -5   6   9 164.974 64.1514   1
  -5  -6   9 131.652 65.6515   1
   5   6  -9 91.3216 43.6221   5
   5  -6  -9 82.3176 29.3807   4
  -5   6   8 800.648 136.047   1
  -5  -6   8 661.864 130.344   1
   5   6  -8 729.521 133.312   5
   5  -6  -8 715.924 89.3496   4
  -5   6   7-26.3300 26.8874   1
   5   6  -7 26.7794 34.2299   5
  -5  -6   7-28.6411 50.6065   1
  -5   6   6 481.347 96.0402   1
   5   6  -6 618.095 120.552   5
  -5  -6   6 613.328 120.887   1
  -5   6   5 27.1256 31.8183   1
   5   6  -5 56.2672 54.0323   5
  -5  -6   5-8.41546 42.6739   1
  -5   6   4-14.7620 27.6071   1
  -5  -6   4 19.4350 27.9393   1
   5   6  -4-9.33850 35.9730   5
  -5  -6   3 2.97999 32.1108   1
  -5   6   3 94.3065 34.9100   1
   5   6  -3 92.4646 64.7356   5
   5  -6  -3 125.500 49.9816   4
  -5   6   2 775.709 96.9221   1
  -5  -6   2 751.497 138.098   1
   5   6  -2 814.433 146.822   5
   5  -6  -2 811.313 114.796   4
  -5   6   1 2596.52 172.603   1
  -5  -6   1 2718.75 255.728   1
   5  -6  -1 2681.27 170.686   1
   5   6  -1 2907.45 268.596   5
   5  -6  -1 2617.56 208.534   4
   5  -6   0-5.77642 18.4875   1
  -5  -6   0-72.3578 61.9010   1
  -5   6   0 9.40414 11.8612   1
   5   6   0-23.0217 43.4404   5
   5  -6   0 28.9978 30.2205   4
  -5  -6  -1 1749.05 208.807   1
   5  -6   1 1466.37 120.657   1
  -5   6  -1 1392.64 107.621   1
   5   6   1 1564.51 203.939   5
   5  -6   1 1700.49 199.552   2
   5  -6   1 1632.20 169.145   4
  -5  -6  -2 1708.60 211.147   1
   5  -6   2 1500.70 123.563   1
  -5   6  -2 1711.71 113.946   1
  -5   6  -2 1685.04 213.360   5
   5  -6   2 1751.01 205.790   2
   5  -6   2 2128.20 197.679   4
  -5  -6  -3 9.49803 37.8306   1
   5  -6   3-3.84256 30.6457   2
   5  -6   3-18.4861 13.3623   1
  -5  -6  -3-7.93356 14.7626   2
  -5   6  -3 5.51177 10.5085   1
  -5   6  -3-49.1888 45.6954   5
  -5   6  -3-9.05403 16.1896   3
   5  -6   3-22.3071 25.7656   4
   5  -6   4 2043.09 147.841   1
   5  -6   4 2483.87 262.465   2
  -5  -6  -4 2480.38 255.929   1
  -5   6  -4 2034.24 124.473   1
  -5   6  -4 2253.87 241.277   5
  -5   6  -4 2119.76 173.811   3
   5  -6   4 2150.03 206.212   4
  -5  -6  -5 522.162 122.370   1
   5  -6   5 435.919 68.5738   1
   5  -6   5 494.984 114.671   2
  -5   6  -5 437.523 57.3827   1
  -5   6  -5 464.187 106.145   5
   5  -6   5 431.821 90.1008   4
  -5   6  -5 467.326 76.1449   3
   5  -6   6 299.809 59.7391   1
   5  -6   6 301.148 99.3798   2
  -5  -6  -6 385.274 103.978   1
  -5   6  -6 347.784 53.1861   1
  -5   6  -6 416.039 106.522   5
   5  -6   6 430.943 93.3163   4
  -5   6  -6 376.939 63.8646   3
   5  -6   7-18.0399 53.8168   2
  -5  -6  -7-1.81067 30.2975   1
   5  -6   7-5.35305 24.3847   1
  -5   6  -7 16.6010 10.0785   1
  -5   6  -7 20.7158 25.9525   5
   5  -6   7 74.6774 44.5105   4
  -5   6  -7 93.5242 36.9805   3
   5  -6   8 502.746 136.587   2
  -5  -6  -8 398.500 102.723   1
  -5   6  -8 423.323 64.1454   1
   5  -6   8 404.364 73.3221   1
  -5   6  -8 481.958 106.281   5
   5  -6   8 454.824 99.1307   4
  -5   6  -8 485.192 64.8539   3
  -5  -6  -9 472.279 115.255   1
   5  -6   9 589.598 145.464   2
   5  -6   9 530.249 87.0484   1
  -5   6  -9 510.838 75.0027   1
  -5   6  -9 566.142 117.995   5
   5  -6   9 545.333 115.888   4
  -5   6  -9 523.310 62.8143   3
  -5  -6 -10 40.9218 52.8445   1
   5  -6  10 6.68955 33.4495   2
   5  -6  10 33.9471 30.2645   1
  -5   6 -10-14.5906 27.2238   5
   5  -6  10-61.4294 44.6186   4
  -5  -6 -11-70.5263 41.8976   1
   5  -6  11 86.1741 58.8226   2
   5  -6  11 92.7724 43.2975   1
  -5   6 -11 37.0679 31.8018   5
   5  -6  11 34.2076 48.1959   4
   5  -6  12 102.284 72.3609   2
  -5  -6 -12 180.455 87.0198   1
   5  -6  12 98.6866 40.2657   1
  -5   6 -12 104.192 51.1556   5
   5  -6  12 173.589 62.8953   4
   5  -6  13 53.1997 41.2743   2
  -5   6 -13 4.39519 24.6947   5
   5  -6  13-19.9714 26.5244   1
   5  -6  14 73.7188 66.6232   2
  -5   6 -14 209.998 75.2484   5
   5  -6  14 130.472 49.3382   1
   5  -6  15-33.6924 56.2562   2
  -5   6 -15 105.513 49.5340   5
   5  -6  15 57.9409 36.8351   1
   5  -6  16-36.0044 38.1308   2
   5  -6  16-7.87829 19.6951   1
  -5   6 -16-81.2645 68.2808   5
   5  -6  17-160.462 94.4050   2
  -5   6 -17 51.6384 49.3365   5
  -5   6 -18 308.827 97.8972   5
  -5   6 -19 67.4787 60.3797   5
  -5   7  18-54.1564 64.0611   1
  -5  -7  18 17.2393 47.2596   1
  -5  -7  17 38.5575 47.7626   1
  -5   7  17-27.2596 40.8259   1
  -5   7  16 83.3660 59.1950   1
  -5  -7  16 63.7013 55.1021   1
  -5  -7  16 12.1606 42.9738   4
  -5  -7  15 47.2376 50.2967   1
   5   7 -15-100.736 60.8022   5
  -5  -7  15-107.522 64.5953   4
  -5  -7  14 291.088 108.356   1
   5   7 -14 217.876 87.4098   5
  -5  -7  14 220.380 87.9722   4
  -5  -7  13-29.5664 31.1514   1
   5   7 -13 32.5781 39.1284   5
  -5  -7  12 230.822 91.9670   1
   5   7 -12 173.507 72.8800   5
  -5  -7  11-15.9553 33.2638   1
   5   7 -11 90.1588 67.4206   5
  -5  -7  10 368.925 110.417   1
   5   7 -10 283.913 90.8650   5
  -5  -7   9 762.460 149.674   1
   5   7  -9 813.307 153.382   5
  -5  -7   8 1347.15 196.060   1
   5   7  -8 1647.54 218.184   5
   5  -7  -8 971.009 119.434   4
  -5   7   7 242.556 79.3054   1
  -5  -7   7 163.854 74.9405   1
   5   7  -7 213.356 81.0400   5
   5  -7  -7 222.186 60.3435   4
  -5  -7   6 1666.10 222.848   1
  -5   7   6 1465.52 179.978   1
   5   7  -6 1787.01 227.033   5
   5  -7  -6 1679.21 162.960   4
  -5  -7   5 365.693 104.913   1
  -5   7   5 371.901 86.2742   1
   5   7  -5 610.871 135.714   5
   5  -7  -5 469.440 88.9691   4
  -5  -7   4 583.096 132.426   1
  -5   7   4 654.001 107.717   1
   5   7  -4 770.000 150.928   5
   5  -7  -4 679.978 111.595   4
  -5  -7   3 20.5609 43.1517   1
  -5   7   3 36.6422 25.2573   1
   5   7  -3 46.5378 46.4485   5
   5  -7  -3 15.3628 21.0923   4
  -5  -7   2-13.0800 29.9840   1
  -5   7   2 27.0926 26.1295   1
   5   7  -2-26.0315 47.6408   5
   5  -7  -2-12.7557 20.7644   4
  -5  -7   1 1583.00 210.388   1
  -5   7   1 1432.73 136.809   1
   5  -7  -1 1546.78 141.972   1
   5   7  -1 1731.44 225.821   5
   5  -7  -1 1566.37 171.752   4
   5  -7   0 9.22893 15.8659   1
  -5  -7   0 2.79081 41.5518   1
  -5   7   0-14.1746 23.8736   1
   5   7   0-1.27151 39.3963   5
   5  -7   0-7.25356 26.9723   4
   5  -7   1 90.8933 32.2817   1
  -5  -7  -1 125.056 60.6849   1
   5  -7   1 97.5167 60.3943   2
  -5  -7  -1-9.08060 22.5831   2
  -5   7  -1 65.8467 32.2407   1
  -5   7  -1-7.50322 43.5510   5
   5   7   1 21.6908 28.6127   5
   5  -7   1 85.8585 47.3895   4
  -5  -7  -2 57.2730 49.9219   1
   5  -7   2 37.7245 44.3321   2
   5  -7   2 80.8540 32.2731   1
  -5  -7  -2 97.6490 37.3165   2
  -5   7  -2 47.5636 22.4552   1
   5   7   2 149.976 73.9157   5
  -5   7  -2 51.1687 26.9781   5
   5  -7   2 63.0613 43.2686   4
   5  -7   3-17.5420 18.1923   1
  -5  -7  -3 2.87041 11.7040   2
   5  -7   3 65.0260 62.3059   2
  -5  -7  -3 0.24072 32.6347   1
  -5   7  -3 9.50377 11.2417   1
  -5   7  -3-65.5275 60.2831   5
  -5   7  -3-45.0623 38.8032   3
   5  -7   3 51.2627 33.2988   4
  -5  -7  -4 343.845 101.665   1
   5  -7   4 251.638 53.8501   1
   5  -7   4 299.874 97.4018   2
  -5   7  -4 357.671 56.1352   1
  -5   7  -4 254.044 92.2556   5
  -5   7  -4 469.075 87.7499   3
   5  -7   4 269.265 75.0903   4
   5  -7   5 466.683 75.8883   1
  -5  -7  -5 580.247 133.825   1
   5  -7   5 568.399 135.095   2
  -5   7  -5 603.446 128.044   5
   5  -7   5 449.185 98.3748   4
  -5   7  -5 470.308 83.4131   3
   5  -7   6 169.560 77.1210   2
   5  -7   6 173.700 49.6528   1
  -5  -7  -6 252.772 87.1590   1
  -5   7  -6 254.409 83.1322   5
  -5   7  -6 174.012 50.1932   3
   5  -7   6 283.881 84.7703   4
   5  -7   7 120.759 35.0955   1
  -5  -7  -7 166.563 69.8494   1
   5  -7   7 80.0353 54.2133   2
  -5   7  -7 177.268 75.8006   5
   5  -7   7 212.230 71.9860   4
  -5  -7  -8 343.479 97.8186   1
   5  -7   8 295.593 91.6529   2
   5  -7   8 329.699 67.8990   1
  -5   7  -8 409.562 107.868   5
   5  -7   8 332.359 100.299   4
  -5  -7  -9-10.0428 51.1522   1
   5  -7   9 2.01611 14.6596   1
   5  -7   9 100.274 61.2220   2
  -5   7  -9 131.286 70.6753   5
   5  -7   9-8.07112 19.7257   4
  -5  -7 -10 257.457 86.0520   1
   5  -7  10 229.606 95.4303   2
   5  -7  10 114.862 44.9166   1
  -5   7 -10 319.805 99.4640   5
   5  -7  10 235.396 83.4415   4
  -5  -7 -11 50.0018 46.3656   1
   5  -7  11-70.8881 73.1981   2
  -5   7 -11 7.90804 40.6024   5
   5  -7  11 23.4486 48.0684   4
   5  -7  12 2.22755 58.8157   2
  -5  -7 -12 67.7589 37.0362   1
  -5   7 -12-38.6225 31.3560   5
   5  -7  12 117.844 56.2082   4
   5  -7  13 54.7029 78.9625   2
  -5   7 -13 22.4026 22.9740   5
   5  -7  13-76.7547 60.0491   4
   5  -7  14 177.274 88.9055   2
  -5   7 -14 87.4345 44.5990   5
   5  -7  15 302.995 115.217   2
  -5   7 -15 102.243 58.0332   5
  -5   7 -16 56.2537 32.3084   5
  -5   7 -17 25.3666 51.7378   5
  -5   8  17 99.8836 98.7286   1
  -5  -8  16 240.849 117.600   1
  -5   8  16 80.1721 80.0744   1
  -5  -8  15-76.4050 60.7994   1
  -5  -8  14 334.377 117.807   1
  -5  -8  13 24.2600 54.2463   1
  -5  -8  12 55.1666 68.0533   1
   5   8 -12 17.8388 41.2466   5
  -5  -8  11-66.8924 56.0527   1
   5   8 -11 81.2298 63.7755   5
  -5  -8  10 17.3642 47.8431   1
   5   8 -10 34.3512 25.6809   5
  -5  -8   9-69.4068 55.1484   1
   5   8  -9-69.7427 56.2172   5
  -5  -8   8 1.97089 31.4320   1
   5   8  -8-50.5046 41.2673   5
   5  -8  -8-20.9932 23.5211   4
  -5  -8   7 14.1655 36.1889   1
   5   8  -7 30.9359 48.1014   5
   5  -8  -7 24.9802 17.1642   4
  -5  -8   6 56.9631 52.6464   1
   5  -8  -6-6.74033 19.5421   4
  -5  -8   5 107.665 53.2945   1
   5   8  -5 53.5573 38.1105   5
   5  -8  -5 97.5441 36.6871   4
  -5  -8   4 77.8460 43.7781   1
   5   8  -4 113.270 65.0142   5
   5  -8  -4 89.8744 40.8848   4
  -5  -8   3 6.63042 26.5825   1
   5   8  -3 64.6501 43.2232   5
   5  -8  -3 100.768 44.3670   4
  -5  -8   2 325.540 104.653   1
   5   8  -2 396.795 112.469   5
   5  -8  -2 393.677 93.3275   4
  -5  -8   1 352.188 101.163   1
  -5  -8   1 539.382 102.163   2
   5  -8  -1 600.272 96.9543   1
   5   8  -1 308.250 95.7333   5
   5  -8  -1 400.430 94.9857   4
   5  -8   0 147.103 52.1918   1
  -5  -8   0 161.679 64.7526   1
  -5  -8   0 195.866 62.8450   2
  -5   8   0 173.388 88.1968   5
   5   8   0 215.421 85.7339   5
   5  -8   0 120.977 55.4440   4
  -5  -8  -1 33.4445 45.6480   1
   5  -8   1-5.77443 21.0669   1
  -5   8  -1-18.2174 31.7578   5
   5   8   1-35.7127 54.3218   5
   5  -8   1-12.1434 38.5194   4
   5  -8   2 337.250 105.877   2
   5  -8   2 244.476 59.0418   1
  -5  -8  -2 315.006 101.049   1
   5   8   2 263.958 99.8422   5
  -5   8  -2 378.463 114.647   5
   5  -8   2 309.857 82.8819   4
   5  -8   3 41.2294 46.6451   2
  -5  -8  -3 34.9270 55.5911   1
   5  -8   3 35.3891 23.7978   1
   5   8   3-49.2076 49.2135   5
  -5   8  -3 11.9362 37.3366   5
   5  -8   3 27.4807 19.8000   4
  -5  -8  -4 681.260 144.606   1
   5  -8   4 693.497 154.076   2
   5   8   4 907.166 188.355   5
  -5   8  -4 1011.35 185.390   5
   5  -8   4 789.015 147.308   4
   5  -8   5 235.011 69.4544   2
  -5  -8  -5 158.664 87.0439   1
  -5   8  -5 214.813 90.4233   5
   5  -8   5 217.875 85.0999   4
   5  -8   6 190.850 81.9885   2
  -5  -8  -6 27.7852 32.2778   1
  -5   8  -6 32.9663 56.4925   5
   5  -8   6 26.9851 51.6988   4
   5  -8   7 41.8297 51.4433   2
  -5  -8  -7-20.6635 25.4373   1
  -5   8  -7 55.0986 55.2463   5
  -5  -8  -8-37.5050 46.4256   1
   5  -8   8 27.8741 39.7792   2
  -5   8  -8 13.8628 23.4628   5
   5  -8   8 48.1352 47.3280   4
  -5  -8  -9 30.4438 59.5126   1
   5  -8   9-32.9841 60.1797   2
  -5   8  -9 104.231 66.4154   5
   5  -8   9 39.8675 38.8792   4
  -5  -8 -10 143.778 74.2583   1
   5  -8  10 88.8983 81.5071   2
  -5   8 -10 140.859 69.0337   5
   5  -8  10 115.353 71.9539   4
  -5  -8 -11 71.2864 71.9827   1
   5  -8  11-105.963 76.9773   2
  -5   8 -11 2.45980 27.9384   5
   5  -8  11-41.6618 56.1861   4
  -5  -8 -12 34.3007 38.2817   1
  -5   8 -12 48.7309 48.1527   5
  -5   8 -13 1.92853 23.7807   5
  -5   8 -14-38.0844 42.3825   5
  -5  -9  13 37.1463 48.0830   1
  -5  -9  12 94.1602 87.0029   1
  -5  -9  11 140.460 91.5952   1
  -5  -9  10 22.0376 52.7879   1
  -5  -9   9 165.158 91.4426   1
  -5  -9   8 134.264 71.6555   1
  -5  -9   7 37.6011 59.2401   1
   5   9  -7 246.318 105.827   5
  -5  -9   6 199.180 89.1883   1
   5   9  -6 421.061 122.006   5
   5  -9  -6 206.797 70.5617   4
  -5  -9   5 349.402 119.388   1
   5   9  -5 484.325 143.037   5
   5  -9  -5 405.396 97.9097   4
  -5  -9   4 147.206 79.0765   1
   5   9  -4 254.039 101.589   5
   5  -9  -4 214.629 75.7447   4
  -5  -9   3 412.254 127.034   1
   5   9  -3 668.682 162.229   5
   5  -9  -3 356.516 94.1200   4
  -5  -9   2-71.6476 63.2757   1
   5   9  -2 56.3395 50.2006   5
   5  -9  -2 23.4313 31.7834   4
  -5  -9   1 6.38421 53.2013   1
  -5   9   1 143.396 89.5282   5
   5   9  -1 212.291 112.271   5
   5  -9  -1 89.8639 57.2803   4
  -5  -9   0 112.893 48.7265   1
   5   9   0 3.47651 31.5105   5
  -5   9   0 61.0021 66.2832   5
   5  -9   0 34.2859 39.6344   4
  -5  -9  -1-10.3314 34.8610   1
  -5   9  -1-84.7861 66.1357   5
   5   9   1 21.8578 29.2124   5
   5  -9   1 7.10198 37.9197   4
  -5  -9  -2-80.1587 65.0445   1
   5   9   2-2.87991 33.7467   5
  -5   9  -2-7.03937 30.7292   5
   5  -9   2 14.5076 27.8729   4
   5  -9   3-54.7767 49.8133   2
  -5  -9  -3 33.0447 66.4616   1
   5   9   3 32.1468 52.3585   5
  -5   9  -3 6.25111 50.3594   5
   5  -9   3-23.8881 29.9204   4
  -5  -9  -4-78.9306 60.8398   1
   5  -9   4 23.7664 40.4314   2
   5   9   4 14.3081 40.3040   5
  -5   9  -4-100.412 64.6678   5
   5  -9   4-26.1121 44.6417   4
  -5  -9  -5 45.2269 34.7711   1
   5  -9   5 63.4615 86.4417   2
   5   9   5 56.4785 60.9348   5
  -5   9  -5 2.02842 30.3836   5
   5  -9   5 23.5257 34.2504   4
  -5  -9  -6 116.140 79.1805   1
   5  -9   6-79.4077 64.1414   2
  -5   9  -6-118.731 73.2316   5
   5  -9   6 30.2675 39.2379   4
  -5  -9  -7-90.8102 81.6803   1
   5  -9   7-54.3525 70.3546   2
  -5   9  -7 143.848 72.6359   5
   5  -9   7-0.26290 42.6118   4
   5  -9   8 111.809 99.6582   2
  -5  -9  -8 102.914 71.7707   1
  -5   9  -8 208.195 77.2712   5
   5  -9   8 74.7473 47.8663   4
  -5  -9  -9 210.493 84.1948   1
   5  -9   9 234.367 117.076   2
  -5 -10   7 127.092 102.268   1
  -5 -10   6 15.2812 48.9278   1
  -5 -10   5 19.9087 32.9403   1
  -5 -10   4-24.6075 43.5155   1
  -5 -10   3 192.475 83.0719   1
   5 -10  -3 50.0542 24.9890   4
  -5 -10   2 0.33561 50.6708   1
   5 -10  -2-27.7697 35.7209   4
  -5 -10   1 130.900 89.1225   1
   5 -10  -1 68.9461 38.5639   4
  -5 -10   0 1.68343 47.7605   1
   5 -10   0 0.25122 33.5001   4
  -5 -10  -1-101.426 69.1313   1
   5 -10   1 78.3674 58.9012   4
  -5 -10  -2 47.1182 85.7493   1
   5 -10   2 20.5069 45.9875   4
  -5 -10  -3-80.7393 63.8483   1
   5 -10   3-23.4021 37.3335   4
  -5 -10  -4 73.0556 64.8012   1
   5 -10   5-76.1699 72.3780   2
   5 -10   6 19.9010 74.6431   2
  -6   0  23 55.4653 64.9277   1
  -6   0  22 25.2453 54.6753   1
  -6   0  21-46.6731 33.3266   1
  -6   0  20 105.757 65.8481   1
  -6   0  19-46.1965 42.5214   1
  -6   0  19-39.0099 35.3908   3
  -6   0  18-2.46780 36.4974   1
   6   0 -18 30.6316 9.10034   6
  -6   0  18-11.3013 20.5633   3
  -6   0  17-41.6629 44.3607   1
  -6   0  17 40.3077 30.0166   3
  -6   0  16 137.198 59.4184   1
  -6   0  16 80.9770 35.9758   3
  -6   0  15-45.5321 48.0574   1
  -6   0  15-53.3268 31.3181   3
  -6   0  14 728.461 113.717   1
  -6   0  14 692.352 94.6415   3
  -6   0  13 22.5261 30.1767   1
  -6   0  13 17.7300 14.1046   4
  -6   0  13 24.7476 22.7371   3
  -6   0  13 19.9350 19.1712   5
   6   0 -12 3022.68 243.989   1
  -6   0  12 3103.86 231.132   1
  -6   0  12 2739.17 209.696   5
  -6   0  12 2823.36 148.557   4
  -6   0  12 2933.90 189.195   3
  -6   0  11 4.77748 19.4923   1
   6   0 -11-3.67444 28.7848   1
  -6   0  11 11.5416 11.5995   4
  -6   0  11-2.71728 14.1122   5
  -6   0  11-27.6414 23.3954   3
  -6   0  10 2466.86 185.968   1
  -6   0  10 2529.36 181.547   5
  -6   0  10 2340.82 126.568   4
  -6   0  10 2369.47 158.897   3
  -6   0   9-12.1030 23.4770   1
  -6   0   9 11.2095 16.6065   3
  -6   0   9 9.14619 17.8694   5
  -6   0   8 553.550 98.0866   1
  -6   0   8 1057.16 104.561   5
  -6   0   8 920.338 91.8013   3
   6   0  -7-39.3777 25.6491   1
  -6   0   7-4.96275 20.4607   1
  -6   0   7 15.3317 18.9247   5
  -6   0   7 27.8226 23.8952   3
   6   0  -6 17637.5 481.733   1
  -6   0   6 16963.2 473.451   1
  -6   0   6 15508.1 438.170   5
  -6   0   5 14.0091 21.1260   1
   6   0  -5 11.0967 12.1365   1
   6   0  -5-33.7407 27.6018   3
  -6   0   5 16.7873 18.7362   5
  -6   0   5-2.69325 8.39067   3
   6   0  -4 2089.36 127.719   1
  -6   0   4 2104.93 134.687   1
  -6   0   4 1953.85 113.539   5
  -6   0   4 2097.46 125.579   3
   6   0  -4 2090.38 133.488   3
  -6   0   3-4.17215 14.0463   1
   6   0  -3 2.88264 9.67871   1
   6   0  -3 0.47248 7.78700   6
   6   0  -3-5.67895 12.6485   3
  -6   0   3 16.4875 17.4972   3
  -6   0   3 8.29039 11.8067   5
   6   0  -2 831.452 71.0964   1
  -6   0   2 746.062 72.0559   1
  -6   0   2 829.125 58.2338   5
   6   0  -2 726.939 68.2766   6
  -6   0   2 758.317 70.2785   3
   6   0  -2 908.098 82.2657   3
   6   0  -1 0.89280 12.6816   1
  -6   0   1 15.7414 15.7913   1
   6   0  -1 17.6675 13.2387   6
  -6   0   1 18.2657 14.3061   3
  -6   0   1 16.9649 10.0030   5
  -6   0   0 4517.74 191.594   1
   6   0   0 5001.94 187.019   1
  -6   0   0 3757.95 109.479   5
   6   0   0 4515.35 190.102   6
  -6   0  -1 9.96931 13.0326   1
   6   0   1-13.3082 11.2960   1
   6   0   1 18.8076 14.8311   6
   6   0   2 816.282 80.7059   1
  -6   0  -2 974.661 86.4558   1
   6   0   2 951.232 83.2528   6
   6   0   2 943.088 80.9750   3
  -6   0  -2 883.062 94.9311   2
  -6   0  -3-6.56211 13.5599   2
   6   0   3 1.23220 10.9295   1
  -6   0  -3-12.9415 18.8144   1
   6   0   3-0.83199 12.8438   6
  -6   0  -4 16189.1 497.055   2
   6   0   4 15478.7 459.539   1
  -6   0  -4 17555.4 472.416   1
   6   0   4 15746.8 327.392   5
   6   0   4 16623.7 465.119   6
  -6   0  -5-4.72929 16.2297   1
   6   0   5-23.0181 18.2960   2
   6   0   5-10.9789 25.0327   1
   6   0   5-0.74459 5.41828   5
   6   0   5 16.3727 17.8712   6
   6   0   6 2084.99 153.272   1
  -6   0  -6 2138.45 147.021   1
  -6   0  -6 2129.32 145.442   6
   6   0   6 2118.59 97.6551   5
   6   0   6 2389.96 174.942   2
   6   0   7-11.2049 24.6984   2
   6   0   7-16.1461 29.0158   1
   6   0   7-11.8254 9.16943   5
   6   0   8 1785.39 161.816   2
   6   0   8 1641.49 149.698   1
   6   0   8 1726.69 106.897   5
   6   0   9 11.3989 34.9223   2
   6   0   9-8.34383 10.3276   5
   6   0  10 2921.95 227.963   2
   6   0  10 2873.65 162.928   5
   6   0  11-6.14293 18.5842   1
   6   0  11 24.4358 36.8038   2
  -6   0 -11 16.5931 20.4389   6
   6   0  11 11.0203 17.9301   5
   6   0  12 1819.63 196.418   2
   6   0  12 1213.16 164.881   1
   6   0  12 1513.17 129.593   5
  -6   0 -12 1770.60 151.673   6
   6   0  13-7.99652 24.1495   1
   6   0  13-33.9105 52.0459   2
   6   0  13-4.55145 21.3100   5
  -6   0 -13 0.87901 16.6001   6
   6   0  14 317.083 90.0399   1
   6   0  14 308.366 74.6013   2
   6   0  14 342.869 67.1128   5
  -6   0 -14 326.938 67.1185   6
  -6   0 -15-19.2647 29.3913   6
   6   0  15-2.77800 19.3196   5
  -6   0 -16 1121.44 132.348   6
   6   0  16 975.281 123.740   5
   6   0  16 1121.69 160.555   1
  -6   0 -17-34.9157 31.8530   6
   6   0  17-32.0669 40.6335   1
  -6   0 -18 45.2583 32.9802   6
   6   0  18 172.898 70.1020   1
   6   0  19 65.4979 69.4480   1
   6   0  20 19.5864 26.9800   1
   6   0  20-55.2548 66.8535   2
   6   0  21 34.7782 54.5994   1
   6   0  21-58.9267 69.0677   2
   6   0  22 67.2469 41.8347   1
   6   0  22 93.4977 67.7938   2
   6   0  23-15.3824 45.6403   1
   6   0  23 7.43701 52.6479   2
   6   0  24 268.326 107.933   2
  -6   1  23 325.769 112.202   1
  -6  -1  23 86.7213 54.0948   1
  -6  -1  22-22.1751 34.0872   1
  -6   1  22-58.9779 55.6182   1
  -6   1  21 315.507 102.503   1
  -6  -1  21 319.415 90.9900   1
  -6   1  20 41.8874 37.3421   1
  -6  -1  20-20.9781 37.0862   1
  -6  -1  19 92.9461 60.2627   1
  -6   1  19 0.21800 20.1192   1
  -6  -1  18 491.700 108.308   1
  -6   1  18 419.909 101.730   1
  -6  -1  18 460.867 72.6819   3
  -6   1  18 444.973 95.2088   3
  -6   1  17 200.259 73.1474   1
  -6  -1  17 322.982 92.7015   1
  -6   1  17 263.499 70.2010   3
  -6  -1  17 227.374 51.7395   3
  -6  -1  16 1388.08 176.285   1
  -6   1  16 1110.05 159.076   1
  -6  -1  16 1109.29 108.314   3
  -6   1  16 1458.35 161.652   3
  -6  -1  16 1086.70 116.505   4
  -6   1  15 52.5463 40.2020   1
  -6  -1  15-39.4880 41.7011   1
  -6  -1  15 92.4675 34.9244   4
  -6  -1  15 49.1376 22.2165   3
  -6   1  14 636.756 109.927   1
  -6  -1  14 809.814 128.967   1
  -6  -1  14 783.347 84.6433   3
  -6  -1  14 712.267 89.8762   4
  -6  -1  13 3103.79 239.960   1
  -6   1  13 2864.75 224.917   1
   6   1 -13 3439.01 271.324   1
  -6   1  13 3372.73 246.605   5
  -6  -1  13 3243.17 242.406   5
  -6  -1  13 3023.15 190.027   4
   6   1 -13 3129.60 237.806   5
  -6  -1  13 2870.45 167.925   3
  -6  -1  12 3555.76 260.275   1
   6   1 -12 4294.69 291.779   1
  -6   1  12 3777.38 249.423   1
  -6   1  12 4249.70 269.444   5
  -6  -1  12 4063.15 261.542   5
  -6   1  12 4247.46 256.638   3
   6   1 -12 3696.63 252.079   5
  -6  -1  12 3734.34 209.977   4
  -6  -1  12 3260.16 176.884   3
  -6   1  11 1549.66 153.141   1
  -6  -1  11 1960.33 176.112   1
  -6   1  11 1734.03 164.198   5
   6   1 -11 1914.67 170.781   5
  -6  -1  11 2075.98 177.227   5
  -6   1  11 1990.51 168.789   3
  -6  -1  11 1889.17 126.773   3
  -6  -1  10 1160.63 132.924   1
  -6   1  10 991.860 115.514   1
   6   1 -10 934.227 114.676   5
  -6   1  10 991.401 118.867   5
  -6  -1  10 1047.12 119.210   5
  -6   1  10 786.202 102.426   3
  -6  -1  10 918.014 85.1321   3
  -6   1   9 3242.63 205.462   1
  -6  -1   9 2605.76 201.025   1
  -6   1   9 2790.66 192.335   5
  -6  -1   9 2861.92 191.662   5
  -6   1   9 2334.70 176.708   3
  -6  -1   9 2745.39 148.910   3
  -6   1   8-14.7187 23.0104   1
  -6  -1   8 18.5021 32.3505   1
  -6  -1   8-11.0417 16.0735   5
  -6  -1   8 10.2268 16.2770   3
  -6   1   8 11.0078 15.5969   3
  -6   1   8 1.14464 16.3915   5
  -6  -1   7 215.955 55.3270   1
  -6   1   7 152.726 38.6140   1
   6  -1  -7 137.188 40.3172   1
  -6  -1   7 190.480 40.4175   5
   6  -1  -7 166.123 25.1818   6
  -6   1   7 195.611 40.7804   3
   6   1  -7 172.225 35.2868   3
   6   1  -7 137.525 35.6255   5
  -6   1   7 145.384 35.1352   5
  -6  -1   7 186.464 36.7229   3
  -6  -1   6 75.3622 27.2758   1
  -6   1   6 9.02418 22.4350   1
   6  -1  -6 4.69102 15.6490   1
   6  -1  -6 39.5893 14.4786   6
  -6  -1   6 54.7101 23.8483   5
   6   1  -6 66.0485 27.4030   3
  -6  -1   6 12.6033 11.6849   3
  -6   1   6 88.7132 29.3265   3
   6   1  -6 40.1643 23.8729   5
   6  -1  -5 73.5063 27.6733   1
  -6   1   5 61.1393 28.1299   1
  -6  -1   5 131.272 45.3612   1
  -6  -1   5 118.949 34.9697   5
   6  -1  -5 97.0153 22.5059   6
  -6  -1   5 101.548 28.0570   3
   6   1  -5 66.5674 23.3451   5
  -6   1   5 50.0803 21.9630   3
   6   1  -5 127.086 37.4166   3
  -6   1   4 1822.36 110.702   1
  -6  -1   4 1354.41 118.352   1
   6  -1  -4 1533.07 106.924   1
   6   1  -4 1680.83 107.289   5
  -6  -1   4 1699.22 113.099   5
   6  -1  -4 1671.48 94.6428   6
   6   1  -4 1632.23 107.878   3
  -6   1   4 1704.28 124.360   3
   6  -1  -3 12.2035 13.3951   1
  -6   1   3 30.3474 14.0134   1
   6   1  -3 30.3215 23.7081   1
  -6  -1   3 4.48365 14.3370   1
  -6  -1   3 24.2859 15.6534   5
  -6   1   3 16.8725 12.3062   6
   6   1  -3 33.2473 22.3747   3
   6   1  -3 25.7501 17.1448   5
  -6   1   3 19.9982 12.0910   3
   6   1  -2 23.7857 20.8206   1
  -6   1   2 30.2026 15.1771   1
  -6  -1   2 24.8506 19.0870   1
   6  -1  -2 41.1449 17.6571   1
  -6  -1   2 27.4713 16.1640   5
   6   1  -2 16.3840 10.2526   5
  -6   1   2 14.2652 10.6662   6
  -6   1   2 46.7613 23.3033   3
   6   1  -2 26.0702 17.8042   3
  -6  -1   1 750.827 85.4533   1
   6  -1  -1 601.417 49.5408   1
   6   1  -1 540.144 71.9381   1
  -6   1   1 696.937 54.6593   1
  -6  -1   1 688.246 61.2298   5
  -6   1   1 737.916 68.5694   6
   6   1  -1 764.469 55.5631   5
  -6   1   1 759.238 76.2438   3
   6   1  -1 791.108 75.0369   3
  -6   1   0 423.309 41.6150   1
  -6  -1   0 323.070 62.5878   1
   6   1   0 362.195 57.4156   1
   6  -1   0 332.434 33.9624   1
  -6   1   0 377.877 50.5004   6
  -6  -1   0 403.743 43.5712   5
   6   1   0 410.490 38.2337   5
  -6   1   0 462.184 57.4847   3
   6  -1   0 344.844 51.6732   3
   6   1   1 6640.74 271.071   1
  -6   1  -1 6068.18 189.817   1
  -6  -1  -1 6506.37 275.807   1
   6  -1   1 6429.38 181.092   1
  -6   1  -1 6760.73 245.387   6
   6   1   1 6147.83 179.795   5
  -6   1  -1 6789.63 241.854   3
   6  -1   1 6736.30 251.216   3
  -6   1  -2 49.2727 16.2316   1
  -6  -1  -2 6.49226 23.5739   1
   6   1   2 53.8142 26.1812   1
   6  -1   2 64.2582 18.4916   1
   6   1   2 37.8812 12.2842   5
  -6   1  -2 27.6423 14.5252   5
  -6   1  -2 42.2314 19.2606   3
   6  -1   2 36.8893 22.9400   3
   6  -1   3 1902.44 101.798   1
  -6  -1  -3 1732.01 141.370   1
  -6   1  -3 1890.23 96.4021   1
   6   1   3 1880.87 142.792   1
  -6   1  -3 1726.03 80.2254   5
   6   1   3 1720.29 122.511   6
  -6  -1  -3 1954.34 129.912   2
   6  -1   3 1911.13 158.300   2
   6  -1   3 1824.28 115.361   3
   6  -1   4 186.860 54.7618   2
   6  -1   4 150.782 29.9986   1
   6   1   4 113.419 39.1858   1
  -6  -1  -4 134.176 36.3536   2
  -6   1  -4 137.145 44.0504   2
  -6  -1  -4 142.124 40.2139   1
  -6   1  -4 114.852 21.4299   5
   6   1   4 148.597 36.3917   6
   6  -1   4 126.705 27.5289   3
   6  -1   5 5261.66 287.087   2
   6   1   5 5757.85 278.845   1
  -6  -1  -5 5846.20 244.386   2
  -6  -1  -5 3797.56 233.004   1
   6  -1   5 5212.24 220.081   1
   6   1   5 5566.82 239.594   6
  -6   1  -5 5136.27 169.444   5
   6  -1   5 5271.33 192.991   5
   6  -1   5 5450.09 214.234   3
   6  -1   6 1482.86 150.570   2
   6   1   6 1424.15 140.177   1
   6  -1   6 1033.43 101.708   1
  -6  -1  -6 1219.08 124.534   1
  -6   1  -6 1308.75 81.5178   5
   6   1   6 1415.16 113.557   6
   6  -1   6 1372.89 95.7932   5
   6  -1   6 1307.38 99.9399   3
   6   1   7 4403.52 288.552   1
   6  -1   7 6837.52 348.338   2
  -6  -1  -7 6651.36 314.054   1
   6  -1   7 5994.06 273.037   1
   6  -1   7 6316.17 237.426   5
  -6   1  -7 6485.04 221.211   5
   6   1   7 6569.75 269.963   6
   6  -1   7 6420.15 241.620   3
   6   1   7 6173.56 270.211   2
  -6  -1  -8 1423.17 154.112   1
   6  -1   8 1827.82 177.915   2
   6   1   8 1727.91 142.081   2
   6  -1   8 1658.38 139.632   1
   6  -1   8 1608.91 116.370   5
   6   1   8 1685.90 133.493   6
  -6   1  -8 1872.37 116.441   5
   6   1   8 1741.08 112.702   5
   6  -1   8 1783.46 121.187   3
   6   1   9 2167.77 170.383   2
   6  -1   9 1927.43 195.544   2
   6  -1   9 1720.83 153.363   1
   6   1   9 2136.61 133.805   5
   6  -1   9 2191.27 142.316   5
  -6   1  -9 2222.00 138.298   5
   6   1   9 2073.81 150.016   6
  -6   1  -9 2263.34 180.018   4
   6   1  10 833.667 106.421   2
   6  -1  10 805.218 123.495   2
   6   1  10 821.468 123.932   1
   6  -1  10 808.727 89.0345   5
  -6   1 -10 892.525 103.564   6
   6   1  10 833.469 88.4786   5
  -6   1 -10 805.990 87.8250   5
  -6   1 -10 908.715 114.650   4
   6  -1  11 68.6238 25.4747   2
   6   1  11 123.939 43.0936   2
   6   1  11 162.667 61.3695   1
  -6   1 -11 132.837 41.7908   6
   6  -1  11 87.1904 28.4321   5
  -6   1 -11 161.725 54.6865   4
   6   1  11 115.814 34.1164   5
  -6   1 -11 118.859 34.5196   5
   6  -1  12 211.422 57.2673   1
   6   1  12 150.398 48.5139   2
   6  -1  12 228.585 71.0868   2
   6   1  12 168.498 62.6808   1
   6  -1  12 276.880 67.6138   1
  -6   1 -12 161.563 47.1880   6
   6  -1  12 207.450 53.1037   5
  -6   1 -12 163.056 51.6893   4
   6   1  12 225.061 49.5039   5
   6  -1  13 57.6528 46.6188   1
   6   1  13 110.463 42.9481   2
   6   1  13 211.511 74.7677   1
   6  -1  13 113.910 53.1999   1
   6  -1  13 121.487 43.2489   5
  -6   1 -13 138.178 43.7406   6
   6   1  13 112.392 39.3489   5
   6  -1  14 8.10226 27.2471   1
   6   1  14-25.7491 28.6695   2
   6  -1  14-3.95247 16.4035   5
  -6   1 -14 10.2229 20.4475   6
   6   1  14 22.5505 19.1293   5
   6  -1  15 2018.05 230.416   1
   6   1  15 2951.18 248.919   2
   6  -1  15 2436.20 201.874   5
   6   1  15 2493.09 190.396   5
  -6   1 -15 2512.79 202.024   6
   6  -1  15 2520.60 229.480   1
   6   1  16 838.090 135.969   2
   6   1  16 710.344 107.355   5
   6  -1  16 736.220 114.069   5
  -6   1 -16 672.381 103.748   6
   6  -1  16 756.072 132.204   1
   6   1  17-2.97539 34.4471   2
  -6   1 -17 16.7221 19.5086   6
   6  -1  17 4.79279 24.6072   1
   6   1  18 18.8967 23.8256   2
  -6   1 -18 3.68022 18.6174   6
   6  -1  18 43.4704 40.9262   1
   6   1  19 160.000 63.2705   2
  -6   1 -19 36.5233 25.0445   6
   6   1  19 116.889 57.8216   1
   6  -1  19 91.9713 43.9743   1
   6   1  20 346.181 100.182   2
  -6   1 -20 204.782 62.5307   6
   6  -1  20 154.984 77.2767   1
   6   1  20 199.967 80.5356   1
   6   1  21 402.392 109.401   2
  -6   1 -21 304.156 76.8890   6
   6  -1  21 320.810 103.324   1
   6   1  21 444.845 124.559   1
   6  -1  22 29.6132 36.2755   2
   6   1  22 97.4653 60.2427   2
  -6   1 -22 224.445 69.7162   6
   6  -1  22 102.187 62.3898   1
   6   1  22 41.9197 62.0328   1
   6   1  23-42.5042 50.9473   1
   6  -1  23 24.4471 58.8468   1
   6  -1  23 31.4334 39.7502   2
   6  -1  24-36.1365 32.0668   1
   6  -1  24 157.998 85.4680   2
   6  -1  25 104.605 93.9571   2
  -6   2  23 62.2371 31.8229   1
  -6  -2  23-4.99436 63.4137   1
  -6  -2  22-111.934 64.7511   1
  -6   2  22 77.9480 51.2929   1
  -6  -2  21 167.953 74.5346   1
  -6   2  21 180.608 78.2999   1
  -6  -2  20-32.4214 39.8663   1
  -6   2  20 32.4818 40.0327   1
  -6  -2  19 611.321 131.140   1
  -6   2  19 725.580 138.712   1
  -6  -2  19 525.760 97.5329   4
  -6  -2  18 224.959 78.9585   1
  -6   2  18 137.522 58.4368   1
  -6  -2  18 172.537 62.1838   4
  -6   2  17 1399.33 183.145   1
  -6  -2  17 1374.72 182.030   1
  -6  -2  17 1431.07 154.493   4
  -6  -2  17 1318.05 99.4455   3
   6   2 -17 1616.01 194.653   5
  -6   2  16 431.211 93.9913   1
  -6  -2  16 453.074 95.9041   1
  -6  -2  16 350.572 74.3705   4
   6   2 -16 498.468 103.911   5
  -6  -2  16 373.942 51.4584   3
  -6   2  15 930.132 141.259   1
  -6  -2  15 709.330 137.584   1
   6   2 -15 1032.14 146.194   5
  -6  -2  15 743.251 73.8619   3
  -6  -2  15 962.836 123.733   4
  -6   2  14 6.63008 20.8205   1
  -6  -2  14 108.071 58.4906   1
   6   2 -14 22.9771 24.7749   5
  -6  -2  14 46.9184 15.1279   3
  -6  -2  14 60.5616 33.8725   4
  -6   2  13 57.8817 39.1107   1
  -6  -2  13-7.06366 29.0996   1
  -6  -2  13 2.99525 8.45856   3
   6   2 -13-17.1769 27.1301   5
  -6  -2  13-27.8658 31.6058   4
  -6   2  12 97.4627 30.6874   1
   6   2 -12 126.576 53.1093   1
  -6  -2  12 77.8325 49.8400   1
  -6  -2  12 57.4397 32.9479   5
  -6   2  12 72.9220 18.9382   5
   6   2 -12 110.362 40.4344   5
   6   2 -11 1836.43 189.992   1
  -6  -2  11 2018.83 188.431   1
  -6   2  11 1466.92 169.786   1
  -6  -2  11 2185.24 192.056   5
   6   2 -11 1896.27 172.625   5
  -6  -2  10 305.643 72.8992   1
  -6   2  10 294.995 65.6391   1
  -6  -2  10 206.496 56.8668   5
   6   2 -10 181.665 51.3713   5
  -6  -2   9 1636.98 159.518   1
  -6   2   9 1925.29 155.738   1
   6   2  -9 1503.82 140.449   5
  -6  -2   9 1773.08 163.706   5
   6   2  -9 1654.17 118.151   3
  -6  -2   8-11.3789 18.8159   1
  -6   2   8-21.9686 17.7996   1
  -6  -2   8 16.4906 17.2404   5
   6   2  -8 25.7481 17.0419   3
  -6  -2   7 34.2995 24.4569   1
  -6   2   7 1.73958 14.4054   1
  -6  -2   7 39.4598 29.7266   5
  -6   2   7-3.31853 8.86481   6
   6   2  -7 24.4105 19.5439   3
  -6  -2   6 100.638 45.0253   1
  -6   2   6 183.845 43.7641   1
  -6  -2   6 176.436 47.6247   5
   6   2  -6 189.120 47.0505   5
  -6   2   6 195.413 29.8180   6
   6   2  -6 208.982 38.4961   3
  -6  -2   5 10665.3 403.423   1
  -6   2   5 9794.91 322.244   1
  -6  -2   5 8863.73 350.607   5
  -6   2   5 9394.54 267.262   6
   6   2  -5 10184.2 343.252   5
   6   2  -5 9464.84 298.109   3
  -6   2   5 9733.26 381.628   3
  -6  -2   4 9878.37 396.853   1
  -6   2   4 11758.3 325.315   1
   6   2  -4 10479.9 347.862   5
  -6   2   4 10426.2 297.296   6
  -6  -2   4 10510.4 372.903   5
  -6   2   4 10692.4 392.430   3
   6   2  -4 11136.0 327.991   3
  -6   2   4 10120.5 268.198   4
  -6  -2   3 5439.50 284.448   1
  -6   2   3 6977.25 215.595   1
  -6   2   3 6758.76 228.747   6
   6   2  -3 6952.67 261.458   5
  -6  -2   3 6488.04 275.724   5
  -6   2   3 6460.53 284.930   3
  -6   2   3 7169.60 216.176   4
  -6  -2   2 1988.20 159.129   1
  -6   2   2 2176.92 94.6673   1
   6   2  -2 2034.62 129.227   5
  -6  -2   2 1908.07 137.561   5
  -6   2   2 2076.95 143.967   3
  -6   2   2 1882.27 107.412   4
  -6  -2   1 1434.00 137.045   1
  -6   2   1 1560.76 67.5788   1
   6   2  -1 1438.91 106.897   5
  -6   2   1 1492.16 99.8325   4
  -6   2   1 1391.22 114.366   3
  -6  -2   0 34.9414 20.9269   1
   6   2   0 8.47687 11.4332   5
  -6   2   0 3.49403 9.31402   4
  -6   2   0 22.2273 15.4072   3
  -6  -2  -1 1.66499 22.1220   1
   6   2   1-3.45222 13.0634   5
  -6   2  -1-17.0899 16.4468   4
  -6   2  -1 17.5972 20.7959   3
  -6  -2  -2 5585.11 287.922   1
   6  -2   2 5984.59 254.566   3
   6  -2   2 5704.10 298.836   2
  -6   2  -2 5876.81 246.295   4
  -6   2  -2 5525.83 227.855   3
  -6  -2  -3 4592.43 263.047   1
  -6   2  -3 4435.42 195.904   5
   6  -2   3 4111.47 259.870   2
  -6   2  -3 4311.12 193.529   3
  -6   2  -3 4358.75 219.218   4
   6  -2   3 4619.42 212.023   3
   6  -2   4 2490.41 201.666   2
  -6  -2  -4 2390.71 188.902   1
   6  -2   4 2224.11 98.1862   1
   6  -2   4 2235.68 89.3309   1
  -6   2  -4 2356.51 137.104   5
  -6   2  -4 2289.16 131.560   3
  -6   2  -4 2275.46 158.742   4
   6  -2   4 2436.37 146.472   3
  -6  -2  -4 2135.24 120.502   2
   6  -2   5 4750.95 295.404   2
  -6  -2  -5 4038.36 177.086   2
   6  -2   5 4515.19 169.885   1
  -6  -2  -5 5189.24 288.114   1
   6  -2   5 4495.44 161.524   1
  -6   2  -5 4635.00 195.252   5
  -6   2  -5 4820.91 247.989   4
   6  -2   5 4648.15 204.718   3
   6  -2   6 76.4251 25.1225   1
  -6  -2  -6 65.4867 22.7510   1
   6  -2   6 34.6101 25.3159   2
   6  -2   6 53.3029 20.0387   1
   6  -2   6 85.1082 32.0562   5
  -6   2  -6 81.4447 26.3484   5
   6   2   6 62.1335 21.8452   6
  -6   2  -6 71.5945 30.6563   4
   6  -2   6 93.6910 27.6892   3
   6  -2   7 3538.69 176.012   1
  -6  -2  -7 3196.28 230.302   1
   6  -2   7 3293.18 256.399   2
   6  -2   7 3393.08 169.846   1
   6   2   7 3284.45 191.469   6
  -6   2  -7 3496.80 172.950   5
   6  -2   7 3331.25 196.755   5
   6  -2   7 3494.07 171.577   3
  -6   2  -7 3474.24 222.394   4
   6   2   8 1433.76 165.292   1
   6  -2   8 1449.48 172.195   2
   6  -2   8 1261.31 111.948   1
  -6  -2  -8 1624.04 165.713   1
   6  -2   8 1797.45 123.850   1
  -6   2  -8 1596.70 116.055   5
   6  -2   8 1450.89 129.846   5
   6   2   8 1347.94 120.264   6
  -6   2  -8 1580.22 154.912   4
   6  -2   8 1531.60 110.203   3
  -6  -2  -9 126.619 49.3493   1
   6   2   9 96.5720 41.7452   1
   6   2   9 138.316 34.1966   2
   6  -2   9 150.094 42.0029   1
   6  -2   9 178.276 66.8632   2
   6  -2   9 114.832 36.6456   1
   6  -2   9 119.713 42.2478   5
   6   2   9 200.391 46.7402   6
  -6   2  -9 152.696 47.6960   4
   6  -2   9 136.793 32.5504   3
  -6   2  -9 111.802 33.6254   5
   6   2  10 244.093 81.0122   1
   6  -2  10 161.701 44.8618   1
   6   2  10 246.362 48.1531   2
   6  -2  10 235.713 78.4374   2
  -6  -2 -10 244.664 77.4713   1
   6  -2  10 212.539 49.8547   1
   6  -2  10 178.430 49.3992   5
   6   2  10 125.143 38.3025   6
   6  -2  10 205.816 39.0264   3
  -6   2 -10 174.470 42.8661   5
  -6   2 -10 217.662 62.9379   4
   6   2  11 40.1805 26.5501   2
   6  -2  11-26.8116 55.2027   2
   6   2  11 49.6851 40.1706   1
   6  -2  11 8.88262 19.1842   1
   6  -2  11 32.4040 27.0681   5
   6   2  11 46.5970 27.0638   6
   6  -2  11 13.0405 15.5750   3
  -6   2 -11 32.4854 24.9246   5
  -6   2 -11 78.0769 44.5325   4
   6  -2  12-42.9167 64.4820   2
   6   2  12 22.3941 24.1469   2
   6  -2  12-1.51044 21.1325   1
  -6   2 -12 2.05164 14.7804   6
   6   2  12-28.6145 26.5925   6
   6  -2  12 3.94570 25.5898   5
  -6   2 -12-12.6077 19.2427   5
   6   2  12-24.2357 24.0859   5
   6  -2  12-3.86967 12.4620   3
   6   2  13 1569.80 150.251   2
   6  -2  13 1744.30 173.820   1
   6  -2  13 1279.28 160.646   1
   6  -2  13 1770.55 172.943   5
  -6   2 -13 1827.38 157.798   5
   6   2  13 1434.74 142.615   5
  -6   2 -13 1861.94 170.355   6
   6  -2  13 1819.98 125.561   3
   6   2  14 2143.18 180.981   2
   6  -2  14 1459.70 179.169   1
   6  -2  14 1040.41 155.168   1
   6  -2  14 1625.37 170.636   5
   6   2  14 1654.01 156.748   5
  -6   2 -14 1673.18 165.914   6
  -6   2 -14 1598.91 156.270   5
   6  -2  14 1727.39 122.807   3
   6  -2  15 266.299 71.9449   1
   6   2  15 173.295 53.1169   2
   6  -2  15 232.362 69.6708   1
  -6   2 -15 187.786 57.0348   6
   6  -2  15 302.680 76.8296   5
   6   2  15 284.190 66.7314   5
  -6   2 -15 271.627 64.6525   5
   6  -2  15 246.110 47.5926   3
   6   2  16 134.842 52.3533   2
   6  -2  16 127.782 65.3009   1
  -6   2 -16 181.457 58.7919   6
  -6   2 -16 203.549 63.3084   5
   6  -2  16 260.795 49.0539   3
   6   2  17 111.324 42.6298   2
   6  -2  17 40.3415 40.8062   1
  -6   2 -17 101.643 48.8146   6
   6  -2  17 63.0671 26.0344   3
   6   2  18-10.5916 37.2846   2
   6  -2  18 72.7537 48.5966   1
  -6   2 -18-10.0949 25.5622   6
   6  -2  18-11.6594 17.7825   3
   6   2  19 26.8658 24.7835   2
  -6   2 -19 64.2128 29.3472   6
   6  -2  19 75.4093 59.9568   1
   6   2  20 249.526 75.9344   2
  -6   2 -20 162.476 61.2751   6
   6  -2  20 198.051 74.2615   1
  -6   2 -21 6.98154 17.6417   6
   6   2  21 12.6289 38.8149   1
   6  -2  21 9.59016 34.9992   1
  -6   2 -22-24.6544 24.9071   6
   6  -2  22 43.9624 55.4685   1
   6   2  22 13.0149 35.4699   1
   6  -2  23-84.0532 69.7275   2
   6  -2  23 3.15346 44.3267   1
  -6   2 -23-55.6738 39.2678   6
   6  -2  24-94.3069 62.2180   1
  -6  -3  22 190.191 84.6732   1
  -6   3  22-5.96129 28.8872   1
  -6  -3  21 271.973 107.709   1
  -6   3  21 367.306 110.978   1
  -6   3  20-0.76116 27.4651   1
  -6  -3  20 13.8306 49.2426   1
   6   3 -20-15.8899 26.2511   5
  -6  -3  20 10.3584 21.8699   4
  -6   3  19 361.737 108.178   1
  -6  -3  19 220.821 96.0528   1
  -6  -3  19 341.035 82.7230   4
   6   3 -19 568.002 128.028   5
  -6   3  18 419.984 109.737   1
  -6  -3  18 502.669 123.072   1
   6   3 -18 395.237 102.190   5
  -6  -3  18 426.253 94.6121   4
  -6  -3  17 0.86219 42.3600   1
  -6   3  17 15.7084 24.0369   1
   6   3 -17 51.4674 40.9429   5
  -6  -3  17 14.7878 25.9346   4
  -6  -3  16 375.646 96.9536   1
  -6   3  16 483.909 108.235   1
   6   3 -16 472.603 102.558   5
  -6  -3  16 448.270 98.1902   4
  -6  -3  15 33.4955 45.6887   1
  -6   3  15 4.64848 22.6464   1
  -6  -3  15 27.9132 26.2091   4
   6   3 -15-10.6279 22.7664   5
  -6  -3  14 1209.92 167.255   1
  -6   3  14 1246.23 161.267   1
   6   3 -14 1274.99 160.435   5
  -6  -3  14 950.533 138.055   4
  -6  -3  13 4208.40 304.727   1
  -6   3  13 4341.19 292.445   1
   6   3 -13 4204.84 285.193   5
  -6   3  12 985.119 132.019   1
  -6  -3  12 780.278 134.182   1
   6   3 -12 888.003 122.634   5
  -6   3  11 2518.92 219.167   1
   6   3 -11 2848.54 238.194   1
  -6  -3  11 2604.43 227.318   1
  -6  -3  11 2648.88 235.873   5
   6   3 -11 2621.22 206.566   5
  -6   3  10 2515.11 200.104   1
  -6  -3  10 2548.89 215.278   1
   6   3 -10 2482.05 216.954   1
  -6  -3  10 2271.73 210.598   5
   6   3 -10 2222.38 186.739   5
   6   3 -10 2380.14 136.014   3
  -6  -3   9 91.0743 49.6010   1
   6   3  -9 88.6064 45.0224   1
  -6   3   9 93.9056 44.4753   1
   6   3  -9 102.464 47.7002   5
  -6   3   9 127.438 21.1109   6
  -6  -3   9 125.239 63.5961   5
   6   3  -9 89.0117 28.1721   3
  -6   3   8 159.263 57.5530   1
  -6   3   8 121.602 41.6014   1
   6   3  -8 133.220 60.4177   1
  -6  -3   8 226.184 58.4347   1
   6   3  -8 222.302 61.6321   5
  -6  -3   8 209.834 65.1789   5
  -6   3   8 233.022 30.1433   6
   6   3  -8 180.031 35.0011   3
  -6   3   7 1140.98 123.378   1
  -6   3   7 1294.59 120.820   1
  -6  -3   7 1184.45 158.559   1
   6   3  -7 1406.57 138.405   5
  -6  -3   7 1355.66 150.321   5
   6   3  -7 1329.24 95.0989   3
  -6  -3   6 6769.08 346.430   1
  -6   3   6 7133.59 294.834   1
  -6   3   6 6689.64 279.771   1
  -6  -3   6 6366.97 333.481   5
   6   3  -6 6322.33 236.067   3
  -6  -3   5 878.177 116.867   1
  -6   3   5 983.449 96.1900   1
  -6  -3   5 758.987 105.870   5
  -6   3   5 954.559 90.0470   1
  -6   3   4 381.659 55.2502   1
  -6  -3   4 378.129 73.1723   5
  -6   3   4 411.155 54.9124   1
  -6  -3   4 504.725 97.0415   1
  -6   3   3 183.617 35.7401   1
  -6   3   3 335.339 68.4832   2
  -6   3   3 209.673 33.7648   1
  -6  -3   3 238.671 68.3177   1
   6   3  -3 217.407 53.2552   5
  -6  -3   3 246.471 59.3003   5
  -6   3   2 757.227 62.7047   1
  -6  -3   2 788.346 109.527   1
  -6   3   2 819.055 59.1522   1
   6   3  -2 911.644 105.336   5
  -6   3   2 782.964 98.7508   3
  -6   3   2 850.425 115.070   2
  -6  -3   1 3995.88 259.194   1
  -6   3   1 3817.14 131.117   1
  -6   3   1 3755.39 248.852   2
  -6   3   1 3786.56 120.870   1
   6   3  -1 3636.13 214.502   5
  -6   3   1 4138.45 227.861   3
  -6  -3   0 1697.05 169.504   1
   6   3   0 1916.15 153.130   5
  -6   3   0 1600.68 135.266   3
  -6  -3  -1 127.545 48.1510   1
   6   3   1 165.188 40.0848   5
  -6   3  -1 140.542 39.4514   3
  -6   3  -1 84.4790 31.4201   4
  -6  -3  -2 1981.69 183.039   1
   6  -3   2 2178.23 196.203   2
  -6   3  -2 1926.52 152.105   4
  -6   3  -2 1972.84 137.884   3
  -6  -3  -3 2911.61 225.193   1
  -6   3  -3 3153.65 203.570   5
   6  -3   3 3169.14 245.058   2
  -6   3  -3 2829.24 162.780   3
  -6   3  -3 2817.72 195.243   4
   6  -3   4 762.643 116.125   2
  -6  -3  -4 784.986 114.067   1
  -6   3  -4 633.412 85.3406   5
  -6  -3  -4 510.587 49.9263   2
  -6   3  -4 771.035 79.3499   3
  -6   3  -4 738.692 100.635   4
   6  -3   5 6023.86 356.954   2
  -6  -3  -5 5566.41 330.180   1
   6  -3   5 5985.78 176.575   1
   6  -3   5 5540.51 162.315   1
  -6   3  -5 5347.08 262.599   5
  -6   3  -5 5391.11 224.291   3
  -6   3  -5 5879.83 306.246   4
   6  -3   6 2010.72 226.332   2
  -6  -3  -6 1716.71 191.964   1
  -6   3  -6 1563.79 136.624   5
  -6   3  -6 1014.00 90.7558   3
  -6   3  -6 1150.66 139.576   4
  -6  -3  -7 48.8405 34.1357   1
   6  -3   7 44.2372 34.5442   2
   6  -3   7 53.7315 24.0486   1
  -6   3  -7 49.3773 27.3682   5
   6  -3   7 64.5038 24.3599   3
  -6   3  -7 90.7815 37.2975   4
  -6  -3  -8-1.12238 24.4929   1
   6   3   8 21.9286 18.7514   1
   6  -3   8-50.8803 56.9050   2
   6  -3   8 18.1846 17.1784   1
  -6   3  -8 21.8778 18.4097   5
   6  -3   8 7.89017 14.6367   3
  -6   3  -8 43.7822 24.2739   4
   6   3   9 3111.70 277.940   1
   6  -3   9 3539.83 302.535   2
  -6  -3  -9 3287.66 264.818   1
   6  -3   9 3393.06 178.378   1
   6   3   9 3034.02 196.125   6
  -6   3  -9 3122.93 194.978   5
   6  -3   9 3068.21 231.336   5
   6  -3   9 3149.20 174.962   3
  -6   3  -9 3196.35 250.685   4
  -6  -3 -10-5.30182 20.6218   1
   6   3  10-6.12295 29.7598   1
   6  -3  10 1.75778 39.4866   2
   6  -3  10-2.44194 16.0900   1
   6  -3  10 3.15139 13.7944   5
  -6   3 -10-9.35549 12.1655   5
   6   3  10 33.9995 25.5259   6
  -6   3 -10-21.4273 48.0526   4
   6  -3  10 29.1411 17.3054   3
   6  -3  11 2813.18 284.449   2
  -6  -3 -11 3027.03 259.290   1
   6  -3  11 2816.67 187.257   1
   6  -3  11 2554.69 218.607   5
  -6   3 -11 2803.70 194.035   5
   6   3  11 2594.78 183.579   6
   6  -3  11 2736.42 153.968   3
   6  -3  12 563.343 111.303   2
   6  -3  12 756.966 99.1856   1
   6   3  12 609.359 88.4646   6
  -6   3 -12 682.888 97.1849   5
   6  -3  12 621.561 108.833   5
   6  -3  12 609.190 69.4268   3
   6  -3  13 348.833 110.632   2
   6  -3  13 260.448 72.0133   1
   6  -3  13 387.792 89.5850   5
   6   3  13 356.813 68.2229   6
   6  -3  13 401.540 57.4863   3
  -6   3 -13 401.660 74.4670   5
   6  -3  14 1508.89 169.111   1
   6  -3  14 1360.45 160.489   1
  -6   3 -14 1440.41 152.429   5
   6   3  14 1546.57 144.501   6
   6  -3  14 1300.52 168.594   5
   6   3  14 1835.57 135.732   2
   6  -3  14 1525.91 108.490   3
   6   3  15 527.930 75.0420   2
   6  -3  15 418.281 104.443   1
   6  -3  15 265.850 82.5808   1
   6   3  15 465.210 79.1834   6
  -6   3 -15 521.279 94.7176   5
   6  -3  15 470.865 59.0598   3
   6  -3  16-3.57024 27.2003   1
   6   3  16 34.9326 23.3961   2
   6  -3  16 2.45042 7.87288   3
  -6   3 -16 85.2811 46.9822   5
   6   3  17 539.760 88.8945   2
   6  -3  17 633.331 115.573   1
  -6   3 -17 514.835 101.332   6
  -6   3 -17 467.036 99.3703   5
   6  -3  18-79.5434 44.5155   1
  -6   3 -18-2.47691 27.1810   6
  -6   3 -18-24.2435 39.0056   5
   6  -3  19 4.92302 31.4301   1
  -6   3 -19-45.6149 33.6461   6
  -6   3 -19 20.4422 25.7953   5
  -6   3 -20 106.487 55.4603   6
   6  -3  20 156.913 70.9968   1
   6  -3  21 223.233 108.365   2
  -6   3 -21 159.603 63.2768   6
   6  -3  21 224.663 98.8609   1
   6  -3  22 24.8863 40.7312   2
   6  -3  22-13.5160 24.8498   1
  -6   3 -22 18.9116 20.9016   6
   6  -3  23 73.2442 69.6335   1
  -6   3 -23 155.071 68.5285   6
   6  -3  24 4.91363 50.7196   1
  -6  -4  22 376.587 110.669   4
  -6  -4  21 25.6448 36.2319   1
  -6   4  21-20.7716 44.4378   1
  -6  -4  21 13.6045 38.9380   4
   6   4 -21-68.8674 50.3744   5
  -6  -4  20 1003.99 195.553   1
  -6   4  20 1032.34 182.476   1
   6   4 -20 1199.66 197.475   5
  -6  -4  20 978.453 156.797   4
  -6   4  19 3.84402 26.2134   1
  -6  -4  19 38.0068 37.5471   1
   6   4 -19-17.0532 33.1190   5
  -6  -4  19 11.5421 36.1169   4
  -6   4  18 264.464 89.3411   1
  -6  -4  18 119.218 76.1455   1
  -6  -4  18 179.639 61.3176   4
   6   4 -18 213.895 79.9745   5
  -6  -4  17 353.998 98.7699   1
  -6   4  17 196.063 99.4936   1
   6   4 -17 327.116 89.8661   5
  -6  -4  17 246.245 75.3997   4
  -6  -4  16 21.7056 40.6289   1
  -6   4  16-34.8888 23.8689   1
   6   4 -16 43.4879 33.1094   5
  -6  -4  16 51.4575 49.4234   4
  -6   4  15 59.2615 36.7920   1
  -6  -4  15 178.400 71.6240   1
   6   4 -15 140.248 59.6249   5
  -6  -4  15 87.1698 53.6292   4
  -6  -4  14 84.1650 59.6677   1
  -6   4  14 51.1219 42.4473   1
   6   4 -14 30.3572 39.3420   5
   6   4 -13 1305.68 165.346   5
  -6   4  13 1301.66 167.594   1
  -6  -4  13 1127.29 191.006   1
  -6   4  12 26.0150 19.8091   1
  -6  -4  12-12.0801 24.7178   1
   6   4 -12-6.56394 16.1429   5
  -6   4  11 259.688 84.9313   1
  -6   4  11 518.353 97.9491   1
  -6  -4  11 508.000 105.401   1
   6   4 -11 568.603 101.638   5
  -6   4  11 581.870 40.6971   6
   6   4 -11 463.443 52.2998   3
  -6   4  10 116.830 47.9643   1
  -6   4  10 87.1292 39.3224   1
  -6  -4  10 252.315 71.7570   1
   6   4 -10 272.780 68.3093   5
   6   4 -10 165.177 33.2780   3
  -6   4   9 42.1693 28.7038   1
  -6   4   9 94.1714 44.3552   1
  -6  -4   9 60.0614 38.3816   1
   6   4  -9 57.9795 38.6684   1
   6   4  -9 103.679 44.0764   5
  -6  -4   9 108.121 47.8437   5
   6   4  -9 72.7697 22.8722   3
  -6   4   8 957.150 125.133   1
  -6   4   8 443.380 90.1066   1
  -6  -4   8 876.073 126.256   1
   6   4  -8 883.828 125.697   1
   6   4  -8 845.768 119.370   5
  -6  -4   8 822.323 131.229   5
   6   4  -8 941.321 80.2265   3
  -6   4   7 166.393 46.9050   1
   6   4  -7 316.881 70.2639   1
  -6  -4   7 175.258 53.5730   1
   6   4  -7 261.277 66.0860   5
  -6  -4   7 173.822 58.8423   5
   6   4  -7 206.653 40.3222   3
  -6   4   6 487.549 83.2807   1
   6   4  -6 610.198 100.471   1
  -6  -4   6 496.156 103.657   1
  -6  -4   6 529.128 101.461   5
   6   4  -6 532.205 90.1807   5
   6  -4  -6 486.728 51.2120   4
  -6   4   5 1.79261 16.7107   1
  -6  -4   5-8.76930 45.1983   1
   6   4  -5 27.8170 27.5914   1
  -6  -4   5 16.1352 26.7915   5
   6   4  -5 10.9975 25.7408   5
   6  -4  -5 1.34531 12.2388   4
  -6   4   4 294.792 53.3427   1
   6   4  -4 345.087 69.8226   1
  -6  -4   4 250.743 69.4063   1
   6   4  -4 344.370 75.8525   5
   6  -4  -4 280.761 44.6470   4
  -6   4   3 268.728 49.3154   1
   6   4  -3 277.337 67.8932   1
  -6  -4   3 207.135 73.6464   1
   6   4  -3 415.239 83.5951   5
   6  -4  -3 321.577 53.6120   4
  -6  -4   2 85.2041 38.2887   1
  -6   4   2 117.493 34.5320   1
   6  -4  -2 123.398 36.2842   4
  -6   4   1 1223.36 83.2082   1
  -6  -4   1 1272.09 151.588   1
  -6   4   1 1475.00 144.698   3
   6  -4  -1 1421.40 119.260   4
  -6   4   0 8996.76 230.775   1
  -6  -4   0 9592.09 449.696   1
  -6   4   0 9247.09 383.308   3
   6  -4   1 291.741 76.7602   2
  -6  -4  -1 296.809 77.4863   1
  -6   4  -1 376.677 69.6577   3
   6  -4   2 53.9618 43.2577   2
  -6  -4  -2 79.3678 37.0572   1
  -6   4  -2 104.259 33.9936   3
  -6  -4  -3 755.509 126.797   1
  -6   4  -3 857.901 115.673   5
  -6   4  -3 949.685 100.639   3
   6  -4   3 806.747 105.869   4
   6  -4   3 1074.10 152.503   2
   6  -4   4 3066.06 106.231   1
   6  -4   4 3596.24 286.356   2
  -6  -4  -4 3258.50 265.021   1
  -6   4  -4 3331.00 235.570   5
  -6   4  -4 3378.03 189.357   3
   6  -4   4 3351.03 222.853   4
   6  -4   5 1196.11 72.3125   1
   6  -4   5 1270.26 166.710   2
   6   4   5 1059.68 150.941   1
  -6  -4  -5 942.085 146.155   1
  -6   4  -5 1290.41 140.660   5
  -6   4  -5 1235.11 106.276   3
   6  -4   5 1286.00 140.898   4
   6  -4   6 276.767 82.3226   2
   6  -4   6 364.146 43.8200   1
   6   4   6 446.725 97.8220   1
  -6  -4  -6 327.093 79.0648   1
  -6   4  -6 344.823 70.4573   5
  -6   4  -6 369.410 55.8556   3
   6   4   7 342.424 93.7720   1
  -6  -4  -7 193.528 66.7886   1
   6  -4   7 236.933 71.3616   2
   6  -4   7 171.766 36.7255   1
  -6   4  -7 289.855 66.6523   5
  -6   4  -7 255.720 42.6166   3
   6  -4   8 960.004 156.238   2
  -6  -4  -8 1133.84 163.029   1
  -6   4  -8 889.967 114.679   5
   6  -4   8 845.271 83.6536   1
   6  -4   9 1125.13 181.470   2
  -6  -4  -9 1260.65 171.616   1
  -6   4  -9 1231.05 137.978   5
   6  -4   9 1085.13 99.2176   1
  -6  -4 -10 467.487 104.848   1
   6  -4  10 404.024 112.501   2
  -6   4 -10 516.216 90.8755   5
   6  -4  10 475.659 71.3624   1
  -6  -4 -11 235.676 79.9710   1
   6  -4  11 132.005 59.3757   2
  -6   4 -11 155.953 51.4046   5
   6   4  11 150.248 44.3177   6
   6  -4  11 137.082 42.3561   1
  -6  -4 -12 347.399 98.3561   1
   6  -4  12 243.925 84.0774   2
   6   4  12 256.887 61.0032   6
  -6   4 -12 323.452 72.9707   5
   6  -4  12 232.950 72.3241   5
   6  -4  12 287.296 61.9806   1
   6  -4  13 978.417 185.926   2
   6  -4  13 1140.54 125.557   1
  -6   4 -13 1025.58 132.184   5
   6   4  13 938.470 116.866   6
   6  -4  14 466.113 132.598   2
   6  -4  14 417.840 80.5204   1
   6   4  14 387.175 76.4388   6
  -6   4 -14 386.594 86.2503   5
   6  -4  15 188.911 75.6335   2
   6  -4  15 384.828 79.2512   1
   6   4  15 270.874 62.7555   6
  -6   4 -15 410.087 84.8385   5
   6  -4  16 38.6526 31.5148   1
   6  -4  16 79.9782 56.0779   2
  -6   4 -16-18.0284 35.9490   5
   6  -4  17 35.1551 41.7947   1
  -6   4 -17 6.83181 23.5850   5
   6  -4  18 158.982 68.2740   1
   6  -4  18 26.4244 37.0817   2
  -6   4 -18 83.4123 41.1461   5
   6  -4  19-5.93592 34.7663   1
   6  -4  19 30.3268 60.7966   2
  -6   4 -19 12.0462 29.3863   5
   6  -4  20 4.06698 42.2745   2
   6  -4  20-11.7561 26.1853   1
  -6   4 -20 6.53437 19.7478   6
  -6   4 -20 38.2886 32.2782   5
   6  -4  21 74.1285 48.7609   1
  -6   4 -21 49.1507 40.8859   6
  -6   4 -21-30.2697 43.9184   5
  -6   4 -22-23.0408 41.4316   6
  -6   4 -23 39.5156 42.0957   6
  -6  -5  22 33.1401 64.2597   4
  -6   5  21 59.6162 65.0808   1
  -6  -5  21 65.4099 53.7284   4
  -6  -5  20-1.51481 48.2433   1
  -6  -5  20 41.6150 45.5342   4
  -6  -5  19 34.0601 48.5217   1
  -6   5  19-66.9205 62.3693   1
   6   5 -19 2.35801 38.4696   5
  -6  -5  19-31.9067 34.7183   4
  -6  -5  18-4.68021 44.2844   1
  -6   5  18 104.410 63.8415   1
   6   5 -18-29.8995 37.4221   5
  -6  -5  18 9.62299 25.1877   4
  -6   5  17 563.853 127.721   1
  -6  -5  17 462.223 128.549   1
   6   5 -17 322.705 96.8439   5
  -6  -5  17 377.390 100.955   4
  -6   5  16 362.050 102.049   1
  -6  -5  16 292.751 101.557   1
  -6  -5  16 284.958 91.8990   4
   6   5 -16 426.464 104.360   5
  -6   5  15 195.687 73.8265   1
  -6  -5  15 93.9266 72.9694   1
   6   5 -15 198.911 71.0222   5
  -6  -5  15 191.881 77.8270   4
  -6   5  14 260.410 81.9503   1
  -6  -5  14 245.163 87.8937   1
   6   5 -14 139.925 60.8664   5
  -6   5  13 18.2244 30.4868   1
  -6  -5  13-0.67065 26.5660   1
   6   5 -13 2.69512 21.8165   5
  -6   5  12 201.740 69.9007   1
  -6  -5  12 327.617 102.857   1
   6   5 -12 303.727 92.8221   5
  -6  -5  11 2044.93 228.540   1
  -6   5  11 2533.54 243.792   1
   6   5 -11 2161.52 218.660   5
   6   5 -11 2986.24 133.923   3
  -6  -5  10 1314.61 193.572   1
  -6   5  10 1643.15 192.313   1
   6   5 -10 1612.84 187.562   5
   6   5 -10 1666.80 106.797   3
  -6   5  10 1483.06 170.636   2
  -6   5   9 42.3296 34.2881   1
  -6   5   9 24.1794 16.6816   2
  -6  -5   9 20.3607 22.7815   1
   6   5  -9 42.5021 21.9465   5
   6  -5  -9 51.8127 18.1774   4
   6   5  -9 64.8736 26.7512   3
  -6  -5   8 4260.09 327.910   1
  -6   5   8 3599.98 267.394   1
   6   5  -8 3563.64 273.252   5
   6   5  -8 3736.96 182.562   3
  -6   5   8 3569.82 267.487   2
   6  -5  -8 3571.66 162.872   4
  -6   5   7 2799.71 220.488   1
  -6   5   7 2573.66 224.762   2
  -6  -5   7 3288.21 278.649   1
   6   5  -7 3444.65 267.251   5
   6  -5  -7 2768.53 152.669   4
  -6   5   6 99.8018 39.1937   1
  -6   5   6 85.4163 44.1979   2
  -6  -5   6 105.912 54.3737   1
   6   5  -6 126.849 55.7326   5
   6  -5  -6 113.256 31.7066   4
  -6   5   5 5.51453 16.4384   1
  -6   5   5 31.2674 31.4702   2
   6   5  -5 53.2258 49.0951   1
  -6  -5   5 51.8675 48.6394   1
   6   5  -5 0.16134 25.1208   5
   6  -5  -5 14.4465 15.4106   4
  -6   5   4 262.248 76.7855   2
  -6   5   4 331.607 63.3324   1
   6   5  -4 400.257 86.4991   1
  -6  -5   4 456.571 99.1888   1
   6   5  -4 371.625 92.6531   5
   6  -5  -4 272.736 52.1758   4
  -6   5   3 1305.12 163.207   2
  -6   5   3 1243.24 116.655   1
  -6  -5   3 1288.80 170.982   1
   6   5  -3 1348.05 163.941   5
   6   5  -3 1554.28 171.965   1
  -6  -5   2-39.3094 43.1772   1
  -6   5   2 62.3182 41.9254   2
   6   5  -2 9.71897 18.7906   5
   6   5  -2 11.8064 31.9115   1
  -6   5   2-16.5213 23.3382   1
  -6  -5   1 113.741 51.5407   1
  -6   5   1 83.5227 28.5357   1
   6   5  -1 6.13978 30.0744   1
   6   5  -1 96.7437 52.6142   5
  -6  -5   0 509.039 108.250   1
  -6   5   0 487.527 50.5299   1
   6   5   0 644.285 116.614   1
   6   5   0 429.728 94.4847   5
   6  -5   0 541.551 86.0210   4
  -6   5   0 503.735 88.7954   3
   6  -5   1 27.6184 30.8062   2
  -6  -5  -1 39.1789 20.5711   1
  -6   5  -1 43.4242 13.8847   1
   6   5   1 113.440 53.9389   1
   6   5   1 2.96844 34.8980   5
  -6   5  -1 55.9181 32.6285   3
   6  -5   1 53.2748 38.5618   4
   6   5   2 783.219 130.636   1
  -6   5  -2 617.223 46.8210   1
  -6  -5  -2 608.178 115.617   1
   6  -5   2 631.800 122.415   2
   6  -5   2 629.045 52.2340   1
   6  -5   2 663.168 98.7706   4
  -6   5  -2 642.294 90.4189   3
  -6  -5  -3 569.154 113.232   1
   6  -5   3 680.655 132.495   2
   6  -5   3 744.591 56.3917   1
  -6   5  -3 501.070 45.4322   1
   6   5   3 802.081 144.507   1
  -6   5  -3 606.746 108.022   5
   6  -5   3 742.256 107.921   4
  -6   5  -3 725.347 95.6776   3
  -6  -5  -4 2140.67 230.100   1
   6  -5   4 2143.87 107.790   1
   6  -5   4 2026.15 228.958   2
  -6   5  -4 2186.94 98.9208   1
  -6   5  -4 2548.97 227.611   5
   6  -5   4 2378.59 197.560   4
  -6   5  -4 2333.22 166.943   3
   6  -5   5 1243.69 184.790   2
   6  -5   5 1331.40 88.3688   1
  -6  -5  -5 1270.03 177.445   1
  -6   5  -5 1276.09 78.1546   1
  -6   5  -5 1420.56 170.525   5
   6  -5   5 1239.95 145.084   4
  -6   5  -5 1517.91 129.394   3
  -6  -5  -6 486.275 106.437   1
   6  -5   6 385.545 103.769   2
   6  -5   6 349.754 48.2714   1
  -6   5  -6 493.019 98.7166   5
  -6   5  -6 453.333 66.8541   3
   6  -5   6 436.904 92.1929   4
  -6  -5  -7 626.253 128.832   1
   6  -5   7 702.181 148.096   2
   6  -5   7 439.092 58.0225   1
  -6   5  -7 619.749 108.310   5
   6  -5   7 578.095 105.068   4
  -6   5  -7 504.073 67.5429   3
   6  -5   8 82.7042 59.0944   2
  -6  -5  -8 58.1085 33.3321   1
   6  -5   8 51.0444 22.9828   1
  -6   5  -8 36.0956 32.4483   5
   6  -5   8 67.2173 35.9463   4
  -6   5  -8 54.1670 25.3777   3
  -6  -5  -9 883.588 153.299   1
   6  -5   9 584.075 134.355   2
   6  -5   9 717.594 82.8590   1
  -6   5  -9 680.638 116.376   5
  -6  -5 -10 966.682 159.611   1
   6  -5  10 748.871 90.4458   1
   6  -5  10 800.448 159.324   2
  -6   5 -10 676.185 117.139   5
  -6  -5 -11 46.2604 45.6661   1
   6  -5  11 74.0355 59.4793   2
  -6   5 -11 42.1525 24.5557   5
   6  -5  11 39.4678 33.1439   1
  -6  -5 -12 626.256 135.348   1
   6  -5  12 519.449 142.562   2
  -6   5 -12 411.875 88.7070   5
   6   5  12 399.547 79.6223   6
   6  -5  12 393.696 70.6112   1
   6  -5  13 292.052 125.297   2
  -6   5 -13 237.628 74.2503   5
   6   5  13 138.088 50.8071   6
   6  -5  13 75.7127 30.9669   1
   6  -5  14 0.68138 30.8016   2
   6  -5  14 48.7876 32.7003   1
  -6   5 -14 15.1734 29.0878   5
   6  -5  15 151.821 48.9763   1
   6  -5  15 155.189 82.9153   2
  -6   5 -15 223.600 74.0658   5
   6  -5  16 28.3247 37.8407   1
   6  -5  16-101.975 92.1355   2
  -6   5 -16-24.9931 36.1072   5
   6  -5  17 69.7356 49.7213   1
   6  -5  17 42.3254 56.0940   2
  -6   5 -17 78.2145 47.8137   5
   6  -5  18 16.2925 31.2465   1
   6  -5  18 24.1534 45.4773   2
  -6   5 -18 22.0986 40.9150   5
   6  -5  19 33.7589 48.0566   2
  -6   5 -19 38.8041 24.0946   5
  -6   5 -20 444.530 112.041   5
  -6   5 -21-23.0540 33.5256   5
  -6   6  20 306.779 107.279   1
  -6   6  19 274.536 100.798   1
  -6  -6  19 344.603 113.686   1
  -6  -6  19 248.193 95.0881   4
  -6   6  18 38.6229 42.7905   1
  -6  -6  18-6.29468 38.9325   4
  -6   6  17 247.925 95.5260   1
  -6  -6  17 247.416 109.326   1
   6   6 -17 144.866 69.1770   5
  -6  -6  17 153.318 63.2775   4
  -6  -6  16 62.0825 46.2218   1
  -6   6  16 53.9596 46.0774   1
   6   6 -16 67.2015 63.3703   5
  -6  -6  16 31.5431 50.0174   4
  -6   6  15 326.805 101.735   1
  -6  -6  15 185.984 82.3049   1
   6   6 -15 141.480 65.8499   5
  -6  -6  15 175.391 73.4122   4
   6   6 -14-39.7170 46.8727   5
  -6  -6  14 6.83820 30.0471   1
   6   6 -13 7.48365 21.6139   5
  -6  -6  13 13.2909 25.0381   1
  -6   6  13 18.4056 27.4398   1
  -6   6  12 17.0801 35.0786   2
  -6  -6  12 50.3307 39.1636   1
   6   6 -12 89.6437 38.7523   5
  -6   6  11 60.3390 23.2065   2
  -6  -6  11 55.9532 38.7075   1
   6   6 -11 78.2023 27.6735   5
   6  -6 -11 31.3557 15.2875   4
   6   6 -11 53.5692 23.0992   3
  -6   6  10 381.375 87.6793   2
  -6  -6  10 389.612 113.357   1
   6   6 -10 334.867 93.3381   5
   6  -6 -10 368.603 51.9890   4
   6   6 -10 337.747 47.5905   3
  -6   6   9 49.5574 51.2064   1
  -6   6   9 27.3952 25.1012   2
  -6  -6   9 33.1881 54.9929   1
   6   6  -9 59.5172 39.5018   5
   6   6  -9 56.4102 22.5645   3
   6  -6  -9 40.8870 21.7936   4
  -6   6   8 24.2128 34.7411   2
  -6   6   8 27.1102 33.3357   1
  -6  -6   8 15.3734 37.0801   1
   6   6  -8-8.24821 27.5435   5
   6  -6  -8 5.57369 9.66871   4
  -6   6   7 20.6047 31.5940   2
  -6   6   7 19.5554 29.9491   1
  -6  -6   7 2.65863 25.6699   1
   6   6  -7-42.6200 38.0492   5
   6  -6  -7 19.2810 13.6536   4
  -6   6   6 51.9606 35.4025   1
  -6   6   6-22.2525 29.2530   2
   6   6  -6 81.3433 44.0297   5
  -6  -6   6 36.8729 45.8867   1
  -6   6   5 703.951 107.875   1
  -6   6   5 544.386 112.058   2
   6   6  -5 521.850 117.855   5
  -6  -6   5 632.441 131.234   1
  -6   6   4 2084.07 174.950   1
  -6  -6   4 2214.64 243.003   1
   6   6  -4 2401.62 245.839   5
  -6   6   3 829.751 103.856   1
  -6  -6   3 746.783 134.895   1
   6   6  -3 976.831 153.661   5
   6  -6  -3 754.363 103.727   4
  -6  -6   2 70.4025 48.7681   1
  -6   6   2 35.6236 29.8469   1
   6   6  -2 118.472 61.4899   5
   6  -6  -2 15.5698 19.3878   4
  -6  -6   1 503.217 118.226   1
  -6   6   1 425.667 62.5504   1
   6   6  -1 505.428 108.564   5
   6  -6  -1 468.644 85.9519   4
  -6  -6   0 1169.51 175.893   1
  -6   6   0 1040.06 88.5249   1
   6   6   0 1279.01 181.637   5
   6  -6   0 1391.90 151.364   4
   6  -6   1 87.9495 50.3225   2
  -6  -6  -1 29.2376 27.4618   1
   6  -6   1 55.6011 17.5636   1
  -6   6  -1 56.9215 22.0833   1
   6   6   1 142.551 67.8828   5
   6  -6   1 53.1143 38.0816   4
  -6   6  -1 15.3030 18.1200   3
  -6  -6  -2 642.296 131.033   1
   6  -6   2 643.822 129.036   2
   6  -6   2 574.670 64.2953   1
  -6   6  -2 509.495 53.2436   1
   6   6   2 558.507 116.000   5
  -6   6  -2 616.880 131.342   5
   6  -6   2 530.111 102.320   4
  -6   6  -2 522.324 95.1248   3
  -6  -6  -3 994.477 168.853   1
   6  -6   3 1059.37 169.337   2
  -6  -6  -3 855.852 74.8446   2
   6  -6   3 1067.31 86.4602   1
  -6   6  -3 909.165 69.9807   1
  -6   6  -3 1092.96 164.913   5
  -6   6  -3 864.858 114.212   3
   6  -6   3 999.935 138.695   4
   6  -6   4 94.5457 56.8638   2
   6  -6   4 64.5591 22.2350   1
  -6  -6  -4 21.8114 36.1844   1
  -6   6  -4 41.3932 16.0914   1
  -6   6  -4 102.991 56.9804   5
   6  -6   4 94.7769 50.4786   4
  -6   6  -4 37.4892 20.8858   3
   6  -6   5 466.799 58.3406   1
   6  -6   5 385.156 106.040   2
  -6  -6  -5 253.096 80.7841   1
  -6   6  -5 317.520 42.6293   1
  -6   6  -5 485.641 109.308   5
   6  -6   5 266.409 69.5662   4
  -6   6  -5 296.255 64.6226   3
   6  -6   6 655.414 73.9342   1
  -6  -6  -6 681.317 140.131   1
   6  -6   6 717.668 156.947   2
  -6   6  -6 553.474 59.8419   1
  -6   6  -6 633.007 122.986   5
   6  -6   6 684.579 120.426   4
  -6   6  -6 561.886 81.7954   3
   6  -6   7 319.237 59.1702   1
  -6  -6  -7 272.974 86.4450   1
   6  -6   7 418.974 118.871   2
  -6   6  -7 268.713 43.3627   1
  -6   6  -7 314.745 88.6547   5
   6  -6   7 334.557 91.2264   4
  -6   6  -7 367.484 62.3573   3
  -6  -6  -8 137.776 66.1988   1
   6  -6   8 171.477 39.2981   1
   6  -6   8 162.502 68.7922   2
  -6   6  -8 186.214 72.7740   5
   6  -6   8 180.338 64.3379   4
  -6   6  -8 156.869 42.3213   3
  -6  -6  -9 45.6191 43.3605   1
   6  -6   9 13.4459 50.0614   2
   6  -6   9 20.9697 15.0517   1
  -6   6  -9 15.4204 23.3655   5
   6  -6   9 5.69741 20.4707   4
  -6   6  -9 5.44775 15.0601   3
   6  -6  10 1151.09 209.700   2
   6  -6  10 1043.16 116.378   1
  -6  -6 -10 1235.81 195.631   1
  -6   6 -10 1315.69 175.767   5
   6  -6  10 1236.80 175.533   4
  -6  -6 -11 9.01314 29.7198   1
   6  -6  11 10.4851 42.4664   2
  -6   6 -11 8.72112 26.5643   5
   6  -6  11 8.56208 26.0145   1
  -6  -6 -12 807.376 158.995   1
   6  -6  12 677.283 99.9875   1
   6  -6  12 929.281 195.675   2
  -6   6 -12 872.022 142.490   5
   6  -6  13-73.2638 74.6377   2
  -6  -6 -13 80.4194 54.2170   1
  -6   6 -13 38.9452 25.7104   5
   6  -6  13-38.3717 31.8412   1
   6  -6  14-59.0081 33.5321   2
  -6   6 -14 56.1972 40.6413   5
   6  -6  14 3.54122 17.5499   1
   6  -6  15 9.02673 44.5270   2
  -6   6 -15 90.3555 52.6009   5
   6  -6  16-16.0402 56.6871   2
  -6   6 -16 2.35716 36.0660   5
   6  -6  17 165.533 99.6542   2
  -6   6 -17 104.928 69.3575   5
  -6   6 -18 56.4373 43.8192   5
  -6   6 -19 164.890 73.2523   5
  -6   6 -20 205.926 92.1181   5
  -6   7  18-25.1600 32.8396   1
  -6  -7  17 0.33497 48.1320   1
  -6   7  17-84.4421 38.5915   1
  -6   7  16 0.27411 45.2238   1
  -6  -7  16 7.36342 37.6773   4
  -6  -7  15-69.1079 50.9026   1
  -6   7  15 39.7751 46.6892   1
   6   7 -15-17.8283 29.5837   5
  -6  -7  15-98.8667 62.6970   4
  -6   7  14 44.5537 44.7443   1
  -6  -7  14 23.9258 36.2243   1
   6   7 -14 48.6159 60.8440   5
  -6  -7  14-71.8149 47.8836   4
  -6  -7  13 838.607 175.419   1
   6   7 -13 694.509 148.746   5
  -6  -7  12 146.789 99.1759   1
   6   7 -12 237.420 85.6702   5
  -6  -7  11 304.252 100.395   1
   6   7 -11 483.307 120.569   5
  -6  -7  10-39.9376 65.0910   1
   6   7 -10-44.0359 47.6499   5
  -6  -7   9 253.932 110.486   1
   6   7  -9 494.454 118.892   5
  -6  -7   8 209.713 77.6107   1
   6   7  -8 108.100 58.6771   5
  -6   7   7 1028.30 152.646   1
  -6  -7   7 960.303 176.514   1
   6   7  -7 1211.16 188.377   5
   6  -7  -7 1075.01 122.391   4
  -6  -7   6 177.801 81.3166   1
  -6   7   6-58.6959 44.4364   1
   6   7  -6 91.6138 56.0937   5
   6  -7  -6 38.2500 22.6346   4
  -6  -7   5 542.076 122.777   1
  -6   7   5 539.926 99.6728   1
   6   7  -5 656.414 141.499   5
   6  -7  -5 597.684 97.4379   4
  -6  -7   4-6.80793 42.8622   1
  -6   7   4-18.6134 16.9865   1
   6   7  -4 30.0023 36.9444   5
   6  -7  -4 22.5530 15.8718   4
  -6  -7   3 43.7420 40.7592   1
  -6   7   3 9.79483 14.7431   1
   6   7  -3 92.7255 63.7654   5
   6  -7  -3 42.9540 18.5401   4
  -6  -7   2 68.1093 64.4046   1
  -6   7   2 15.5982 15.2357   1
   6   7  -2 31.5203 25.8885   5
   6  -7  -2-16.8860 28.1626   4
  -6  -7   1 63.7419 43.8372   1
  -6   7   1 79.4352 36.0824   1
   6   7  -1 131.633 64.9607   5
   6  -7  -1 40.9185 35.3555   4
  -6  -7   0-4.90315 29.2399   1
  -6   7   0 36.3115 21.0531   1
   6   7   0 1.76232 53.4273   5
   6  -7   0 7.05873 21.4958   4
  -6  -7  -1 65.5509 62.3849   1
   6  -7   1-3.33167 13.1743   1
  -6   7  -1 16.1611 15.7976   1
  -6   7  -1-35.5322 46.3421   5
   6   7   1 6.95052 40.3454   5
   6  -7   1-56.5841 44.1001   4
   6  -7   2 39.1762 21.5607   1
  -6  -7  -2-65.9367 63.2570   1
   6  -7   2 42.2286 43.3363   2
  -6  -7  -2 37.2083 21.9735   2
  -6   7  -2-11.9692 14.9115   1
   6   7   2 38.7670 54.7442   5
  -6   7  -2 44.2629 45.7518   5
   6  -7   2 0.17260 30.6279   4
   6  -7   3 674.191 142.703   2
   6  -7   3 743.828 80.7089   1
  -6  -7  -3 579.855 129.042   1
   6   7   3 774.687 159.709   5
  -6   7  -3 544.032 125.750   5
   6  -7   3 685.821 120.929   4
  -6  -7  -3 466.863 56.4787   2
  -6   7  -3 587.060 105.687   3
   6  -7   4 72.8626 27.6213   1
  -6  -7  -4-4.38633 36.2512   1
   6  -7   4 79.3796 52.0909   2
  -6   7  -4 161.559 79.5428   5
  -6   7  -4 84.9578 40.6951   3
   6  -7   4 109.407 53.8285   4
   6  -7   5 116.220 78.4634   2
  -6  -7  -5 257.869 89.9582   1
   6  -7   5 122.055 33.4142   1
  -6   7  -5 176.587 77.0359   5
   6  -7   5 137.897 57.4519   4
  -6   7  -5 152.451 50.1817   3
   6  -7   6 61.9358 48.7503   2
  -6  -7  -6-38.4357 34.1677   1
   6  -7   6 38.8562 19.1043   1
  -6   7  -6 69.9706 45.7331   5
   6  -7   6 87.6781 54.0013   4
  -6  -7  -7 1011.08 173.447   1
   6  -7   7 894.422 96.4310   1
   6  -7   7 1108.22 198.526   2
  -6   7  -7 1148.83 185.473   5
   6  -7   7 906.250 149.452   4
  -6  -7  -8 203.784 87.2845   1
   6  -7   8 105.773 66.0810   2
   6  -7   8 113.693 35.0235   1
  -6   7  -8 146.870 67.5077   5
   6  -7   8 143.674 65.5711   4
  -6  -7  -9 916.856 169.659   1
   6  -7   9 1157.96 214.005   2
  -6   7  -9 882.492 158.121   5
   6  -7   9 912.215 156.273   4
  -6  -7 -10-84.1049 55.6549   1
   6  -7  10-46.0295 42.1215   2
  -6   7 -10 1.61744 34.8464   5
   6  -7  10 23.2427 51.5997   4
  -6  -7 -11 80.8703 58.7988   1
   6  -7  11-7.31811 59.6149   2
  -6   7 -11 36.1058 44.2585   5
   6  -7  11 5.04230 23.3962   4
  -6  -7 -12 36.7078 35.7655   1
   6  -7  12-51.4630 70.4921   2
  -6   7 -12-38.8836 43.6458   5
   6  -7  13 229.425 112.892   2
  -6  -7 -13 171.772 83.6563   1
  -6   7 -13 257.700 87.6891   5
   6  -7  14-27.7348 65.1301   2
  -6   7 -14-35.9996 48.2906   5
  -6   7 -15 239.169 86.2512   5
  -6   7 -16 86.8648 45.1279   5
  -6   7 -17 145.606 71.4916   5
  -6   8  16 77.5184 69.7015   1
  -6   8  15 38.8737 31.1100   1
  -6  -8  15-28.6963 62.2507   1
  -6  -8  14 21.4424 52.8661   1
  -6   8  14-24.9688 67.4791   1
  -6  -8  13-41.5929 50.7829   1
   6   8 -12 110.328 67.9359   5
  -6  -8  12-21.4377 29.3328   1
   6   8 -11-58.1026 51.8007   5
  -6  -8  11 72.7561 69.7560   1
   6   8 -10 14.4445 51.0823   5
  -6  -8  10 0.30924 60.1475   1
   6   8  -9-95.6537 61.0215   5
  -6  -8   9-59.1136 53.5388   1
  -6  -8   8 30.2159 54.4613   1
   6   8  -8 147.741 74.9620   5
  -6  -8   7 43.5895 24.1680   1
   6   8  -7 90.9943 59.6676   5
   6  -8  -7 16.7570 31.4562   4
  -6  -8   6 17.7570 54.0849   1
   6   8  -6-36.1110 26.5730   5
   6  -8  -6-24.2750 25.6582   4
  -6  -8   5 45.1334 63.2629   1
   6   8  -5 13.8459 30.7328   5
   6  -8  -5 6.85564 24.4599   4
  -6  -8   4-7.50625 27.8959   1
   6   8  -4 51.4301 28.6297   5
   6  -8  -4-22.8452 26.6714   4
  -6  -8   3 751.832 161.633   1
   6   8  -3 575.272 140.909   5
   6  -8  -3 453.569 93.8411   4
  -6  -8   2 68.9915 63.9337   1
   6   8  -2 19.4634 58.5748   5
   6  -8  -2-12.1408 23.0808   4
  -6  -8   1 288.240 94.5362   1
   6   8  -1 401.113 124.939   5
   6  -8  -1 313.958 81.5144   4
  -6   8   0-27.8547 53.6845   5
   6   8   0 56.3509 59.7259   5
   6  -8   0-10.7124 24.2663   4
  -6  -8  -1-62.4373 57.3083   1
  -6   8  -1-44.7763 49.1937   5
   6   8   1 84.2321 36.3532   5
   6  -8   1 57.6459 46.8232   4
  -6  -8  -2 308.691 101.187   1
   6   8   2 443.479 132.563   5
  -6   8  -2 374.304 111.730   5
   6  -8   2 296.494 84.8233   4
   6  -8   3 245.861 92.5569   2
  -6  -8  -3 466.686 129.983   1
   6   8   3 394.454 124.296   5
  -6   8  -3 334.745 106.898   5
   6  -8   3 444.736 106.616   4
   6  -8   4 151.054 78.1896   2
  -6  -8  -4 262.255 98.2249   1
   6   8   4 156.053 82.3852   5
  -6   8  -4 195.032 91.6291   5
   6  -8   4 141.216 61.0901   4
   6  -8   5 137.349 74.3489   2
  -6  -8  -5 166.018 85.3103   1
  -6   8  -5 60.2827 38.8066   5
   6  -8   5 104.698 54.8104   4
  -6  -8  -6 36.6434 38.6186   1
   6  -8   6 76.2257 72.3332   2
  -6   8  -6 8.00757 23.6265   5
   6  -8   6-4.29183 35.7156   4
   6  -8   7 234.404 113.760   2
  -6  -8  -7 201.436 91.0720   1
  -6   8  -7 197.368 86.3344   5
   6  -8   7 295.271 94.7754   4
  -6  -8  -8 240.979 104.473   1
   6  -8   8 253.783 102.669   2
  -6   8  -8 59.0299 53.2773   5
   6  -8   8 160.072 73.6648   4
  -6  -8  -9 48.2992 49.4213   1
   6  -8   9 13.8904 95.2025   2
  -6   8  -9 151.545 88.1345   5
   6  -8   9 182.337 74.4783   4
  -6  -8 -10 145.606 85.7555   1
   6  -8  10 69.8904 81.6245   2
  -6   8 -10 38.8827 60.3350   5
   6  -8  10-29.1323 47.5100   4
  -6  -8 -11 13.1425 35.2817   1
   6  -8  11-2.85770 49.6131   2
  -6   8 -11-31.6922 39.0354   5
   6  -8  11 64.5892 48.6367   4
  -6  -8 -12-78.6288 62.0144   1
   6  -8  12 67.0869 94.6508   2
  -6   8 -12 29.2683 38.9623   5
  -6   8 -13 28.0453 47.0054   5
  -6   8 -14 152.572 75.8865   5
  -6  -9  12 48.6174 76.5611   1
  -6  -9  11 24.9606 43.8947   1
  -6  -9  10 249.282 109.054   1
  -6  -9   9 86.8688 85.6646   1
  -6  -9   8 222.232 116.981   1
  -6  -9   7 70.2768 42.7527   1
  -6  -9   6-59.7114 34.2204   1
   6   9  -6 16.0785 46.1629   5
  -6  -9   5 56.7508 61.7819   1
   6   9  -5 107.369 82.3677   5
   6  -9  -5-6.51805 19.2491   4
  -6  -9   4 38.5182 71.4332   1
   6   9  -4 70.7254 69.1867   5
   6  -9  -4 15.3001 28.4201   4
  -6  -9   3 8.79076 28.2446   1
   6   9  -3-71.2277 58.9027   5
   6  -9  -3 28.0620 44.1178   4
  -6  -9   2 216.572 91.4578   1
   6   9  -2 261.705 115.702   5
   6  -9  -2 166.401 61.8676   4
  -6  -9   1 28.5166 38.4121   1
  -6   9   1 160.618 104.395   5
   6   9  -1-3.06155 38.7826   5
   6  -9  -1 25.7300 65.9607   4
  -6  -9   0-25.6910 54.5548   1
  -6   9   0 29.8824 28.7076   5
   6   9   0 86.6855 85.2993   5
   6  -9   0 77.1631 58.2884   4
  -6  -9  -1-130.092 74.0794   1
   6   9   1-1.74906 45.6675   5
  -6   9  -1-39.2579 51.5852   5
   6  -9   1-16.2341 41.7347   4
  -6  -9  -2 22.4223 32.8743   1
   6   9   2-34.4172 70.1390   5
  -6   9  -2-24.3385 38.0142   5
   6  -9   2-38.8487 56.0962   4
  -6  -9  -3 92.1109 68.3777   1
   6   9   3-57.9102 55.6585   5
  -6   9  -3-8.34387 47.2048   5
   6  -9   3 77.4448 56.7536   4
   6  -9   4 0.97427 34.6366   2
  -6  -9  -4 124.150 82.9067   1
   6   9   4 21.3331 34.6175   5
  -6   9  -4 133.414 69.5376   5
   6  -9   4 21.5040 27.5195   4
   6  -9   5 43.2417 35.3405   2
  -6  -9  -5 34.4827 39.3863   1
   6   9   5 1.90570 32.5406   5
   6  -9   5 95.0998 66.2552   4
  -6  -9  -6 162.571 94.6545   1
   6  -9   6 126.747 78.9514   2
   6   9   6-57.9846 60.1955   5
  -6   9  -6 18.9076 37.6335   5
   6  -9   6 117.566 59.8683   4
  -6  -9  -7 1.66681 56.0801   1
   6  -9   7 0.37364 49.5078   2
  -6   9  -7-41.2247 27.5330   5
   6  -9   7 80.6660 45.2524   4
  -6  -9  -8-94.9817 75.1507   1
   6  -9   8 8.20924 44.8488   2
  -6   9  -8-4.14257 28.3025   5
   6  -9   9 43.8285 89.2895   2
  -6 -10   6 53.4343 76.4405   1
  -6 -10   5 20.1247 43.7126   1
  -6 -10   4-170.812 89.5000   1
  -6 -10   3-28.6022 46.8349   1
  -6 -10   2-41.5197 62.3813   1
   6 -10  -2 8.32811 39.2400   4
  -6 -10   1 134.478 79.1847   1
   6 -10  -1 35.9438 29.5797   4
  -6 -10   0 34.1777 49.6195   1
   6 -10   0 122.900 73.3439   4
  -6 -10  -1-51.6206 52.3679   1
   6 -10   1 3.27133 36.0707   4
   6 -10   2 123.664 84.0352   4
   6 -10   3 0.26535 36.0719   4
  -7   0  23 170.325 89.4011   1
  -7   0  22-35.0382 32.2027   1
  -7   0  21 65.8234 47.0568   1
  -7   0  20 35.7663 38.5965   1
  -7   0  19-112.858 62.4343   1
  -7   0  19 23.8546 38.6947   3
  -7   0  18-48.6698 44.3600   1
  -7   0  18-3.52977 13.6618   3
  -7   0  17 28.6461 30.2962   1
  -7   0  17 58.9996 35.3724   3
  -7   0  16 35.9250 38.1719   1
  -7   0  16-15.7428 23.6652   3
  -7   0  15 206.747 68.7903   1
  -7   0  15 164.745 45.7922   3
  -7   0  14 492.154 110.741   1
  -7   0  14 274.550 65.3601   3
  -7   0  14 462.487 63.0701   4
  -7   0  13 4408.30 301.644   1
   7   0 -13 3726.55 285.004   1
  -7   0  13 4452.72 282.959   5
  -7   0  13 4340.04 189.697   4
  -7   0  13 3899.07 229.545   3
  -7   0  12-23.6582 27.3272   1
   7   0 -12 12.8957 21.3868   1
  -7   0  12-0.51058 14.0854   5
  -7   0  12-2.91655 16.4662   3
  -7   0  12-3.81242 14.2013   4
   7   0 -11-5.10095 15.1676   1
  -7   0  11 17.2470 20.1036   1
  -7   0  11-21.1578 22.1073   4
  -7   0  11 5.65924 13.8642   3
   7   0 -10 12.5342 22.6788   1
  -7   0  10-7.47494 25.2977   1
  -7   0  10 20.2564 24.8299   5
  -7   0  10-4.89039 19.0284   3
   7   0  -9 11.8591 19.3234   1
  -7   0   9 10.1574 29.3976   1
  -7   0   9-4.30595 14.1830   3
  -7   0   9 9.29403 10.8285   5
  -7   0   8 17.1916 15.5566   1
  -7   0   8 32.1485 17.9748   5
  -7   0   8-2.17941 13.6058   3
   7   0  -7 23590.8 674.226   1
  -7   0   7 25100.0 671.124   1
  -7   0   7 25718.5 651.790   5
  -7   0   7 23836.6 632.573   3
   7   0  -6 19.0042 21.2530   1
  -7   0   6 8.27769 21.0232   1
  -7   0   6 38.7832 30.0393   5
  -7   0   6 10.8434 17.9494   3
   7   0  -6-5.16376 14.9399   3
   7   0  -5 48592.7 1093.61   1
  -7   0   5 50855.1 1104.58   1
  -7   0   5 51656.0 1065.05   5
   7   0  -5 49487.4 1120.12   3
  -7   0   5 49600.6 1086.15   3
   7   0  -4 10.2254 15.6222   1
  -7   0   4 9.89239 20.3321   1
   7   0  -4 1.08381 9.02431   6
  -7   0   4-7.66349 13.4393   3
  -7   0   4 19.0930 20.0609   5
   7   0  -4 5.30276 13.1393   3
  -7   0   3 805.076 81.5115   1
   7   0  -3 712.508 74.2312   1
   7   0  -3 766.782 73.6203   6
  -7   0   3 751.493 64.3601   5
  -7   0   3 813.301 81.3037   3
   7   0  -2-6.67278 9.01549   1
  -7   0   2-20.6806 20.1422   1
   7   0  -2 7.98255 16.7428   6
  -7   0   2 25.2555 21.8758   3
  -7   0   2 0.48064 11.2822   5
  -7   0   1 1413.63 110.209   1
   7   0  -1 1586.21 105.031   1
   7   0  -1 1440.18 105.957   6
  -7   0   1 1469.07 72.1239   5
  -7   0   1 1416.46 107.353   3
  -7   0   0 629.594 81.9909   1
   7   0   0 345.028 59.2935   6
  -7   0   0 366.987 30.7596   5
   7   0   0 407.913 60.2567   1
  -7   0  -1 15889.6 440.500   1
   7   0   1 16304.1 449.063   6
  -7   0  -2-29.1421 31.5868   2
  -7   0  -2 7.80835 14.8400   1
   7   0   2 2.85313 11.3532   6
   7   0   2-9.52102 11.7610   1
  -7   0  -3 10019.7 348.118   1
  -7   0  -3 10222.8 391.032   2
   7   0   3 11022.7 359.599   1
   7   0   3 10464.6 353.834   6
  -7   0  -4-8.39033 14.6806   1
   7   0   4 21.1596 26.9513   1
  -7   0  -4 24.4929 29.3334   2
   7   0   4 16.2177 18.2373   6
   7   0   5 25859.7 683.532   1
  -7   0  -5 29136.8 750.781   2
  -7   0  -5 25828.1 665.881   1
   7   0   5 24133.2 506.600   5
   7   0   5 28310.1 688.989   6
  -7   0  -6-14.6234 26.1175   1
   7   0   6 0.32875 17.3660   2
   7   0   6-22.0597 23.3418   1
   7   0   6 11.9036 17.5546   6
   7   0   6 9.81002 9.90093   5
   7   0   7 2124.51 168.405   1
  -7   0  -7 2096.56 154.512   1
   7   0   7 1842.25 98.9726   5
   7   0   7 1765.11 160.827   2
   7   0   8-4.19040 21.8807   2
   7   0   8-12.0077 27.7518   1
   7   0   8 1.70879 8.27912   5
   7   0   9 2157.81 190.686   2
   7   0   9 2093.80 124.688   5
  -7   0  -9 2059.73 163.540   6
   7   0  10-34.4711 36.5046   2
  -7   0 -10-4.50213 18.5719   6
   7   0  10-4.76290 11.2367   5
   7   0  11 2401.10 222.690   1
   7   0  11 3063.93 246.443   2
  -7   0 -11 2963.80 201.809   6
   7   0  11 2958.47 171.535   5
   7   0  12-38.3946 31.9442   1
   7   0  12-7.51206 27.4169   2
  -7   0 -12 10.6429 14.8615   6
   7   0  12-1.29043 15.6934   5
   7   0  13 2355.83 230.192   2
   7   0  13 2316.32 225.774   1
  -7   0 -13 2497.25 194.328   6
   7   0  13 2139.17 160.625   5
   7   0  14 102.412 53.7431   1
   7   0  14 166.119 67.6043   2
   7   0  14 59.7520 38.1740   5
  -7   0 -14 118.953 45.6222   6
   7   0  15-36.4898 55.9378   2
   7   0  15 150.326 47.7628   5
  -7   0 -15 112.154 39.5758   6
  -7   0 -16 1.51954 24.2252   6
   7   0  16 7.94860 14.3317   5
   7   0  17-29.1635 60.0468   2
   7   0  17 42.1004 29.8486   5
  -7   0 -17 11.9704 29.0718   6
   7   0  17 6.05156 38.9196   1
   7   0  18-17.5863 27.5995   2
  -7   0 -18 1.95532 15.4251   6
   7   0  18-53.8134 43.7710   1
   7   0  19 4.04627 49.8362   1
   7   0  19-16.5376 44.5341   2
   7   0  20-24.4303 38.2392   1
   7   0  20 71.9249 62.2857   2
   7   0  21 327.723 118.089   1
   7   0  21 533.759 137.383   2
   7   0  22 16.3946 37.9827   1
   7   0  22-10.1560 49.9408   2
   7   0  23 76.9740 46.6822   1
   7   0  23 237.262 102.713   2
  -7   1  23 6.85276 32.6759   1
  -7  -1  23 9.56321 50.3814   1
  -7   1  22 90.8908 70.7187   1
  -7  -1  22 62.7908 55.1742   1
  -7   1  21 116.423 65.4141   1
  -7  -1  21 334.438 107.276   1
  -7   1  20 822.268 150.853   1
  -7  -1  20 1162.46 179.558   1
  -7   1  19 570.477 125.337   1
  -7  -1  19 597.219 127.310   1
  -7   1  18 497.885 110.810   1
  -7  -1  18 555.860 124.077   1
  -7  -1  18 495.018 75.1597   3
  -7  -1  17 4677.64 343.461   1
  -7   1  17 5264.22 363.089   1
  -7   1  17 4578.45 302.995   3
  -7  -1  17 4826.67 258.353   4
  -7  -1  17 4365.15 235.348   3
  -7   1  16-24.9214 43.4981   1
  -7  -1  16 36.7495 35.3705   1
  -7  -1  16 4.83713 14.2677   4
  -7   1  16-2.22968 20.8730   3
  -7  -1  16-3.51538 18.0320   3
  -7  -1  15 9190.42 467.300   1
  -7   1  15 8806.65 448.869   1
  -7   1  15 9551.06 433.352   3
  -7  -1  15 8338.87 331.451   3
  -7  -1  15 8592.40 354.092   4
  -7   1  14 345.834 84.3389   1
  -7  -1  14 391.734 91.0325   1
  -7  -1  14 394.447 63.6985   3
  -7   1  14 442.727 85.4292   3
  -7  -1  14 406.742 69.9396   4
  -7  -1  13 4422.68 298.539   1
  -7   1  13 5112.63 310.721   1
  -7   1  13 5962.40 316.189   3
  -7  -1  13 4046.53 214.205   3
  -7  -1  13 5303.39 260.416   4
  -7   1  12 932.652 124.941   1
  -7  -1  12 1061.40 139.991   1
   7   1 -12 1111.44 145.507   1
  -7   1  12 977.364 126.681   5
  -7  -1  12 1033.24 130.460   5
  -7   1  12 946.533 119.458   3
   7   1 -12 1050.48 132.276   5
  -7  -1  12 912.596 93.5641   3
  -7   1  11 1728.20 162.803   1
   7   1 -11 1697.78 174.833   1
  -7  -1  11 1614.35 163.656   1
   7   1 -11 1445.03 149.225   5
  -7   1  11 2041.77 179.392   5
  -7  -1  11 1688.56 160.036   5
  -7   1  11 1678.33 156.085   3
  -7  -1  11 1572.97 122.189   3
  -7   1  10 810.294 105.221   1
  -7  -1  10 1014.92 132.400   1
  -7   1  10 881.683 111.466   5
   7   1 -10 955.112 115.142   5
  -7  -1  10 757.301 103.315   5
  -7   1  10 769.981 100.029   3
  -7  -1  10 879.919 87.0683   3
  -7   1   9 478.825 97.1831   1
  -7  -1   9 714.760 104.610   1
  -7   1   9 914.374 108.134   5
   7  -1  -9 667.247 50.0748   6
  -7  -1   9 842.548 104.726   5
  -7  -1   9 884.343 86.1823   3
  -7   1   9 846.503 44.9196   4
  -7   1   9 942.749 109.443   3
  -7   1   8 4024.92 222.862   1
  -7  -1   8 3800.71 232.608   1
  -7   1   8 4036.90 228.413   5
   7  -1  -8 3928.38 141.947   6
  -7  -1   8 3752.39 217.386   5
  -7   1   8 4368.83 237.744   3
  -7  -1   8 4088.72 193.631   3
   7   1  -8 4006.70 214.256   3
  -7   1   7 73.7407 29.0667   1
  -7  -1   7 100.143 41.2726   1
   7  -1  -7 80.8786 34.0230   1
   7  -1  -7 104.527 22.6980   6
  -7  -1   7 70.8325 27.1862   5
  -7   1   7 105.298 35.3801   3
  -7  -1   7 92.9942 29.9907   3
  -7   1   7 58.3398 24.6141   5
   7   1  -7 92.4294 33.6991   3
   7  -1  -6 733.882 86.2278   1
  -7   1   6 397.690 72.3832   1
  -7  -1   6 502.351 81.1338   1
   7  -1  -6 642.937 58.0943   6
   7   1  -6 609.686 76.0639   5
  -7  -1   6 616.623 77.2665   5
  -7  -1   6 670.249 70.8427   3
  -7   1   6 737.828 90.0873   3
   7   1  -6 598.181 73.6367   3
  -7  -1   5 195.938 51.7488   1
   7  -1  -5 185.770 42.9982   1
  -7   1   5 176.295 41.0461   1
  -7  -1   5 192.679 41.9601   5
   7  -1  -5 182.002 30.8079   6
  -7   1   5 265.151 54.2633   3
   7   1  -5 173.046 38.9989   3
  -7  -1   5 232.168 42.7984   3
   7   1  -5 194.476 38.7959   5
   7  -1  -4 261.662 48.6841   1
   7   1  -4 369.445 59.7934   1
  -7   1   4 452.090 58.2221   1
  -7  -1   4 430.857 68.6597   1
  -7  -1   4 370.201 53.5872   5
   7  -1  -4 334.591 45.7955   6
   7   1  -4 347.246 51.3323   3
   7   1  -4 409.597 51.5751   5
  -7   1   4 481.099 71.8850   3
  -7  -1   3 2049.58 153.197   1
  -7   1   3 2293.32 122.354   1
   7   1  -3 2052.22 142.495   1
   7  -1  -3 2054.52 117.138   1
  -7  -1   3 1954.31 119.152   5
   7   1  -3 2077.86 114.006   5
  -7   1   3 2150.80 120.841   6
   7  -1  -3 1992.51 119.412   6
   7   1  -3 1840.95 124.507   3
  -7   1   3 2297.29 146.499   3
  -7   1   2 114.682 27.2352   1
   7   1  -2 124.510 35.5633   1
  -7  -1   2 164.840 47.1802   1
   7  -1  -2 106.483 22.2977   1
   7  -1  -2 193.038 38.4618   6
  -7   1   2 120.485 27.5900   6
  -7  -1   2 139.154 29.6326   5
  -7   1   2 126.188 32.7172   3
   7   1  -2 123.721 25.1710   5
   7   1  -2 122.871 35.4867   3
  -7   1   1 4358.55 168.330   1
  -7  -1   1 3572.71 213.790   1
   7  -1  -1 4499.73 161.626   1
   7   1  -1 4417.91 220.926   1
   7   1  -1 4569.52 156.655   5
  -7   1   1 4831.35 201.792   6
  -7  -1   1 4263.19 167.491   5
  -7   1   1 5078.31 221.803   3
   7   1   0 590.046 764.195   1
  -7   1   0 573.275 552.480   1
   7  -1   0 617.119 516.353   1
  -7  -1   0 642.813 849.030   1
   7   1   0 660.691 482.345   5
  -7   1   0 624.861 699.883   6
  -7  -1   0 608.035 539.617   5
  -7   1   0 597.190 712.598   3
   7   1   1 21957.2 598.389   1
  -7   1  -1 21484.9 480.719   1
  -7  -1  -1 20254.3 588.881   1
   7  -1   1 18556.3 449.652   1
   7   1   1 20828.0 432.175   5
  -7   1  -1 20832.9 538.315   3
  -7   1  -2 1274.22 85.0961   1
   7  -1   2 1180.48 80.8839   1
   7   1   2 1192.74 115.085   1
  -7  -1  -2 1382.68 128.129   1
   7   1   2 1329.05 112.231   6
  -7   1  -2 1266.09 69.1367   5
   7   1   2 1348.74 66.1535   5
  -7   1  -2 1260.50 103.063   3
   7  -1   2 1364.81 108.514   3
   7   1   3 416.781 70.0430   1
  -7  -1  -3 398.080 69.7602   1
  -7   1  -3 434.541 49.3382   1
  -7  -1  -3 455.545 64.7593   2
   7  -1   3 385.542 46.9545   1
  -7   1  -3 459.635 36.3015   5
   7   1   3 454.776 67.0046   6
   7  -1   3 456.719 61.3649   3
  -7   1  -4 163.762 32.7930   1
   7   1   4 136.541 47.3251   1
   7  -1   4 103.455 37.3603   2
   7  -1   4 165.141 34.0506   1
  -7  -1  -4 151.960 41.9415   2
[truncated: 487,328 more chars]
