# Supplementary material for: Synthesis and Characterization of Novel 2-(1,2,3-Triazol-4-yl)-4,5-dihydro-1H-pyrazol-1-yl)thiazoles and 2-(4,5-Dihydro-1H-pyrazol-1-yl)-4-(1H-1,2,3-triazol-4-yl)thiazoles
Source: Molecules. 2022 Dec 14;27(24):8904. doi: 10.3390/molecules27248904 (PMC9786072; doi:10.3390/molecules27248904)
Supplement: Supplementary file 1 [file molecules-27-08904-s001.zip › Supplementary Materials/21 Compound 9 bmk1919b.cif]

 
data_bmk1919b
 
_audit_creation_method            'SHELXL-2018/1'
_shelx_SHELXL_version_number      '2018/1'
_chemical_name_systematic         ?
_chemical_name_common             ?
_chemical_melting_point           ?
_chemical_formula_moiety          ?
_chemical_formula_sum
 'C29 H20 F2 N6 O S' 
_chemical_formula_weight          538.57

loop_
 _atom_type_symbol
 _atom_type_description
 _atom_type_scat_dispersion_real
 _atom_type_scat_dispersion_imag
 _atom_type_scat_source
 'C'  'C'   0.0033   0.0016
 'International Tables Vol C Tables 4.2.6.8 and 6.1.1.4'
 'H'  'H'   0.0000   0.0000
 'International Tables Vol C Tables 4.2.6.8 and 6.1.1.4'
 'N'  'N'   0.0061   0.0033
 'International Tables Vol C Tables 4.2.6.8 and 6.1.1.4'
 'O'  'O'   0.0106   0.0060
 'International Tables Vol C Tables 4.2.6.8 and 6.1.1.4'
 'S'  'S'   0.1246   0.1234
 'International Tables Vol C Tables 4.2.6.8 and 6.1.1.4'
 'F'  'F'   0.0171   0.0103
 'International Tables Vol C Tables 4.2.6.8 and 6.1.1.4'
 
_space_group_crystal_system       triclinic
_space_group_IT_number            2
_space_group_name_H-M_alt         'P -1'
_space_group_name_Hall            '-P 1'
 
_shelx_space_group_comment
;
The symmetry employed for this shelxl refinement is uniquely defined
by the following loop, which should always be used as a source of
symmetry information in preference to the above space-group names.
They are only intended as comments.
;
 
loop_
 _space_group_symop_operation_xyz
 'x, y, z'
 '-x, -y, -z'
 
_cell_length_a                    6.5793(4)
_cell_length_b                    13.1589(8)
_cell_length_c                    16.0368(12)
_cell_angle_alpha                 65.959(6)
_cell_angle_beta                  82.697(5)
_cell_angle_gamma                 87.701(5)
_cell_volume                      1257.58(15)
_cell_formula_units_Z             2
_cell_measurement_temperature     298(2)
_cell_measurement_reflns_used   3017
_cell_measurement_theta_min     3.4980
_cell_measurement_theta_max     28.8470
 
_exptl_crystal_description        plate
_exptl_crystal_colour             ?
_exptl_crystal_density_meas       ?
_exptl_crystal_density_method     ?
_exptl_crystal_density_diffrn     1.422          
_exptl_crystal_F_000              556
_exptl_transmission_factor_min    ?
_exptl_transmission_factor_max    ?
_exptl_crystal_size_max           0.275
_exptl_crystal_size_mid           0.142
_exptl_crystal_size_min           0.091
_exptl_absorpt_coefficient_mu     0.180
_shelx_estimated_absorpt_T_min    0.952
_shelx_estimated_absorpt_T_max    0.984
_exptl_absorpt_correction_T_min                     0.655
_exptl_absorpt_correction_T_max                     1.000
_exptl_absorpt_correction_type            gaussian
_exptl_absorpt_process_details
;
CrysAlisPro 1.171.39.46 (Rigaku Oxford Diffraction, 2018)
Numerical absorption correction based on gaussian integration over
			a multifaceted crystal model
Empirical absorption correction using spherical harmonics,
 implemented in SCALE3 ABSPACK scaling algorithm.
;
_diffrn_ambient_temperature       298(2)
_diffrn_radiation_wavelength      0.71073
_diffrn_radiation_type            MoK\a
_diffrn_source                    ?
_diffrn_measurement_device_type 'SuperNova, Dual, Cu at home/near, Atlas'
_diffrn_measurement_method '\w scans'
_diffrn_detector_area_resol_mean  ?
_diffrn_reflns_number             11051
_diffrn_reflns_av_unetI/netI      0.0551
_diffrn_reflns_av_R_equivalents   0.0341
_diffrn_reflns_limit_h_min        -8
_diffrn_reflns_limit_h_max        9
_diffrn_reflns_limit_k_min        -18
_diffrn_reflns_limit_k_max        17
_diffrn_reflns_limit_l_min        -20
_diffrn_reflns_limit_l_max        21
_diffrn_reflns_theta_min          3.263
_diffrn_reflns_theta_max          29.849
_diffrn_reflns_theta_full         25.242
_diffrn_measured_fraction_theta_max   0.819
_diffrn_measured_fraction_theta_full  0.998
_diffrn_reflns_Laue_measured_fraction_max    0.819
_diffrn_reflns_Laue_measured_fraction_full   0.998
_diffrn_reflns_point_group_measured_fraction_max   0.819
_diffrn_reflns_point_group_measured_fraction_full  0.998
_reflns_number_total              5939
_reflns_number_gt                 3972
_reflns_threshold_expression      'I > 2\s(I)'
_reflns_Friedel_coverage          0.000
_reflns_Friedel_fraction_max      .
_reflns_Friedel_fraction_full     .
 
_reflns_special_details
;
 Reflections were merged by SHELXL according to the crystal
 class for the calculation of statistics and refinement.
 
 _reflns_Friedel_fraction is defined as the number of unique
 Friedel pairs measured divided by the number that would be
 possible theoretically, ignoring centric projections and
 systematic absences.
;
_computing_data_collection     'CrysAlisPro 1.171.39.46 (Rigaku OD, 2018)'
_computing_cell_refinement     'CrysAlisPro 1.171.39.46 (Rigaku OD, 2018)'
_computing_data_reduction      'CrysAlisPro 1.171.39.46 (Rigaku OD, 2018)'
_computing_structure_solution   'SHELXS'
_computing_structure_refinement 'SHELXL-2018/1 (Sheldrick, 2018)'
_computing_molecular_graphics     ?
_computing_publication_material   ?
_refine_special_details           ?
_refine_ls_structure_factor_coef  Fsqd
_refine_ls_matrix_type            full
_refine_ls_weighting_scheme       calc
_refine_ls_weighting_details
'w=1/[\s^2^(Fo^2^)+(0.0438P)^2^+0.4778P] where P=(Fo^2^+2Fc^2^)/3'
_atom_sites_solution_primary      ?
_atom_sites_solution_secondary    ?
_atom_sites_solution_hydrogens    geom
_refine_ls_hydrogen_treatment     constr
_refine_ls_extinction_method      none
_refine_ls_extinction_coef        .
_refine_ls_number_reflns          5939
_refine_ls_number_parameters      353
_refine_ls_number_restraints      0
_refine_ls_R_factor_all           0.0868
_refine_ls_R_factor_gt            0.0538
_refine_ls_wR_factor_ref          0.1386
_refine_ls_wR_factor_gt           0.1156
_refine_ls_goodness_of_fit_ref    1.031
_refine_ls_restrained_S_all       1.031
_refine_ls_shift/su_max           0.000
_refine_ls_shift/su_mean          0.000
 
loop_
 _atom_site_label
 _atom_site_type_symbol
 _atom_site_fract_x
 _atom_site_fract_y
 _atom_site_fract_z
 _atom_site_U_iso_or_equiv
 _atom_site_adp_type
 _atom_site_occupancy
 _atom_site_site_symmetry_order  
 _atom_site_calc_flag
 _atom_site_refinement_flags_posn
 _atom_site_refinement_flags_adp
 _atom_site_refinement_flags_occupancy
 _atom_site_disorder_assembly
 _atom_site_disorder_group
C1 C -0.8855(3) 0.87579(18) 0.91041(14) 0.0393(5) Uani 1 1 d . . . . .
C2 C -0.8543(4) 0.98928(19) 0.87571(16) 0.0479(6) Uani 1 1 d . . . . .
H2 H -0.723816 1.019657 0.851186 0.057 Uiso 1 1 calc R U . . .
C3 C -1.0183(4) 1.0575(2) 0.87762(16) 0.0539(6) Uani 1 1 d . . . . .
H3 H -1.000600 1.134336 0.854079 0.065 Uiso 1 1 calc R U . . .
C4 C -1.2069(4) 1.0095(2) 0.91490(17) 0.0549(6) Uani 1 1 d . . . . .
C5 C -1.2398(4) 0.8974(2) 0.95260(19) 0.0569(7) Uani 1 1 d . . . . .
H5 H -1.369552 0.867496 0.979427 0.068 Uiso 1 1 calc R U . . .
C6 C -1.0765(3) 0.8292(2) 0.95012(17) 0.0507(6) Uani 1 1 d . . . . .
H6 H -1.095058 0.752399 0.975058 0.061 Uiso 1 1 calc R U . . .
C7 C -0.4525(3) 0.72002(17) 0.87569(14) 0.0394(5) Uani 1 1 d . . . . .
C8 C -0.5657(3) 0.81427(17) 0.83889(14) 0.0387(5) Uani 1 1 d . . . . .
C9 C -0.5393(4) 0.90801(19) 0.74560(15) 0.0525(6) Uani 1 1 d . . . . .
H9A H -0.670060 0.940577 0.730405 0.079 Uiso 1 1 calc R U . . .
H9B H -0.482333 0.880285 0.700896 0.079 Uiso 1 1 calc R U . . .
H9C H -0.448600 0.963342 0.745641 0.079 Uiso 1 1 calc R U . . .
C10 C -0.2638(3) 0.68555(17) 0.83790(15) 0.0402(5) Uani 1 1 d . . . . .
C11 C -0.1547(3) 0.57913(18) 0.88581(16) 0.0487(6) Uani 1 1 d . . . . .
H11A H -0.228630 0.515445 0.888301 0.058 Uiso 1 1 calc R U . . .
H11B H -0.135505 0.568624 0.947771 0.058 Uiso 1 1 calc R U . . .
C12 C 0.0516(3) 0.59769(17) 0.82396(14) 0.0413(5) Uani 1 1 d . . . . .
H12 H 0.154484 0.623223 0.850503 0.050 Uiso 1 1 calc R U . . .
C13 C 0.1325(3) 0.49913(17) 0.80602(14) 0.0400(5) Uani 1 1 d . . . . .
C14 C 0.0330(4) 0.4568(2) 0.75637(18) 0.0578(7) Uani 1 1 d . . . . .
H14 H -0.088860 0.488648 0.734633 0.069 Uiso 1 1 calc R U . . .
C15 C 0.1110(5) 0.3678(2) 0.73828(19) 0.0666(7) Uani 1 1 d . . . . .
H15 H 0.044528 0.340176 0.703866 0.080 Uiso 1 1 calc R U . . .
C16 C 0.2865(4) 0.3219(2) 0.7720(2) 0.0621(7) Uani 1 1 d . . . . .
C17 C 0.3891(4) 0.3589(2) 0.8228(2) 0.0658(8) Uani 1 1 d . . . . .
H17 H 0.508473 0.324651 0.845780 0.079 Uiso 1 1 calc R U . . .
C18 C 0.3108(3) 0.4490(2) 0.83934(17) 0.0517(6) Uani 1 1 d . . . . .
H18 H 0.379198 0.476202 0.873428 0.062 Uiso 1 1 calc R U . . .
C19 C 0.1379(3) 0.75183(17) 0.66741(14) 0.0395(5) Uani 1 1 d . . . . .
C20 C 0.3099(3) 0.88926(19) 0.52915(15) 0.0469(5) Uani 1 1 d . . . . .
H20 H 0.358351 0.949319 0.475365 0.056 Uiso 1 1 calc R U . . .
C21 C 0.4139(3) 0.79391(18) 0.56814(15) 0.0421(5) Uani 1 1 d . . . . .
C22 C 0.6111(3) 0.76584(18) 0.53275(15) 0.0435(5) Uani 1 1 d . . . . .
C23 C 0.7241(3) 0.6739(2) 0.56167(16) 0.0497(6) Uani 1 1 d . . . . .
H23 H 0.689833 0.608567 0.613398 0.060 Uiso 1 1 calc R U . . .
C24 C 0.9079(4) 0.6946(2) 0.49820(16) 0.0477(5) Uani 1 1 d . . . . .
C25 C 0.8887(3) 0.8018(2) 0.43260(15) 0.0454(5) Uani 1 1 d . . . . .
C26 C 1.0870(4) 0.6374(2) 0.48927(19) 0.0600(7) Uani 1 1 d . . . . .
H26 H 1.106404 0.565510 0.532031 0.072 Uiso 1 1 calc R U . . .
C27 C 1.2343(4) 0.6892(3) 0.4161(2) 0.0648(7) Uani 1 1 d . . . . .
H27 H 1.354128 0.651783 0.409519 0.078 Uiso 1 1 calc R U . . .
C28 C 1.2068(4) 0.7962(2) 0.35199(19) 0.0620(7) Uani 1 1 d . . . . .
H28 H 1.308426 0.828741 0.302906 0.074 Uiso 1 1 calc R U . . .
C29 C 1.0335(4) 0.8558(2) 0.35883(17) 0.0556(6) Uani 1 1 d . . . . .
H29 H 1.015316 0.927945 0.316300 0.067 Uiso 1 1 calc R U . . .
N1 N -0.7179(3) 0.80382(14) 0.90721(12) 0.0412(4) Uani 1 1 d . . . . .
N2 N -0.7009(3) 0.70751(16) 0.98257(13) 0.0515(5) Uani 1 1 d . . . . .
N3 N -0.5392(3) 0.65708(15) 0.96279(13) 0.0491(5) Uani 1 1 d . . . . .
N4 N -0.1748(3) 0.74615(14) 0.75746(12) 0.0431(4) Uani 1 1 d . . . . .
N5 N -0.0026(3) 0.69097(14) 0.74026(12) 0.0456(5) Uani 1 1 d . . . . .
N6 N 0.3160(3) 0.71481(14) 0.64901(12) 0.0427(4) Uani 1 1 d . . . . .
O1 O 0.7066(2) 0.84725(12) 0.45273(10) 0.0478(4) Uani 1 1 d . . . . .
S1 S 0.07713(9) 0.88430(5) 0.59229(4) 0.04695(18) Uani 1 1 d . . . . .
F1 F -1.3674(2) 1.07754(14) 0.91507(12) 0.0822(5) Uani 1 1 d . . . . .
F2 F 0.3616(3) 0.23274(14) 0.75543(14) 0.0983(7) Uani 1 1 d . . . . .
 
loop_
 _atom_site_aniso_label
 _atom_site_aniso_U_11
 _atom_site_aniso_U_22
 _atom_site_aniso_U_33
 _atom_site_aniso_U_23
 _atom_site_aniso_U_13
 _atom_site_aniso_U_12
C1 0.0351(11) 0.0435(12) 0.0414(12) -0.0200(9) -0.0039(9) 0.0043(9)
C2 0.0443(12) 0.0466(13) 0.0488(13) -0.0169(10) -0.0005(10) 0.0021(10)
C3 0.0622(15) 0.0453(13) 0.0475(13) -0.0148(11) 0.0006(12) 0.0106(12)
C4 0.0470(13) 0.0686(17) 0.0530(14) -0.0304(13) -0.0061(11) 0.0205(13)
C5 0.0373(12) 0.0727(18) 0.0706(17) -0.0418(14) 0.0030(11) 0.0008(12)
C6 0.0426(12) 0.0532(14) 0.0623(15) -0.0318(12) 0.0036(11) -0.0033(11)
C7 0.0383(11) 0.0357(11) 0.0406(12) -0.0129(9) -0.0009(9) 0.0006(9)
C8 0.0349(10) 0.0394(11) 0.0403(11) -0.0155(9) -0.0005(9) -0.0018(9)
C9 0.0544(14) 0.0491(13) 0.0427(13) -0.0093(10) -0.0003(11) 0.0090(11)
C10 0.0377(11) 0.0352(11) 0.0444(12) -0.0135(9) -0.0030(9) 0.0008(9)
C11 0.0493(13) 0.0401(12) 0.0463(13) -0.0102(10) 0.0042(10) 0.0062(10)
C12 0.0397(11) 0.0373(11) 0.0410(12) -0.0105(9) -0.0034(9) 0.0026(9)
C13 0.0375(11) 0.0347(11) 0.0393(11) -0.0077(9) -0.0014(9) 0.0019(9)
C14 0.0602(15) 0.0480(14) 0.0678(17) -0.0226(12) -0.0232(13) 0.0127(12)
C15 0.088(2) 0.0481(15) 0.0672(18) -0.0258(13) -0.0121(15) -0.0008(15)
C16 0.0642(17) 0.0396(13) 0.0718(18) -0.0195(12) 0.0167(14) 0.0056(13)
C17 0.0432(13) 0.0514(15) 0.087(2) -0.0149(14) -0.0020(14) 0.0161(12)
C18 0.0403(12) 0.0485(13) 0.0602(15) -0.0153(11) -0.0091(11) 0.0053(11)
C19 0.0394(11) 0.0342(10) 0.0409(12) -0.0128(9) 0.0008(9) 0.0004(9)
C20 0.0496(13) 0.0431(12) 0.0391(12) -0.0089(9) 0.0007(10) -0.0041(11)
C21 0.0423(11) 0.0435(12) 0.0384(11) -0.0154(9) -0.0001(9) -0.0037(10)
C22 0.0431(12) 0.0458(12) 0.0375(12) -0.0140(10) 0.0004(9) -0.0034(10)
C23 0.0486(13) 0.0481(13) 0.0436(13) -0.0111(10) 0.0009(10) -0.0012(11)
C24 0.0470(13) 0.0509(13) 0.0446(13) -0.0193(11) -0.0035(10) 0.0011(11)
C25 0.0420(12) 0.0531(13) 0.0431(12) -0.0233(10) 0.0008(10) -0.0004(10)
C26 0.0549(15) 0.0592(16) 0.0616(16) -0.0212(13) -0.0060(13) 0.0095(13)
C27 0.0463(14) 0.085(2) 0.0724(18) -0.0438(16) 0.0001(13) 0.0082(14)
C28 0.0539(15) 0.0748(18) 0.0577(16) -0.0320(14) 0.0109(12) -0.0042(14)
C29 0.0565(15) 0.0607(15) 0.0471(14) -0.0229(12) 0.0073(11) -0.0024(12)
N1 0.0377(9) 0.0403(10) 0.0420(10) -0.0143(8) -0.0002(8) 0.0015(8)
N2 0.0510(11) 0.0448(11) 0.0453(11) -0.0085(9) 0.0061(9) 0.0060(9)
N3 0.0481(11) 0.0436(10) 0.0457(11) -0.0115(8) 0.0044(9) 0.0056(9)
N4 0.0388(9) 0.0370(9) 0.0474(11) -0.0132(8) 0.0007(8) 0.0062(8)
N5 0.0418(10) 0.0355(9) 0.0451(11) -0.0055(8) 0.0056(8) 0.0075(8)
N6 0.0426(10) 0.0375(9) 0.0403(10) -0.0100(8) 0.0025(8) 0.0008(8)
O1 0.0473(9) 0.0454(9) 0.0417(9) -0.0120(7) 0.0065(7) 0.0021(7)
S1 0.0475(3) 0.0370(3) 0.0463(3) -0.0081(2) -0.0019(3) 0.0046(2)
F1 0.0613(10) 0.0849(12) 0.0937(12) -0.0345(10) -0.0023(9) 0.0341(9)
F2 0.1018(13) 0.0585(10) 0.1289(16) -0.0462(10) 0.0311(12) 0.0113(9)
 
_geom_special_details
;
 All esds (except the esd in the dihedral angle between two l.s. planes)
 are estimated using the full covariance matrix.  The cell esds are taken
 into account individually in the estimation of esds in distances, angles
 and torsion angles; correlations between esds in cell parameters are only
 used when they are defined by crystal symmetry.  An approximate (isotropic)
 treatment of cell esds is used for estimating esds involving l.s. planes.
;
 
loop_
 _geom_bond_atom_site_label_1
 _geom_bond_atom_site_label_2
 _geom_bond_distance
 _geom_bond_site_symmetry_2
 _geom_bond_publ_flag
C1 C2 1.379(3) . ?
C1 C6 1.379(3) . ?
C1 N1 1.434(3) . ?
C2 C3 1.381(3) . ?
C2 H2 0.9300 . ?
C3 C4 1.365(3) . ?
C3 H3 0.9300 . ?
C4 F1 1.358(3) . ?
C4 C5 1.361(4) . ?
C5 C6 1.379(3) . ?
C5 H5 0.9300 . ?
C6 H6 0.9300 . ?
C7 N3 1.362(3) . ?
C7 C8 1.372(3) . ?
C7 C10 1.450(3) . ?
C8 N1 1.353(3) . ?
C8 C9 1.496(3) . ?
C9 H9A 0.9600 . ?
C9 H9B 0.9600 . ?
C9 H9C 0.9600 . ?
C10 N4 1.285(3) . ?
C10 C11 1.500(3) . ?
C11 C12 1.540(3) . ?
C11 H11A 0.9700 . ?
C11 H11B 0.9700 . ?
C12 N5 1.476(3) . ?
C12 C13 1.503(3) . ?
C12 H12 0.9800 . ?
C13 C14 1.377(3) . ?
C13 C18 1.380(3) . ?
C14 C15 1.382(4) . ?
C14 H14 0.9300 . ?
C15 C16 1.352(4) . ?
C15 H15 0.9300 . ?
C16 C17 1.359(4) . ?
C16 F2 1.365(3) . ?
C17 C18 1.384(4) . ?
C17 H17 0.9300 . ?
C18 H18 0.9300 . ?
C19 N6 1.297(3) . ?
C19 N5 1.372(3) . ?
C19 S1 1.733(2) . ?
C20 C21 1.354(3) . ?
C20 S1 1.713(2) . ?
C20 H20 0.9300 . ?
C21 N6 1.386(3) . ?
C21 C22 1.445(3) . ?
C22 C23 1.338(3) . ?
C22 O1 1.385(3) . ?
C23 C24 1.435(3) . ?
C23 H23 0.9300 . ?
C24 C25 1.387(3) . ?
C24 C26 1.396(3) . ?
C25 C29 1.377(3) . ?
C25 O1 1.377(3) . ?
C26 C27 1.376(4) . ?
C26 H26 0.9300 . ?
C27 C28 1.386(4) . ?
C27 H27 0.9300 . ?
C28 C29 1.376(3) . ?
C28 H28 0.9300 . ?
C29 H29 0.9300 . ?
N1 N2 1.362(2) . ?
N2 N3 1.304(3) . ?
N4 N5 1.380(2) . ?
 
loop_
 _geom_angle_atom_site_label_1
 _geom_angle_atom_site_label_2
 _geom_angle_atom_site_label_3
 _geom_angle
 _geom_angle_site_symmetry_1
 _geom_angle_site_symmetry_3
 _geom_angle_publ_flag
C2 C1 C6 120.9(2) . . ?
C2 C1 N1 120.29(19) . . ?
C6 C1 N1 118.81(19) . . ?
C1 C2 C3 119.5(2) . . ?
C1 C2 H2 120.2 . . ?
C3 C2 H2 120.2 . . ?
C4 C3 C2 118.4(2) . . ?
C4 C3 H3 120.8 . . ?
C2 C3 H3 120.8 . . ?
F1 C4 C5 119.1(2) . . ?
F1 C4 C3 117.8(2) . . ?
C5 C4 C3 123.1(2) . . ?
C4 C5 C6 118.6(2) . . ?
C4 C5 H5 120.7 . . ?
C6 C5 H5 120.7 . . ?
C1 C6 C5 119.5(2) . . ?
C1 C6 H6 120.3 . . ?
C5 C6 H6 120.3 . . ?
N3 C7 C8 109.19(18) . . ?
N3 C7 C10 120.41(18) . . ?
C8 C7 C10 130.33(19) . . ?
N1 C8 C7 103.74(17) . . ?
N1 C8 C9 125.81(19) . . ?
C7 C8 C9 130.4(2) . . ?
C8 C9 H9A 109.5 . . ?
C8 C9 H9B 109.5 . . ?
H9A C9 H9B 109.5 . . ?
C8 C9 H9C 109.5 . . ?
H9A C9 H9C 109.5 . . ?
H9B C9 H9C 109.5 . . ?
N4 C10 C7 121.34(19) . . ?
N4 C10 C11 113.65(18) . . ?
C7 C10 C11 125.01(18) . . ?
C10 C11 C12 102.12(16) . . ?
C10 C11 H11A 111.3 . . ?
C12 C11 H11A 111.3 . . ?
C10 C11 H11B 111.3 . . ?
C12 C11 H11B 111.3 . . ?
H11A C11 H11B 109.2 . . ?
N5 C12 C13 112.90(18) . . ?
N5 C12 C11 99.99(16) . . ?
C13 C12 C11 115.73(18) . . ?
N5 C12 H12 109.3 . . ?
C13 C12 H12 109.3 . . ?
C11 C12 H12 109.3 . . ?
C14 C13 C18 118.4(2) . . ?
C14 C13 C12 121.5(2) . . ?
C18 C13 C12 120.1(2) . . ?
C13 C14 C15 121.2(2) . . ?
C13 C14 H14 119.4 . . ?
C15 C14 H14 119.4 . . ?
C16 C15 C14 118.2(3) . . ?
C16 C15 H15 120.9 . . ?
C14 C15 H15 120.9 . . ?
C15 C16 C17 123.2(3) . . ?
C15 C16 F2 118.2(3) . . ?
C17 C16 F2 118.6(3) . . ?
C16 C17 C18 118.0(2) . . ?
C16 C17 H17 121.0 . . ?
C18 C17 H17 121.0 . . ?
C13 C18 C17 121.0(3) . . ?
C13 C18 H18 119.5 . . ?
C17 C18 H18 119.5 . . ?
N6 C19 N5 123.58(19) . . ?
N6 C19 S1 116.63(15) . . ?
N5 C19 S1 119.77(15) . . ?
C21 C20 S1 110.84(16) . . ?
C21 C20 H20 124.6 . . ?
S1 C20 H20 124.6 . . ?
C20 C21 N6 115.67(19) . . ?
C20 C21 C22 126.8(2) . . ?
N6 C21 C22 117.55(19) . . ?
C23 C22 O1 111.27(19) . . ?
C23 C22 C21 132.5(2) . . ?
O1 C22 C21 116.18(19) . . ?
C22 C23 C24 107.4(2) . . ?
C22 C23 H23 126.3 . . ?
C24 C23 H23 126.3 . . ?
C25 C24 C26 117.9(2) . . ?
C25 C24 C23 105.2(2) . . ?
C26 C24 C23 136.9(2) . . ?
C29 C25 O1 124.9(2) . . ?
C29 C25 C24 124.6(2) . . ?
O1 C25 C24 110.50(19) . . ?
C27 C26 C24 118.8(2) . . ?
C27 C26 H26 120.6 . . ?
C24 C26 H26 120.6 . . ?
C26 C27 C28 121.0(2) . . ?
C26 C27 H27 119.5 . . ?
C28 C27 H27 119.5 . . ?
C29 C28 C27 122.0(2) . . ?
C29 C28 H28 119.0 . . ?
C27 C28 H28 119.0 . . ?
C28 C29 C25 115.8(2) . . ?
C28 C29 H29 122.1 . . ?
C25 C29 H29 122.1 . . ?
C8 N1 N2 111.16(17) . . ?
C8 N1 C1 130.40(17) . . ?
N2 N1 C1 118.43(17) . . ?
N3 N2 N1 106.87(16) . . ?
N2 N3 C7 109.04(17) . . ?
C10 N4 N5 107.90(16) . . ?
C19 N5 N4 116.74(16) . . ?
C19 N5 C12 123.87(17) . . ?
N4 N5 C12 112.52(16) . . ?
C19 N6 C21 108.89(18) . . ?
C25 O1 C22 105.61(16) . . ?
C20 S1 C19 87.94(10) . . ?
 
loop_
 _geom_torsion_atom_site_label_1
 _geom_torsion_atom_site_label_2
 _geom_torsion_atom_site_label_3
 _geom_torsion_atom_site_label_4
 _geom_torsion
 _geom_torsion_site_symmetry_1
 _geom_torsion_site_symmetry_2
 _geom_torsion_site_symmetry_3
 _geom_torsion_site_symmetry_4
 _geom_torsion_publ_flag
C6 C1 C2 C3 -2.5(3) . . . . ?
N1 C1 C2 C3 178.6(2) . . . . ?
C1 C2 C3 C4 0.5(4) . . . . ?
C2 C3 C4 F1 -179.0(2) . . . . ?
C2 C3 C4 C5 1.9(4) . . . . ?
F1 C4 C5 C6 178.5(2) . . . . ?
C3 C4 C5 C6 -2.4(4) . . . . ?
C2 C1 C6 C5 2.0(4) . . . . ?
N1 C1 C6 C5 -179.1(2) . . . . ?
C4 C5 C6 C1 0.4(4) . . . . ?
N3 C7 C8 N1 0.4(2) . . . . ?
C10 C7 C8 N1 -176.5(2) . . . . ?
N3 C7 C8 C9 -178.3(2) . . . . ?
C10 C7 C8 C9 4.8(4) . . . . ?
N3 C7 C10 N4 -176.9(2) . . . . ?
C8 C7 C10 N4 -0.3(4) . . . . ?
N3 C7 C10 C11 3.5(4) . . . . ?
C8 C7 C10 C11 -179.9(2) . . . . ?
N4 C10 C11 C12 11.3(3) . . . . ?
C7 C10 C11 C12 -169.0(2) . . . . ?
C10 C11 C12 N5 -17.0(2) . . . . ?
C10 C11 C12 C13 -138.6(2) . . . . ?
N5 C12 C13 C14 -48.3(3) . . . . ?
C11 C12 C13 C14 66.0(3) . . . . ?
N5 C12 C13 C18 131.5(2) . . . . ?
C11 C12 C13 C18 -114.1(2) . . . . ?
C18 C13 C14 C15 -1.4(4) . . . . ?
C12 C13 C14 C15 178.4(2) . . . . ?
C13 C14 C15 C16 1.1(4) . . . . ?
C14 C15 C16 C17 0.2(4) . . . . ?
C14 C15 C16 F2 178.9(2) . . . . ?
C15 C16 C17 C18 -1.0(4) . . . . ?
F2 C16 C17 C18 -179.7(2) . . . . ?
C14 C13 C18 C17 0.5(3) . . . . ?
C12 C13 C18 C17 -179.3(2) . . . . ?
C16 C17 C18 C13 0.6(4) . . . . ?
S1 C20 C21 N6 -0.8(3) . . . . ?
S1 C20 C21 C22 177.30(19) . . . . ?
C20 C21 C22 C23 -176.2(3) . . . . ?
N6 C21 C22 C23 1.8(4) . . . . ?
C20 C21 C22 O1 3.0(4) . . . . ?
N6 C21 C22 O1 -178.95(19) . . . . ?
O1 C22 C23 C24 0.7(3) . . . . ?
C21 C22 C23 C24 179.9(2) . . . . ?
C22 C23 C24 C25 -0.7(3) . . . . ?
C22 C23 C24 C26 177.8(3) . . . . ?
C26 C24 C25 C29 0.4(4) . . . . ?
C23 C24 C25 C29 179.3(2) . . . . ?
C26 C24 C25 O1 -178.4(2) . . . . ?
C23 C24 C25 O1 0.4(3) . . . . ?
C25 C24 C26 C27 -0.5(4) . . . . ?
C23 C24 C26 C27 -178.9(3) . . . . ?
C24 C26 C27 C28 0.0(4) . . . . ?
C26 C27 C28 C29 0.7(4) . . . . ?
C27 C28 C29 C25 -0.7(4) . . . . ?
O1 C25 C29 C28 178.9(2) . . . . ?
C24 C25 C29 C28 0.2(4) . . . . ?
C7 C8 N1 N2 -0.4(2) . . . . ?
C9 C8 N1 N2 178.4(2) . . . . ?
C7 C8 N1 C1 -179.8(2) . . . . ?
C9 C8 N1 C1 -1.1(4) . . . . ?
C2 C1 N1 C8 -43.2(3) . . . . ?
C6 C1 N1 C8 137.9(2) . . . . ?
C2 C1 N1 N2 137.4(2) . . . . ?
C6 C1 N1 N2 -41.5(3) . . . . ?
C8 N1 N2 N3 0.2(3) . . . . ?
C1 N1 N2 N3 179.74(18) . . . . ?
N1 N2 N3 C7 0.0(3) . . . . ?
C8 C7 N3 N2 -0.3(3) . . . . ?
C10 C7 N3 N2 177.0(2) . . . . ?
C7 C10 N4 N5 -178.98(19) . . . . ?
C11 C10 N4 N5 0.7(3) . . . . ?
N6 C19 N5 N4 172.4(2) . . . . ?
S1 C19 N5 N4 -9.5(3) . . . . ?
N6 C19 N5 C12 23.7(4) . . . . ?
S1 C19 N5 C12 -158.28(17) . . . . ?
C10 N4 N5 C19 -165.8(2) . . . . ?
C10 N4 N5 C12 -13.7(3) . . . . ?
C13 C12 N5 C19 -67.0(3) . . . . ?
C11 C12 N5 C19 169.4(2) . . . . ?
C13 C12 N5 N4 143.12(18) . . . . ?
C11 C12 N5 N4 19.6(2) . . . . ?
N5 C19 N6 C21 176.2(2) . . . . ?
S1 C19 N6 C21 -1.9(3) . . . . ?
C20 C21 N6 C19 1.7(3) . . . . ?
C22 C21 N6 C19 -176.6(2) . . . . ?
C29 C25 O1 C22 -178.9(2) . . . . ?
C24 C25 O1 C22 0.0(3) . . . . ?
C23 C22 O1 C25 -0.4(3) . . . . ?
C21 C22 O1 C25 -179.79(19) . . . . ?
C21 C20 S1 C19 -0.23(19) . . . . ?
N6 C19 S1 C20 1.28(19) . . . . ?
N5 C19 S1 C20 -176.9(2) . . . . ?
 
_refine_diff_density_max    0.197
_refine_diff_density_min   -0.283
_refine_diff_density_rms    0.055

_shelx_res_file
;
TITL bmk1919b in P-1
    shelx.res
    created by SHELXL-2018/1 at 11:21:09 on 14-Nov-2022
CELL  0.71073   6.5793  13.1589  16.0368   65.959   82.697   87.701
ZERR     2.00   0.0004   0.0008   0.0012    0.006    0.005    0.005
LATT   1
SFAC  C    H    N    O    S    F
UNIT  58 40 12 2 2 4
MERG   2
MPLA C1 C2 C3 C4 C5 C6 F1
MPLA C7 C8 C9 N1 N2 N3
MPLA 4 C10 C11 N4 N5  C12
MPLA C19 C20 C21 N6 S1
MPLA C22 C23 C24 C25 C26 C27 C28 C29 O1
MPLA C13 C14 C15 C16 C17 C18 F2
MPLA 4 C10 C11  N4 N5 C12
FMAP   2
PLAN    5
SIZE     0.091   0.142   0.275
ACTA
BOND   $H
CONF
L.S.  10
TEMP    25.00
WGHT    0.043800    0.477800
FVAR       5.39590
C1    1   -0.885465    0.875791    0.910414    11.00000    0.03515    0.04352 =
         0.04138   -0.01996   -0.00390    0.00428
C2    1   -0.854283    0.989277    0.875707    11.00000    0.04425    0.04658 =
         0.04876   -0.01691   -0.00054    0.00213
AFIX  43
H2    2   -0.723816    1.019657    0.851186    11.00000   -1.20000
AFIX   0
C3    1   -1.018266    1.057530    0.877621    11.00000    0.06219    0.04526 =
         0.04745   -0.01484    0.00063    0.01063
AFIX  43
H3    2   -1.000600    1.134336    0.854079    11.00000   -1.20000
AFIX   0
C4    1   -1.206859    1.009507    0.914905    11.00000    0.04704    0.06862 =
         0.05298   -0.03044   -0.00606    0.02050
C5    1   -1.239765    0.897423    0.952595    11.00000    0.03733    0.07266 =
         0.07058   -0.04184    0.00305    0.00083
AFIX  43
H5    2   -1.369552    0.867496    0.979427    11.00000   -1.20000
AFIX   0
C6    1   -1.076468    0.829221    0.950125    11.00000    0.04257    0.05317 =
         0.06227   -0.03180    0.00359   -0.00326
AFIX  43
H6    2   -1.095058    0.752399    0.975058    11.00000   -1.20000
AFIX   0
C7    1   -0.452470    0.720025    0.875693    11.00000    0.03832    0.03574 =
         0.04059   -0.01293   -0.00094    0.00056
C8    1   -0.565739    0.814273    0.838891    11.00000    0.03489    0.03936 =
         0.04026   -0.01549   -0.00050   -0.00182
C9    1   -0.539317    0.908014    0.745605    11.00000    0.05439    0.04915 =
         0.04266   -0.00935   -0.00034    0.00899
AFIX 137
H9A   2   -0.670060    0.940577    0.730405    11.00000   -1.50000
H9B   2   -0.482333    0.880285    0.700896    11.00000   -1.50000
H9C   2   -0.448600    0.963342    0.745641    11.00000   -1.50000
AFIX   0
C10   1   -0.263765    0.685547    0.837902    11.00000    0.03771    0.03520 =
         0.04439   -0.01348   -0.00299    0.00076
C11   1   -0.154715    0.579129    0.885814    11.00000    0.04932    0.04005 =
         0.04631   -0.01024    0.00416    0.00621
AFIX  23
H11A  2   -0.228630    0.515445    0.888301    11.00000   -1.20000
H11B  2   -0.135505    0.568624    0.947771    11.00000   -1.20000
AFIX   0
C12   1    0.051596    0.597692    0.823956    11.00000    0.03968    0.03726 =
         0.04100   -0.01054   -0.00336    0.00257
AFIX  13
H12   2    0.154484    0.623223    0.850503    11.00000   -1.20000
AFIX   0
C13   1    0.132539    0.499132    0.806018    11.00000    0.03750    0.03474 =
         0.03935   -0.00771   -0.00137    0.00193
C14   1    0.032982    0.456789    0.756370    11.00000    0.06022    0.04796 =
         0.06775   -0.02257   -0.02324    0.01270
AFIX  43
H14   2   -0.088860    0.488648    0.734633    11.00000   -1.20000
AFIX   0
C15   1    0.111000    0.367756    0.738282    11.00000    0.08766    0.04806 =
         0.06720   -0.02576   -0.01209   -0.00079
AFIX  43
H15   2    0.044528    0.340176    0.703866    11.00000   -1.20000
AFIX   0
C16   1    0.286521    0.321878    0.771978    11.00000    0.06416    0.03964 =
         0.07179   -0.01949    0.01672    0.00560
C17   1    0.389147    0.358870    0.822802    11.00000    0.04316    0.05143 =
         0.08686   -0.01486   -0.00196    0.01607
AFIX  43
H17   2    0.508473    0.324651    0.845780    11.00000   -1.20000
AFIX   0
C18   1    0.310752    0.448993    0.839337    11.00000    0.04031    0.04846 =
         0.06018   -0.01528   -0.00907    0.00530
AFIX  43
H18   2    0.379198    0.476202    0.873428    11.00000   -1.20000
AFIX   0
C19   1    0.137889    0.751835    0.667406    11.00000    0.03944    0.03419 =
         0.04086   -0.01278    0.00080    0.00042
C20   1    0.309940    0.889261    0.529147    11.00000    0.04963    0.04313 =
         0.03908   -0.00894    0.00067   -0.00409
AFIX  43
H20   2    0.358351    0.949319    0.475365    11.00000   -1.20000
AFIX   0
C21   1    0.413947    0.793908    0.568139    11.00000    0.04228    0.04352 =
         0.03835   -0.01536   -0.00013   -0.00372
C22   1    0.611127    0.765844    0.532751    11.00000    0.04312    0.04585 =
         0.03750   -0.01397    0.00038   -0.00340
C23   1    0.724101    0.673890    0.561668    11.00000    0.04856    0.04806 =
         0.04360   -0.01113    0.00090   -0.00117
AFIX  43
H23   2    0.689833    0.608567    0.613398    11.00000   -1.20000
AFIX   0
C24   1    0.907903    0.694558    0.498197    11.00000    0.04702    0.05086 =
         0.04464   -0.01932   -0.00346    0.00111
C25   1    0.888655    0.801832    0.432601    11.00000    0.04201    0.05315 =
         0.04308   -0.02335    0.00077   -0.00044
C26   1    1.086994    0.637364    0.489265    11.00000    0.05485    0.05917 =
         0.06160   -0.02125   -0.00602    0.00951
AFIX  43
H26   2    1.106404    0.565510    0.532031    11.00000   -1.20000
AFIX   0
C27   1    1.234274    0.689173    0.416078    11.00000    0.04633    0.08472 =
         0.07240   -0.04377    0.00009    0.00822
AFIX  43
H27   2    1.354128    0.651783    0.409519    11.00000   -1.20000
AFIX   0
C28   1    1.206753    0.796212    0.351991    11.00000    0.05387    0.07479 =
         0.05767   -0.03196    0.01086   -0.00424
AFIX  43
H28   2    1.308426    0.828741    0.302906    11.00000   -1.20000
AFIX   0
C29   1    1.033463    0.855790    0.358828    11.00000    0.05653    0.06071 =
         0.04706   -0.02291    0.00735   -0.00240
AFIX  43
H29   2    1.015316    0.927945    0.316300    11.00000   -1.20000
AFIX   0
N1    3   -0.717898    0.803824    0.907205    11.00000    0.03774    0.04028 =
         0.04196   -0.01431   -0.00017    0.00149
N2    3   -0.700914    0.707514    0.982570    11.00000    0.05097    0.04479 =
         0.04531   -0.00848    0.00608    0.00600
N3    3   -0.539237    0.657085    0.962791    11.00000    0.04810    0.04359 =
         0.04574   -0.01153    0.00440    0.00560
N4    3   -0.174783    0.746150    0.757458    11.00000    0.03883    0.03697 =
         0.04736   -0.01325    0.00074    0.00620
N5    3   -0.002581    0.690970    0.740260    11.00000    0.04176    0.03547 =
         0.04514   -0.00546    0.00564    0.00754
N6    3    0.316022    0.714814    0.649008    11.00000    0.04259    0.03749 =
         0.04026   -0.00999    0.00246    0.00084
O1    4    0.706611    0.847250    0.452731    11.00000    0.04728    0.04537 =
         0.04166   -0.01198    0.00653    0.00205
S1    5    0.077130    0.884297    0.592286    11.00000    0.04751    0.03702 =
         0.04626   -0.00813   -0.00188    0.00463
F1    6   -1.367420    1.077545    0.915067    11.00000    0.06126    0.08494 =
         0.09373   -0.03445   -0.00233    0.03405
F2    6    0.361638    0.232745    0.755425    11.00000    0.10177    0.05854 =
         0.12887   -0.04617    0.03110    0.01129
HKLF    4


REM  bmk1919b in P-1
REM R1 =  0.0538 for    3972 Fo > 4sig(Fo)  and  0.0868 for all    5939 data
REM    353 parameters refined using      0 restraints

END

WGHT      0.0438      0.4781

REM Highest difference peak  0.197,  deepest hole -0.283,  1-sigma level  0.055
Q1    1  -0.7274  1.1001  0.7339  11.00000  0.05    0.20
Q2    1   1.0681  0.7543  0.5454  11.00000  0.05    0.18
Q3    1  -1.2577  1.1420  0.8798  11.00000  0.05    0.18
Q4    1   0.0087  0.6437  0.7710  11.00000  0.05    0.18
Q5    1   0.3741  0.3756  0.7615  11.00000  0.05    0.18
;
_shelx_res_checksum    7360

_shelx_hkl_file
;
   0   0   3 117751. 3019.60   1
   0   0  -3 121675. 3020.55   1
   0   0  -3 118542. 3037.05   2
   0   0  -4 1740.21 145.279   2
   0   0   4 1335.40 120.768   1
   0   0  -4 1293.77 119.984   1
   0   0   5 1505.02 169.689   3
   0   0  -5 1469.94 149.342   2
   0   0   5 1127.46 125.355   1
   0   0  -6 48733.8 1474.34   2
   0   0   6 48033.8 1339.73   5
   0   0   6 51764.8 1561.02   3
   0   0  -7 2046.25 217.598   2
   0   0   7 2257.01 169.723   5
   0   0   7 2095.88 200.791   1
   0   0   7 2320.69 247.285   3
   0   0   8 5165.80 347.043   1
   0   0   8 5293.80 290.964   5
   0   0   8 4997.91 401.238   3
   0   0  -8 5741.30 394.867   2
   0   0   9 3308.65 231.643   5
   0   0   9 2865.36 313.746   3
   0   0 -10 12216.3 694.802   2
   0   0  10 13169.7 547.224   5
   0   0  10 12138.6 677.772   2
   0   0  10 12658.4 743.063   3
   0   0  11 1267.79 239.420   3
   0   0 -11 656.915 174.952   2
   0   0  11 1099.82 203.588   2
   0   0  12 13794.9 776.250   2
   0   0  12 13122.6 577.459   5
   0   0  13 4152.92 296.185   5
   0   0  13 4206.84 425.735   2
   0   0  14 1712.41 272.585   2
   0   0  14 1631.11 179.116   5
   0   0  15 379.576 151.107   2
   0   0  15 253.975 72.3588   5
   0   0  16 1011.94 239.648   2
   0   0  17 1250.67 276.271   2
   0   0  18 814.755 238.694   2
   0  -1  18 412.231 197.788   2
   0  -1  17 45.4737 73.5587   2
   0  -1  16 967.018 247.119   2
   0  -1  15 1160.88 248.952   2
   0  -1  15 1166.87 150.214   5
   0  -1  14 266.322 69.6722   5
   0  -1  14 268.201 139.055   2
   0  -1  13 9959.12 685.690   2
   0  -1  13 10325.5 496.180   5
   0  -1  12 105.575 74.1561   2
   0  -1  12 17.5092 34.6092   5
   0  -1  11 75.0716 69.2472   2
   0  -1  11 84.8071 45.6892   5
   0  -1  11 174.266 86.0907   3
   0  -1  10 2867.25 336.057   3
   0   1 -10 3266.07 333.951   2
   0  -1  10 3360.28 330.874   2
   0  -1  10 2815.95 214.718   5
   0  -1   9 6421.29 484.090   3
   0   1  -9 6844.53 469.290   2
   0  -1   9 6713.31 453.526   2
   0  -1   9 6062.72 326.550   5
   0  -1   8 5136.64 407.727   3
   0   1  -8 4787.28 366.152   2
   0  -1   8 5045.76 280.073   5
   0   1  -8 5450.49 364.001   1
   0  -1   7 1527.01 134.653   5
   0  -1   7 1434.79 192.846   3
   0   1  -7 1540.13 186.136   2
   0   1  -7 1404.78 168.409   1
   0  -1   6 44156.2 1308.15   5
   0   1  -6 47242.1 1433.72   1
   0   1  -6 46712.2 1470.76   2
   0  -1   6 47429.3 1516.56   3
   0   1  -5 9681.48 431.667   1
   0  -1   5 10124.2 452.899   2
   0  -1   5 8608.80 453.317   3
   0   1  -5 9687.48 454.423   2
   0  -1   5 9277.20 359.306   5
   0  -1   4 10419.3 377.132   5
   0  -1   4 11720.5 462.018   2
   0   1  -4 10896.9 437.155   1
   0   1  -4 10348.5 446.698   2
   0  -1   4 10631.9 468.457   3
   0   1  -3 188103. 4583.07   1
   0  -1   3 173190. 4592.58   2
   0   1  -3 187932. 4534.28   5
   0  -1   3 190214. 4525.12   5
   0   1  -3 189145. 4643.63   3
   0   1  -3 166707. 4591.74   2
   0  -1   3 184402. 4632.87   3
   0   1  -2 203697. 5315.52   2
   0  -1   2 216433. 5349.46   3
   0  -1   2 212738. 5270.98   5
   0  -1   2 224949. 5319.81   2
   0   1  -2 218298. 5274.30   5
   0   1  -2 218929. 5347.76   3
   0  -1  -3 20374.7 628.697   2
   0  -1  -4 129019. 3312.24   2
   0  -1  -5 58692.4 1669.83   2
   0   1   6 67188.6 1891.78   1
   0  -1  -6 67310.9 1932.58   2
   0  -1  -7 6846.19 408.711   2
   0   1   7 6963.16 388.585   1
   0   1   8 16391.9 711.447   1
   0  -1  -8 18464.0 774.052   2
   0  -1  -9 258.817 78.8672   2
   0   1   9 234.230 84.2340   1
   0  -1 -10 173.117 75.7778   2
   0   1  10 255.254 118.076   3
   0   1  11 63.6738 43.5630   1
   0   1  11 39.3642 31.1128   5
   0  -1 -11-89.5605 72.7119   2
   0   1  11 3.93874 52.8649   2
   0   1  11 53.1537 94.7118   3
   0   1  12-11.1056 46.7040   5
   0   1  12-16.0508 64.1077   2
   0   1  12 11.0595 48.1351   1
   0   1  13 2422.66 298.090   1
   0   1  13 3104.85 261.851   5
   0   1  13 3265.99 367.937   2
   0   1  14 509.884 115.024   5
   0   1  14 853.901 187.040   2
   0   1  15 838.961 137.535   5
   0   1  15 964.216 228.032   2
   0   1  16 688.991 180.455   2
   0   1  17 658.380 186.899   2
   0   1  18 384.205 141.590   2
   0  -2  17-41.5535 92.3778   2
   0  -2  16 20.9097 87.4728   2
   0  -2  15 3881.49 473.033   2
   0  -2  14 3189.21 254.463   5
   0  -2  14 3312.23 414.400   2
   0  -2  13 7414.47 408.718   5
   0  -2  13 7367.40 605.461   2
   0  -2  12 16505.6 907.344   2
   0  -2  12 15900.4 654.624   5
   0  -2  11 39.2573 67.6519   2
   0  -2  11-10.3731 42.8566   5
   0  -2  10 5978.94 504.069   3
   0   2 -10 5639.75 428.490   1
   0  -2  10 6534.29 354.894   5
   0   2 -10 5702.93 463.069   2
   0  -2  10 6045.84 470.534   2
   0   2  -9 19935.2 906.496   2
   0  -2   9 20916.8 909.735   2
   0  -2   9 19817.2 961.955   3
   0   2  -9 19709.3 857.335   1
   0  -2   9 18862.3 712.476   5
   0   2  -8 3770.84 315.213   1
   0   2  -8 4024.60 343.071   2
   0  -2   8 3910.92 250.372   5
   0  -2   8 4426.08 350.116   2
   0  -2   8 4099.33 369.485   3
   0   2  -7 11123.7 572.597   2
   0  -2   7 11052.8 605.990   3
   0   2  -7 11613.2 555.949   1
   0  -2   7 9796.83 435.614   5
   0  -2   6 322.346 86.8476   3
   0   2  -6 322.256 87.0186   2
   0  -2   6 231.125 54.5528   5
   0  -2   6 221.409 77.2642   2
   0   2  -6 330.073 82.8413   1
   0   2  -5 3680.38 255.265   1
   0   2  -5 4026.23 305.720   3
   0   2  -5 3907.75 229.617   5
   0   2  -5 4390.60 288.692   2
   0  -2   5 3757.59 216.158   5
   0  -2   5 3606.09 263.943   2
   0  -2   5 3993.69 300.991   3
   0  -2   4 67489.8 2030.66   3
   0  -2   4 69627.7 1992.42   2
   0  -2   4 73127.6 1907.61   5
   0   2  -4 79181.1 2076.55   3
   0   2  -4 67708.4 1912.05   5
   0   2  -4 77616.7 2028.88   2
   0  -2   3 34358.1 1030.80   2
   0  -2   3 34591.4 1075.12   3
   0   2  -3 36059.8 1074.04   3
   0   2  -3 31449.6 1012.97   2
   0   2  -3 33068.2 972.369   5
   0  -2   3 35216.0 973.046   5
   0   2  -2 12049.0 418.808   4
   0   2  -2 11197.5 423.620   2
   0  -2   2 12836.2 421.398   5
   0   2  -2 13078.0 429.440   5
   0  -2   2 12713.3 448.618   2
   0  -2   2 11727.4 463.367   3
   0   2  -2 12366.4 468.369   3
   0   2  -1 161896. 4035.45   5
   0   2  -1 160626. 4017.33   4
   0   2  -1 164167. 4032.87   2
   0  -2   1 160558. 4037.28   5
   0  -2   1 165175. 4019.97   4
   0   2   0 242242. 5941.38   5
   0   2   2 1067.01 86.8147   5
   0   2   3 9723.26 366.084   2
   0  -2  -3 9852.27 371.944   2
   0  -2  -4 7037.58 322.741   2
   0   2   4 6272.96 299.083   2
   0  -2  -5 101345. 2699.49   2
   0  -2  -6 10309.7 477.597   2
   0  -2  -7 9827.31 494.995   2
   0  -2  -8 20699.8 846.090   2
   0  -2  -9 750.883 141.944   2
   0   2   9 794.639 134.748   1
   0  -2 -10 31977.9 1232.06   2
   0  -2 -11 19.8735 34.6931   2
   0   2  11 59.2898 42.5438   1
   0   2  11-48.5539 59.2588   2
   0   2  12 4279.75 383.176   1
   0   2  12 4149.62 395.025   2
   0   2  13 6280.97 493.093   1
   0   2  13 5944.15 499.560   2
   0   2  14 1076.08 204.277   1
   0   2  14 879.804 148.078   5
   0   2  14 1211.54 240.998   2
   0   2  15-38.7203 79.6547   2
   0   2  16 376.272 139.289   2
   0   2  17 457.148 175.580   2
   0   2  18-8.83226 124.897   2
   0   2  19 649.207 217.682   2
   0  -3  17 457.200 212.958   2
   0  -3  16 95.3922 134.613   2
   0  -3  15 35.8660 79.2966   2
   0  -3  14 869.133 226.563   2
   0  -3  13 122.771 85.0788   2
   0  -3  12 808.517 189.701   2
   0  -3  12 594.496 110.396   5
   0   3 -11 61.7669 76.4976   1
   0  -3  11-11.8683 30.6118   5
   0  -3  11 4.22612 60.0418   2
   0  -3  10 3.80958 49.6232   2
   0  -3  10 126.861 90.9174   3
   0  -3  10-48.8536 32.3401   5
   0   3 -10-64.9072 96.6680   1
   0  -3   9 11732.1 724.289   3
   0  -3   9 12576.6 692.164   2
   0   3  -9 10758.1 651.558   2
   0  -3   9 11043.6 506.831   5
   0   3  -9 11740.8 649.660   1
   0  -3   8 38330.2 1382.32   2
   0   3  -8 36355.6 1336.15   1
   0  -3   8 36116.6 1170.79   5
   0  -3   8 37851.8 1456.20   3
   0  -3   7 2106.46 179.577   5
   0   3  -7 1647.49 172.377   5
   0   3  -7 2268.40 242.807   2
   0  -3   7 2157.97 260.804   3
   0   3  -7 1804.44 211.750   1
   0  -3   6 26586.4 1053.22   3
   0   3  -6 26087.9 960.100   1
   0  -3   6 27077.9 872.668   5
   0   3  -6 29099.6 1079.84   3
   0   3  -6 26397.3 990.320   2
   0   3  -6 24287.4 879.978   5
   0   3  -5 25.2371 24.1947   5
   0   3  -5 76.4682 65.8692   3
   0  -3   5 29.9342 27.7156   5
   0  -3   5 87.3801 57.7442   3
   0  -3   5-3.77586 42.9085   2
   0   3  -5 67.0739 47.5236   2
   0  -3   4 527.474 79.6854   5
   0   3  -4 568.002 101.942   2
   0   3  -4 600.355 88.0569   5
   0  -3   4 597.494 98.2982   2
   0   3  -4 471.143 97.8242   3
   0  -3   4 614.642 113.585   3
   0   3  -3 1324.01 167.533   3
   0   3  -3 779.252 103.894   5
   0   3  -3 651.165 104.721   2
   0  -3   3 989.855 112.821   5
   0   3  -3 879.866 108.112   4
   0  -3   3 1185.15 142.517   2
   0   3  -2 30249.2 890.495   4
   0   3  -2 28279.1 904.895   5
   0   3  -2 32066.5 928.148   2
   0   3  -2 29744.6 972.199   3
   0  -3   2 30511.1 912.258   5
   0   3  -1 1609.74 121.107   4
   0  -3   1 1991.61 144.348   5
   0   3  -1 1626.89 126.506   2
   0  -3   1 1702.58 123.311   4
   0   3  -1 1648.46 132.630   5
   0   3   0 1356.00 122.210   5
   0   3   0 1511.83 114.672   4
   0  -3   0 1749.60 122.331   4
   0  -3   0 1577.74 132.401   5
   0  -3  -1 67625.1 1802.34   4
   0   3   1 70612.1 1833.77   5
   0   3   2 6944.10 300.586   5
   0   3   3 6668.19 309.890   5
   0   3   3 8455.80 336.269   2
   0   3   4 61042.7 1653.05   2
   0  -3  -4 59216.9 1657.90   2
   0   3   4 58757.4 1621.75   5
   0   3   5 40344.9 1227.93   2
   0  -3  -5 42591.3 1265.27   2
   0  -3  -6 635.498 117.292   2
   0   3   6 787.116 129.516   2
   0  -3  -7 12979.9 600.566   2
   0  -3  -8 709.968 132.542   2
   0  -3  -9 3530.15 319.908   2
   0  -3 -10 105.629 46.5102   2
   0  -3 -11 10092.9 631.551   2
   0   3  11 10199.9 599.313   2
   0   3  11 8483.17 540.611   1
   0   3  12 3301.71 335.521   1
   0   3  12 4031.15 383.835   2
   0   3  13 2998.57 338.199   1
   0   3  13 3174.36 361.800   2
   0   3  14 3956.70 420.630   2
   0   3  14 3955.14 406.256   1
   0   3  15 320.704 126.604   2
   0   3  16 3187.73 412.278   2
   0   3  17 177.389 118.539   2
   0   3  18 681.861 205.614   2
   0   3  19 125.725 94.4834   2
   0  -4  16 1370.30 301.419   2
   0  -4  15-61.8666 78.0045   2
   0  -4  14 433.758 179.503   2
   0  -4  13-28.8557 79.9881   2
   0   4 -12 426.100 134.842   1
   0  -4  12 484.770 172.983   2
   0   4 -11 680.999 160.106   1
   0  -4  11 644.266 180.202   2
   0  -4  10 308.756 128.821   2
   0   4 -10 126.043 57.3000   1
   0  -4   9 37994.5 1271.04   5
   0  -4   9 40516.3 1516.95   2
   0  -4   9 40079.3 1595.18   3
   0   4  -9 40179.6 1483.37   1
   0   4  -9 43125.5 1538.38   2
   0  -4   8 12823.8 690.109   2
   0  -4   8 12748.2 554.463   5
   0  -4   8 11975.0 719.204   3
   0   4  -8 12241.5 659.479   1
   0   4  -8 11336.7 562.720   5
   0   4  -8 10993.9 645.705   2
   0  -4   7-26.1345 45.0045   2
   0  -4   7-18.8426 36.4578   3
   0  -4   7 74.3083 51.0785   5
   0   4  -7 94.1519 61.0648   1
   0   4  -7 219.640 124.197   3
   0   4  -7 96.7793 73.1152   2
   0   4  -7 137.136 59.6591   5
   0   4  -6 6808.08 405.072   4
   0   4  -6 7787.94 497.036   3
   0  -4   6 7249.22 381.157   5
   0   4  -6 8411.36 480.072   2
   0   4  -6 7134.46 400.202   5
   0  -4   6 7142.03 487.333   3
   0   4  -5 96.7851 41.6302   4
   0   4  -5 103.542 48.6787   5
   0   4  -5 192.792 71.9958   2
   0  -4   5 146.404 50.9896   2
   0  -4   5 77.2941 38.4220   5
   0   4  -5 116.330 44.7694   3
   0   4  -4 327.449 102.417   3
   0   4  -4 134.554 51.0243   5
   0   4  -4 187.048 57.6906   4
   0   4  -4 169.903 63.8760   2
   0  -4   4 220.688 65.2984   5
   0  -4   4 208.030 87.1185   2
   0   4  -3 10803.9 477.841   2
   0   4  -3 11072.0 460.619   4
   0   4  -3 11251.1 486.612   5
   0  -4   3 11458.0 478.731   5
   0   4  -3 11624.8 545.913   3
   0   4  -2 176508. 4426.74   5
   0   4  -2 168627. 4399.58   2
   0  -4   2 164365. 4396.13   5
   0   4  -2 177046. 4372.48   4
   0   4  -2 177799. 4495.88   3
   0   4  -1 41886.1 1207.07   2
   0   4  -1 39835.9 1184.84   4
   0  -4   1 41053.9 1192.91   4
   0  -4   1 41821.9 1233.40   5
   0   4  -1 44239.6 1251.22   5
   0  -4   0 12732.7 457.970   4
   0   4   0 12643.2 497.952   5
   0  -4   0 11854.8 483.106   5
   0   4   0 12070.9 446.047   4
   0  -4  -1-7.25580 19.2701   4
   0   4   1 27.5588 31.5474   5
   0  -4  -2 277.775 63.8343   4
   0   4   2 369.913 67.4889   5
   0   4   3 32681.5 1006.44   5
   0   4   4 6023.46 304.085   2
   0   4   4 4808.91 279.523   5
   0   4   5 22134.8 760.845   5
   0   4   5 22212.7 774.545   2
   0   4   6 30.7732 31.1374   2
   0  -4  -6 83.1996 39.2437   2
   0   4   6 43.5018 33.2253   5
   0  -4  -7 10786.0 536.627   2
   0   4   7 9890.29 490.496   2
   0  -4  -8 615.637 134.706   2
   0  -4  -9 701.661 140.283   2
   0  -4 -10 8350.75 542.630   2
   0   4  11 5789.88 437.972   2
   0  -4 -11 6335.93 486.172   2
   0   4  12 3817.27 361.469   2
   0  -4 -12 2888.25 342.833   2
   0   4  13 682.920 161.759   2
   0   4  13 584.410 135.512   1
   0   4  14 727.300 173.403   1
   0   4  14 751.038 187.296   2
   0   4  15 3.41533 67.4486   2
   0   4  16 856.859 212.631   2
   0   4  17 345.467 160.444   2
   0   4  18-47.0955 98.1623   2
   0   4  19 88.7660 81.7468   2
   0  -5  16 177.364 184.822   2
   0  -5  15 2555.15 412.966   2
   0  -5  14-93.6078 132.511   2
   0   5 -13-25.4182 94.8631   1
   0  -5  13-111.065 103.667   2
   0   5 -12 32.5301 65.4159   1
   0  -5  12 10.0018 93.6556   2
   0   5 -11 2276.27 310.858   1
   0   5 -11 1974.43 271.855   4
   0  -5  11 2310.97 328.457   2
   0   5 -10 1007.79 192.297   1
   0   5 -10 686.512 151.573   4
   0  -5  10 860.358 189.791   2
   0   5  -9 6738.86 504.492   1
   0  -5   9 6912.64 533.674   2
   0   5  -9 5976.13 441.705   4
   0   5  -8 15954.3 720.444   5
   0   5  -8 14517.2 719.424   4
   0   5  -8 16148.6 805.215   1
   0   5  -8 14815.2 787.672   2
   0  -5   8 16129.8 833.827   2
   0   5  -7 1215.07 167.752   5
   0  -5   7 922.971 172.647   2
   0   5  -7 1443.29 208.539   2
   0   5  -7 1158.86 168.179   4
   0   5  -7 1255.21 213.474   3
   0  -5   6 39.2175 43.9753   2
   0   5  -6-29.9863 65.1126   3
   0  -5   6 43.7168 37.8043   5
   0   5  -6 21.5142 25.0489   5
   0   5  -6 20.2238 29.2390   4
   0   5  -6 37.1473 39.2998   2
   0   5  -5 13821.2 696.675   3
   0   5  -5 12225.0 589.281   5
   0  -5   5 13837.9 594.460   5
   0   5  -5 12917.4 586.289   4
   0   5  -4 11211.8 533.858   5
   0  -5   4 12804.1 541.712   5
   0   5  -4 11679.8 607.196   3
   0   5  -4 10275.9 522.905   2
   0   5  -4 11182.2 506.242   4
   0   5  -3 20792.2 849.476   3
   0  -5   3 20950.0 759.302   5
   0   5  -3 19531.6 719.308   4
   0   5  -3 19925.6 749.983   2
   0   5  -3 19738.1 768.420   5
   0   5  -2 27190.9 988.773   3
   0   5  -2 26926.6 935.445   5
   0   5  -2 26934.6 882.939   4
   0  -5   2 26290.0 917.655   5
   0   5  -2 27582.0 911.888   2
   0  -5   1 4941.76 298.987   5
   0  -5   1 4766.30 266.805   4
   0   5  -1 4491.53 270.372   2
   0   5  -1 4411.58 289.111   5
   0   5  -1 4285.28 256.698   4
   0  -5   0 45108.8 1324.76   4
   0  -5   0 45157.6 1380.00   5
   0   5   0 45921.2 1324.20   4
   0   5   0 47675.8 1400.25   5
   0  -5  -1 2763.77 195.333   4
   0  -5  -1 2514.66 205.978   5
   0   5   1 2651.83 213.605   5
   0  -5  -2 23827.6 786.103   4
   0   5   2 22909.1 816.484   5
   0   5   3 52.9046 30.7365   5
   0   5   4 1896.52 175.296   2
   0   5   4 2005.30 181.149   5
   0   5   5 2147.11 191.984   5
   0   5   5 2280.91 199.752   2
   0   5   6 19115.3 731.127   2
   0   5   6 18347.5 713.831   5
   0   5   7 3782.70 269.560   5
   0   5   7 3258.98 262.049   2
   0  -5  -7 3792.69 298.650   2
   0   5   8 4277.71 317.390   2
   0   5   8 4021.22 288.540   5
   0  -5  -8 4491.11 347.873   2
   0   5   9 916.413 134.963   5
   0  -5  -9 1191.23 187.254   2
   0   5   9 1109.11 164.436   2
   0   5  10 3377.32 307.711   2
   0  -5 -10 3313.20 328.025   2
   0   5  10 3037.52 257.617   5
   0   5  11 2889.83 255.898   5
   0  -5 -11 3442.72 350.760   2
   0   5  11 2959.45 299.571   2
   0   5  12 4724.21 340.128   5
   0  -5 -12 4514.81 444.342   2
   0   5  12 5152.47 420.345   2
   0   5  13 2674.02 256.631   5
   0   5  13 3062.18 337.070   2
   0   5  14 882.512 149.220   5
   0   5  14 886.856 194.904   2
   0   5  15 770.811 141.573   5
   0   5  15 748.572 188.030   2
   0   5  16 272.601 132.141   2
   0   5  16 123.244 70.8425   5
   0   5  17 720.645 200.005   2
   0   5  18 5.20467 81.8379   2
   0   5  19 33.8645 77.6432   2
   0   6 -14 4086.97 473.363   1
   0   6 -13 1550.11 280.951   1
   0  -6  12 775.727 142.238   5
   0   6 -12 773.282 196.660   1
   0  -6  11 60.4384 54.6093   5
   0   6 -11-52.8885 92.8096   1
   0  -6  10 791.999 141.027   5
   0   6 -10 826.583 187.447   1
   0   6 -10 1081.54 192.644   4
   0   6  -9 407.790 136.048   1
   0   6  -9 535.760 146.668   5
   0   6  -9 571.735 137.528   4
   0  -6   9 502.465 111.325   5
   0   6  -8 6562.51 496.359   2
   0   6  -8 6078.48 476.669   1
   0   6  -8 6693.64 559.568   3
   0   6  -8 6169.82 432.395   4
   0   6  -8 6372.10 442.760   5
   0   6  -7 4245.17 352.655   5
   0   6  -7 4460.55 422.095   3
   0   6  -7 4066.09 329.202   4
   0   6  -7 4880.79 402.975   2
   0   6  -6 601.320 125.705   5
   0   6  -6 554.711 143.102   3
   0   6  -6 712.842 129.542   4
   0   6  -6 637.813 130.280   2
   0   6  -5 28.1415 32.7734   2
   0   6  -5 63.4997 55.2973   3
   0   6  -5 75.9130 54.4968   5
   0   6  -5 26.1775 26.8317   4
   0   6  -4 88.3738 46.6824   2
   0   6  -4 47.1074 30.5460   4
   0   6  -4 86.6371 37.2961   5
   0   6  -4 95.8213 70.2327   3
   0   6  -3 12865.4 627.364   5
   0   6  -3 13628.7 601.380   2
   0   6  -3 15230.9 723.198   3
   0   6  -3 14020.0 589.879   4
   0   6  -2 15696.8 702.114   5
   0   6  -2 17048.0 764.028   3
   0   6  -2 17305.8 680.026   2
   0   6  -2 17689.7 665.441   4
   0  -6   2 17209.8 665.345   4
   0  -6   1 16089.1 674.726   5
   0   6  -1 16615.1 692.807   5
   0   6  -1 15814.4 617.812   4
   0  -6   1 16610.6 630.683   4
   0   6  -1 16423.3 641.403   2
   0   6   0 5757.55 3720.42   5
   0   6   0 5995.78 3340.21   4
   0  -6   0 6643.43 3919.49   5
   0  -6  -1 22623.3 803.503   4
   0   6   1 23864.9 874.990   5
   0   6   2 704.618 121.637   5
   0  -6  -2 499.610 94.6084   4
   0  -6  -3 1522.77 172.405   4
   0   6   3 814.596 135.528   5
   0   6   4 3455.00 270.247   5
   0   6   5 18330.2 706.480   2
   0   6   5 17286.2 713.376   5
   0   6   6 6252.17 372.362   2
   0   6   6 5944.41 370.837   5
   0   6   7 2404.21 228.259   5
   0   6   7 2699.09 239.963   2
   0   6   8 5414.37 358.320   5
   0   6   8 5328.72 363.126   2
   0  -6  -9 183.248 76.2996   2
   0   6   9 136.985 55.3218   5
   0   6   9 261.703 85.0291   2
   0   6  10 34.3323 47.0766   2
   0  -6 -10 55.1205 39.5139   2
   0   6  10 71.1193 41.0244   5
   0   6  11 2232.30 232.544   5
   0  -6 -11 2153.98 283.476   2
   0   6  11 2065.23 252.849   2
   0  -6 -12 674.290 167.125   2
   0   6  12 340.947 110.856   2
   0   6  12 365.767 93.4408   5
   0   6  13 839.936 181.579   2
   0   6  13 835.816 149.703   5
   0   6  14 172.463 63.2723   5
   0   6  14 71.3078 46.9275   2
   0   6  15 993.444 213.674   2
   0   6  15 873.103 158.687   5
   0   6  16 55.2150 74.3663   2
   0   6  16 150.344 72.4456   5
   0   6  17 990.964 245.297   2
   0   6  18 984.393 255.512   2
   0   6  19 12.0687 72.3238   2
   0   7 -14 1143.44 259.713   1
   0   7 -13 1116.92 257.080   1
   0   7 -12 1081.15 242.875   1
   0   7 -11 292.344 146.321   1
   0  -7  11 339.396 100.184   5
   0  -7  10 237.008 84.4646   5
   0   7 -10 289.040 116.728   1
   0   7  -9 643.748 164.720   1
   0   7  -9 617.479 144.002   4
   0  -7   9 854.616 155.181   5
   0   7  -9 709.605 155.451   5
   0  -7   8 4187.94 341.713   5
   0   7  -8 4206.20 450.965   3
   0   7  -8 3534.43 334.155   4
   0   7  -8 4133.25 371.098   5
   0   7  -7 2855.12 282.733   4
   0   7  -7 2931.20 367.480   3
   0   7  -7 2629.09 285.375   5
   0   7  -7 2858.95 315.338   2
   0  -7   7 2672.54 267.863   5
   0  -7   6 261.558 88.8080   5
   0   7  -6-1.15713 80.0497   3
   0   7  -6 168.877 79.1284   5
   0   7  -6 206.001 66.9276   4
   0   7  -6 169.658 85.6258   2
   0   7  -5 375.672 101.131   5
   0   7  -5 416.733 115.221   3
   0  -7   5 315.028 90.8058   5
   0   7  -5 359.918 103.492   2
   0   7  -5 171.054 66.9607   4
   0  -7   4 74.0212 49.6755   5
   0   7  -4 11.0562 27.8215   4
   0   7  -4 76.1396 53.7485   5
   0   7  -4-14.6455 58.3784   2
   0   7  -4 102.716 85.5482   3
   0   7  -3 998.350 180.526   3
   0   7  -3 1102.62 169.559   5
   0   7  -3 991.788 140.254   4
   0   7  -3 1016.52 149.270   2
   0   7  -2 20312.2 847.637   5
   0  -7   2 20315.7 779.054   4
   0   7  -2 20903.6 799.249   2
   0   7  -2 19481.9 761.109   4
   0   7  -2 19679.2 888.246   3
   0   7  -1 11646.5 533.179   2
   0   7  -1 11661.8 590.239   5
   0  -7   1 11464.1 524.508   4
   0   7  -1 11323.9 515.291   4
   0   7   0 2230.94 2387.26   5
   0   7   0 2280.47 2105.14   4
   0  -7  -1 13253.6 565.476   4
   0   7   1 12012.4 603.984   5
   0   7   2 4779.60 342.890   5
   0  -7  -2 3928.92 285.141   4
   0  -7  -3 15130.7 646.928   4
   0   7   3 15815.1 698.092   5
   0  -7  -4 50853.9 1583.88   4
   0   7   4 50643.4 1608.35   5
   0   7   5 847.138 142.717   5
   0   7   5 643.250 126.379   2
   0   7   6 4025.45 312.312   5
   0   7   6 3281.59 277.981   2
   0   7   7 52.7306 58.0844   2
   0   7   7-29.8009 41.8072   5
   0   7   8 745.691 138.208   2
   0   7   8 711.866 136.355   5
   0   7   9-13.9821 33.4934   5
   0   7   9 5.16774 44.3024   2
   0   7  10 3810.14 331.691   2
   0   7  10 3543.67 309.146   5
   0   7  11-20.3132 69.7370   2
   0   7  11-11.0330 49.7653   5
   0   7  12 4949.86 418.786   2
   0   7  12 4927.19 379.505   5
   0  -7 -12 5264.20 470.274   2
   0   7  13 5271.06 405.670   5
   0   7  13 5768.76 468.889   2
   0   7  14 1428.06 243.260   2
   0   7  14 1621.82 220.787   5
   0   7  15 515.307 125.416   5
   0   7  15 513.118 152.205   2
   0   7  16 1123.18 238.094   2
   0   7  16 720.205 159.844   5
   0   7  17 1030.53 242.302   2
   0   7  18 2875.10 414.132   2
   0   7  19 1832.63 347.341   2
   0   7  20-39.7856 122.779   2
   0   8 -13-197.441 128.883   1
   0   8 -12 109.410 85.5583   1
   0   8 -11 490.273 173.320   1
   0   8 -10 1454.81 270.337   1
   0  -8  10 1537.01 218.767   5
   0   8  -9 98.2776 101.350   1
   0   8  -9 131.633 108.209   3
   0  -8   9 47.6432 42.3994   5
   0   8  -8 218.959 96.6683   3
   0   8  -8 260.105 103.496   5
   0   8  -8 142.412 72.9673   4
   0  -8   8 422.295 118.201   5
   0   8  -7 1472.83 211.004   4
   0  -8   7 1681.65 226.945   5
   0   8  -7 1531.28 267.617   3
   0   8  -7 1505.87 232.443   5
   0  -8   6-21.1858 54.3143   5
   0   8  -6 130.610 69.0582   2
   0   8  -6-35.9634 44.1583   5
   0   8  -6-3.82914 70.6917   3
   0   8  -6 56.7288 61.0575   4
   0   8  -5 1739.04 268.768   3
   0   8  -5 1681.47 230.931   5
   0   8  -5 1672.90 207.046   4
   0   8  -5 2058.98 248.024   2
   0  -8   5 1591.47 215.032   5
   0   8  -4 1785.42 265.819   3
   0  -8   4 1661.47 220.317   5
   0   8  -4 1254.80 170.900   4
   0   8  -4 1425.65 213.816   5
   0   8  -4 1138.92 174.513   2
   0  -8   3 2969.91 287.933   5
   0   8  -3 2671.53 310.183   3
   0   8  -3 2371.81 238.606   2
   0   8  -3 2862.66 255.383   4
   0   8  -3 3218.13 315.950   5
   0  -8   2 6193.79 432.195   5
   0   8  -2 6410.18 448.188   5
   0   8  -2 5562.52 375.841   2
   0   8  -2 6671.74 393.437   4
   0   8  -2 6792.30 488.249   3
   0   8  -1 12.7896 38.0677   2
   0  -8   1-5.84802 40.8591   4
   0   8  -1-38.6367 30.2425   4
   0   8  -1 23.0222 38.3711   5
   0  -8   0 933.786 165.359   5
   0  -8   0 1263.95 166.687   4
   0  -8  -1 27826.3 1001.04   4
   0  -8  -1 28201.9 1084.54   5
   0   8   1 28095.1 1088.63   5
   0   8   2 23516.6 947.303   5
   0  -8  -2 23149.4 941.782   5
   0  -8  -2 21173.8 853.967   4
   0  -8  -3 21997.6 878.030   4
   0   8   3 24404.6 964.328   5
   0   8   4 350.280 102.907   5
   0   8   5 18898.6 826.150   5
   0   8   6 5848.68 380.486   2
   0   8   6 5501.77 398.330   5
   0   8   7 40.2907 47.6336   5
   0   8   7-38.3457 44.5415   2
   0   8   8 1232.56 183.909   5
   0   8   8 1321.64 179.554   2
   0   8   9 2660.01 265.543   2
   0   8   9 2687.85 279.421   5
   0   8  10 1372.92 198.206   5
   0   8  10 1471.99 202.381   2
   0   8  11-10.0168 34.4298   5
   0   8  11-34.7558 48.3173   2
   0   8  12 725.572 146.271   5
   0   8  12 616.587 149.717   2
   0   8  13 46.5560 73.2534   2
   0   8  13-16.3092 42.6115   5
   0   8  14 2955.55 344.686   2
   0   8  14 2593.73 291.435   5
   0   8  15 7758.24 603.139   2
   0   8  16-5.66077 96.6885   2
   0   8  17-241.538 126.382   2
   0   8  18 4059.02 482.316   2
   0   8  19 2572.56 404.549   2
   0   8  20 321.315 171.195   2
   0   9 -12-122.876 92.8961   1
   0   9 -11 142.833 121.655   1
   0  -9  10 1539.34 230.909   5
   0   9 -10 1658.76 302.774   1
   0  -9   9 1532.75 227.834   5
   0   9  -9 1852.69 306.475   1
   0   9  -9 1809.88 328.655   3
   0   9  -8 719.866 195.563   3
   0  -9   8 458.110 124.603   5
   0  -9   7 226.766 76.4332   5
   0   9  -7 53.5122 63.6028   3
   0   9  -6 3144.76 342.396   2
   0  -9   6 3573.38 346.119   5
   0   9  -6 2979.17 301.126   4
   0   9  -6 3394.32 403.575   3
   0   9  -5 922.476 159.006   4
   0   9  -5 804.515 173.730   5
   0  -9   5 798.855 160.628   5
   0   9  -5 879.985 170.829   2
   0   9  -5 753.718 186.262   3
   0   9  -4 951.234 190.263   5
   0   9  -4 747.125 144.458   2
   0   9  -4 693.874 179.003   3
   0  -9   4 843.615 163.454   5
   0   9  -4 892.500 149.969   4
   0   9  -3 255.453 76.4551   4
   0  -9   3 218.620 99.9040   5
   0   9  -3 79.6388 59.0399   5
   0   9  -3 158.131 72.6991   3
   0   9  -3 169.841 61.8370   2
   0  -9   2 380.197 110.723   5
   0   9  -2 450.246 102.287   4
   0   9  -2 633.978 144.979   5
   0   9  -2 670.217 167.304   3
   0   9  -2 485.602 110.179   2
   0   9  -1 17362.8 746.678   2
   0   9  -1 16620.7 738.621   4
   0  -9   1 17081.2 826.248   5
   0  -9   0 11985.8 641.546   5
   0   9   0 10223.8 532.703   2
   0   9   0 10854.1 634.148   5
   0  -9  -1 95.9357 62.4916   5
   0   9   1 121.005 67.4702   5
   0   9   2 11795.2 651.243   5
   0  -9  -2 10957.2 627.901   5
   0  -9  -3 4482.71 379.462   5
   0   9   3 4100.92 365.185   5
   0  -9  -4 243.430 103.793   5
   0   9   4 241.226 80.5509   5
   0   9   5 2642.04 284.379   5
   0  -9  -6 30075.1 1157.26   4
   0   9   6 30135.0 1174.00   5
   0   9   6 27790.4 1081.15   2
   0   9   7 1592.67 207.248   2
   0   9   7 1988.71 248.179   5
   0   9   8 1559.69 227.419   5
   0   9   8 1268.31 187.296   2
   0   9   9 3132.35 309.901   2
   0   9   9 3221.66 323.921   5
   0   9  10 4970.84 399.485   2
   0   9  10 5415.36 429.360   5
   0   9  11 7817.33 534.785   5
   0   9  11 8316.07 539.447   2
   0   9  12 13605.3 755.957   2
   0   9  13 1350.14 230.622   2
   0   9  14 114.769 85.3409   2
   0   9  15 1192.49 233.260   2
   0   9  16 2677.09 362.881   2
   0   9  17 7.75307 93.7855   2
   0   9  18 1162.18 253.699   2
   0   9  19 493.336 197.884   2
   0   9  20 440.730 194.356   2
   0  10 -11 279.274 164.983   1
   0  10 -10 783.600 295.288   1
   0 -10   9 1407.79 233.878   5
   0  10  -9 1599.86 320.913   3
   0  10  -9 1557.14 302.086   1
   0  10  -8 73.4902 79.7502   3
   0 -10   8 363.067 117.106   5
   0  10  -7 27.8703 68.7900   3
   0 -10   7 94.6576 67.6449   5
   0  10  -6 3009.17 392.776   3
   0 -10   6 2986.98 339.261   5
   0  10  -5 3963.52 445.884   3
   0  10  -5 3527.72 354.217   2
   0 -10   5 3094.32 339.246   5
   0  10  -5 3003.13 299.414   4
   0  10  -4 5824.64 416.479   4
   0  10  -4 6230.63 551.233   3
   0 -10   4 5088.03 447.010   5
   0  10  -4 5325.66 427.254   2
   0 -10   3 3166.17 335.917   5
   0  10  -3 2933.95 285.022   4
   0  10  -3 2653.72 278.321   2
   0  10  -3 3055.84 375.607   3
   0  10  -2-36.9256 38.1627   4
   0 -10   2 2.59458 58.2311   5
   0  10  -2-72.6119 96.7800   3
   0  10  -2 18.4556 46.1221   2
   0 -10   1 616.371 153.387   5
   0  10  -1 515.733 119.565   2
   0  10   0 5272.41 373.972   2
   0 -10   0 5513.95 446.117   5
   0 -10  -1 495.882 137.641   5
   0 -10  -2 4580.99 404.290   5
   0 -10  -3 14467.8 718.972   4
   0 -10  -3 15429.1 796.364   5
   0 -10  -4 343.760 106.368   4
   0 -10  -4 308.432 108.596   5
   0 -10  -5 358.588 108.728   4
   0 -10  -6 1167.57 188.502   4
   0  10   6 1012.52 163.947   2
   0 -10  -7 1484.28 226.291   4
   0  10   7 1241.33 182.308   2
   0  10   8 2440.25 272.588   2
   0  10   9 784.580 151.000   2
   0  10  10 8754.07 560.668   2
   0  10  11 268.483 113.273   2
   0  10  12 1819.82 258.252   2
   0  10  13 8323.08 594.520   2
   0  10  14 2949.51 353.161   2
   0  10  15 111.157 82.9759   2
   0  10  16 490.894 158.537   2
   0  10  17 71.4732 80.0138   2
   0  10  18-25.3047 98.3968   2
   0  10  19 79.7282 73.0285   2
   0  10  20 482.339 194.801   2
   0  11 -10 208.219 150.980   1
   0  11  -9 326.487 159.310   1
   0  11  -9 341.219 156.908   3
   0 -11   8 1627.04 261.699   5
   0  11  -8 1724.34 343.782   3
   0  11  -7 234.575 124.652   3
   0 -11   7 329.610 126.863   5
   0 -11   6-37.6390 58.8377   5
   0  11  -6 16.7195 69.5723   3
   0 -11   5 194.296 95.4709   5
   0  11  -5 163.378 82.7143   3
   0 -11   4 2096.83 294.191   5
   0  11  -4 2524.22 360.493   3
   0  11  -3 7947.14 642.243   3
   0  11  -3 5971.46 443.156   4
   0  11  -3 6759.57 474.598   2
   0 -11   3 6691.26 533.981   5
   0 -11   2-57.5177 82.7514   5
   0  11  -2 13.3990 49.9544   2
   0  11  -2-70.8169 117.077   3
   0  11  -1 6964.41 463.807   2
   0 -11   1 7700.64 500.036   4
   0 -11   1 7452.92 558.767   5
   0  11   0 91.6045 51.1329   2
   0 -11   0 83.5690 74.6055   5
   0 -11   0 104.316 66.7576   4
   0  11   1 142.089 69.6617   2
   0 -11  -1 169.513 90.7938   4
   0 -11  -1 85.8744 66.0084   5
   0 -11  -2 127.163 69.2153   5
   0 -11  -2 30.5572 41.4084   4
   0 -11  -3 2899.52 342.675   5
   0 -11  -3 3325.66 325.623   4
   0 -11  -4 1236.35 197.213   4
   0 -11  -4 1264.78 220.437   5
   0 -11  -5 2130.88 266.669   4
   0 -11  -6 1048.35 191.239   4
   0  11   7 1459.45 214.395   2
   0 -11  -7 1175.91 211.753   4
   0  11   8 73.4122 67.9073   2
   0 -11  -8 62.3934 59.5386   4
   0  11   9-74.1196 77.9129   2
   0  11  10 87.8017 70.4706   2
   0  11  11 1091.30 189.562   2
   0  11  12 35.4797 53.2571   2
   0  11  13 617.347 164.229   2
   0  11  14-20.1612 67.1339   2
   0  11  15 699.790 187.849   2
   0  11  16 8.73577 75.9958   2
   0  11  17 53.4670 72.9526   2
   0  11  18 354.788 151.433   2
   0  11  19 15.6517 87.5076   2
   0  12  -9 353.757 186.458   1
   0  12  -8 413.729 187.202   3
   0  12  -7 2096.45 372.997   3
   0 -12   7 1859.10 303.224   5
   0  12  -6 1129.45 272.960   3
   0 -12   6 972.479 217.972   5
   0  12  -5-126.368 104.168   3
   0 -12   5-126.969 102.850   5
   0  12  -4 388.658 140.568   3
   0 -12   4 752.905 193.577   5
   0  12  -3 1662.45 301.444   3
   0 -12   3 1027.96 217.201   5
   0  12  -2 1129.32 245.450   3
   0 -12   2 965.763 210.640   5
   0 -12   1 5877.61 514.103   5
   0  12  -1 5040.09 399.511   2
   0  12  -1 5571.01 535.958   3
   0 -12   0 518.965 165.407   5
   0 -12   0 743.525 159.173   4
   0  12   0 619.960 134.485   2
   0 -12  -1 86.5554 60.3511   5
   0 -12  -1 144.969 84.0441   4
   0  12   1 139.935 82.2791   2
   0 -12  -2 364.637 116.449   5
   0 -12  -2 621.925 143.624   4
   0 -12  -3 5323.74 491.341   5
   0 -12  -3 4878.34 416.126   4
   0 -12  -4 578.290 148.248   4
   0 -12  -4 648.431 171.414   5
   0 -12  -5 2501.23 303.823   4
   0 -12  -6-17.3771 70.1459   4
   0 -12  -7 390.017 127.137   4
   0  12   7 387.513 127.650   2
   0  12   8 616.172 139.755   2
   0 -12  -8 507.979 154.952   4
   0 -12  -9 389.394 138.434   4
   0  12   9 212.511 99.8853   2
   0 -12 -10 8724.71 661.994   4
   0  12  10 9930.63 618.176   2
   0  12  11 466.947 140.041   2
   0  12  12 386.661 123.189   2
   0  12  13 602.542 153.805   2
   0  12  14 40.7541 83.7181   2
   0  12  15 165.352 108.671   2
   0  12  16 1614.66 284.596   2
   0  12  17-216.900 120.310   2
   0  12  18 100.071 107.556   2
   0  12  19 159.708 76.5232   2
   0 -13   6-111.355 93.2714   5
   0  13  -6 3.92875 105.413   3
   0 -13   5 343.524 128.626   5
   0  13  -5 426.277 145.064   3
   0  13  -4 919.213 238.744   3
   0 -13   4 622.428 192.439   5
   0  13  -3 100.449 115.481   3
   0 -13   3 241.073 129.956   5
   0  13  -2 151.307 94.7141   3
   0 -13   2 253.403 128.903   5
   0 -13   1 1700.24 291.313   5
   0  13  -1 1895.42 329.190   3
   0 -13   0 743.512 166.018   4
   0 -13   0 795.214 194.307   5
   0 -13  -1 1702.02 295.255   5
   0 -13  -1 1400.47 226.903   4
   0 -13  -2 2439.78 298.455   4
   0 -13  -2 2447.15 350.071   5
   0 -13  -3 147.226 117.141   5
   0 -13  -3-49.8387 43.3410   4
   0 -13  -4 6902.09 532.431   4
   0 -13  -5 975.321 202.771   4
   0 -13  -6 672.919 162.496   4
   0 -13  -7 2419.96 329.074   4
   0  13   7 2437.57 291.960   2
   0  13   8 86.1103 67.1270   2
   0 -13  -8 49.3756 68.8196   4
   0 -13  -9 1468.82 263.003   4
   0  13   9 1554.46 240.973   2
   0  13  10 1281.60 232.163   2
   0 -13 -10 617.847 177.040   4
   0  13  11 2849.36 330.382   2
   0 -13 -11 2967.53 395.640   4
   0  13  12 176.497 100.695   2
   0  13  13 775.525 180.858   2
   0  13  14 505.553 155.929   2
   0  13  15 1329.10 250.167   2
   0  13  16 1901.57 310.469   2
   0  13  17-72.7797 99.9568   2
   0  13  18 104.981 88.0145   2
   0  13  19-19.4738 82.6245   2
   0 -14   5 996.819 231.165   5
   0 -14   4 169.006 89.3398   5
   0  14  -4 133.475 103.505   3
   0 -14   3 632.043 192.205   5
   0  14  -3 637.333 207.301   3
   0  14  -2 73.7483 109.489   3
   0 -14   2-61.6338 77.3492   5
   0  14  -1 112.987 89.8344   3
   0 -14   1 63.5818 97.8806   5
   0  14   0 695.543 219.843   3
   0 -14   0 305.457 105.683   5
   0 -14  -1 3217.37 416.652   5
   0 -14  -1 3097.38 346.987   4
   0 -14  -2 238.318 81.0207   4
   0 -14  -2 273.366 133.052   5
   0 -14  -3 1609.05 256.085   4
   0 -14  -4 1325.39 232.379   4
   0 -14  -5 128.471 88.3937   4
   0  14   6 851.473 174.967   2
   0 -14  -6 893.840 192.123   4
   0  14   7 2093.66 278.039   2
   0 -14  -7 1402.15 254.803   4
   0  14   8 233.894 92.2921   2
   0 -14  -8 288.554 134.694   4
   0  14   9-241.300 103.170   2
   0 -14  -9 33.3036 64.1874   4
   0  14  10 175.763 76.8453   2
   0 -14 -10 186.070 141.958   4
   0  14  11 996.489 202.993   2
   0 -14 -11 1195.64 265.072   4
   0 -14 -12 1848.63 328.597   4
   0  14  12 1635.86 264.712   2
   0  14  13 82.3339 88.3853   2
   0 -14 -13 77.5208 129.485   4
   0  14  14 2284.98 328.146   2
   0  14  15 478.863 178.402   2
   0  14  16 481.366 172.717   2
   0  14  17 532.578 183.607   2
   0  14  18 207.800 127.405   2
   0  14  19 551.722 226.757   2
   0  15  -2 746.221 235.410   3
   0  15  -1-159.750 127.196   3
   0  15   0 735.324 225.836   3
   0 -15  -2 774.910 186.563   4
   0 -15  -3 711.363 166.915   4
   0 -15  -4 4040.84 428.316   4
   0 -15  -5 262.664 116.881   4
   0  15   6-6.70764 83.8097   2
   0 -15  -6 229.465 125.799   4
   0  15   7 121.334 83.8247   2
   0 -15  -7 176.303 80.4061   4
   0 -15  -8-44.6530 61.9812   4
   0  15   8 9.11707 60.0813   2
   0 -15  -9 44.7658 101.203   4
   0  15   9-26.8145 57.4857   2
   0  15  10 683.739 175.952   2
   0 -15 -10 469.782 156.235   4
   0 -15 -11 115.391 96.3720   4
   0  15  11 326.027 128.870   2
   0  15  12 90.1237 71.0974   2
   0 -15 -12 122.204 94.0445   4
   0 -15 -13 1716.55 332.044   4
   0  15  13 1676.76 275.334   2
   0 -15 -14 897.551 244.166   4
   0  15  14 610.258 168.863   2
   0 -15 -15 301.115 176.401   4
   0  15  15 149.883 147.196   2
   0  15  16 339.175 150.113   2
   0  15  17 328.267 143.078   2
   0  15  18 85.8011 119.899   2
   0  16   0 1378.62 333.660   3
   0  16   1 53.9362 121.671   3
   0 -16  -4 257.735 121.552   4
   0 -16  -5-38.5157 84.6255   4
   0 -16  -6-31.0757 62.3688   4
   0 -16  -7 37.4240 80.5163   4
   0 -16  -8 115.567 68.5127   4
   0 -16  -9-11.9956 101.822   4
   0 -16 -10 646.622 195.904   4
   0 -16 -11 107.483 115.494   4
   0 -16 -12 622.385 199.173   4
   0 -16 -13 178.987 133.995   4
   0 -16 -14 121.922 77.3786   4
   0 -17  -6 269.655 129.693   4
   0 -17  -7 270.790 137.003   4
   0 -17  -8 472.298 182.334   4
   0 -17  -9 235.576 149.094   4
   0 -17 -10 55.0330 99.4619   4
   0 -17 -11 305.566 154.679   4
   0 -17 -12 121.343 91.3093   4
   0 -17 -13 372.113 203.511   4
   0 -18  -9-65.8548 126.006   4
   0 -18 -10 98.1062 100.469   4
   0 -18 -11 729.384 219.330   4
   1 -17 -13 606.105 205.887   4
   1 -17 -12 31.1384 78.7861   4
   1 -17 -11 264.778 135.402   4
   1 -17 -10 76.8768 116.933   4
   1 -17  -9 1040.00 244.305   4
  -1  16  16 169.028 138.249   2
  -1  16  15-64.6409 113.875   2
   1 -16 -14 43.3748 89.6545   4
  -1  16  14 12.6704 80.0848   2
  -1  16  13 224.107 140.752   2
   1 -16 -13 111.435 110.615   4
  -1  16  12 276.622 155.265   2
   1 -16 -12 42.6899 76.0699   4
   1 -16 -11 2498.73 393.607   4
  -1  16  11 2987.24 401.781   2
   1 -16 -10 197.087 117.372   4
  -1  16  10 357.077 153.021   2
   1 -16  -9 362.903 141.973   4
  -1  16   9 123.699 94.1812   2
   1 -16  -8 1261.16 263.346   4
  -1  16   8 1402.18 281.048   2
   1 -16  -7-93.3358 114.285   4
  -1  16   7 230.880 129.502   2
   1 -16  -6 43.8098 58.6761   4
   1 -16  -4-504.540 194.129   5
  -1  15  17 624.848 205.299   2
  -1  15  16-125.440 109.859   2
  -1  15  15 498.578 170.179   2
  -1  15  14 2548.43 376.273   2
   1 -15 -13 1325.40 293.418   4
  -1  15  13 857.142 235.485   2
  -1  15  12 170.019 122.159   2
   1 -15 -12 162.025 94.7306   4
   1 -15 -11-77.2904 127.483   4
  -1  15  11-44.5267 78.4466   2
   1 -15 -10 738.129 202.251   4
  -1  15  10 936.224 213.195   2
   1 -15  -9 995.928 227.760   4
  -1  15   9 566.245 184.061   2
   1 -15  -8 22.9342 55.6909   4
  -1  15   8 58.8792 67.2024   2
   1 -15  -7 109.670 104.442   4
   1 -15  -6 229.125 116.108   4
   1 -15  -5 229.918 105.451   4
   1 -15  -5 239.476 145.388   5
   1 -15  -4 640.423 189.336   5
   1 -15  -4 427.755 136.482   4
   1 -15  -3 214.079 127.912   5
   1 -15  -2 2186.35 358.525   5
   1 -15  -1 192.086 126.862   5
   1 -15   0 21.7429 64.8172   5
   1 -15   1 2368.30 391.890   5
   1 -15   2 2421.75 395.113   5
  -1  14  18 398.115 193.039   2
  -1  14  17 322.738 165.938   2
  -1  14  16-51.2531 73.3258   2
  -1  14  15 239.913 134.233   2
  -1  14  14 78.9601 74.7756   2
  -1  14  13 4938.72 520.204   2
  -1  14  12 1710.17 297.235   2
  -1  14  11 2835.03 380.579   2
   1 -14 -11 2408.31 354.989   4
   1 -14 -10 1591.63 282.483   4
  -1  14  10 1695.08 293.031   2
   1 -14  -9 2823.39 369.370   4
  -1  14   9 2984.45 376.290   2
  -1  14   8 158.984 84.8351   2
   1 -14  -8 33.3566 58.6725   4
   1 -14  -7 3327.07 376.887   4
   1 -14  -6 702.913 215.744   5
   1 -14  -6 580.713 154.844   4
   1 -14  -5 683.670 200.260   5
   1 -14  -5 670.728 170.268   4
   1 -14  -4-15.9670 69.8455   5
   1 -14  -4-65.7541 77.0771   4
   1 -14  -3 433.109 162.071   5
   1 -14  -3 473.593 123.971   4
   1 -14  -2 957.861 173.488   4
   1 -14  -2 1106.93 253.120   5
   1 -14  -1-30.1709 73.6589   5
   1 -14   0 27.9919 71.3779   5
  -1  14   0 19.9272 110.139   3
  -1  14  -1 28.6572 74.9158   3
   1 -14   1 353.302 152.308   5
  -1  14  -2 271.930 136.655   3
   1 -14   2 162.124 125.658   5
   1 -14   3 750.875 210.244   5
   1 -14   4 26.0311 86.7787   5
   1 -14   5-12.3400 87.3254   5
   1 -14   6 282.294 161.262   5
  -1  13  18 281.229 154.511   2
  -1  13  17 261.744 150.774   2
  -1  13  16 714.249 201.925   2
  -1  13  15 80.2968 96.6932   2
  -1  13  14 1633.88 284.885   2
  -1  13  13 634.809 181.605   2
  -1  13  12 752.222 209.506   2
  -1  13  11 217.954 125.957   2
  -1  13  10 13387.1 831.938   2
  -1  13   9 7760.11 606.495   2
   1 -13  -9 6145.42 546.051   4
  -1  13   8 2308.59 327.643   2
   1 -13  -8 2518.85 326.276   4
   1 -13  -7 137.756 70.8195   4
   1 -13  -7 229.025 117.784   5
   1 -13  -6 2305.05 337.460   5
   1 -13  -6 1801.50 260.843   4
   1 -13  -5 236.289 107.640   5
   1 -13  -5 119.341 78.6014   4
   1 -13  -4 107.555 73.4772   4
   1 -13  -4 344.092 127.651   5
   1 -13  -3 2512.89 280.995   4
   1 -13  -3 2531.01 346.880   5
   1 -13  -2 65.7067 100.100   5
   1 -13  -2 151.560 72.5119   4
   1 -13  -1 101.552 96.2719   5
   1 -13  -1 106.533 66.2053   4
   1 -13   0 32.7156 49.3517   5
  -1  13  -1 1788.50 288.914   3
   1 -13   1 1524.62 277.677   5
  -1  13  -2 58.9260 59.1739   3
   1 -13   2-0.76220 84.4518   5
   1 -13   3 58.0780 84.9912   5
  -1  13  -3 331.420 142.179   3
  -1  13  -4 1971.56 320.667   3
   1 -13   4 1956.93 320.907   5
   1 -13   5 212.926 119.304   5
   1 -13   6 53.6902 73.5431   5
   1 -13   7 50.3665 83.0619   5
  -1  12  18 694.309 221.038   2
  -1  12  17 405.425 160.774   2
  -1  12  16 1542.10 297.887   2
  -1  12  15 310.666 130.887   2
  -1  12  14 2231.32 335.734   2
  -1  12  13-89.0078 78.0642   2
  -1  12  12 326.003 142.451   2
  -1  12  11 2596.14 343.191   2
  -1  12  10 1027.65 216.408   2
  -1  12   9 144.794 89.0433   2
  -1  12   8 1286.37 244.571   2
   1 -12  -8 1424.11 245.070   4
   1 -12  -7 217.633 105.697   5
   1 -12  -7 279.235 101.827   4
   1 -12  -6 2735.88 355.412   5
   1 -12  -6 2186.77 278.687   4
   1 -12  -5 4918.73 471.996   5
   1 -12  -5 4841.03 407.383   4
   1 -12  -4 198.980 90.1697   4
   1 -12  -4 35.7543 51.6340   5
   1 -12  -3 907.150 198.036   5
   1 -12  -3 749.467 150.070   4
   1 -12  -2 30.8288 53.5456   5
   1 -12  -1 12249.6 784.747   5
   1 -12   0 6397.98 549.632   5
  -1  12  -1 69.3943 68.7110   3
   1 -12   1 184.557 77.6679   5
  -1  12  -2 2645.74 344.427   3
   1 -12   2 1883.41 296.864   5
   1 -12   3-18.0518 64.1997   5
  -1  12  -3-60.3610 110.373   3
   1 -12   4 574.078 171.564   5
  -1  12  -4 431.490 154.981   3
   1 -12   5 1369.48 258.192   5
  -1  12  -5 1499.90 267.955   3
  -1  12  -6 2674.56 376.908   3
   1 -12   6 2106.48 328.047   5
   1 -12   7-30.6555 73.6870   5
   1 -12   8 141.084 103.098   5
  -1  11  19 521.919 184.468   2
  -1  11  18-27.3815 73.0911   2
  -1  11  17 12.0048 76.0145   2
  -1  11  16 1227.55 261.898   2
  -1  11  15 136.858 91.3234   2
  -1  11  14 1180.36 239.692   2
  -1  11  13 128.743 80.9501   2
  -1  11  12 1118.92 222.526   2
  -1  11  11 6592.22 548.551   2
  -1  11  10 214.879 87.0322   2
  -1  11   9 419.271 137.286   2
  -1  11   8 10710.9 692.102   2
   1 -11  -7 100.781 83.4284   5
   1 -11  -6 1105.69 194.113   4
   1 -11  -6 1269.42 231.256   5
   1 -11  -5 1778.83 264.866   5
   1 -11  -5 1098.51 186.100   4
   1 -11  -4 14013.3 711.118   4
   1 -11  -4 14831.9 825.320   5
   1 -11  -3 424.572 131.320   5
   1 -11  -2 365.346 116.821   5
   1 -11  -1 576.535 154.594   5
   1 -11   0 19329.7 985.378   5
  -1  11  -1 157.707 104.224   2
  -1  11  -1 118.106 95.6871   3
   1 -11   1 7.27063 60.8624   5
  -1  11  -2 383.229 125.494   3
   1 -11   2 348.398 125.197   5
   1 -11   3 5087.34 472.883   5
  -1  11  -3 5427.27 479.450   3
  -1  11  -4 263.369 119.420   3
   1 -11   4 269.321 113.692   5
   1 -11   5 1658.79 270.721   5
  -1  11  -5 1481.98 257.695   3
   1 -11   6-102.895 79.4667   5
  -1  11  -6-23.6443 70.2244   3
   1 -11   7 1085.61 220.965   5
  -1  11  -7 1173.78 248.734   3
   1 -11   8 847.126 207.738   5
  -1  11  -9 159.419 133.939   1
   1 -11   9 44.7355 85.2517   5
  -1  11 -10-311.962 166.553   1
  -1  10  19 4.84594 95.8715   2
  -1  10  18 18.0869 76.9017   2
  -1  10  17 1596.67 308.529   2
  -1  10  16-43.3808 73.9439   2
  -1  10  15 1438.18 265.048   2
  -1  10  14 734.674 182.570   2
  -1  10  13 3441.54 393.690   2
  -1  10  12-76.2576 91.6835   2
  -1  10  11 478.000 136.319   2
  -1  10  10 1700.63 269.109   2
  -1  10   9 553.547 149.146   2
  -1  10   8 1703.12 261.365   2
   1 -10  -7 16697.5 857.533   5
   1 -10  -6 2420.45 293.915   5
   1 -10  -5 543.126 144.803   5
   1 -10  -5 600.014 133.831   4
   1 -10  -4 7965.86 552.879   5
   1 -10  -3 3251.37 342.128   5
   1 -10  -2 131.620 60.5643   4
   1 -10  -2 242.752 112.012   5
   1 -10  -1 4651.56 419.917   5
   1 -10  -1 4773.93 331.042   4
   1 -10   0 2013.24 268.534   5
   1 -10   0 1710.20 189.134   4
  -1  10  -1 6423.58 484.126   2
   1 -10   1 6653.14 391.459   4
   1 -10   1 7491.16 541.939   5
  -1  10  -2 101.849 63.5581   2
  -1  10  -2 65.0817 59.2870   3
   1 -10   2 79.4170 80.7702   5
   1 -10   3 99.4905 90.1630   5
  -1  10  -3 55.1668 59.1034   3
  -1  10  -3 262.388 93.2007   2
  -1  10  -4 591.396 150.646   3
   1 -10   4 917.169 191.741   5
   1 -10   5 1648.02 262.644   5
  -1  10  -5 1556.52 253.560   3
  -1  10  -6 78.3146 56.4947   3
   1 -10   6 172.518 98.4088   5
  -1  10  -7 5191.19 508.181   3
   1 -10   7 5620.29 491.623   5
   1 -10   8-123.489 95.4968   5
   1 -10   9 631.840 171.053   5
  -1  10  -9 519.073 185.341   1
   1 -10  10 543.840 146.209   5
  -1  10 -10 576.477 199.691   1
  -1  10 -11 444.184 161.480   1
  -1   9  19 536.753 214.428   2
  -1   9  18 794.840 216.366   2
  -1   9  17 430.695 177.304   2
  -1   9  16 642.366 201.690   2
  -1   9  15 65.7333 94.8683   2
  -1   9  14 19.0047 71.9703   2
  -1   9  13-4.96436 52.3703   2
  -1   9  12 14187.7 761.763   5
  -1   9  12 15038.4 840.144   2
  -1   9  11 4276.87 420.103   2
  -1   9  11 4307.44 383.646   5
  -1   9  10 2617.26 297.549   5
  -1   9  10 2712.74 321.787   2
  -1   9   9 4501.15 414.005   2
  -1   9   9 4827.93 408.194   5
  -1   9   8 88.5202 84.5272   5
  -1   9   8-55.0907 84.6794   2
  -1   9   7 16257.1 814.153   5
   1  -9  -7 16226.0 803.686   5
  -1   9   6 5569.87 433.612   5
   1  -9  -6 5195.23 420.195   5
   1  -9  -5 769.684 156.820   5
  -1   9   5 805.958 161.300   5
  -1   9   4 312.420 109.492   5
   1  -9  -4 249.049 127.757   5
   1  -9  -3 584.850 136.356   5
   1  -9  -3 523.388 106.813   4
  -1   9   3 836.012 165.600   5
   1  -9  -2 1.76457 31.8102   4
  -1   9   2-5.00603 57.0069   5
   1  -9  -2 38.6985 57.4136   5
  -1   9   1 5025.35 424.149   5
   1  -9  -1 4475.56 310.107   4
   1  -9   0 2450.20 217.185   4
   1  -9   0 2805.80 307.623   5
  -1   9   0 2888.04 324.680   5
  -1   9  -1 10.1897 40.7506   2
  -1   9  -1-26.3574 59.1517   5
   1  -9   1 32.2670 48.5657   5
   1  -9   1 25.8167 33.1898   4
  -1   9  -2 22.5472 56.7462   2
  -1   9  -2-34.9401 59.9100   3
   1  -9   2 79.0910 61.9218   5
   1  -9   3 2749.59 311.618   5
  -1   9  -3 2293.54 274.467   2
  -1   9  -3 2818.85 315.798   3
  -1   9  -4 5779.01 460.720   3
  -1   9  -4 5315.93 441.014   2
   1  -9   4 5545.38 452.032   5
  -1   9  -5 551.866 99.0433   4
  -1   9  -5 435.097 126.458   3
   1  -9   5 467.966 142.428   5
   1  -9   6 4778.79 427.583   5
  -1   9  -6 4831.87 445.045   3
  -1   9  -7 534.165 173.054   3
   1  -9   7 447.890 138.714   5
   1  -9   8 1842.56 270.305   5
  -1   9  -9 315.238 158.915   1
   1  -9   9 382.627 136.988   5
  -1   9 -10 1199.73 275.359   1
   1  -9  10 1981.21 281.637   5
   1  -9  11 19.7496 50.2158   5
  -1   9 -11 64.9650 82.5230   1
  -1   9 -12-36.6178 81.7657   1
  -1   9 -13 537.702 243.695   1
  -1   8  19-84.0150 128.707   2
  -1   8  18 23.0575 116.299   2
  -1   8  17-37.8589 113.664   2
  -1   8  16 1662.82 294.254   2
  -1   8  15 3658.32 424.256   2
  -1   8  15 3020.97 313.380   5
  -1   8  14 2338.25 270.589   5
  -1   8  14 2578.33 341.360   2
  -1   8  13-0.61590 58.5445   2
  -1   8  13-29.6929 39.3138   5
  -1   8  12 1224.60 191.231   5
  -1   8  12 691.376 156.667   2
  -1   8  11 301.278 118.536   2
  -1   8  11 274.161 90.6469   5
  -1   8  10 7265.93 482.358   5
  -1   8  10 7852.17 556.165   2
  -1   8   9 126.115 76.8232   5
  -1   8   9 111.160 84.2486   2
  -1   8   8 9006.42 574.281   2
  -1   8   8 9624.77 560.773   5
  -1   8   7 4099.08 366.327   2
  -1   8   7 4317.79 358.661   5
   1  -8  -7 4302.61 352.766   5
  -1   8   6 219.315 81.8459   5
   1  -8  -6 186.183 82.3459   5
  -1   8   5 5029.26 390.291   5
  -1   8   4 7996.70 506.270   5
  -1   8   3 1736.51 224.479   5
   1  -8  -3 1354.81 160.934   4
   1  -8  -2 10426.5 492.742   4
  -1   8   2 11876.9 634.146   5
  -1   8   1 12111.1 653.944   5
   1  -8  -1 10805.5 496.579   4
   1  -8  -1 12940.4 654.816   5
   1  -8   0 4144.86 351.862   5
  -1   8   0 4641.74 386.680   5
   1  -8   0 4271.72 267.870   4
   1  -8   1 29.0441 23.7572   4
   1  -8   1 78.9165 60.8605   5
  -1   8  -1 73.8743 55.5855   5
  -1   8  -2 1728.30 224.885   2
  -1   8  -2 2202.39 275.767   5
   1  -8   2 1734.04 227.759   5
  -1   8  -2 1708.39 222.045   3
  -1   8  -3 113.495 69.1568   3
   1  -8   3 76.3196 71.1120   5
  -1   8  -3-2.63075 50.2159   2
  -1   8  -3 84.7041 50.0576   5
   1  -8   4 11958.6 663.376   5
  -1   8  -4 10971.7 633.458   3
  -1   8  -4 11620.4 688.524   5
  -1   8  -4 11392.4 487.354   4
  -1   8  -4 10855.0 641.132   2
  -1   8  -5 3744.71 254.555   4
  -1   8  -5 3170.77 332.113   2
  -1   8  -5 3268.88 338.822   3
   1  -8   5 2820.57 311.908   5
  -1   8  -5 3755.05 376.365   5
  -1   8  -6 5880.92 480.712   3
  -1   8  -6 5620.62 336.413   4
   1  -8   6 5615.05 451.087   5
  -1   8  -7 1959.57 197.286   4
   1  -8   7 1712.42 246.749   5
  -1   8  -7 1944.81 282.364   3
   1  -8   8 301.425 106.425   5
  -1   8  -9 275.288 150.127   1
   1  -8   9 108.737 82.3958   5
  -1   8 -10 989.780 241.505   1
   1  -8  10 992.899 191.876   5
  -1   8 -11 516.030 180.252   1
   1  -8  11 547.609 148.120   5
  -1   8 -12 1232.13 287.440   1
   1  -8  12 1359.69 236.870   5
  -1   8 -13 135.281 130.889   1
  -1   8 -14 544.504 225.287   1
  -1   7  19 207.485 104.898   2
  -1   7  18 176.956 118.978   2
  -1   7  17 114.532 84.2179   2
  -1   7  16 3748.99 444.397   2
  -1   7  16 3069.74 302.926   5
  -1   7  15 391.348 145.646   2
  -1   7  15 449.326 118.924   5
  -1   7  14-71.1295 75.0316   2
  -1   7  14-0.79926 41.1636   5
  -1   7  13 7131.80 461.306   5
  -1   7  13 7767.98 580.109   2
  -1   7  12 5409.68 456.779   2
  -1   7  12 5189.85 383.078   5
  -1   7  11 2747.37 268.821   5
  -1   7  11 2873.39 321.614   2
  -1   7  10 3270.27 339.393   2
  -1   7  10 3133.31 282.563   5
  -1   7   9 36144.8 1363.14   2
  -1   7   9 35024.0 1247.60   5
  -1   7   8 92.1221 53.7606   5
  -1   7   8 103.365 79.7468   2
   1  -7  -7 16170.7 733.154   5
  -1   7   7 17721.6 811.133   2
  -1   7   7 16628.0 744.392   5
   1  -7  -6 515.629 115.955   5
  -1   7   6 584.063 117.351   5
  -1   7   5 3186.75 283.810   5
  -1   7   4 13474.2 650.982   5
  -1   7   3 5332.86 379.982   5
  -1   7   2 11034.3 592.103   5
   1  -7  -2 11675.0 496.122   4
   1  -7  -1 3985.46 252.422   4
  -1   7   1 4457.73 352.011   5
  -1   7   0 31177.3 1147.15   5
   1  -7   0 28424.7 914.200   4
   1  -7   1 28658.5 889.052   4
  -1   7  -1 27123.7 1102.27   5
   1  -7   1 28896.9 1085.44   5
  -1   7  -2 23.0194 38.4341   3
   1  -7   2 34.7910 43.4817   5
  -1   7  -2 63.0472 54.5654   2
  -1   7  -2 165.053 70.9421   5
   1  -7   3 4171.25 347.752   5
  -1   7  -3 4197.00 365.544   5
  -1   7  -3 4224.56 244.287   4
  -1   7  -3 5048.58 367.370   3
  -1   7  -3 3858.87 333.321   2
  -1   7  -4 814.494 103.215   4
  -1   7  -4 912.886 172.047   5
   1  -7   4 1129.55 180.769   5
  -1   7  -4 984.921 178.835   2
  -1   7  -4 843.127 152.324   3
  -1   7  -5 2532.96 281.540   2
  -1   7  -5 1698.75 230.230   3
   1  -7   5 2637.68 278.247   5
  -1   7  -5 2382.46 280.559   5
  -1   7  -5 2382.88 191.420   4
  -1   7  -6 5119.25 433.699   5
  -1   7  -6 5658.83 444.068   2
  -1   7  -6 4705.90 301.421   4
  -1   7  -6 5377.49 431.050   3
   1  -7   6 4206.66 373.636   5
  -1   7  -7 3705.25 384.011   3
  -1   7  -7 3544.25 371.198   5
   1  -7   7 3429.50 342.857   5
  -1   7  -7 3955.40 284.808   4
  -1   7  -8 7300.27 416.148   4
   1  -7   8 6742.38 489.647   5
  -1   7  -8 6168.65 511.612   5
   1  -7   9 2309.92 276.354   5
  -1   7  -9 2239.53 330.969   1
  -1   7 -10 1197.88 248.258   1
   1  -7  10 1464.86 224.002   5
   1  -7  11-66.3629 66.2937   5
  -1   7 -11-33.5039 99.1504   1
   1  -7  12 1640.19 248.158   5
  -1   7 -12 1338.95 270.897   1
  -1   7 -13 403.321 170.217   1
  -1   7 -14 6.76550 121.070   1
  -1   7 -15-51.9127 118.689   1
  -1   6  19 374.583 186.380   2
  -1   6  18 6633.62 644.664   2
  -1   6  17 32.0802 91.7234   2
  -1   6  16 190.795 107.885   2
  -1   6  16 261.603 87.9336   5
  -1   6  15 14450.5 876.768   2
  -1   6  15 13381.7 649.366   5
  -1   6  14 239.659 77.9314   5
  -1   6  14 183.385 97.9709   2
  -1   6  13 1125.68 162.643   5
  -1   6  13 1485.28 241.497   2
  -1   6  12 69.9247 46.3944   5
  -1   6  12 2.18614 69.9572   2
  -1   6  11 1282.21 167.548   5
  -1   6  11 1078.11 196.608   2
  -1   6  10 207.026 69.3901   5
  -1   6  10 243.509 97.9294   2
  -1   6   9 9933.22 514.610   5
  -1   6   9 10761.6 609.515   2
  -1   6   8 49838.7 1595.76   5
  -1   6   8 54713.3 1743.19   2
  -1   6   7 6090.63 420.975   2
   1  -6  -7 5433.62 351.995   5
  -1   6   7 5056.67 346.241   5
  -1   6   6 32620.8 1117.79   5
   1  -6  -6 31204.7 1094.72   5
  -1   6   6 32832.2 1193.62   2
  -1   6   5 2167.21 215.164   5
   1  -6  -5 1942.64 203.392   5
  -1   6   4 5914.38 376.923   5
  -1   6   3 58659.2 1790.58   5
  -1   6   2 56714.4 1745.78   5
  -1   6   1 12087.3 588.275   5
   1  -6  -1 11643.1 458.572   4
   1  -6   0 495.034 73.7212   4
  -1   6   0 484.777 107.976   5
   1  -6   1 12677.2 465.159   4
  -1   6  -1 14426.6 665.196   5
  -1   6  -2 27877.1 1061.94   5
  -1   6  -2 26827.4 966.584   3
  -1   6  -2 28186.2 1035.83   2
  -1   6  -3 143.136 39.3152   4
  -1   6  -3 143.112 64.7709   5
  -1   6  -3 80.2332 42.8933   2
  -1   6  -3 86.9254 41.0841   3
  -1   6  -4 16887.9 598.530   4
  -1   6  -4 17291.3 801.570   5
  -1   6  -4 16727.7 777.028   2
  -1   6  -4 18292.8 764.961   3
   1  -6   4 18479.5 781.514   5
   1  -6   5 324.876 97.5727   5
  -1   6  -5 381.906 110.457   3
  -1   6  -5 359.477 68.9828   4
  -1   6  -5 445.893 120.093   5
  -1   6  -5 417.135 114.346   2
  -1   6  -6 1030.74 178.594   3
  -1   6  -6 1434.97 210.749   2
  -1   6  -6 1277.88 140.560   4
   1  -6   6 1190.31 179.737   5
  -1   6  -6 1326.84 203.909   5
   1  -6   7 23.8066 37.4860   5
  -1   6  -7-4.46655 24.6981   4
  -1   6  -7-73.5882 76.9190   2
  -1   6  -7-61.6520 56.7668   5
  -1   6  -8 1512.04 176.780   4
  -1   6  -8 1601.09 235.658   5
   1  -6   8 1697.87 228.996   5
  -1   6  -8 1246.77 228.841   1
   1  -6   9 3597.89 337.937   5
  -1   6  -9 3223.84 280.751   4
  -1   6  -9 3192.88 345.354   5
  -1   6  -9 3194.47 374.790   1
   1  -6  10-13.6233 61.7079   5
  -1   6 -10 65.3495 43.0746   4
  -1   6 -10 77.3189 78.5913   1
  -1   6 -11 3201.12 400.318   1
   1  -6  11 3142.01 322.766   5
  -1   6 -12 313.152 135.997   1
   1  -6  12 26.1827 53.5939   5
   1  -6  13 1851.90 253.055   5
  -1   6 -13 1571.28 301.425   1
  -1   6 -14 750.999 224.303   1
  -1   6 -15 106.512 112.980   1
  -1   5  19 380.218 170.174   2
  -1   5  18 1635.30 323.231   2
  -1   5  17 994.247 240.536   2
  -1   5  16 2000.44 324.670   2
  -1   5  15 127.363 64.0126   5
  -1   5  15-72.9563 70.6986   2
  -1   5  14 5080.42 481.448   2
  -1   5  14 5364.70 349.994   5
  -1   5  13 594.628 151.852   2
  -1   5  13 539.270 106.279   5
  -1   5  12 2774.38 237.282   5
  -1   5  12 3362.24 350.632   2
   1  -5 -11 5875.88 509.424   2
  -1   5  11 5592.36 345.892   5
  -1   5  11 5877.92 456.075   2
  -1   5  10 506.024 95.4774   5
  -1   5  10 481.582 124.977   2
  -1   5   9 37.7718 30.1942   5
  -1   5   8 1523.78 164.264   5
  -1   5   7 1903.49 183.216   5
   1  -5  -6 5954.19 340.505   5
  -1   5   6 5099.31 321.973   5
  -1   5   5 11331.4 519.115   5
   1  -5  -5 11927.9 520.598   5
  -1   5   4 1167.11 145.850   5
   1  -5  -4 1151.17 142.659   5
  -1   5   3 304.087 77.9610   5
  -1   5   2 23589.3 860.070   5
  -1   5   1 23198.4 855.768   5
   1  -5   0 1050.11 93.1382   4
  -1   5   0 1215.87 156.529   5
   1  -5   1 30964.2 881.458   4
  -1   5  -1 32236.6 1103.56   5
  -1   5  -2 7149.41 426.723   5
  -1   5  -2 7320.09 279.985   4
  -1   5  -2 6863.57 363.582   3
   1  -5   2 6936.37 403.357   5
  -1   5  -3 974.485 93.2773   4
  -1   5  -3 1028.03 155.101   2
  -1   5  -3 1249.12 169.200   5
  -1   5  -3 1055.45 138.755   3
  -1   5  -4 1112.19 165.301   5
  -1   5  -4 967.202 152.258   2
  -1   5  -4 970.504 140.129   3
  -1   5  -4 885.079 95.1740   4
  -1   5  -5 5430.39 366.750   3
  -1   5  -5 4480.48 255.407   4
  -1   5  -5 4871.19 366.448   2
  -1   5  -5 4435.63 355.377   5
  -1   5  -6 136.190 62.3371   2
  -1   5  -6 150.807 50.7815   4
  -1   5  -6 97.9048 43.9405   5
  -1   5  -6 113.949 77.2914   3
  -1   5  -7 212.108 59.9333   4
  -1   5  -7 239.149 87.2006   5
  -1   5  -7 213.944 85.5195   2
   1  -5   7 305.411 94.0664   5
  -1   5  -8 7948.29 552.614   2
  -1   5  -8 7272.84 499.834   5
  -1   5  -8 7406.01 541.358   1
   1  -5   8 7148.78 463.545   5
  -1   5  -8 6993.76 405.197   4
  -1   5  -9 111.151 52.1753   4
  -1   5  -9 72.7440 75.7127   1
   1  -5   9 95.4948 63.1018   5
   1  -5  10 495.209 124.418   5
  -1   5 -10 412.541 146.103   1
  -1   5 -10 405.848 108.646   4
  -1   5 -11 2650.26 352.856   1
  -1   5 -11 2417.71 268.992   4
   1  -5  11 2512.96 275.760   5
  -1   5 -12 14.3165 61.3977   1
   1  -5  12 149.022 70.9896   5
  -1   5 -13 473.210 163.674   1
   1  -5  13 303.667 104.626   5
  -1   5 -14 496.349 183.094   1
   1  -5  14 484.514 135.132   5
  -1   4  19 824.191 232.848   2
  -1   4  18 2744.20 417.872   2
  -1   4  17 3598.38 462.928   2
  -1   4  16 1329.72 260.482   2
  -1   4  15 4051.64 412.994   1
  -1   4  15 4739.71 299.620   5
  -1   4  15 3799.13 434.286   2
  -1   4  14-36.3966 62.3983   1
  -1   4  14 4.80068 33.8031   5
  -1   4  13 1564.26 165.144   5
  -1   4  13 1904.46 272.297   2
  -1   4  13 2129.72 271.632   1
  -1   4  12 3014.77 329.763   2
  -1   4  12 2763.44 218.344   5
  -1   4  11 7776.22 395.582   5
   1  -4 -11 8335.93 595.654   2
  -1   4  11 8723.52 560.345   2
   1  -4 -10 6078.08 484.537   2
  -1   4  10 5458.77 312.393   5
   1  -4  -9 4795.45 397.705   2
  -1   4   9 4550.96 277.724   5
  -1   4   8 4402.98 268.943   5
  -1   4   7 2958.71 211.658   5
   1  -4  -6 2553.54 196.999   5
  -1   4   6 2516.69 192.606   5
   1  -4  -5 2833.33 202.309   5
  -1   4   5 2625.49 200.510   5
  -1   4   4 6991.74 354.775   5
   1  -4  -4 7328.30 351.464   5
  -1   4   3 48.5968 30.0171   5
   1  -4  -3 38.9635 30.9671   5
   1  -4  -2 22971.6 766.595   5
  -1   4   2 20621.6 753.332   5
  -1   4   1 9910.59 452.428   5
  -1   4   0 48388.6 1449.67   5
   1  -4   0 47819.8 1258.66   4
   1  -4   1 19933.2 565.222   4
  -1   4  -1 19584.3 752.736   5
   1  -4   1 20378.8 738.739   5
  -1   4  -2 54869.1 1405.31   4
  -1   4  -2 56456.5 1647.58   5
   1  -4   2 54594.8 1621.24   5
  -1   4  -2 52913.2 1531.31   3
  -1   4  -3 6485.63 257.466   4
  -1   4  -3 6624.89 390.907   2
   1  -4   3 6890.34 381.554   5
  -1   4  -3 7261.77 352.511   3
  -1   4  -3 6518.82 387.262   5
   1  -4   4 9052.83 468.806   5
  -1   4  -4 9807.76 503.376   5
  -1   4  -4 9220.55 450.289   3
  -1   4  -4 9291.43 356.575   4
  -1   4  -4 9597.20 503.139   2
   1  -4   5 7810.50 438.814   5
  -1   4  -5 8202.95 452.129   3
  -1   4  -5 8402.65 358.732   4
  -1   4  -5 7803.81 465.766   2
  -1   4  -5 8101.54 469.550   5
  -1   4  -6 15314.9 702.277   2
  -1   4  -6 13244.1 535.578   4
  -1   4  -6 13550.5 655.921   5
   1  -4   6 13624.8 652.083   3
  -1   4  -7 4261.80 365.936   2
  -1   4  -7 4229.47 362.746   1
   1  -4   7 4229.02 348.307   3
  -1   4  -7 4125.34 339.047   5
  -1   4  -8 1211.53 203.707   1
   1  -4   8 1307.86 213.305   2
  -1   4  -8 1278.80 201.576   2
   1  -4   8 1545.73 223.443   3
   1  -4   9 368.348 116.822   2
  -1   4  -9 432.529 134.264   1
   1  -4   9 441.395 106.079   5
   1  -4   9 687.834 162.159   3
   1  -4  10 488.744 117.968   5
   1  -4  10 700.265 180.940   3
   1  -4  10 260.473 94.7778   2
  -1   4 -10 467.823 128.449   1
   1  -4  11 295.978 118.959   3
   1  -4  11 551.095 164.258   2
  -1   4 -11 471.835 141.178   1
   1  -4  11 536.694 126.469   5
   1  -4  12 530.901 124.136   5
  -1   4 -12 509.077 159.801   1
   1  -4  12 303.553 116.956   2
   1  -4  13-10.0483 64.1872   2
  -1   4 -13 154.043 109.583   1
   1  -4  13 7.73006 47.2302   5
  -1   4 -14 144.460 113.887   1
   1  -4  14-50.0847 87.5440   2
   1  -4  14 27.0577 44.4212   5
   1  -4  15 173.777 123.257   2
   1  -4  16 895.224 284.349   2
  -1   3  19 3.98094 125.588   2
  -1   3  18-37.2027 100.977   2
  -1   3  17 471.587 168.240   2
  -1   3  16 2237.31 200.333   5
  -1   3  16 2628.72 379.243   2
  -1   3  15 1050.42 140.193   5
  -1   3  15 1150.44 237.371   2
  -1   3  15 1055.82 123.341   5
  -1   3  15 1074.76 200.071   1
  -1   3  14 3383.75 358.054   1
  -1   3  14 3771.41 410.507   2
  -1   3  14 3148.25 219.628   5
  -1   3  13 52.4257 89.1071   1
  -1   3  13-12.5252 29.9466   5
  -1   3  13 55.3138 56.9952   2
  -1   3  12 13.7756 24.6158   5
  -1   3  12 77.8652 62.8894   1
   1  -3 -11 892.617 197.580   2
  -1   3  11 590.191 87.5245   5
  -1   3  11 922.112 179.931   2
   1  -3 -10 5518.60 454.305   2
  -1   3  10 4859.92 266.415   5
   1  -3  -9 786.018 158.120   2
  -1   3   9 606.182 84.4635   5
  -1   3   8 513.123 75.2012   5
   1  -3  -8 684.536 143.104   2
  -1   3   7 32.5970 24.6734   5
   1  -3  -7 67.1157 45.3801   2
  -1   3   6 4716.73 246.639   5
   1  -3  -5 6015.34 281.202   5
  -1   3   5 5596.82 277.996   5
   1  -3  -4 19818.2 643.630   5
  -1   3   4 19211.1 644.661   5
   1  -3  -3 26726.4 810.467   5
  -1   3   3 25419.3 811.606   5
   1  -3  -2 14704.2 526.832   5
  -1   3   2 14096.1 522.879   5
  -1   3   1 13465.1 513.901   5
  -1   3   0 18399.8 656.486   5
  -1   3  -1 6924.68 350.859   5
   1  -3   2 154.129 63.1321   5
  -1   3  -2 177.010 41.2098   3
  -1   3  -2 90.5079 36.4240   5
  -1   3  -3 20838.6 592.791   4
  -1   3  -3 20713.1 685.884   3
  -1   3  -3 20453.9 762.958   5
   1  -3   3 21867.8 764.565   5
  -1   3  -3 20081.1 773.911   2
   1  -3   4 3590.39 245.249   3
  -1   3  -4 3544.93 242.946   3
  -1   3  -4 3594.63 277.138   2
  -1   3  -4 3805.15 277.007   5
   1  -3   4 3881.53 267.925   5
  -1   3  -5 85264.1 2459.71   2
  -1   3  -5 84227.5 2433.42   5
   1  -3   5 90897.9 2432.33   5
   1  -3   5 85113.1 2413.18   3
  -1   3  -6 62036.7 1856.26   2
   1  -3   6 60802.2 1779.32   5
  -1   3  -6 57374.8 1786.17   5
   1  -3   6 55966.6 1787.96   3
  -1   3  -6 58253.9 1843.68   1
  -1   3  -7 8733.47 525.903   2
  -1   3  -7 7552.36 493.371   1
   1  -3   7 8026.78 516.589   2
   1  -3   7 7750.85 475.373   3
   1  -3   7 7957.79 450.592   5
  -1   3  -8 7065.43 493.235   1
  -1   3  -8 7324.82 500.431   2
   1  -3   8 7052.49 501.803   2
   1  -3   8 6264.76 455.924   3
  -1   3  -9-55.1259 80.0268   1
  -1   3  -9 17.7398 42.2576   2
   1  -3   9-43.7606 43.0112   3
   1  -3   9-59.1103 87.4044   2
  -1   3 -10 38.4230 59.5935   1
   1  -3  10 151.669 90.7226   3
   1  -3  10 26.6612 51.8080   2
   1  -3  11 7996.83 618.259   2
   1  -3  11 7425.10 484.055   5
   1  -3  11 8709.28 634.280   3
  -1   3 -11 8811.57 621.129   1
  -1   3 -12 84.6107 102.814   1
   1  -3  12-34.5518 58.2740   5
   1  -3  12-52.7999 103.749   2
  -1   3 -13 298.996 138.092   1
   1  -3  13 256.485 94.5026   5
   1  -3  13 102.952 70.1972   2
   1  -3  14 77.4648 75.3368   5
   1  -3  14-76.7564 98.3515   2
   1  -3  15 45.2323 57.1141   5
   1  -3  15 42.6985 91.7770   2
   1  -3  16 35.4087 65.4096   2
  -1   2  18-4.63297 72.5540   2
  -1   2  17 988.071 248.153   2
  -1   2  16 717.270 205.294   2
  -1   2  15-80.6013 98.6244   2
  -1   2  15-189.054 107.602   1
  -1   2  15 25.9439 35.3345   5
  -1   2  14 2470.66 292.656   1
  -1   2  14 2319.79 164.319   5
  -1   2  14 2834.45 366.781   2
  -1   2  14 2280.86 181.929   5
  -1   2  13 602.375 133.651   1
  -1   2  13 691.648 88.8390   5
  -1   2  13 866.855 192.208   2
  -1   2  13 738.176 102.976   5
  -1   2  12 773.789 167.341   2
  -1   2  12 572.870 78.6502   5
  -1   2  11 6631.80 486.171   2
  -1   2  11 6083.50 288.354   5
   1  -2 -11 6537.98 524.920   2
  -1   2  11 6641.86 561.157   3
  -1   2  10 5862.10 433.374   2
  -1   2  10 6549.42 528.166   3
  -1   2  10 5636.13 266.297   5
  -1   2  10 5415.57 373.888   1
   1  -2 -10 5826.93 466.818   2
  -1   2   9 9387.92 363.484   5
  -1   2   9 10445.0 646.549   3
   1  -2  -9 9584.82 587.565   2
  -1   2   9 9248.98 482.188   1
   1  -2  -8 28702.3 1100.54   2
  -1   2   8 27683.0 817.252   5
   1  -2  -7 15288.1 690.396   2
  -1   2   7 13421.3 460.989   5
  -1   2   6 1866.44 124.011   5
   1  -2  -6 2146.54 221.102   2
  -1   2   5 2335.19 138.962   5
   1  -2  -5 2435.09 217.951   2
  -1   2   4 25832.2 756.635   5
   1  -2  -4 26137.6 751.999   5
  -1   2   3 12594.8 430.167   5
   1  -2  -3 12637.5 422.898   5
  -1   2   2 55857.7 1508.79   5
   1  -2  -2 56877.4 1503.52   5
  -1   2   1 37199.6 1051.68   5
   1  -2  -1 36320.7 1042.59   5
  -1   2   0 6915.78 307.268   5
  -1   2  -1 679.243 88.9823   5
  -1   2  -2 1382.53 93.5387   3
  -1   2  -2 1253.52 128.775   5
   1  -2   2 1411.61 94.8786   3
   1  -2   2 1313.27 128.379   5
   1  -2   3 8476.69 340.117   3
  -1   2  -3 8425.15 403.802   2
   1  -2   3 8445.39 387.821   5
  -1   2  -3 8379.56 400.686   5
  -1   2  -4 922.751 127.021   2
   1  -2   4 1144.05 150.594   2
   1  -2   4 1115.67 120.736   3
  -1   2  -4 976.705 126.422   5
   1  -2   4 1080.95 126.814   5
  -1   2  -5 37429.6 1239.84   1
  -1   2  -5 37264.6 1226.46   2
   1  -2   5 37293.5 1183.30   5
  -1   2  -5 37182.7 1203.44   5
   1  -2   5 38445.9 1185.32   3
  -1   2  -6 20399.4 826.229   1
   1  -2   6 19079.6 770.404   3
  -1   2  -6 21176.4 832.162   2
   1  -2   6 19294.6 747.691   5
  -1   2  -7 1075.17 168.237   1
   1  -2   7 1192.30 163.451   3
  -1   2  -7 1237.92 184.288   2
   1  -2   7 898.724 133.079   5
   1  -2   8 5336.01 356.236   5
   1  -2   8 5437.00 418.352   2
  -1   2  -8 6632.87 456.778   2
   1  -2   8 5625.09 410.331   3
  -1   2  -8 5761.78 423.996   1
   1  -2   9 758.271 155.698   3
  -1   2  -9 509.230 139.856   1
   1  -2   9 1036.42 186.687   2
  -1   2  -9 722.565 156.428   2
   1  -2  10 59.1011 88.6491   2
   1  -2  10 46.8777 57.1757   3
  -1   2 -10 75.9723 72.2547   2
  -1   2 -10 109.372 85.9517   1
   1  -2  11 923.608 209.153   2
   1  -2  11 830.853 187.956   3
  -1   2 -11 682.954 171.160   1
   1  -2  12 27565.3 1081.19   5
   1  -2  12 27445.2 1275.37   2
   1  -2  13 91.7589 57.1316   5
   1  -2  13 37.5558 71.0616   2
   1  -2  14 3246.93 420.703   2
   1  -2  14 3146.23 312.116   5
   1  -2  15-20.7964 86.3061   2
   1  -2  15 99.9029 72.2681   5
   1  -2  16 379.240 178.864   2
   1  -2  17-104.273 115.796   2
  -1   1  18-24.3180 61.4103   2
  -1   1  17 1666.28 311.908   2
  -1   1  16 26.7271 57.3367   2
  -1   1  15 25.6788 104.753   2
  -1   1  14 497.181 59.1975   5
  -1   1  14 527.807 65.9876   5
  -1   1  14 758.687 186.432   2
  -1   1  13 1534.06 257.883   2
  -1   1  13 1147.42 98.6895   5
  -1   1  13 1083.66 100.528   5
  -1   1  12 999.126 99.3988   5
  -1   1  12 888.165 86.0849   5
  -1   1  12 822.035 181.067   2
  -1   1  11 8133.28 320.252   5
   1  -1 -11 8616.87 607.327   2
  -1   1  11 8645.28 573.145   2
  -1   1  11 8880.81 656.464   3
  -1   1  11 8830.23 351.215   5
  -1   1  10 10362.1 390.811   5
  -1   1  10 9839.59 525.870   1
  -1   1  10 10550.7 690.687   3
  -1   1  10 10480.3 366.993   5
  -1   1  10 10390.2 604.309   2
   1  -1 -10 10765.9 654.505   2
   1  -1  -9 10366.5 594.273   2
  -1   1   9 8654.13 319.083   5
  -1   1   9 8984.10 530.250   2
  -1   1   9 9064.26 606.395   3
  -1   1   9 9367.71 476.217   1
   1  -1  -8 2642.58 270.710   2
  -1   1   8 2128.31 192.936   1
  -1   1   8 1822.64 112.190   5
  -1   1   8 2056.12 255.026   3
  -1   1   7 87197.4 2300.98   1
  -1   1   7 89591.6 2555.64   3
   1  -1  -7 80636.8 2442.40   2
  -1   1   7 82902.4 2118.25   5
  -1   1   6 51.8801 14.9648   5
   1  -1  -6 80.0919 47.5897   2
  -1   1   6-38.7595 58.0927   3
  -1   1   5 1773.68 169.696   2
  -1   1   5 1712.14 91.1295   5
   1  -1  -5 1369.24 160.439   2
  -1   1   5 1636.71 190.314   3
  -1   1   4 15130.1 618.779   3
   1  -1  -4 15960.8 603.408   2
  -1   1   4 13974.5 571.709   2
  -1   1   4 15449.4 439.839   5
   1  -1  -3 35990.5 930.327   5
  -1   1   3 35005.7 936.230   5
  -1   1   3 35524.5 1087.81   3
  -1   1   2 16899.8 558.256   3
   1  -1  -2 16562.0 480.755   5
  -1   1   2 15767.2 484.727   5
   1  -1  -1 7946.33 284.166   5
  -1   1   1 7507.29 279.100   3
  -1   1   1 7374.10 277.497   5
  -1   1   0 762.636 78.9003   5
  -1   1  -1 2458.77 161.045   5
  -1   1  -2 7454.07 330.229   5
  -1   1  -2 7377.22 327.814   2
   1  -1   3 18334.4 640.682   5
  -1   1  -3 18603.4 642.517   5
  -1   1  -3 17394.0 638.317   1
  -1   1  -3 18450.6 645.774   2
  -1   1  -4 21887.2 788.675   1
  -1   1  -4 22417.8 777.990   2
   1  -1   4 22149.5 764.127   5
  -1   1  -5 34152.6 1151.07   2
  -1   1  -5 34962.7 1176.77   1
   1  -1   5 35797.0 1136.20   5
   1  -1   6 20788.3 773.915   5
  -1   1  -6 22870.5 849.635   2
  -1   1  -6 19714.4 812.449   1
   1  -1   6 20661.4 797.853   3
   1  -1   7 1677.86 176.130   5
  -1   1  -7 1638.20 200.785   1
   1  -1   7 1496.73 186.898   3
  -1   1  -7 1584.71 201.034   2
  -1   1  -8 68.6386 50.6821   1
   1  -1   8 70.2940 44.0696   5
   1  -1   8 169.366 75.0193   3
  -1   1  -8 140.415 64.3227   2
   1  -1   9 6633.37 411.225   5
  -1   1  -9 6887.68 484.296   2
   1  -1   9 6585.31 471.330   3
  -1   1  -9 7136.07 476.944   1
   1  -1  10 553.897 141.970   2
  -1   1 -10 309.033 105.891   2
   1  -1  10 438.037 129.711   3
  -1   1 -10 281.799 109.419   1
   1  -1  11 6314.85 508.675   2
   1  -1  11 5800.34 489.918   3
   1  -1  12 13959.4 820.874   2
   1  -1  12 12953.0 807.698   3
   1  -1  13 4321.74 357.453   5
   1  -1  13 4768.07 479.406   2
   1  -1  14 725.006 194.150   2
   1  -1  14 505.721 118.188   5
   1  -1  15 362.874 101.933   5
   1  -1  15 567.998 186.614   2
   1  -1  16 401.864 164.582   2
   1  -1  16 378.155 111.860   5
   1  -1  17 96.7411 101.733   2
   1  -1  18 1815.40 370.504   2
  -1   0  18 81.6019 83.7588   2
  -1   0  17 481.323 170.502   2
  -1   0  16 131.460 119.818   2
  -1   0  15 68.7424 73.4400   2
  -1   0  14-7.90758 9.96674   5
  -1   0  14 1.40689 82.9204   2
  -1   0  14 3.64393 11.7029   5
  -1   0  13 11878.9 750.143   2
  -1   0  13 10139.9 345.539   5
  -1   0  13 10827.3 353.174   5
  -1   0  12 853.703 183.545   2
  -1   0  12 661.808 67.4245   5
  -1   0  11 3495.50 354.044   2
  -1   0  11 3483.66 171.975   5
   1   0 -11 4256.85 408.592   2
  -1   0  10 3686.26 396.118   3
   1   0 -10 4683.02 407.552   2
  -1   0  10 4108.12 364.075   2
  -1   0  10 3681.58 175.314   5
  -1   0   9 2737.72 136.016   5
  -1   0   9 3105.64 338.851   3
   1   0  -9 3461.32 325.121   2
  -1   0   8 4027.80 274.851   1
  -1   0   8 4283.96 171.567   5
  -1   0   8 4961.29 409.943   3
  -1   0   7 7216.34 485.757   3
  -1   0   7 6974.45 356.389   1
  -1   0   7 7476.37 237.650   5
  -1   0   6 3557.70 218.988   1
  -1   0   6 3225.73 293.780   3
   1   0  -6 3603.98 280.949   2
  -1   0   6 4044.10 282.283   2
  -1   0   5 354.861 83.2615   2
   1   0  -5 273.421 67.8909   2
  -1   0   5 246.794 76.0655   3
  -1   0   5 172.161 42.1641   1
  -1   0   4 13396.4 440.661   1
   1   0  -4 14888.8 557.945   2
  -1   0   4 14007.2 528.694   2
  -1   0   4 12704.4 570.941   3
  -1   0   3 24053.3 637.951   1
  -1   0   3 23032.8 798.598   3
  -1   0   3 21856.7 737.153   2
   1   0  -3 23659.1 759.855   2
  -1   0   2 203.973 45.1631   2
  -1   0   2 124.043 39.4780   3
   1   0  -1 170595. 4245.26   3
  -1   0   1 170900. 4254.34   3
   1   0  -1 169744. 4174.39   5
   1   0   1 5054.71 211.798   1
  -1   0  -2 11932.9 424.500   2
  -1   0  -2 12162.9 378.638   4
  -1   0  -2 12248.8 441.465   1
  -1   0  -3 6461.33 293.696   2
  -1   0  -3 5639.77 292.813   1
  -1   0  -4 71961.4 1908.33   2
  -1   0  -4 66099.9 1921.74   1
  -1   0  -5 341.614 76.8734   2
   1   0   5 135.607 54.8691   1
  -1   0  -5 223.146 63.8883   1
   1   0   6 12249.4 561.381   1
  -1   0  -6 12340.5 562.136   1
  -1   0  -6 12375.6 566.701   2
  -1   0  -7 52.5552 39.4341   2
   1   0   7-3.80977 41.0294   5
  -1   0  -7-58.7815 59.5002   1
   1   0   7-1.95835 47.3953   1
  -1   0  -8 5700.21 399.034   2
   1   0   8 5138.95 341.887   5
  -1   0  -9 1149.42 183.598   2
   1   0   9 1034.40 153.361   5
   1   0   9 848.019 152.021   1
   1   0  10 9666.19 607.636   2
  -1   0 -10 12690.0 687.127   2
   1   0  10 11697.1 684.709   3
   1   0  10 10304.5 553.645   5
   1   0  11 3203.40 340.255   2
   1   0  11 3033.94 350.580   3
  -1   0 -11 3242.64 347.493   2
   1   0  12 7852.25 581.328   2
   1   0  12 8818.11 639.144   3
   1   0  13 851.728 187.923   2
   1   0  14 4.23386 63.1858   2
   1   0  14-71.1140 77.4967   5
   1   0  15 1839.20 311.541   2
   1   0  15 1575.65 220.121   5
   1   0  16 1108.39 193.069   5
   1   0  16 1238.72 274.940   2
   1   0  17 7.19348 45.6900   5
   1   0  17 218.943 155.644   2
   1   0  18-16.0563 113.236   2
  -1  -1  17-85.7807 106.795   2
  -1  -1  16 2276.64 355.013   2
  -1  -1  15 113.198 85.2205   2
  -1  -1  14 1030.50 221.216   2
  -1  -1  13-5.07152 12.4055   5
  -1  -1  13 21.2778 67.6090   2
  -1  -1  12 29.6015 66.5464   2
  -1  -1  12 3.89651 14.3355   5
  -1  -1  11 6909.43 522.217   2
  -1  -1  11 6726.97 251.489   5
   1   1 -10 3112.75 333.157   2
  -1  -1  10 3455.44 390.897   3
  -1  -1  10 3124.55 151.141   5
  -1  -1  10 3626.28 349.834   2
  -1  -1   9 4989.79 198.652   5
   1   1  -9 4847.65 396.792   2
  -1  -1   9 5423.43 410.449   2
  -1  -1   9 4906.20 449.521   3
   1   1  -8-7.50703 47.4415   2
  -1  -1   8 19.7847 66.5858   3
  -1  -1   8 35.5058 14.5658   5
  -1  -1   7 1013.65 175.520   3
  -1  -1   7 980.721 62.7092   5
   1   1  -7 1186.76 164.211   2
  -1  -1   6 92264.7 2689.70   3
   1   1  -6 96808.3 2570.98   2
  -1  -1   5 6709.72 353.752   2
  -1  -1   5 6489.60 416.629   3
   1   1  -5 5716.99 346.074   2
   1   1  -5 6719.25 296.054   1
  -1  -1   4 131192. 3446.37   2
   1   1  -4 135531. 3461.79   2
  -1  -1   4 138005. 3596.15   3
   1   1  -4 131122. 3343.82   1
   1   1  -3 22318.3 585.986   1
  -1  -1   3 18270.9 644.136   2
  -1  -1   3 22682.5 778.969   3
   1   1  -3 17391.2 649.490   2
  -1  -1   2 294697. 7115.68   2
  -1  -1   2 286005. 7248.77   3
   1   1  -2 287721. 7130.50   2
  -1  -1   1 21838.6 564.857   2
   1   1  -1 14981.3 592.990   4
   1   1   0 2579.19 156.131   4
   1   1   1 3011.22 164.398   4
  -1  -1  -2 11749.2 390.411   2
   1   1   2 12039.0 396.547   2
  -1  -1  -2 12349.6 412.794   4
   1   1   2 12227.7 414.885   4
   1   1   3 478222. 11660.3   2
  -1  -1  -3 478410. 11652.9   2
   1   1   4 603897. 14800.6   2
  -1  -1  -4 610648. 14808.8   2
  -1  -1  -5 1536.16 153.123   2
   1   1   5 1461.73 151.020   2
  -1  -1  -6 39225.1 1220.27   2
   1   1   6 36510.5 1226.50   1
   1   1   7 3.26428 46.4638   1
  -1  -1  -7 116.721 56.9915   2
  -1  -1  -8 1807.91 211.379   2
  -1  -1  -9 23966.8 982.670   2
  -1  -1 -10 44149.5 1523.00   2
   1   1  10 40206.6 1492.29   1
   1   1  11 157.627 80.0844   1
   1   1  11 15.3061 50.3254   2
  -1  -1 -11 14.9211 53.9005   2
   1   1  12 2469.49 298.839   2
   1   1  12 2553.81 304.960   1
   1   1  13 8887.19 628.080   2
   1   1  14 1245.01 200.609   5
   1   1  14 1307.86 242.679   2
   1   1  15 1444.86 268.679   2
   1   1  15 988.119 180.962   5
   1   1  16 9717.38 749.502   2
   1   1  16 8612.82 571.132   5
   1   1  17 1401.74 289.682   2
   1   1  17 1787.66 251.293   5
   1   1  18 1835.19 346.762   2
  -1  -2  17-82.2204 97.4143   2
  -1  -2  16-166.839 129.429   2
  -1  -2  15 1843.38 317.301   2
  -1  -2  14 44.3558 72.9243   2
  -1  -2  13 1401.62 247.460   2
  -1  -2  13 1083.55 68.0785   5
  -1  -2  12 26.8449 53.1625   2
  -1  -2  12 5.04672 12.2968   5
  -1  -2  11 1102.99 205.602   2
  -1  -2  11 1220.21 92.9048   5
  -1  -2  10 13050.3 419.388   5
  -1  -2  10 12703.7 702.008   2
  -1  -2   9 1625.37 111.452   5
  -1  -2   9 1624.82 221.435   2
   1   2  -9 1830.64 244.408   2
  -1  -2   9 1658.91 264.252   3
   1   2  -8 54.3163 49.9561   2
  -1  -2   8-87.0981 55.6947   2
  -1  -2   8 66.8868 59.8803   3
  -1  -2   8 63.8795 23.7811   5
   1   2  -8 23.0526 32.6447   1
   1   2  -7 385.344 98.8260   2
  -1  -2   7 297.461 105.192   3
  -1  -2   7 403.161 49.2445   5
   1   2  -7 411.767 121.348   3
   1   2  -7 232.009 55.9054   1
  -1  -2   6 886.440 166.978   3
   1   2  -6 991.800 144.095   2
   1   2  -6 666.980 95.3400   1
  -1  -2   6 735.022 64.5708   5
  -1  -2   6 863.358 138.532   2
   1   2  -5 32803.6 1149.01   2
  -1  -2   5 39065.1 1188.59   2
   1   2  -5 37064.8 1093.48   1
  -1  -2   5 35951.5 1307.85   3
   1   2  -5 34692.4 984.527   5
  -1  -2   5 38369.6 975.289   5
  -1  -2   4 2299.26 188.309   2
  -1  -2   4 2575.59 124.650   5
  -1  -2   4 2761.85 258.387   3
   1   2  -4 2176.10 182.539   2
   1   2  -4 2250.14 123.210   5
   1   2  -3 644.805 59.2543   5
  -1  -2   3 505.150 105.646   3
   1   2  -3 579.895 81.1648   2
  -1  -2   2 40560.1 1177.10   2
   1   2  -2 45327.2 1302.50   4
   1   2  -2 42205.9 1137.94   5
   1   2  -2 47238.8 1197.62   2
   1   2  -1 9022.69 288.898   2
  -1  -2   1 8260.52 279.723   2
  -1  -2   1 7938.66 362.969   4
   1   2  -1 8051.46 290.119   5
   1   2  -1 7259.02 348.544   4
   1   2   0 218325. 5448.24   4
   1   2   1 63729.5 1718.23   4
   1   2   2 8474.18 271.365   2
  -1  -2  -2 8229.53 271.792   2
   1   2   2 8192.78 344.251   4
  -1  -2  -3 401307. 9788.51   2
   1   2   3 402320. 9786.01   2
   1   2   4 434473. 10743.1   2
  -1  -2  -4 444122. 10745.7   2
   1   2   5 130949. 3302.26   2
  -1  -2  -5 122765. 3286.17   2
  -1  -2  -6 46659.0 1429.77   2
   1   2   6 49428.6 1450.82   2
  -1  -2  -7 24415.0 895.851   2
  -1  -2  -8 14996.0 675.771   2
  -1  -2  -9 26241.3 1028.99   2
  -1  -2 -10 35.9888 47.9474   2
   1   2  10-31.0161 55.9755   1
   1   2  11 149.453 82.2166   2
  -1  -2 -11 223.467 85.2270   2
   1   2  11 143.879 78.7240   1
   1   2  12 1227.19 206.832   2
   1   2  12 1308.12 226.729   1
   1   2  13 758.451 179.659   2
   1   2  14 251.480 97.4119   5
   1   2  14 484.266 148.043   2
   1   2  15 2772.35 360.498   2
   1   2  15 3144.30 332.673   5
   1   2  16 2733.76 382.501   2
   1   2  16 2585.51 303.689   5
   1   2  17 2338.35 369.586   2
   1   2  17 2797.56 326.879   5
   1   2  18 241.774 151.258   2
   1   2  18 264.259 110.816   5
   1   2  19 221.388 153.950   2
  -1  -3  17 100.210 143.491   2
  -1  -3  16 178.939 95.5466   2
  -1  -3  15 1158.36 257.658   2
  -1  -3  14 21.0596 88.2081   2
  -1  -3  13 5339.86 513.199   2
  -1  -3  12 895.173 84.5740   5
  -1  -3  12 1068.21 219.863   2
  -1  -3  11 70.7836 32.1961   5
  -1  -3  11 136.555 96.0729   2
  -1  -3  10 351.098 56.9635   5
  -1  -3  10 140.940 52.7870   2
   1   3 -10 344.782 119.084   2
   1   3 -10 304.027 93.2665   1
   1   3  -9 46612.3 1629.31   2
   1   3  -9 45807.9 1508.51   1
  -1  -3   9 44717.0 1579.93   2
  -1  -3   9 44188.9 1773.04   3
  -1  -3   9 45124.2 1261.01   5
  -1  -3   8 10511.3 395.448   5
   1   3  -8 10041.9 530.117   1
   1   3  -8 10612.5 596.433   2
  -1  -3   8 9820.71 568.204   2
  -1  -3   8 10341.7 685.110   3
   1   3  -8 11978.7 728.953   3
  -1  -3   7 2958.15 330.242   3
   1   3  -7 2858.91 245.141   1
  -1  -3   7 2790.54 170.092   5
   1   3  -7 2633.43 312.983   3
   1   3  -7 3332.62 291.519   2
   1   3  -6 46397.6 1452.55   2
   1   3  -6 42857.8 1247.14   5
   1   3  -6 44423.0 1367.26   1
   1   3  -6 44627.5 1589.64   3
  -1  -3   6 44308.4 1221.89   5
  -1  -3   6 45103.2 1601.53   3
   1   3  -5 23919.4 822.349   2
  -1  -3   5 20735.8 644.301   5
  -1  -3   5 20995.3 916.848   3
   1   3  -5 18415.7 644.124   5
  -1  -3   5 23230.3 801.493   2
   1   3  -4 15338.9 576.121   2
   1   3  -4 13571.8 606.848   4
  -1  -3   4 14592.7 474.624   5
  -1  -3   4 13803.7 551.002   2
   1   3  -4 12316.6 466.432   5
  -1  -3   3 51845.0 1382.79   2
  -1  -3   3 49139.6 1308.23   5
   1   3  -3 48118.5 1311.66   5
   1   3  -3 46087.0 1455.71   4
   1   3  -3 44320.9 1353.46   2
   1   3  -2 603.779 74.1376   2
  -1  -3   2 659.622 74.8931   2
   1   3  -2 543.284 109.924   3
  -1  -3   2 625.889 72.6842   5
   1   3  -2 583.439 95.5116   4
   1   3  -2 633.411 74.1735   5
  -1  -3   1 12761.0 545.139   4
   1   3  -1 13890.4 480.992   5
   1   3  -1 13536.3 553.314   4
  -1  -3   1 14426.0 445.877   2
   1   3   0 722.688 99.6193   4
   1   3   0 749.794 84.0107   5
  -1  -3   0 669.240 95.5724   4
   1   3   1 67797.1 1856.94   4
   1   3   2 13492.0 515.426   4
  -1  -3  -3 921284. 23151.9   2
   1   3   3 999999. 23158.2   2
   1   3   4 483468. 11741.9   2
  -1  -3  -4 479980. 11743.8   2
  -1  -3  -5 78021.6 2167.42   2
   1   3   5 84389.1 2176.46   2
   1   3   6 6185.25 337.621   2
  -1  -3  -6 5980.62 329.462   2
  -1  -3  -7 111.499 53.3496   2
   1   3   7 167.357 67.0213   2
   1   3   8 11413.6 558.258   2
  -1  -3  -8 11540.5 566.244   2
  -1  -3  -9 64948.6 2011.24   2
   1   3   9 65520.1 1998.14   2
   1   3  10 8476.59 538.245   1
   1   3  10 8804.66 529.574   2
  -1  -3 -10 8545.22 530.927   2
   1   3  11 1290.12 206.845   1
   1   3  11 975.788 172.969   2
  -1  -3 -11 1450.31 215.641   2
   1   3  12 1690.61 251.401   1
  -1  -3 -12 1373.12 226.023   2
   1   3  12 1922.24 256.482   2
   1   3  13 467.030 138.405   2
   1   3  13 494.837 141.221   1
   1   3  14 2567.80 329.415   2
   1   3  15 1875.98 292.523   2
   1   3  16 625.661 188.650   2
   1   3  17 110.208 112.674   2
   1   3  17 191.063 122.687   5
   1   3  18-12.3541 73.5169   5
   1   3  18-21.7671 85.2578   2
   1   3  19 155.906 94.0687   2
  -1  -4  16 623.812 218.945   2
  -1  -4  15 898.143 229.308   2
  -1  -4  14 32.1463 70.8302   2
  -1  -4  13 1135.34 240.751   2
  -1  -4  12 4312.80 455.487   2
  -1  -4  12 4575.21 239.767   5
  -1  -4  11 335.854 138.099   2
  -1  -4  11 482.906 79.1774   5
   1   4 -11 704.308 166.342   1
  -1  -4  10 8229.04 579.153   2
  -1  -4  10 8190.08 367.476   5
   1   4 -10 8776.29 544.545   1
  -1  -4   9 30.1849 32.3975   5
   1   4  -9 106.601 77.3025   1
   1   4  -9 100.942 66.4451   4
  -1  -4   9 36.4976 54.8941   2
   1   4  -8 368.017 154.635   3
   1   4  -8-31.8242 65.4785   1
  -1  -4   8 138.676 77.4133   2
   1   4  -8 231.732 94.7288   2
  -1  -4   8 152.295 44.9536   5
  -1  -4   8 135.036 79.8717   3
   1   4  -8 14.8693 52.6539   4
   1   4  -7 3583.66 318.467   2
   1   4  -7 4189.49 355.276   4
   1   4  -7 4135.53 260.297   5
  -1  -4   7 4519.45 348.703   2
  -1  -4   7 4929.07 260.334   5
   1   4  -7 4182.38 317.007   1
   1   4  -7 4260.37 409.432   3
   1   4  -6 188.497 90.7806   3
   1   4  -6 301.915 62.3283   5
   1   4  -6 268.906 87.4901   4
  -1  -4   6 255.392 55.5151   5
   1   4  -6 289.359 90.9701   2
   1   4  -5 7496.49 355.779   5
   1   4  -5 7411.85 457.086   4
   1   4  -5 8332.50 543.223   3
  -1  -4   5 7526.86 343.552   5
   1   4  -5 8352.26 437.636   2
  -1  -4   5 8586.98 442.652   2
   1   4  -4 3892.49 264.503   2
   1   4  -4 3668.80 294.437   4
  -1  -4   4 3857.05 265.580   2
   1   4  -4 3867.52 232.744   5
  -1  -4   4 4253.19 238.685   5
   1   4  -4 4063.54 348.370   3
   1   4  -3 4960.74 280.866   2
   1   4  -3 5205.01 272.005   5
  -1  -4   3 5087.53 283.655   2
   1   4  -3 5371.30 339.658   4
   1   4  -3 4768.56 373.070   3
  -1  -4   3 5218.45 271.987   5
  -1  -4   2 10929.5 425.298   5
   1   4  -2 8926.95 385.763   2
   1   4  -2 10481.6 419.929   5
  -1  -4   2 10929.6 410.828   2
   1   4  -2 9842.90 478.968   4
   1   4  -1 20455.0 682.919   5
   1   4  -1 20801.7 618.036   2
  -1  -4   1 19359.9 743.576   4
   1   4  -1 20143.6 746.769   4
   1   4   0 493.286 48.2119   2
   1   4   0 491.337 89.2007   4
   1   4   0 528.787 80.3918   5
  -1  -4   0 422.236 82.7012   4
   1   4   1 10610.9 433.708   5
  -1  -4  -1 10194.6 454.638   4
   1   4   1 10026.6 455.795   4
  -1  -4  -2 45414.6 1324.85   4
   1   4   2 42723.2 1311.90   4
   1   4   2 43817.6 1114.69   2
   1   4   2 43669.9 1294.02   5
   1   4   3 6527.40 240.849   2
  -1  -4  -4 112325. 2917.37   2
   1   4   4 115547. 2896.44   2
  -1  -4  -5 36116.3 1057.97   2
   1   4   5 33518.1 1022.56   2
   1   4   6 7337.14 357.140   2
  -1  -4  -6 7266.40 366.128   2
  -1  -4  -7 17485.6 690.849   2
   1   4   7 18221.0 696.798   2
   1   4   8 951.632 142.007   2
  -1  -4  -8 182.435 65.2987   2
  -1  -4  -9 24509.1 970.662   2
   1   4   9 25763.3 975.757   2
   1   4  10 4226.22 350.434   2
  -1  -4 -10 4195.24 350.733   2
   1   4  11 9048.28 558.122   2
  -1  -4 -11 9149.82 571.068   2
   1   4  12 303.517 110.724   2
   1   4  12 223.073 85.7800   1
  -1  -4 -12 312.807 108.026   2
   1   4  13 3444.66 361.813   2
   1   4  14 6323.41 520.899   2
   1   4  15 276.248 118.963   2
   1   4  16 387.938 140.826   2
   1   4  17 250.511 137.428   2
   1   4  18 195.343 110.498   2
   1   4  19 364.656 123.947   5
   1   4  19 539.243 175.704   2
  -1  -5  16 176.940 138.074   2
  -1  -5  15 263.872 166.291   2
  -1  -5  14 189.347 119.138   2
  -1  -5  13 167.236 116.745   2
   1   5 -12 1549.33 246.059   1
  -1  -5  12 1522.79 273.763   2
  -1  -5  11 5372.50 495.316   2
  -1  -5  11 5353.84 303.084   5
   1   5 -11 5627.19 460.979   1
   1   5 -10 5091.38 425.368   1
  -1  -5  10 4526.85 437.261   2
  -1  -5  10 5598.26 312.603   5
   1   5  -9 11639.5 652.858   1
   1   5  -9 11578.6 689.043   4
  -1  -5   9 11206.7 682.581   2
  -1  -5   9 11365.7 490.912   5
   1   5  -9 10709.8 665.464   2
   1   5  -9 11550.4 813.194   3
   1   5  -8 6989.82 491.056   2
  -1  -5   8 7145.22 367.034   5
  -1  -5   8 6855.77 490.624   2
   1   5  -8 6616.72 487.066   4
   1   5  -8 7701.20 604.386   3
   1   5  -8 6560.88 375.612   5
   1   5  -8 6744.15 459.269   1
  -1  -5   7 511.201 87.8800   5
   1   5  -7 665.689 138.016   4
  -1  -5   7 556.874 120.309   2
   1   5  -7 496.154 141.027   3
   1   5  -7 402.867 100.592   2
   1   5  -7 560.480 97.0574   5
   1   5  -7 524.246 111.954   1
   1   5  -6 29138.1 1262.95   3
  -1  -5   6 29479.4 977.913   5
   1   5  -6 28637.1 1137.95   4
   1   5  -6 29159.5 997.063   5
  -1  -5   5 9003.33 482.880   2
  -1  -5   5 9329.63 424.411   5
   1   5  -5 8818.21 589.233   3
   1   5  -5 8281.72 419.391   5
   1   5  -5 9093.38 479.062   2
   1   5  -5 9072.58 518.813   4
   1   5  -4 4872.06 313.717   2
  -1  -5   4 4892.03 320.145   2
   1   5  -4 5706.32 439.668   3
   1   5  -4 4870.08 299.544   5
  -1  -5   4 5505.00 305.757   5
   1   5  -4 4943.58 356.873   4
  -1  -5   3 88.2236 40.7653   5
   1   5  -3 93.4660 40.8463   5
   1   5  -3 118.087 43.3202   2
   1   5  -3 200.759 81.6529   3
   1   5  -3 97.8064 48.6388   4
  -1  -5   3 110.171 46.9702   2
   1   5  -2 2294.92 217.757   4
   1   5  -2 2050.81 180.465   5
   1   5  -2 2289.04 170.481   2
  -1  -5   2 1985.21 175.430   5
   1   5  -2 2292.37 251.510   3
   1   5  -1 9237.28 473.875   4
   1   5  -1 9513.97 369.934   2
   1   5  -1 10290.2 448.093   5
  -1  -5   1 10349.6 490.154   4
  -1  -5   1 8831.95 425.697   5
   1   5   0 493.019 57.8701   2
  -1  -5   0 400.986 87.5585   4
   1   5   0 554.832 93.5864   5
   1   5   0 385.312 85.2546   4
   1   5   1 18000.2 698.499   4
   1   5   1 19151.1 685.585   5
   1   5   1 18094.3 528.975   2
  -1  -5  -1 17995.7 706.209   4
   1   5   2 39555.7 1241.64   4
  -1  -5  -2 40951.0 1254.09   4
   1   5   2 37452.7 1208.91   5
  -1  -5  -3 35479.2 1066.36   4
   1   5   3 35895.4 1051.86   5
   1   5   4 35664.4 1006.17   2
   1   5   5 2133.82 155.969   2
  -1  -5  -5 2165.02 173.381   2
  -1  -5  -6 1844.58 173.292   2
   1   5   6 1959.32 170.500   2
   1   5   7 13116.9 545.414   2
  -1  -5  -7 12467.5 562.004   2
  -1  -5  -8 397.401 87.9120   2
   1   5   8 435.213 92.6311   2
  -1  -5  -9-9.33201 57.1121   2
   1   5   9 53.3078 38.0992   2
   1   5  10 3986.92 332.821   2
  -1  -5 -10 4449.83 367.880   2
   1   5  11 713.435 151.860   2
  -1  -5 -11 852.384 167.472   2
   1   5  12 7986.49 542.874   2
  -1  -5 -12 8462.43 581.471   2
   1   5  13 2068.40 280.678   2
   1   5  14 963.366 207.666   2
   1   5  15 2192.03 320.457   2
   1   5  16 1409.39 258.005   2
   1   5  17 115.597 72.4906   2
   1   5  18 549.409 187.783   2
   1   5  19-64.6995 83.1857   2
   1   5  20 267.365 158.301   2
  -1  -6  15 48.7049 84.1223   2
  -1  -6  14 667.779 216.397   2
  -1  -6  13 128.922 72.9461   2
   1   6 -12 152.561 111.979   1
  -1  -6  12 202.540 96.6513   2
  -1  -6  11 10.3817 34.2638   5
   1   6 -11-60.2120 71.0394   1
  -1  -6  11-2.11736 103.325   2
  -1  -6  10 2115.50 300.430   2
  -1  -6  10 2588.69 223.153   5
   1   6 -10 2308.38 293.784   1
   1   6  -9 561.877 142.426   1
  -1  -6   9 736.286 116.261   5
  -1  -6   9 655.642 152.227   2
   1   6  -9 617.917 114.241   5
   1   6  -9 649.326 207.614   3
  -1  -6   8 28.5629 33.6515   5
   1   6  -8 74.3205 66.7383   5
   1   6  -8-50.1189 125.190   3
   1   6  -8 80.6318 54.2110   4
  -1  -6   8-44.4258 67.9351   2
   1   6  -8 52.1779 63.6019   1
   1   6  -8 57.4629 66.3500   2
  -1  -6   7 0.27699 33.4637   5
   1   6  -7 89.4443 64.4358   4
   1   6  -7 5.37199 77.7451   3
   1   6  -7 54.5675 38.2012   2
   1   6  -7 62.5894 46.1168   5
  -1  -6   7-18.0095 66.4289   2
   1   6  -6 1068.04 164.354   2
  -1  -6   6 1056.27 143.260   5
   1   6  -6 955.129 169.875   4
   1   6  -6 1153.73 152.688   5
   1   6  -6 1203.73 217.677   3
   1   6  -5 43020.5 1499.81   4
   1   6  -5 43762.7 1427.50   2
   1   6  -5 42931.7 1388.02   5
   1   6  -5 43394.7 1646.81   3
  -1  -6   5 44056.1 1373.64   5
   1   6  -4 7140.80 400.331   2
   1   6  -4 6252.45 380.119   5
   1   6  -4 7189.43 526.676   3
  -1  -6   4 7118.08 395.837   5
   1   6  -4 6991.71 447.375   4
   1   6  -3 36605.9 1283.30   4
   1   6  -3 38956.5 1440.61   3
   1   6  -3 37172.2 1176.92   2
   1   6  -3 35627.4 1202.70   5
  -1  -6   3 38417.4 1211.52   5
   1   6  -2 3159.01 328.039   3
   1   6  -2 4092.09 247.600   2
  -1  -6   2 3510.12 264.876   5
   1   6  -2 3321.59 261.165   5
   1   6  -2 3418.88 290.353   4
   1   6  -1 252.769 53.4920   2
  -1  -6   1 202.335 66.4159   4
   1   6  -1 241.029 76.3467   4
   1   6  -1 207.864 64.6798   5
  -1  -6   1 302.678 74.2939   5
   1   6   0 2164.38 214.205   4
   1   6   0 2066.98 140.392   2
   1   6   0 2254.12 207.484   5
  -1  -6   0 1981.38 205.557   4
   1   6   1 15015.7 655.286   4
  -1  -6  -1 15731.8 667.696   4
   1   6   1 15943.4 503.574   2
   1   6   1 15207.6 643.461   5
   1   6   2 1665.64 185.051   4
   1   6   2 1522.31 171.788   5
  -1  -6  -2 1491.63 175.799   4
   1   6   3 1321.96 104.619   2
  -1  -6  -3 1066.90 152.659   4
   1   6   3 1282.31 159.907   5
   1   6   4 1326.10 116.692   2
   1   6   4 1421.90 170.501   5
   1   6   5 955.587 103.319   2
   1   6   5 1155.63 157.567   5
   1   6   6 9661.99 423.916   2
   1   6   7 32824.1 1088.06   2
  -1  -6  -7 35779.1 1153.24   2
  -1  -6  -8 2893.09 260.101   2
   1   6   8 2916.61 238.195   2
  -1  -6  -9 5718.78 396.432   2
   1   6   9 5176.69 353.992   2
  -1  -6 -10 365.397 103.698   2
   1   6  10 425.034 103.145   2
  -1  -6 -11 6340.72 470.382   2
   1   6  11 6382.84 441.911   2
   1   6  12 206.740 94.3055   2
  -1  -6 -12 415.564 126.457   2
   1   6  13 336.393 121.999   2
   1   6  14 593.899 156.904   2
   1   6  15 950.415 209.821   2
   1   6  16 2423.27 336.172   2
   1   6  17 1776.65 305.363   2
   1   6  18-45.6774 62.9402   2
   1   6  19 105.824 113.592   2
   1   6  20 431.908 180.375   2
   1   7 -12 355.724 134.280   1
   1   7 -11 250.953 111.484   1
   1   7 -10 1066.25 212.666   1
   1   7  -9 17.9563 55.0615   1
   1   7  -9-23.5810 81.5105   3
   1   7  -8 42.0836 42.6519   5
   1   7  -8-47.0147 89.1206   2
   1   7  -8 37.8309 52.4147   4
   1   7  -8 118.997 82.8655   1
   1   7  -8 96.7091 82.2108   3
   1   7  -7 758.492 163.351   4
   1   7  -7 950.100 223.637   3
   1   7  -7 791.314 158.396   2
   1   7  -7 985.633 156.864   5
   1   7  -6 7708.91 525.435   4
   1   7  -6 8415.07 508.809   2
   1   7  -6 7956.93 620.081   3
   1   7  -6 7817.79 466.341   5
   1   7  -5 113.391 56.9218   2
   1   7  -5 95.8974 69.6836   4
   1   7  -5 150.532 96.9195   3
   1   7  -5 174.462 70.3976   5
   1   7  -4 3699.43 330.270   4
   1   7  -4 3249.10 366.016   3
   1   7  -4 3137.70 278.104   5
   1   7  -4 3504.40 278.349   2
   1   7  -3 4854.12 348.423   5
   1   7  -3 5388.96 397.660   4
   1   7  -3 5597.04 474.047   3
   1   7  -3 5571.30 336.837   2
   1   7  -2 5263.14 383.607   4
   1   7  -2 5671.41 317.245   2
   1   7  -2 4861.19 345.627   5
   1   7  -2 4487.34 415.699   3
   1   7  -1 1225.13 164.346   5
   1   7  -1 1170.28 123.221   2
   1   7  -1 1202.24 171.541   4
   1   7   0 3958.30 223.068   2
   1   7   0 4646.97 331.567   5
   1   7   0 3991.30 313.464   4
   1   7   1 29817.0 1082.55   5
   1   7   1 30149.8 909.383   2
   1   7   2 10713.8 550.075   4
   1   7   2 11008.2 552.189   5
   1   7   3 62870.6 1906.94   5
   1   7   4 164.104 42.4087   2
   1   7   4 260.568 78.7221   5
   1   7   5 3942.04 236.414   2
   1   7   5 4239.58 327.579   5
   1   7   6 12864.8 622.466   5
   1   7   6 11749.3 489.411   2
   1   7   7 888.152 127.839   2
   1   7   7 902.213 151.420   5
   1   7   8 3934.82 327.732   5
   1   7   8 3841.61 282.813   2
  -1  -7  -9 1530.70 201.181   2
   1   7   9 1803.09 200.697   2
   1   7   9 1618.81 212.321   5
   1   7  10 1121.44 167.263   2
  -1  -7 -10 1073.37 183.195   2
   1   7  11 6.97081 63.4715   2
  -1  -7 -11 117.436 63.2494   2
   1   7  12 198.387 87.8409   2
  -1  -7 -12 238.758 84.7087   2
   1   7  13 1477.72 225.777   2
   1   7  14 33.9560 59.7679   2
   1   7  15 353.352 140.215   2
   1   7  16 363.157 138.070   2
   1   7  17 173.319 137.817   2
   1   7  18 126.241 111.176   2
   1   7  19 27.0347 91.4300   2
   1   7  20-44.3799 104.478   2
   1   8 -11 238.651 126.940   1
   1   8 -10-5.98152 62.3604   1
  -1  -8   9 868.224 154.369   5
   1   8  -9 933.446 194.489   1
   1   8  -9 570.038 204.841   3
   1   8  -8 1069.61 247.439   3
  -1  -8   8 1688.86 210.701   5
   1   8  -7 903.450 175.632   2
   1   8  -7 1094.17 197.692   4
  -1  -8   7 943.697 163.796   5
   1   8  -7 1457.88 271.188   3
   1   8  -7 899.226 162.461   5
  -1  -8   6 136.745 63.0786   5
   1   8  -6 297.280 98.3882   2
   1   8  -6 231.115 95.0510   4
   1   8  -6 148.283 72.8740   5
   1   8  -6 174.146 110.688   3
   1   8  -5 27232.0 1128.55   4
   1   8  -5 27132.4 1268.71   3
   1   8  -5 24910.0 1036.07   5
   1   8  -5 27635.0 1038.80   2
  -1  -8   5 24788.4 1007.54   5
  -1  -8   4 714.320 143.508   5
   1   8  -4 817.988 141.025   2
   1   8  -4 906.596 168.679   4
   1   8  -4 809.201 150.909   5
   1   8  -4 460.151 151.621   3
  -1  -8   3 972.817 160.578   5
   1   8  -3 761.521 122.793   2
   1   8  -3 750.994 145.476   4
   1   8  -3 715.255 174.240   3
   1   8  -3 866.721 149.977   5
   1   8  -2-4.59474 38.0634   2
   1   8  -2 16.1789 35.6109   4
   1   8  -2-11.1229 81.9132   3
  -1  -8   2 100.771 61.0083   5
   1   8  -2-12.7214 36.1667   5
  -1  -8   1 76.0245 57.0305   5
   1   8  -1-8.76395 42.7971   5
   1   8  -1 97.8040 51.2347   4
   1   8  -1 67.7107 37.6435   2
   1   8   0 7999.06 483.151   5
  -1  -8   0 7903.38 485.435   5
   1   8   0 8033.10 362.323   2
   1   8   0 7440.39 470.919   4
   1   8   1 7156.32 327.703   2
   1   8   1 7054.03 451.624   5
   1   8   1 7371.27 461.953   4
   1   8   2 10364.0 562.068   5
   1   8   2 10284.8 559.354   4
   1   8   3 12259.5 624.224   5
   1   8   4 8742.02 391.604   2
   1   8   4 9273.42 528.569   5
  -1  -8  -5 1277.09 192.937   4
   1   8   5 1567.62 149.725   2
   1   8   5 1391.87 191.565   5
  -1  -8  -6 540.205 131.397   4
   1   8   6 364.182 103.350   5
   1   8   6 332.271 74.6779   2
  -1  -8  -7 3242.64 323.172   4
   1   8   7 2971.65 293.566   5
   1   8   7 3231.40 239.781   2
   1   8   8 45.4340 49.4917   2
   1   8   8 102.190 69.6886   5
   1   8   9 9409.75 500.174   2
   1   8   9 8824.04 552.815   5
   1   8  10 1111.80 166.375   2
   1   8  10 830.955 164.001   5
   1   8  11 227.963 81.5519   5
  -1  -8 -11 263.574 100.287   2
   1   8  11 183.891 82.0869   2
   1   8  12 4639.91 388.584   2
  -1  -8 -12 5528.00 460.355   2
   1   8  12 4683.98 404.026   5
   1   8  13 122.744 73.8098   2
   1   8  14 1909.38 273.603   2
   1   8  15 500.751 159.758   2
   1   8  16 215.783 97.8360   2
   1   8  17 178.420 105.914   2
   1   8  18 530.002 181.855   2
   1   8  19 76.5720 77.8074   2
   1   8  20 613.364 211.669   2
   1   9 -10 2426.09 348.646   1
   1   9 -10 2291.09 408.777   3
   1   9  -9 168.128 99.4370   1
   1   9  -9 241.684 149.658   3
   1   9  -8 131.240 120.094   3
  -1  -9   8 159.601 93.9883   5
   1   9  -7 3685.88 464.499   3
  -1  -9   7 4448.87 371.685   5
  -1  -9   6 739.963 156.908   5
   1   9  -6 825.384 169.194   5
   1   9  -6 594.874 146.725   4
   1   9  -6 955.763 235.596   3
   1   9  -6 851.098 168.340   2
  -1  -9   5 893.497 165.448   5
   1   9  -5 630.974 148.950   4
   1   9  -5 615.376 145.202   5
   1   9  -5 567.515 124.553   2
   1   9  -5 824.925 210.143   3
   1   9  -4 10451.1 639.040   4
   1   9  -4 10091.1 549.185   2
   1   9  -4 9714.08 604.797   5
  -1  -9   4 11171.0 621.751   5
   1   9  -4 10793.1 759.235   3
  -1  -9   3 1466.21 216.567   5
   1   9  -3 1346.49 171.166   2
   1   9  -3 1559.32 225.748   4
   1   9  -3 1480.29 261.981   3
   1   9  -3 1442.60 212.973   5
  -1  -9   2 4.40640 38.1040   5
   1   9  -2 45.5346 31.9734   2
   1   9  -2 80.4704 58.4426   4
   1   9  -2-32.6762 64.0377   3
   1   9  -2 32.8253 39.9695   5
   1   9  -1 1890.72 180.588   2
   1   9  -1 1901.20 238.221   5
  -1  -9   1 1698.77 223.862   5
  -1  -9   1 1691.07 226.062   4
   1   9  -1 2291.21 260.891   4
   1   9   0 1026.15 121.343   2
  -1  -9   0 1080.94 178.618   4
   1   9   0 1184.42 182.024   4
   1   9   0 1210.50 190.103   5
   1   9   1 2010.94 239.899   4
  -1  -9  -1 1695.19 225.884   4
   1   9   1 1624.67 151.280   2
   1   9   1 1725.12 226.657   5
  -1  -9  -2 5726.70 421.452   4
   1   9   2 5698.28 301.323   2
   1   9   2 6076.56 437.242   5
  -1  -9  -3 1489.05 211.027   4
   1   9   3 1551.54 213.141   5
   1   9   4 6920.51 466.165   5
  -1  -9  -4 6622.58 459.511   4
   1   9   5 829.150 155.785   5
  -1  -9  -5 835.091 169.197   4
   1   9   5 705.260 108.681   2
   1   9   6 105.867 66.6529   5
  -1  -9  -6 94.3765 77.6180   4
   1   9   6 40.3007 40.4764   2
   1   9   7 3551.89 263.725   2
  -1  -9  -7 4415.82 388.987   4
   1   9   7 4703.11 387.730   5
   1   9   8 293.750 93.0857   5
  -1  -9  -8 432.901 140.197   4
   1   9   8 343.013 89.8748   2
   1   9   9 927.572 179.846   5
   1   9   9 1090.47 158.245   2
   1   9  10 3447.42 300.924   2
   1   9  11 1285.99 190.355   2
   1   9  12 912.107 169.026   2
   1   9  13 45.0632 54.1630   2
   1   9  14-2.24420 59.7298   2
   1   9  15 123.905 90.8566   2
   1   9  16 694.850 174.666   2
   1   9  17 29.8324 60.6619   2
   1   9  18 462.194 163.804   2
   1   9  19 324.493 151.764   2
   1   9  20 189.093 118.152   2
   1  10  -9 1165.59 296.891   3
   1  10  -9 2132.97 337.828   1
   1  10  -8-176.466 137.011   3
  -1 -10   7 83.3147 61.2360   5
   1  10  -7-140.641 124.474   3
  -1 -10   6 1767.50 247.791   5
   1  10  -6 1774.01 327.335   3
  -1 -10   5 129.808 70.8063   5
   1  10  -5 72.0098 92.4911   3
  -1 -10   4 380.300 112.118   5
   1  10  -4 207.960 124.632   3
   1  10  -4 164.349 78.6534   4
   1  10  -4 142.079 69.5855   2
   1  10  -3 177.220 87.2947   4
   1  10  -3 54.9870 50.4716   5
  -1 -10   3 196.013 95.6879   5
   1  10  -3 46.0442 81.2031   3
   1  10  -3 213.188 73.7309   2
   1  10  -2 652.641 187.615   3
   1  10  -2 893.872 176.454   4
   1  10  -2 1213.37 160.834   2
  -1 -10   2 1470.91 222.398   5
   1  10  -2 1058.03 191.121   5
   1  10  -1 857.872 126.136   2
  -1 -10   1 637.148 153.357   4
   1  10  -1 914.492 178.003   5
   1  10  -1 657.977 145.742   4
   1  10   0 5.87949 29.4888   2
   1  10   0 24.6037 52.7491   4
  -1 -10   0-49.6138 65.1555   4
   1  10   0-2.51835 44.7881   5
   1  10   1 8175.54 399.972   2
   1  10   1 8411.50 559.729   5
   1  10   1 8610.07 550.950   4
  -1 -10  -1 8232.84 540.047   4
   1  10   2 1847.80 168.076   2
   1  10   2 2039.48 262.177   5
  -1 -10  -2 1818.07 244.714   4
  -1 -10  -3-3.36754 46.1735   4
   1  10   3 53.0598 64.9926   5
  -1 -10  -4 59.2448 50.5542   4
   1  10   4 165.422 92.7681   5
   1  10   5 7109.57 391.121   2
  -1 -10  -5 7964.71 537.407   4
   1  10   6 185.655 57.8931   2
  -1 -10  -6 317.450 110.741   4
   1  10   7 10275.2 500.231   2
  -1 -10  -7 11214.9 669.277   4
  -1 -10  -8 10958.9 682.149   4
   1  10   8 10754.7 525.987   2
  -1 -10  -9 5497.35 480.993   4
   1  10   9 5401.04 371.783   2
   1  10  10 3092.48 286.043   2
   1  10  11 737.385 148.376   2
   1  10  12 99.5745 75.8464   2
   1  10  13 3232.89 339.281   2
   1  10  14-43.6415 81.7771   2
   1  10  15 1591.76 256.766   2
   1  10  16 396.366 125.650   2
   1  10  17 1106.38 237.604   2
   1  10  18 707.674 198.027   2
   1  10  19 240.599 129.730   2
   1  10  20 338.216 169.406   2
   1  11  -9-20.9452 101.450   3
   1  11  -8 324.099 160.618   3
   1  11  -7 461.002 190.870   3
   1  11  -6-124.706 144.048   3
   1  11  -5 1028.80 247.313   3
   1  11  -4 462.648 164.028   3
   1  11  -3-97.6277 90.6416   3
   1  11  -2 711.952 130.922   2
   1  11  -2 583.681 148.100   4
   1  11  -2 637.616 197.214   3
   1  11  -1 3093.87 335.388   4
  -1 -11   1 2723.42 319.117   4
   1  11  -1 3181.94 261.808   2
  -1 -11   0 2184.74 285.279   4
   1  11   0 2144.25 198.651   2
   1  11   0 2016.22 268.222   4
   1  11   1 1278.06 149.886   2
  -1 -11  -1 1141.83 201.531   4
  -1 -11  -2 3455.13 355.928   4
   1  11   2 4014.46 265.787   2
  -1 -11  -3 108.710 61.7472   4
  -1 -11  -4 1983.30 267.608   4
  -1 -11  -5 592.824 149.843   4
   1  11   5 492.157 103.196   2
   1  11   6 24095.3 864.560   2
  -1 -11  -6 19844.5 1016.73   4
   1  11   7 2082.56 214.578   2
  -1 -11  -7 2055.01 287.996   4
  -1 -11  -8-27.7680 73.6026   4
   1  11   8-46.0910 53.0428   2
  -1 -11  -9 8139.96 611.821   4
   1  11   9 8030.19 470.081   2
  -1 -11 -10 788.278 184.918   4
   1  11  10 599.243 130.982   2
  -1 -11 -11 2463.42 345.235   4
   1  11  11 2822.34 288.724   2
   1  11  12 1504.76 215.455   2
   1  11  13 116.467 78.2616   2
   1  11  14 375.207 128.454   2
   1  11  15-62.7016 67.5624   2
   1  11  16 680.354 174.684   2
   1  11  17 250.386 123.883   2
   1  11  18 1708.79 311.740   2
   1  11  19 700.157 216.356   2
   1  11  20 240.817 148.961   2
   1  12  -8 299.037 153.967   3
   1  12  -7 825.093 245.981   3
   1  12  -6 1038.83 273.704   3
   1  12  -5 22.8506 84.8459   3
   1  12  -4 298.454 139.940   3
   1  12  -3 1600.02 324.244   3
   1  12  -2 151.242 133.828   3
   1  12  -1 61.4830 114.812   3
  -1 -12   0 915.656 193.994   4
   1  12   1 61.4692 46.4648   2
  -1 -12  -1-86.2868 86.9568   4
  -1 -12  -2 821.602 184.447   4
   1  12   2 838.124 121.251   2
   1  12   3 15142.0 625.814   2
  -1 -12  -3 15219.1 838.746   4
  -1 -12  -4 24.2057 55.3739   4
  -1 -12  -5 963.840 200.116   4
   1  12   5 915.252 138.494   2
   1  12   6 2083.96 210.053   2
  -1 -12  -6 2464.10 322.986   4
   1  12   7 413.113 105.727   2
  -1 -12  -7 280.495 115.965   4
   1  12   8 668.344 124.279   2
  -1 -12  -8 513.602 153.758   4
  -1 -12  -9 6448.34 559.960   4
   1  12   9 7509.33 450.579   2
  -1 -12 -10 143.701 91.9951   4
   1  12  10 522.747 124.176   2
  -1 -12 -11 265.466 135.214   4
   1  12  11 193.748 79.3605   2
  -1 -12 -12 297.898 147.587   4
   1  12  12 327.929 109.573   2
  -1 -12 -13-7.42363 92.6471   4
   1  12  13 42.9236 60.9094   2
   1  12  14-0.56861 52.3429   2
   1  12  15 957.980 195.206   2
   1  12  16 261.017 119.292   2
   1  12  17 7.32989 108.035   2
   1  12  18 102.768 78.4616   2
   1  12  19 350.686 216.060   2
   1  12  20 129.923 77.0062   2
   1  13  -7-110.598 162.355   3
   1  13  -6 1104.63 296.562   3
   1  13  -5 1089.34 299.158   3
   1  13  -4 229.126 149.376   3
   1  13  -3 338.551 163.644   3
   1  13  -2 966.706 261.910   3
   1  13  -1 4130.51 511.792   3
  -1 -13   0 1131.77 228.325   4
  -1 -13  -1-5.02590 49.3520   4
  -1 -13  -2 150.016 94.5979   4
  -1 -13  -3 4433.46 438.109   4
  -1 -13  -4 244.251 92.6107   4
   1  13   5 1518.95 189.702   2
  -1 -13  -5 1780.46 288.750   4
  -1 -13  -6 3297.33 387.235   4
   1  13   6 2678.71 245.048   2
   1  13   7-41.7834 51.9594   2
  -1 -13  -7 19.4449 68.8108   4
  -1 -13  -8 202.477 100.198   4
   1  13   8 267.019 81.9058   2
  -1 -13  -9 110.798 86.0003   4
   1  13   9 32.7728 49.6052   2
   1  13  10 496.790 118.517   2
  -1 -13 -10 383.771 141.240   4
  -1 -13 -11 19.7892 78.1076   4
   1  13  11 224.064 84.2567   2
  -1 -13 -12 302.315 119.505   4
   1  13  12 217.331 87.7772   2
  -1 -13 -13 390.992 159.508   4
   1  13  13 441.052 125.026   2
  -1 -13 -14 223.378 134.387   4
   1  13  14 194.898 100.890   2
   1  13  15 260.207 105.533   2
  -1 -13 -15 423.930 175.538   4
   1  13  16 1034.33 229.335   2
   1  13  17 525.370 166.213   2
   1  13  18 75.2560 68.1537   2
   1  13  19-8.88976 110.074   2
   1  13  20 168.036 146.479   2
   1  14  -5 660.036 240.065   3
   1  14  -4 274.580 192.672   3
   1  14  -3-250.682 155.906   3
   1  14  -2-221.417 144.175   3
   1  14  -1 138.970 132.933   3
   1  14   0 3077.07 451.142   3
  -1 -14  -1 302.744 123.279   4
  -1 -14  -2 588.058 158.746   4
  -1 -14  -3 186.741 113.785   4
  -1 -14  -4 175.224 95.8904   4
  -1 -14  -5 163.307 103.228   4
   1  14   6 2318.79 232.517   2
  -1 -14  -6 1625.83 289.873   4
  -1 -14  -7-77.9669 77.1799   4
   1  14   7-12.3436 41.7418   2
  -1 -14  -8 1061.68 234.822   4
   1  14   8 606.325 123.875   2
  -1 -14  -9 96.5187 114.935   4
   1  14   9 69.1106 59.2338   2
  -1 -14 -10-20.5000 84.7081   4
   1  14  10 51.8786 36.7930   2
  -1 -14 -11 25.4000 86.4603   4
   1  14  11 113.716 68.9598   2
  -1 -14 -12 578.776 195.743   4
   1  14  12 480.401 128.628   2
  -1 -14 -13 46.9412 92.9093   4
   1  14  13 224.905 110.387   2
  -1 -14 -14 333.858 158.454   4
   1  14  14 797.210 177.732   2
  -1 -14 -15 65.8026 79.9697   4
   1  14  15-48.5518 76.9601   2
   1  14  16 616.623 176.366   2
  -1 -14 -16 730.695 230.768   4
   1  14  17-142.016 106.700   2
   1  14  18 160.781 121.202   2
   1  14  19 534.192 208.243   2
   1  15  -3 891.678 291.566   3
   1  15  -2-68.6462 116.451   3
   1  15  -1 4.58826 105.774   3
   1  15   0 226.838 130.142   3
  -1 -15  -1 1256.72 257.290   4
  -1 -15  -2 1908.95 314.117   4
  -1 -15  -3 791.510 202.546   4
  -1 -15  -4 353.799 141.224   4
  -1 -15  -5 391.765 158.880   4
  -1 -15  -6 500.864 160.675   4
  -1 -15  -7 586.971 182.527   4
  -1 -15  -8 848.820 227.524   4
  -1 -15  -9 69.5680 67.9190   4
  -1 -15 -10 196.740 127.065   4
  -1 -15 -11 346.612 162.847   4
  -1 -15 -12-62.9473 67.8751   4
  -1 -15 -13 772.754 236.979   4
  -1 -15 -14 26.3648 95.9719   4
   1  15  15 85.0031 80.8165   2
  -1 -15 -15 70.9608 133.483   4
   1  16  -1-264.780 182.004   3
   1  16   0 738.079 255.896   3
   1  16   1 431.168 195.563   3
  -1 -16  -2 137.064 80.0817   4
  -1 -16  -3 547.063 174.666   4
  -1 -16  -4 56.0239 71.2816   4
  -1 -16  -5 189.704 122.946   4
  -1 -16  -6 177.088 125.545   4
  -1 -16  -7 1197.32 265.840   4
  -1 -16  -8 623.472 200.194   4
  -1 -16  -9 657.685 218.878   4
  -1 -16 -10 965.572 253.670   4
  -1 -16 -11 31.3485 94.0105   4
  -1 -16 -12 110.975 122.821   4
  -1 -16 -13 898.358 242.008   4
  -1 -16 -14 552.022 200.698   4
   1  17   2 1.24880 178.202   3
  -1 -17  -4 1161.94 270.298   4
  -1 -17  -5 630.325 209.686   4
  -1 -17  -6 106.131 87.1298   4
  -1 -17  -7 214.384 157.583   4
  -1 -17  -8 256.553 139.929   4
  -1 -17  -9 71.1232 102.799   4
  -1 -17 -10-404.150 174.427   4
  -1 -17 -11 829.511 246.217   4
  -1 -17 -12 31.2136 91.7607   4
  -1 -18  -7-62.7639 113.412   4
  -1 -18  -8 267.239 186.472   4
  -1 -18  -9 153.352 120.583   4
  -1 -18 -10 75.6163 130.516   4
   2 -17 -13-5.04149 102.647   4
   2 -17 -12 173.068 127.874   4
  -2  17  12 186.331 171.433   2
  -2  17  11 13.2505 92.7085   2
  -2  17  10-18.3336 128.274   2
  -2  17   9-83.5297 100.170   2
  -2  17   8-181.647 155.663   2
  -2  16  14 106.741 138.222   2
   2 -16 -13 154.726 120.342   4
  -2  16  13-105.264 114.713   2
   2 -16 -12-207.372 129.788   4
  -2  16  12-207.150 136.453   2
   2 -16 -11 166.260 122.660   4
  -2  16  11-38.2801 83.2346   2
   2 -16 -10 3.22048 107.166   4
  -2  16  10 79.8739 131.645   2
   2 -16  -9-163.306 105.685   4
  -2  16   9 13.4849 76.7055   2
  -2  15  15 977.273 266.607   2
  -2  15  14 530.082 210.344   2
  -2  15  13-299.462 156.759   2
  -2  15  12 48.4323 99.8926   2
   2 -15 -11 65.5069 90.9983   4
  -2  15  11 68.4956 87.1804   2
  -2  15  10 457.146 176.485   2
   2 -15 -10-15.5318 80.5793   4
  -2  15   9 75.1794 77.4974   2
   2 -15  -9 197.794 110.722   4
   2 -15  -8 99.4778 112.837   5
   2 -15  -8 40.3661 65.4256   4
   2 -15  -7 79.1045 108.554   5
   2 -15  -7 128.993 81.6627   4
   2 -15  -6 745.988 207.784   5
   2 -15  -6 791.632 181.421   4
   2 -15  -5 64.1850 74.6335   5
   2 -15  -4 2174.04 378.744   5
   2 -15  -3 521.088 187.711   5
   2 -15  -2 251.726 124.201   5
   2 -15  -1-150.625 144.859   5
  -2  14  16 355.079 177.995   2
  -2  14  15 79.2295 94.0601   2
  -2  14  14 192.477 160.231   2
  -2  14  13-312.479 155.163   2
  -2  14  12-179.702 118.313   2
  -2  14  11 594.059 197.295   2
  -2  14  10 1787.63 324.951   2
   2 -14  -9 1004.35 223.309   4
   2 -14  -9 1272.38 269.160   5
  -2  14   9 814.852 230.991   2
   2 -14  -8 1850.87 332.232   5
   2 -14  -8 1610.96 262.416   4
   2 -14  -7 488.224 168.324   5
   2 -14  -7 169.877 81.9565   4
   2 -14  -6 836.670 212.889   5
   2 -14  -6 600.610 153.515   4
   2 -14  -5 1283.40 273.864   5
   2 -14  -5 1319.14 207.558   4
   2 -14  -4 264.559 119.370   5
   2 -14  -4 221.327 98.4072   4
   2 -14  -3 1973.00 330.002   5
   2 -14  -2 2011.25 336.465   5
   2 -14  -1-172.995 113.032   5
   2 -14   0 107.984 108.537   5
   2 -14   1 37.3239 78.7151   5
   2 -14   2 1487.72 304.178   5
   2 -14   3 705.575 218.152   5
  -2  13  17 82.2758 132.289   2
  -2  13  16 514.535 189.150   2
  -2  13  15 71.8028 90.0216   2
  -2  13  14 709.776 208.330   2
  -2  13  13 8.10794 109.344   2
  -2  13  12 731.992 196.413   2
  -2  13  11-132.681 139.838   2
  -2  13  10 738.727 219.405   2
  -2  13   9 3873.09 466.641   2
   2 -13  -9 3076.66 396.903   5
   2 -13  -8 4796.13 495.986   5
   2 -13  -7 6038.99 494.929   4
   2 -13  -7 6655.72 589.763   5
   2 -13  -6 80.2573 91.4125   5
   2 -13  -6 131.632 78.5815   4
   2 -13  -5 772.325 204.446   5
   2 -13  -5 742.539 153.150   4
   2 -13  -4 136.723 51.9090   4
   2 -13  -4 32.8649 59.9546   5
   2 -13  -3 16.4677 87.7862   5
   2 -13  -2 4721.92 498.194   5
   2 -13  -1 172.655 107.321   5
  -2  13   0 454.475 141.524   3
   2 -13   0 470.481 158.464   5
   2 -13   1 591.759 193.659   5
   2 -13   2 378.723 151.879   5
   2 -13   3 314.251 141.211   5
   2 -13   4 3747.84 460.587   5
   2 -13   5 1188.20 259.159   5
   2 -13   6-66.1934 92.0971   5
   2 -13   7-27.0249 84.2766   5
  -2  12  17 56.2438 103.169   2
  -2  12  16 727.998 217.142   2
  -2  12  15 1986.48 342.757   2
  -2  12  14 484.438 161.615   2
  -2  12  13 874.306 223.955   2
  -2  12  12 1270.48 272.770   2
  -2  12  11 2071.10 345.263   2
  -2  12  10 5584.40 562.246   2
   2 -12  -9 94.3506 89.6377   5
  -2  12   9 25.5891 106.750   2
   2 -12  -8 124.530 97.5267   5
   2 -12  -7 6813.82 567.744   5
   2 -12  -6 2206.57 325.086   5
   2 -12  -6 2540.35 297.486   4
   2 -12  -5 11094.6 623.378   4
   2 -12  -5 10781.9 735.685   5
   2 -12  -4 1351.12 199.120   4
   2 -12  -4 1549.79 267.187   5
   2 -12  -3 160.410 129.006   5
   2 -12  -2 377.429 118.501   5
   2 -12  -2 629.670 116.912   4
   2 -12  -1 1550.59 171.427   4
   2 -12  -1 1693.33 281.993   5
   2 -12   0 107.379 87.9921   5
   2 -12   0 156.406 52.4843   4
   2 -12   1 851.557 208.290   5
  -2  12  -1 678.170 155.790   3
   2 -12   2 99.9480 99.5706   5
  -2  12  -2-15.6564 71.1554   3
   2 -12   3 999.022 229.239   5
  -2  12  -3 917.106 185.859   3
   2 -12   4 881.539 219.896   5
   2 -12   5 4724.39 511.661   5
   2 -12   6 1661.99 307.902   5
   2 -12   7 360.698 155.324   5
   2 -12   8-8.51617 108.068   5
   2 -12   9-19.1358 115.171   5
  -2  11  17 1706.91 328.000   2
  -2  11  16 552.065 198.109   2
  -2  11  15 237.650 131.865   2
  -2  11  14 1615.76 296.681   2
  -2  11  13 523.972 167.133   2
  -2  11  12 20.6025 99.9705   2
  -2  11  11 829.737 213.611   2
  -2  11  10 17335.3 1019.27   2
  -2  11   9 3008.42 393.522   2
   2 -11  -9 3081.71 360.835   5
   2 -11  -8 502.930 144.116   5
   2 -11  -7 28932.5 1274.35   5
   2 -11  -6 9452.59 652.724   5
   2 -11  -5 33.5439 67.8095   5
   2 -11  -5 261.627 105.105   4
   2 -11  -4 7650.63 583.773   5
   2 -11  -3 354.359 119.589   5
   2 -11  -2 590.038 169.387   5
   2 -11  -2 474.910 102.510   4
   2 -11  -1 4496.90 296.159   4
   2 -11  -1 4600.12 448.288   5
   2 -11   0 117.619 93.7153   5
   2 -11   0-7.30893 23.5360   4
   2 -11   1 438.242 143.858   5
  -2  11  -1 558.701 136.685   3
   2 -11   2 1754.68 283.203   5
  -2  11  -2 1459.47 214.700   3
   2 -11   3 861.914 196.410   5
  -2  11  -3 939.592 178.679   3
  -2  11  -4 2164.87 271.236   3
   2 -11   4 2082.27 319.806   5
   2 -11   5-41.1194 77.8320   5
  -2  11  -5 15.6129 61.2199   3
   2 -11   6 124.490 82.6062   5
   2 -11   7 4355.72 474.855   5
   2 -11   8-92.6262 117.369   5
   2 -11   9-11.1786 66.1510   5
  -2  11  -9 91.9192 151.338   1
   2 -11  10-49.9277 101.201   5
  -2  10  18 292.418 180.573   2
  -2  10  17 1301.71 288.835   2
  -2  10  16 4565.08 522.239   2
  -2  10  15 119.369 109.618   2
  -2  10  14 260.136 124.074   2
  -2  10  13 1193.61 253.857   2
  -2  10  12-112.038 100.619   2
  -2  10  11 367.184 151.347   2
  -2  10  10 276.226 122.175   2
   2 -10  -9 345.097 103.537   5
  -2  10   9 576.747 173.735   2
   2 -10  -8 2630.86 311.794   5
   2 -10  -7 17642.6 896.165   5
   2 -10  -6-69.0121 64.9423   5
   2 -10  -5 2398.63 298.253   5
   2 -10  -4 10371.3 658.342   5
   2 -10  -3 5266.44 355.954   4
   2 -10  -3 5483.25 467.228   5
   2 -10  -2 294.856 123.557   5
   2 -10  -2 406.782 85.5622   4
   2 -10  -1 13867.7 572.395   4
   2 -10  -1 14484.2 805.830   5
   2 -10   0 13148.9 516.401   4
   2 -10   0 14018.3 791.841   5
  -2  10  -1 125.604 50.6074   3
   2 -10   1 47.4417 62.9727   5
  -2  10  -2 1134.94 181.728   3
   2 -10   2 1269.28 222.602   5
   2 -10   3 1265.37 231.443   5
  -2  10  -3 1235.36 192.340   3
  -2  10  -4 274.695 104.076   3
   2 -10   4 346.916 130.061   5
  -2  10  -5 209.714 97.1889   3
   2 -10   5 300.635 135.813   5
   2 -10   6 3327.39 390.791   5
   2 -10   7-60.1323 64.1268   5
   2 -10   8 718.731 186.258   5
  -2  10  -9 1295.57 284.997   1
   2 -10   9 942.488 224.970   5
   2 -10  10 119.921 93.1100   5
  -2  10 -10 12.7009 99.3605   1
   2 -10  11 67.8016 95.8036   5
  -2   9  18 1503.85 309.518   2
  -2   9  17 2852.69 420.312   2
  -2   9  16 818.600 222.557   2
  -2   9  15 1.62118 93.1804   2
  -2   9  14 1282.37 259.447   2
  -2   9  13 187.546 101.148   2
  -2   9  12-61.6508 77.6408   5
  -2   9  12 15.1313 63.6249   2
  -2   9  11 3791.51 424.018   2
  -2   9  11 3889.23 373.345   5
  -2   9  10 949.290 203.286   2
  -2   9  10 692.607 158.051   5
   2  -9  -9 722.219 158.120   5
  -2   9   9 602.541 168.234   2
  -2   9   9 863.055 166.981   5
  -2   9   8 52.0575 60.1256   2
   2  -9  -8-38.6980 84.9495   5
  -2   9   8 85.5400 66.7788   5
   2  -9  -7 76.2276 73.6256   5
  -2   9   7 54.6333 49.4897   5
  -2   9   6 17.3847 78.7654   5
   2  -9  -6 46.4149 66.4301   5
  -2   9   5 12218.7 722.449   5
   2  -9  -5 13517.5 718.721   5
  -2   9   4 5431.34 461.097   5
   2  -9  -4 5617.78 448.142   5
   2  -9  -3 4677.52 321.662   4
   2  -9  -3 4936.32 418.335   5
   2  -9  -2 131.070 50.4021   4
   2  -9  -2 172.941 91.4222   5
   2  -9  -1-30.1660 30.7696   4
   2  -9  -1 58.0742 59.1291   5
   2  -9   0 22018.6 720.293   4
   2  -9   0 21938.3 1017.57   5
  -2   9  -1 7393.34 447.397   3
   2  -9   1 7797.52 556.350   5
  -2   9  -2 7597.20 456.809   3
   2  -9   2 7571.02 558.763   5
  -2   9  -3 45304.0 1515.93   3
   2  -9   3 46700.8 1716.05   5
  -2   9  -4 3997.61 332.426   3
   2  -9   4 3472.71 381.053   5
  -2   9  -5 4410.84 367.435   3
   2  -9   5 3744.92 398.620   5
   2  -9   6 1742.80 272.965   5
   2  -9   7 84.6720 91.3785   5
   2  -9   8 666.069 174.877   5
  -2   9  -9 1464.60 302.740   1
   2  -9   9 1412.56 254.635   5
  -2   9 -10 165.350 102.601   1
   2  -9  10 184.642 106.987   5
  -2   9 -11 53.5431 144.421   1
   2  -9  11-61.1156 94.6014   5
  -2   9 -12 97.7032 144.288   1
   2  -9  12-15.1174 68.2924   5
  -2   8  18 27.7448 103.340   2
  -2   8  17 5557.76 583.176   2
  -2   8  16 6123.76 596.565   2
  -2   8  15 231.224 143.310   2
  -2   8  15 219.793 90.8627   5
  -2   8  14 2958.76 384.410   2
  -2   8  14 2966.45 311.176   5
  -2   8  13 8.28667 87.3560   2
  -2   8  13 169.302 77.3457   5
  -2   8  12 3639.11 411.757   2
  -2   8  12 3372.30 329.425   5
  -2   8  11 3378.48 327.249   5
  -2   8  11 3019.79 369.526   2
  -2   8  10 2471.85 320.930   2
  -2   8  10 2662.15 284.500   5
  -2   8   9 2424.79 320.144   2
   2  -8  -9 2769.70 286.718   5
  -2   8   9 2648.38 284.957   5
   2  -8  -8 515.586 114.039   5
  -2   8   8 487.401 140.613   2
  -2   8   8 361.251 101.305   5
  -2   8   7 1693.11 227.597   5
   2  -8  -7 1952.28 234.027   5
  -2   8   6 14199.8 734.026   5
   2  -8  -6 13050.8 679.098   5
  -2   8   5 20953.2 934.980   5
   2  -8  -5 19276.1 877.296   5
   2  -8  -4 38.0473 53.8924   5
  -2   8   4 18.1884 54.1741   5
   2  -8  -3 5287.21 410.471   5
  -2   8   3 5704.16 450.260   5
  -2   8   2 858.441 175.323   5
   2  -8  -2 684.657 105.613   4
   2  -8  -2 846.280 161.882   5
   2  -8  -1 12798.7 500.009   4
   2  -8  -1 12839.0 692.930   5
  -2   8   1 12997.6 731.409   5
  -2   8   0 2574.44 304.401   5
   2  -8   0 2173.80 154.691   4
   2  -8   0 2469.72 284.480   5
   2  -8   1-20.6556 27.1895   4
  -2   8  -1 7.12420 53.2212   5
   2  -8   1 23.8068 46.9336   5
   2  -8   2 2824.90 315.084   5
  -2   8  -2 2969.05 252.969   3
  -2   8  -3 7116.25 537.538   2
   2  -8   3 7211.57 527.470   5
  -2   8  -3 8506.11 454.272   3
  -2   8  -4 8057.53 465.626   3
   2  -8   4 7378.77 544.458   5
   2  -8   5 3289.60 353.547   5
  -2   8  -5 2908.03 281.542   3
   2  -8   6 24.0007 63.2769   5
   2  -8   7 83.0038 65.6093   5
   2  -8   8-69.4695 93.0583   5
  -2   8  -9 2694.37 391.127   1
   2  -8   9 2476.54 325.276   5
  -2   8 -10 1802.30 336.383   1
   2  -8  10 1678.18 271.985   5
   2  -8  11-43.3517 90.6200   5
  -2   8 -11 197.787 119.346   1
  -2   8 -12 455.427 180.245   1
   2  -8  12 452.878 144.080   5
  -2   8 -13 24.0453 87.3420   1
  -2   7  18 528.618 208.197   2
  -2   7  17 420.676 167.229   2
  -2   7  16 272.237 154.327   2
  -2   7  15 435.640 156.547   2
  -2   7  15 155.351 67.7303   5
  -2   7  14 576.797 128.319   5
  -2   7  14 423.572 148.098   2
  -2   7  13 843.476 152.572   5
  -2   7  13 1095.72 221.956   2
  -2   7  12 11796.4 752.975   2
  -2   7  12 10641.1 583.424   5
  -2   7  11 860.975 197.007   2
  -2   7  11 1078.08 169.832   5
  -2   7  10 560.381 161.908   2
  -2   7  10 740.576 140.965   5
  -2   7   9 17008.9 889.290   2
   2  -7  -9 15255.4 717.074   5
  -2   7   9 15515.8 734.387   5
  -2   7   8 3364.14 363.988   2
  -2   7   8 2820.66 277.313   5
   2  -7  -8 3276.26 290.815   5
   2  -7  -7 3316.79 289.577   5
  -2   7   7 3079.74 294.786   5
  -2   7   6 5625.85 408.951   5
   2  -7  -6 5650.40 388.728   5
   2  -7  -5-77.9521 67.6248   5
  -2   7   5 61.3398 57.5540   5
   2  -7  -4 3640.91 310.138   5
  -2   7   4 3697.60 330.430   5
  -2   7   3 11287.0 625.785   5
  -2   7   2 247.092 87.4326   5
   2  -7  -1 4530.53 243.512   4
  -2   7   1 4124.28 370.011   5
   2  -7   0 2649.53 160.274   4
  -2   7   0 3017.92 316.460   5
   2  -7   1 4062.32 355.266   5
  -2   7  -1 4701.76 397.905   5
   2  -7   1 4160.82 176.335   4
  -2   7  -2 153.647 56.3497   3
  -2   7  -2 155.467 65.4082   5
   2  -7   2 243.686 91.0369   5
   2  -7   3 191.557 91.5093   5
  -2   7  -3 357.111 125.517   2
  -2   7  -3 210.513 68.0360   3
  -2   7  -3 215.364 87.6040   5
  -2   7  -4 2024.82 275.060   5
  -2   7  -4 1960.25 201.455   3
  -2   7  -4 1582.75 239.130   2
   2  -7   4 1555.08 226.874   5
  -2   7  -5 2293.38 237.951   3
  -2   7  -5 2905.85 344.575   5
   2  -7   5 2422.26 289.742   5
   2  -7   6 748.843 162.486   5
  -2   7  -7 4.30195 16.4701   4
   2  -7   7 113.963 98.6142   5
  -2   7  -8 56.5276 32.0520   4
   2  -7   8-26.1898 63.7830   5
  -2   7  -9 67.6632 103.950   1
   2  -7   9 39.0835 56.5380   5
  -2   7 -10 2952.91 408.961   1
   2  -7  10 2568.24 328.417   5
  -2   7 -11 798.669 230.718   1
   2  -7  11 1114.02 216.199   5
  -2   7 -12 92.7896 121.091   1
   2  -7  12 131.174 80.8392   5
  -2   7 -13 186.205 147.093   1
   2  -7  13 357.449 139.771   5
  -2   7 -14-48.5522 104.141   1
  -2   6  18 16.0647 115.130   2
  -2   6  17 2323.83 367.869   2
  -2   6  16 50.3232 85.1561   2
  -2   6  15 100.563 100.857   2
  -2   6  14 280.780 70.5424   5
  -2   6  14 95.9822 80.4983   2
  -2   6  13 94.6430 67.9137   2
  -2   6  13 222.660 74.5670   5
  -2   6  12 1465.55 182.521   5
  -2   6  12 1712.81 264.561   2
  -2   6  11 340.832 137.069   2
  -2   6  11 610.669 117.794   5
  -2   6  10 1035.77 152.625   5
  -2   6  10 1064.19 198.667   2
  -2   6   9 44996.3 1630.37   2
  -2   6   9 41444.3 1398.47   5
  -2   6   8 2027.41 269.359   2
  -2   6   8 1891.28 208.442   5
   2  -6  -8 1550.15 183.333   5
   2  -6  -7 373.273 93.9286   5
  -2   6   7 364.922 91.5477   5
   2  -6  -6 35352.7 1202.85   5
  -2   6   6 35236.6 1231.09   5
  -2   6   5 4797.16 355.507   5
   2  -6  -5 5469.66 360.266   5
   2  -6  -4 3502.38 287.347   5
  -2   6   4 3517.24 303.092   5
  -2   6   3 92603.2 2689.06   5
  -2   6   2 1975.26 229.587   5
  -2   6   1 1756.63 220.979   5
   2  -6   0-21.6704 21.7436   4
  -2   6   0 5.82160 45.7314   5
  -2   6  -1 134.823 85.0887   5
  -2   6  -2 1310.83 130.199   3
  -2   6  -2 1339.27 204.546   5
   2  -6   2 1308.00 190.398   5
  -2   6  -3 3197.49 320.974   5
  -2   6  -3 3102.72 309.612   2
  -2   6  -3 3068.66 218.176   3
   2  -6   3 2724.10 285.219   5
  -2   6  -4 1576.33 232.119   5
  -2   6  -4 1532.78 228.377   2
   2  -6   4 1353.81 206.020   5
  -2   6  -4 1571.24 165.488   3
  -2   6  -5 181.056 86.3330   2
  -2   6  -5 391.680 124.321   5
   2  -6   5 213.651 88.0194   5
  -2   6  -6 1337.52 77.6359   4
  -2   6  -6 1603.65 244.767   5
   2  -6   6 1069.98 187.341   5
  -2   6  -7 4839.95 219.678   4
   2  -6   7 4876.39 418.036   5
  -2   6  -7 4745.37 440.821   5
  -2   6  -8 2374.41 164.452   4
  -2   6  -8 2116.45 307.660   1
   2  -6   8 2119.95 274.126   5
  -2   6  -9 709.683 180.606   1
  -2   6  -9 722.691 98.6660   4
   2  -6   9 728.672 162.436   5
  -2   6 -10 79.9384 57.9147   1
   2  -6  10 82.1476 67.4878   5
   2  -6  11 1100.71 208.566   5
  -2   6 -11 1115.33 249.487   1
  -2   6 -12 1222.38 266.482   1
   2  -6  12 1581.21 254.889   5
  -2   6 -13 879.044 239.095   1
   2  -6  13 1281.43 235.336   5
  -2   6 -14 411.314 182.512   1
   2  -6  14 500.342 169.699   5
  -2   6 -15-106.581 86.2987   1
  -2   5  18 786.825 230.818   2
  -2   5  17 120.946 97.1208   2
  -2   5  16 20.3272 71.5320   2
  -2   5  15 3204.23 351.780   1
  -2   5  15 3805.31 441.809   2
  -2   5  14 57.8330 71.2631   2
  -2   5  14 116.767 48.5080   5
  -2   5  13 4507.10 453.153   2
  -2   5  13 4709.68 306.423   5
  -2   5  12 195.698 111.841   2
  -2   5  12 118.163 46.2852   5
  -2   5  11 412.105 140.505   2
  -2   5  11 465.274 91.9978   5
  -2   5  10 3171.62 348.859   2
  -2   5  10 3201.07 250.817   5
  -2   5   9 11588.4 678.714   2
  -2   5   9 11042.3 520.701   5
   2  -5  -8 10545.6 498.030   5
  -2   5   8 11080.0 517.230   5
   2  -5  -7 12773.2 559.225   5
  -2   5   7 12762.0 577.165   5
   2  -5  -6 15590.2 631.299   5
  -2   5   6 14875.2 646.513   5
  -2   5   5 92232.7 2603.97   5
   2  -5  -5 93972.7 2578.71   5
  -2   5   4 1261.22 162.707   5
   2  -5  -4 928.027 135.798   5
  -2   5   3 5739.48 373.594   5
   2  -5  -3 5393.65 347.786   5
  -2   5   2 40772.1 1364.14   5
  -2   5   1 12016.7 599.190   5
  -2   5   0 1666.78 202.741   5
  -2   5  -1 25592.7 1007.68   5
  -2   5  -2 2358.49 147.546   3
  -2   5  -2 1950.26 232.276   5
   2  -5   3 27592.0 1023.16   5
  -2   5  -3 27325.7 1061.75   5
  -2   5  -4 264.312 93.3783   2
  -2   5  -4 212.839 73.1510   5
   2  -5   4 208.487 83.9003   5
   2  -5   5 990.500 167.900   5
  -2   5  -5 966.487 174.853   2
  -2   5  -5 1207.08 195.495   5
   2  -5   6 73.8799 62.3653   5
  -2   5  -6 11.5323 11.1174   4
  -2   5  -6 41.5587 44.5872   5
  -2   5  -6-45.2012 43.5683   2
  -2   5  -7 4685.07 226.963   4
  -2   5  -7 4904.77 428.887   5
   2  -5   7 4408.07 380.253   5
  -2   5  -8 6746.06 523.180   5
   2  -5   8 6252.18 474.589   5
  -2   5  -8 6698.48 544.109   1
  -2   5  -8 6367.77 311.084   4
   2  -5   9 5194.29 437.430   5
  -2   5  -9 5430.22 508.319   1
  -2   5  -9 5127.52 299.445   4
  -2   5 -10 2414.14 346.291   1
  -2   5 -10 2161.19 201.406   4
   2  -5  10 2011.95 269.967   5
  -2   5 -11 60.3893 63.6802   1
   2  -5  11 140.783 84.0150   5
  -2   5 -12 646.174 203.308   1
   2  -5  12 413.614 127.591   5
  -2   5 -13-107.081 117.727   1
   2  -5  13-16.4812 60.6213   5
   2  -5  14 975.793 202.617   5
  -2   5 -14 843.073 228.600   1
   2  -5  15 792.268 190.242   5
  -2   5 -15 936.315 255.835   1
  -2   4  18 803.825 240.665   2
  -2   4  17 514.387 185.940   2
  -2   4  16 32.5004 70.4639   2
  -2   4  15 4347.97 402.638   1
  -2   4  15 3835.77 448.091   2
  -2   4  14 1702.80 234.669   1
  -2   4  14 2376.57 334.289   2
  -2   4  14 2028.91 160.670   5
  -2   4  13 3447.05 394.604   2
  -2   4  13 3994.13 243.333   5
  -2   4  13 3454.31 331.798   1
  -2   4  12 2373.63 309.839   2
  -2   4  12 2215.11 180.696   5
  -2   4  11 1016.61 118.666   5
  -2   4  11 981.784 185.228   2
  -2   4  10 3125.00 330.076   2
  -2   4  10 3498.11 235.832   5
  -2   4  10 3753.74 404.437   3
  -2   4   9 177.522 89.8071   2
  -2   4   9 166.660 49.7623   5
  -2   4   8 13534.8 552.861   5
  -2   4   7 3829.17 257.652   5
   2  -4  -7 3993.59 253.109   5
  -2   4   6 17063.3 670.144   5
   2  -4  -6 18428.7 660.652   5
   2  -4  -5 22812.8 783.878   5
  -2   4   5 21906.0 804.430   5
   2  -4  -4 17447.9 661.394   5
  -2   4   4 17084.9 682.609   5
   2  -4  -3 4886.19 300.783   5
  -2   4   3 4839.34 318.277   5
  -2   4   2 757.895 123.913   5
   2  -4  -2 976.414 131.664   5
  -2   4   1 75.7535 44.6438   5
  -2   4   0 17520.6 733.699   5
  -2   4  -1 13105.2 622.910   5
  -2   4  -2 10776.2 553.051   5
  -2   4  -2 9818.11 319.321   3
  -2   4  -3 11801.7 614.068   5
  -2   4  -4 29341.0 1112.84   2
  -2   4  -4 28763.9 1127.40   5
  -2   4  -5 2076.45 244.336   2
  -2   4  -5 1938.47 238.047   5
  -2   4  -6 1737.46 114.924   4
  -2   4  -6 1957.18 246.243   2
   2  -4   6 1542.82 212.753   5
  -2   4  -6 1809.23 235.077   5
  -2   4  -7 2973.22 312.302   2
   2  -4   7 2751.17 251.820   3
   2  -4   7 2467.16 272.712   5
  -2   4  -7 2787.79 307.689   5
  -2   4  -7 3258.06 342.272   1
  -2   4  -8 5815.87 481.991   1
   2  -4   8 4830.94 373.057   3
   2  -4   8 5072.94 414.791   5
   2  -4   9 2815.22 297.270   3
  -2   4  -9 3197.92 372.938   1
   2  -4   9 2856.30 310.414   5
  -2   4 -10 1149.21 225.082   1
   2  -4  10 818.919 170.817   5
   2  -4  10 688.198 147.704   3
   2  -4  11 8464.71 583.987   5
  -2   4 -11 8964.95 683.130   1
   2  -4  11 8433.05 606.635   3
  -2   4 -12 1759.97 296.871   1
   2  -4  12 1602.53 275.025   3
   2  -4  12 1681.30 253.319   5
  -2   4 -13 229.150 128.173   1
   2  -4  13 34.8431 49.6355   5
   2  -4  14 1032.09 210.389   5
  -2   4 -14 1585.01 305.302   1
   2  -4  15 711.502 176.369   5
  -2   3  18-102.169 153.859   2
  -2   3  17-115.177 110.997   2
  -2   3  16-112.147 93.4174   2
  -2   3  15 4138.67 455.486   2
  -2   3  15 3327.02 346.070   1
  -2   3  14 12273.8 796.991   2
  -2   3  14 11294.4 645.251   1
  -2   3  13 180.864 104.644   2
  -2   3  13 340.639 48.2232   5
  -2   3  12 10976.5 696.590   2
  -2   3  12 10966.9 399.279   5
  -2   3  11 13856.4 778.601   2
  -2   3  11 14075.1 492.375   5
  -2   3  10 448.011 140.059   3
  -2   3  10 364.612 118.105   2
  -2   3  10 355.305 61.4858   5
  -2   3   9 584.450 78.1005   5
  -2   3   9 652.309 143.220   2
  -2   3   9 817.066 179.118   3
  -2   3   8 1392.27 128.027   5
  -2   3   8 1352.34 216.370   3
  -2   3   7 11324.0 458.922   5
  -2   3   7 12075.9 662.896   3
   2  -3  -7 12099.0 455.897   5
  -2   3   6 2703.14 193.828   5
  -2   3   6 2676.22 274.681   3
   2  -3  -6 2808.57 185.493   5
   2  -3  -5 101878. 2655.21   5
  -2   3   5 100505. 2680.57   5
  -2   3   4 37214.2 1142.03   5
   2  -3  -4 37229.1 1122.04   5
   2  -3  -3 116.110 46.6536   5
  -2   3   3 123.008 45.9804   5
   2  -3  -2 6599.45 341.710   5
  -2   3   2 6555.58 352.039   5
   2  -3  -1 8735.45 420.603   5
  -2   3   1 8540.44 428.913   5
  -2   3   0 10334.0 492.382   5
   2  -3   1 18993.0 521.894   4
  -2   3  -1 18179.3 745.357   5
  -2   3  -2 381.308 92.9781   5
  -2   3  -3 60.4038 44.4689   5
  -2   3  -4 17776.0 757.435   2
   2  -3   4 16299.4 549.504   3
  -2   3  -4 16676.2 746.870   5
  -2   3  -5 87672.9 2518.65   2
  -2   3  -5 84796.8 2514.20   5
   2  -3   5 83684.0 2282.23   3
  -2   3  -6 504.307 126.270   1
  -2   3  -6 566.232 129.518   2
  -2   3  -6 740.297 142.979   5
   2  -3   6 478.035 92.6947   3
  -2   3  -7 5744.89 423.121   2
  -2   3  -7 5180.52 426.064   1
   2  -3   7 4507.76 365.613   5
   2  -3   7 5416.72 347.929   3
  -2   3  -8 4929.49 421.332   2
   2  -3   8 5843.43 428.962   5
  -2   3  -8 5612.00 465.239   1
   2  -3   8 5861.55 394.023   3
  -2   3  -9 3025.63 351.337   1
   2  -3   9 3037.49 299.678   3
   2  -3   9 2778.95 298.057   5
  -2   3 -10 2872.60 357.674   1
   2  -3  10 2602.93 295.826   5
   2  -3  10 3071.96 319.086   3
  -2   3 -11 111.681 95.8288   1
   2  -3  11 107.135 66.4351   3
   2  -3  11-38.5741 65.8395   5
  -2   3 -12 5681.92 540.481   1
   2  -3  12 5795.95 472.025   5
   2  -3  12 6087.53 517.629   3
  -2   3 -13 82.3079 76.8666   1
   2  -3  13-24.1773 66.9700   5
   2  -3  14 314.675 98.8547   5
   2  -3  15 748.557 184.386   5
   2  -3  16 288.409 110.021   5
  -2   2  18 153.666 127.524   2
  -2   2  17-108.783 71.0698   2
  -2   2  16 55.9070 97.4770   2
  -2   2  15 2109.13 331.918   2
  -2   2  14 149.535 109.011   2
  -2   2  14 65.5750 45.5943   1
  -2   2  13 361.876 135.788   2
  -2   2  12 97.5041 50.4364   1
  -2   2  12 67.5827 79.7300   2
  -2   2  11 8968.41 493.743   1
  -2   2  11 10214.0 639.448   2
   2  -2 -10 4870.90 447.845   2
  -2   2  10 4657.64 398.408   2
  -2   2  10 4162.57 167.671   5
  -2   2  10 4594.03 453.142   3
  -2   2  10 4169.82 297.279   1
  -2   2   9 2119.00 257.534   2
  -2   2   9 2443.46 309.607   3
  -2   2   9 2118.23 121.722   5
  -2   2   8 6985.72 464.068   2
  -2   2   8 6843.17 273.486   5
  -2   2   8 7848.00 543.032   3
  -2   2   7 324.147 100.427   3
  -2   2   7 307.734 49.1714   5
  -2   2   6 487.672 118.255   3
  -2   2   6 584.978 73.5030   5
   2  -2  -6 577.495 67.1916   5
  -2   2   5 2801.72 173.589   5
   2  -2  -5 2890.79 167.688   5
  -2   2   5 2832.73 262.643   3
   2  -2  -4 34561.5 979.281   5
  -2   2   4 33002.9 1129.40   3
  -2   2   4 32411.0 988.297   5
  -2   2   3 4744.25 257.580   5
  -2   2   3 4362.57 281.336   3
   2  -2  -3 4611.66 245.021   5
  -2   2   2 268.151 59.8876   5
  -2   2   2 382.048 70.1298   3
   2  -2  -2 333.631 64.6133   5
  -2   2   1 39955.4 1207.48   5
   2  -2  -1 40528.8 1197.41   5
  -2   2   1 38902.4 1108.87   3
  -2   2   0 7570.56 264.905   3
  -2   2   0 7567.30 390.142   5
   2  -2   0 7645.64 376.798   5
  -2   2  -1 36669.3 1198.70   5
   2  -2   1 37768.1 1011.69   4
  -2   2  -2 28629.8 1001.48   5
   2  -2   2 28970.4 771.118   4
  -2   2  -3 14302.4 395.257   4
   2  -2   3 12612.6 397.357   3
  -2   2  -3 13682.2 614.631   5
  -2   2  -4 3389.26 151.960   4
  -2   2  -4 3640.28 289.620   2
  -2   2  -4 3593.27 294.029   5
   2  -2   4 3466.51 184.154   3
  -2   2  -5 16377.4 722.633   2
  -2   2  -5 15434.9 720.064   1
   2  -2   5 16575.7 581.945   3
  -2   2  -6 18942.5 801.561   2
  -2   2  -6 16454.3 790.939   1
   2  -2   6 17547.1 665.689   3
  -2   2  -7 6309.30 431.055   2
  -2   2  -7 6164.91 450.755   1
   2  -2   7 5823.94 359.659   3
  -2   2  -8 572.591 137.322   2
   2  -2   8 593.598 118.080   3
  -2   2  -8 567.590 140.023   1
   2  -2   8 453.741 113.999   5
   2  -2   9 200.203 73.6478   3
   2  -2   9 183.995 91.3035   2
  -2   2  -9 306.200 107.557   2
  -2   2  -9 198.677 97.6025   1
   2  -2   9 94.3664 50.1926   5
   2  -2  10 1420.78 251.098   2
  -2   2 -10 1023.09 196.956   1
   2  -2  10 1120.56 187.851   5
   2  -2  10 1199.84 192.543   3
   2  -2  11 54.8698 52.3064   3
   2  -2  11 141.825 95.2345   2
   2  -2  11-2.48403 45.8206   5
  -2   2 -11-104.045 99.9093   1
   2  -2  12 1255.44 262.549   2
  -2   2 -12 1083.27 231.453   1
   2  -2  12 1050.42 195.071   5
   2  -2  12 1610.73 262.894   3
   2  -2  13 2538.27 378.467   2
   2  -2  13 2343.55 292.398   5
   2  -2  14 217.075 130.113   2
   2  -2  14 127.199 83.3043   5
   2  -2  15 593.149 204.575   2
   2  -2  15 287.182 112.149   5
   2  -2  16 35.3973 79.9138   2
   2  -2  16 385.155 138.192   5
   2  -2  17 163.807 179.684   2
  -2   1  18-125.442 105.934   2
  -2   1  17 158.136 122.268   2
  -2   1  16 462.987 178.342   2
  -2   1  15 2456.01 362.851   2
  -2   1  14 7251.04 607.405   2
  -2   1  13 4326.77 440.478   2
  -2   1  12 3076.90 352.243   2
  -2   1  11 864.718 130.065   1
  -2   1  11 956.288 191.820   2
   2  -1 -10 4409.78 431.090   2
  -2   1  10 5562.21 430.659   2
  -2   1  10 4434.92 299.909   1
   2  -1  -9 3473.81 357.541   2
  -2   1   9 3072.28 311.452   2
  -2   1   9 3047.40 225.301   1
  -2   1   9 3167.07 360.432   3
  -2   1   8 5089.69 385.684   2
  -2   1   8 4953.57 278.667   1
  -2   1   8 5434.92 452.305   3
   2  -1  -8 4993.80 407.055   2
  -2   1   7 38505.3 1115.11   1
  -2   1   7 38293.3 1433.05   3
  -2   1   6 13.8239 10.1129   5
  -2   1   6 66.6625 63.8761   3
   2  -1  -5 5.08358 12.0805   5
  -2   1   5 4.88872 32.7173   2
  -2   1   5-12.7074 14.4158   5
  -2   1   5 8.70633 42.4656   3
  -2   1   4 89.9526 45.0673   2
  -2   1   4 164.808 36.2323   5
  -2   1   4 154.514 54.3935   3
   2  -1  -4 148.243 31.8565   5
   2  -1  -3 10553.1 380.064   5
  -2   1   3 10127.3 387.048   5
  -2   1   3 9629.83 470.023   3
   2  -1  -2 177.961 45.5311   5
  -2   1   2 144.328 55.7560   3
   2  -1  -2 125.251 48.4843   3
  -2   1   2 187.499 48.8274   5
  -2   1   1 549.057 78.3354   3
  -2   1   1 519.163 81.8280   5
   2  -1  -1 394.117 66.2600   5
   2  -1  -1 575.139 79.4920   3
   2  -1   0 14.1779 17.2445   4
   2  -1   0 34.5776 30.8949   5
   2  -1   0 23.0457 18.4976   3
  -2   1   0 68.6723 37.4610   5
   2  -1   1 26468.5 792.128   4
   2  -1   1 26285.4 740.725   3
  -2   1  -1 27503.6 909.279   5
   2  -1   1 27969.6 909.572   5
   2  -1   2 891.580 80.5549   4
  -2   1  -2 835.369 77.8317   4
  -2   1  -3 75018.5 2111.46   1
  -2   1  -3 74447.7 1925.13   4
  -2   1  -4 7522.48 286.928   4
  -2   1  -4 6283.43 380.612   2
  -2   1  -4 6800.98 402.642   1
  -2   1  -5 10800.1 540.943   2
  -2   1  -5 11888.4 579.121   1
   2  -1   5 11077.0 555.598   5
  -2   1  -6 4308.03 323.230   2
  -2   1  -6 3987.32 330.425   1
  -2   1  -7 803.339 140.572   2
  -2   1  -7 577.618 132.711   1
  -2   1  -8 18781.5 891.584   1
  -2   1  -8 20848.1 901.451   2
  -2   1  -9 3812.77 366.302   1
  -2   1  -9 5016.71 413.624   2
   2  -1   9 4193.01 350.748   3
   2  -1   9 3758.56 347.058   5
  -2   1 -10 1674.72 260.251   2
   2  -1  10 1221.73 199.094   5
   2  -1  10 1417.57 234.463   2
  -2   1 -10 1036.79 204.638   1
   2  -1  10 1383.80 209.940   3
  -2   1 -11 149.443 94.6814   1
   2  -1  11 114.644 92.5972   5
   2  -1  11 27.8591 90.9599   2
   2  -1  11 128.848 66.1770   3
   2  -1  12 341.334 121.264   3
   2  -1  12 244.316 107.997   5
   2  -1  12 354.213 125.664   2
   2  -1  13 11.3619 60.7613   5
   2  -1  13-24.6003 55.3407   3
   2  -1  13 51.7462 68.1007   2
   2  -1  14 155.677 102.476   5
   2  -1  14-14.4938 94.7426   2
   2  -1  15 716.206 208.646   2
   2  -1  15 419.938 131.662   5
   2  -1  16 255.494 103.466   5
   2  -1  16 120.028 80.9843   2
   2  -1  17 1217.94 281.550   2
   2  -1  17 694.917 179.722   5
  -2   0  17-76.1357 66.3551   2
  -2   0  16 348.622 151.653   2
  -2   0  15 215.231 140.816   2
  -2   0  14 743.568 191.608   2
  -2   0  13 5349.64 503.364   2
  -2   0  12 737.410 182.456   2
  -2   0  11 8751.67 595.300   2
  -2   0  10 278.570 100.555   2
   2   0 -10 234.448 105.408   2
   2   0  -9 2707.59 313.066   2
  -2   0   9 2170.33 255.181   2
  -2   0   9 2618.25 335.718   3
   2   0  -8 3125.60 312.258   2
  -2   0   8 2506.82 263.588   2
  -2   0   8 2506.32 313.607   3
   2   0  -7 11441.2 623.795   2
  -2   0   7 11813.8 688.139   3
   2   0  -6 2232.14 234.947   2
  -2   0   6 1920.91 250.084   3
  -2   0   5 3412.22 310.078   3
  -2   0   5 3345.33 144.443   1
  -2   0   4 7164.22 400.513   2
  -2   0   4 8424.59 480.517   3
   2   0  -4 8588.10 271.025   5
  -2   0   3 19688.0 710.281   2
   2   0  -3 18335.2 562.069   5
   2   0  -3 18426.9 734.220   3
  -2   0   3 19483.1 762.124   3
   2   0  -2 3631.75 258.403   3
  -2   0   2 3516.63 254.331   3
   2   0  -2 3416.53 189.534   5
   2   0  -1 1647.71 154.637   4
  -2   0   1 1513.31 95.8738   1
   2   0  -1 1269.03 135.728   3
   2   0  -1 1470.73 128.386   5
   2   0   0 3364.96 215.079   4
  -2   0   0 3207.62 178.636   1
   2   0   0 3385.23 210.270   3
   2   0   0 3313.21 214.641   5
   2   0   1 4908.45 249.808   4
  -2   0  -1 4685.88 246.053   4
  -2   0  -1 4672.24 245.932   1
   2   0   1 4964.30 286.679   5
   2   0   2 47828.3 1325.35   4
  -2   0  -2 48056.8 1323.27   4
  -2   0  -2 47068.9 1382.64   1
  -2   0  -3 18142.4 653.790   1
  -2   0  -3 17239.1 630.011   2
  -2   0  -3 16143.0 549.465   4
   2   0   3 14996.2 539.855   4
  -2   0  -4 58.6859 27.9927   4
  -2   0  -4-3.23821 46.6096   1
  -2   0  -4 39.2036 42.8314   2
  -2   0  -5 321.282 86.0972   1
  -2   0  -5 441.483 90.0587   2
  -2   0  -6 8359.80 483.729   1
  -2   0  -6 9236.97 475.820   2
   2   0   6 8515.78 486.097   5
  -2   0  -7 407.901 98.9895   2
  -2   0  -7 218.421 64.7352   1
  -2   0  -8 10343.3 604.007   1
  -2   0  -8 11452.9 612.320   2
  -2   0  -9 71442.5 2257.80   2
   2   0  10 583.056 139.655   5
  -2   0 -10 752.540 164.665   2
   2   0  10 754.868 170.316   2
   2   0  11 1744.28 239.367   5
   2   0  11 1593.95 247.350   2
   2   0  12 69.4094 71.1910   5
   2   0  12 56.3010 85.8047   2
   2   0  12 0.61271 72.6749   3
   2   0  13 1070.95 224.992   2
   2   0  13 821.151 188.036   5
   2   0  13 755.706 189.315   3
   2   0  14 5097.47 512.120   2
   2   0  14 4659.93 438.777   5
   2   0  15 490.709 180.004   2
   2   0  15 515.360 152.251   5
   2   0  16 2931.33 350.639   5
   2   0  16 2767.51 410.353   2
   2   0  17 196.105 132.053   5
   2   0  17 338.018 153.026   2
   2   0  18-76.5349 58.9825   5
   2   0  18-76.1727 139.994   2
  -2  -1  17 644.635 212.985   2
  -2  -1  16 89.6290 68.5460   2
  -2  -1  15-3.20724 65.3633   2
  -2  -1  14 576.182 176.245   2
  -2  -1  13 207.433 92.0632   2
  -2  -1  12 255.262 119.926   2
  -2  -1  11 5047.53 446.279   2
  -2  -1  10 74.7790 69.8820   2
   2   1 -10 106.639 59.5963   2
   2   1  -9 2038.09 267.333   2
  -2  -1   9 1581.74 215.197   2
  -2  -1   9 1448.89 254.659   3
  -2  -1   8 3861.91 326.184   2
  -2  -1   8 3264.03 370.317   3
   2   1  -7 11819.2 634.771   2
  -2  -1   7 13049.7 750.718   3
  -2  -1   6 813.346 164.517   3
   2   1  -6 597.716 124.872   2
   2   1  -5 60659.5 1861.54   2
  -2  -1   5 65212.5 1829.51   2
  -2  -1   5 58654.1 1974.97   3
  -2  -1   4 114206. 2970.53   2
  -2  -1   4 106506. 3145.94   3
  -2  -1   3 60601.5 1707.97   2
  -2  -1   3 59622.7 1851.90   3
  -2  -1   2 65373.4 1792.06   2
   2   1  -2 66791.1 1887.72   4
   2   1  -2 61504.0 1887.65   3
   2   1  -1 16617.2 664.308   3
   2   1  -1 16291.7 643.809   4
   2   1   0 466.724 84.7777   4
  -2  -1   0 503.232 87.5464   4
   2   1   0 441.477 55.8808   1
   2   1   1 58551.6 1635.68   4
  -2  -1  -1 60794.1 1636.54   4
   2   1   1 55327.0 1565.08   1
   2   1   2 1173.18 119.240   4
  -2  -1  -2 1015.82 113.504   4
   2   1   2 889.638 108.310   1
  -2  -1  -3 22636.4 729.757   4
   2   1   3 22204.3 770.610   1
  -2  -1  -3 21580.9 726.263   2
   2   1   3 20776.3 713.601   4
  -2  -1  -4 12606.1 513.322   2
   2   1   4 12949.1 561.484   1
  -2  -1  -4 12751.0 495.188   4
   2   1   5 60.2465 37.1331   2
  -2  -1  -5 64.9557 39.4255   4
  -2  -1  -5 53.4021 37.1327   2
  -2  -1  -6 631.007 111.539   2
   2   1   6 604.163 112.942   2
  -2  -1  -7 1098.53 159.898   2
  -2  -1  -8 2372.75 249.178   2
  -2  -1  -9 107.557 61.0666   2
  -2  -1 -10 7003.52 498.197   2
   2   1  10 7209.57 509.274   2
   2   1  10 6387.63 490.462   1
  -2  -1 -11 129.252 63.2421   2
   2   1  11 63.4338 86.6132   2
   2   1  11 178.971 77.0543   5
   2   1  11 272.312 102.995   1
   2   1  12-28.7819 50.9525   5
   2   1  12 116.454 87.4472   2
   2   1  13 1270.37 227.027   5
   2   1  13 1073.29 220.734   2
   2   1  14 235.958 121.554   2
   2   1  14 138.733 94.6438   5
   2   1  15 7768.72 656.774   2
   2   1  15 8279.81 610.506   5
   2   1  16 1864.25 294.262   5
   2   1  16 2612.08 401.330   2
   2   1  17 1015.61 237.599   5
   2   1  17 756.189 224.466   2
   2   1  18 110.616 103.838   5
   2   1  18 26.8629 123.340   2
  -2  -2  17 279.511 151.480   2
  -2  -2  16 109.034 110.899   2
  -2  -2  15 302.137 135.490   2
  -2  -2  14 107.307 52.6907   2
  -2  -2  13-79.0242 110.844   2
  -2  -2  12-35.0237 73.1343   2
  -2  -2  11 1175.37 205.829   2
  -2  -2  10 998.175 185.758   2
   2   2 -10 983.812 199.235   2
  -2  -2   9 1185.01 194.765   2
   2   2  -9 1201.13 210.441   2
   2   2  -8 10508.7 611.521   2
  -2  -2   8 9547.44 556.066   2
  -2  -2   8 9701.93 689.653   3
   2   2  -8 10179.1 697.253   3
   2   2  -7 848.009 156.071   2
  -2  -2   7 733.870 172.929   3
   2   2  -6 55096.4 1727.53   2
  -2  -2   6 53541.5 1892.97   3
   2   2  -5 2809.54 250.515   2
  -2  -2   5 3015.78 241.402   2
  -2  -2   5 2631.32 296.532   3
  -2  -2   4 8827.37 420.226   2
   2   2  -4 10021.0 304.349   1
   2   2  -4 10012.6 531.052   4
   2   2  -4 9106.53 292.509   5
  -2  -2   4 8674.14 541.466   3
  -2  -2   3 78888.1 2169.67   2
   2   2  -3 84218.7 2360.95   4
  -2  -2   2 50222.2 1409.93   2
   2   2  -2 51472.8 1571.75   4
   2   2  -1 84113.8 2136.92   4
   2   2  -1 83904.1 2182.12   3
   2   2   0 14651.9 600.005   4
   2   2   1 393.409 76.5751   4
  -2  -2  -1 520.391 89.5607   4
  -2  -2  -2 14936.4 576.630   4
   2   2   2 13986.2 568.667   4
   2   2   3 30821.9 994.585   4
  -2  -2  -3 31939.1 1005.63   4
  -2  -2  -3 30847.4 918.817   2
  -2  -2  -4 8766.89 417.476   4
   2   2   4 9283.68 444.614   1
  -2  -2  -4 9153.84 388.109   2
  -2  -2  -5 24779.3 852.587   4
  -2  -2  -5 24456.7 832.126   2
   2   2   5 25072.4 849.448   2
  -2  -2  -6 4516.36 295.000   2
   2   2   6 4445.24 300.439   2
   2   2   7 1177.01 161.566   2
  -2  -2  -7 1305.44 166.226   2
  -2  -2  -8 10658.9 554.994   2
   2   2   8 9829.46 540.759   2
  -2  -2  -9 20855.2 904.919   2
   2   2   9 22493.6 929.147   2
  -2  -2 -10 1127.02 188.485   2
   2   2  10 834.503 169.856   2
   2   2  10 945.361 179.313   1
  -2  -2 -11-11.1014 52.2990   2
   2   2  11-21.5188 59.7438   1
   2   2  11-4.49796 57.6284   2
   2   2  12 3839.50 382.358   2
   2   2  13 858.542 193.481   2
   2   2  14 378.456 134.946   2
   2   2  14 242.382 101.753   5
   2   2  15 373.435 150.683   2
   2   2  15 83.9389 82.1711   5
   2   2  16 3287.91 392.987   5
   2   2  16 4012.03 472.069   2
   2   2  17 1901.16 346.212   2
   2   2  17 1475.15 277.664   5
   2   2  18 88.4410 115.116   2
   2   2  18 293.766 118.505   5
   2   2  19 512.933 168.432   5
   2   2  19 834.482 236.223   2
  -2  -3  16 45.8493 67.1924   2
  -2  -3  15 442.191 181.879   2
  -2  -3  14-152.971 102.467   2
  -2  -3  13 1579.23 275.718   2
  -2  -3  12 85.5635 68.2301   2
  -2  -3  11-83.5638 85.7550   2
  -2  -3  10 613.696 146.006   2
   2   3  -9 19278.0 952.957   2
  -2  -3   9 22168.9 970.475   2
  -2  -3   8 1217.50 187.804   2
   2   3  -8 992.011 178.609   2
   2   3  -8 970.038 218.170   3
   2   3  -7 420.968 110.496   2
  -2  -3   7 615.152 167.246   3
   2   3  -7 385.406 69.5989   1
   2   3  -7 745.871 177.830   3
   2   3  -7 366.799 111.010   4
   2   3  -6 21859.5 922.971   2
   2   3  -6 24305.5 1033.79   4
   2   3  -6 24303.8 675.244   5
   2   3  -5 844.046 95.4947   1
   2   3  -5 881.439 134.934   2
  -2  -3   5 983.763 134.938   2
   2   3  -5 923.038 77.0571   5
   2   3  -5 916.425 157.823   4
   2   3  -4 2447.29 255.242   4
  -2  -3   4 2449.20 200.553   2
   2   3  -4 2192.05 135.684   5
   2   3  -4 2606.10 215.865   2
   2   3  -3 3731.54 241.161   2
  -2  -3   3 3910.90 230.789   2
   2   3  -3 3677.88 306.077   4
   2   3  -3 3257.72 180.859   5
  -2  -3   2 243.930 52.9982   2
   2   3  -2 303.369 54.7115   5
   2   3  -2 226.380 79.9049   4
  -2  -3   1 491.676 58.8647   2
   2   3  -1 530.201 101.336   4
   2   3   0 112.958 57.4812   4
  -2  -3   0 61.2111 20.2281   2
   2   3   1 253.893 69.6784   4
   2   3   2 36575.7 1180.05   4
  -2  -3  -2 36562.0 974.316   2
   2   3   3 3584.76 257.788   4
  -2  -3  -3 3781.18 181.381   2
  -2  -3  -3 3292.17 250.484   4
  -2  -3  -4 7214.72 397.408   4
  -2  -3  -4 7981.46 332.940   2
   2   3   4 7740.38 336.884   2
  -2  -3  -5 111.383 43.6691   2
  -2  -3  -5 100.866 71.4374   4
   2   3   5 146.916 52.7248   2
  -2  -3  -6 8882.49 462.143   4
  -2  -3  -6 9038.04 427.999   2
   2   3   6 8253.24 418.128   2
  -2  -3  -7 158.098 67.3949   2
   2   3   7 112.647 72.6354   2
  -2  -3  -8 1516.11 186.573   2
   2   3   8 1892.18 212.043   2
  -2  -3  -9 9112.67 516.603   2
   2   3   9 8748.10 509.558   2
  -2  -3 -10 3938.58 341.705   2
   2   3  10 4016.18 347.927   2
   2   3  10 3827.42 367.759   1
   2   3  11 25.8929 45.4503   1
   2   3  11 9.77532 63.1145   2
  -2  -3 -11 15.2154 57.7114   2
   2   3  12 254.513 108.091   2
  -2  -3 -12 114.450 52.0043   2
   2   3  13 17478.7 912.493   2
   2   3  14 554.193 159.934   2
   2   3  15 4589.74 474.604   2
   2   3  16 97.5304 98.7235   2
   2   3  17 73.2713 60.9797   2
   2   3  17 137.757 104.948   5
   2   3  18-21.0713 70.9735   2
   2   3  18 19.7716 57.2647   5
   2   3  19 120.336 88.1136   5
   2   3  19 346.864 170.322   2
  -2  -4  16 253.598 153.252   2
  -2  -4  15 203.419 144.571   2
  -2  -4  14-111.634 111.014   2
  -2  -4  13 2547.26 349.379   2
  -2  -4  12 3447.57 394.287   2
  -2  -4  11 1364.67 238.110   2
  -2  -4  10 55.0120 52.2671   2
   2   4  -9 52.6452 88.9840   3
  -2  -4   9 295.519 102.589   2
   2   4  -9 271.731 80.3566   1
   2   4  -9 57.2492 63.8934   2
   2   4  -8 22.0835 42.6650   1
   2   4  -8-11.0692 47.0956   2
   2   4  -8 80.7613 102.272   3
   2   4  -7 31218.0 1139.68   2
   2   4  -7 27375.6 1170.16   4
  -2  -4   7 28649.8 1071.81   2
   2   4  -7 27057.0 954.322   1
   2   4  -7 26979.0 808.318   5
   2   4  -7 28354.1 1293.76   3
   2   4  -6 148.418 75.8558   4
   2   4  -6 293.279 83.1593   2
   2   4  -6 213.599 44.1999   5
   2   4  -6 202.762 113.729   3
   2   4  -6 302.199 72.7797   1
   2   4  -5 10372.3 602.548   4
  -2  -4   5 11880.9 527.217   2
   2   4  -5 11367.0 691.655   3
   2   4  -5 9920.71 389.247   5
   2   4  -4 2879.66 234.537   2
   2   4  -4 3554.94 318.582   4
  -2  -4   4 3394.58 244.335   2
   2   4  -4 3642.06 204.565   5
   2   4  -3 37811.6 1340.24   4
  -2  -4   3 38618.7 1150.25   2
   2   4  -3 38412.7 1111.98   5
   2   4  -3 38091.4 1165.78   2
   2   4  -2 0.17018 20.6818   5
  -2  -4   2 48.2116 29.4050   2
   2   4  -2 9.68902 36.3263   4
   2   4  -2 21.4195 26.9150   2
   2   4  -1 3525.89 291.654   4
  -2  -4   1 3586.75 171.227   2
   2   4  -1 3217.55 215.175   5
   2   4   0 23969.2 943.638   4
  -2  -4   0 26150.2 685.329   2
   2   4   1 6713.09 404.079   4
   2   4   2 16897.6 700.257   4
   2   4   3 3050.62 249.625   4
  -2  -4  -3 2944.22 137.722   2
   2   4   4 28071.0 1029.11   4
  -2  -4  -4 29796.5 858.246   2
   2   4   4 30309.7 867.914   2
  -2  -4  -5 51808.7 1460.74   2
   2   4   5 52839.1 1467.66   2
  -2  -4  -6 42405.3 1264.92   2
   2   4   6 41947.8 1266.09   2
  -2  -4  -7 346070. 8680.35   2
   2   4   7 348536. 8670.26   2
  -2  -4  -8 19067.4 761.385   2
   2   4   8 18997.9 759.811   2
  -2  -4  -9 38953.7 1320.98   2
   2   4   9 38061.4 1296.46   2
  -2  -4 -10 3298.93 306.260   2
   2   4  10 3086.54 285.914   2
  -2  -4 -11 38.7970 57.4401   2
   2   4  11-7.70926 62.4499   1
   2   4  11 29.5080 53.4517   2
  -2  -4 -12 6232.83 482.569   2
   2   4  12 5211.13 427.704   2
   2   4  13 6370.41 494.488   2
   2   4  14 23.9715 58.5707   2
   2   4  15 2173.76 308.400   2
   2   4  16 1117.09 238.146   2
   2   4  17 371.266 163.768   2
   2   4  18 720.216 218.522   2
   2   4  19 3580.62 479.605   2
   2   4  19 3195.66 413.579   5
   2   4  20 63.6976 95.3570   5
  -2  -5  15-25.1623 76.8383   2
  -2  -5  14 99.9524 117.385   2
  -2  -5  13 378.907 149.023   2
  -2  -5  12 862.316 201.051   2
  -2  -5  11 221.752 100.266   2
   2   5 -10 7739.63 483.536   1
  -2  -5  10 8044.48 580.296   2
   2   5  -9 10141.5 640.882   2
   2   5  -9 8679.27 503.839   1
  -2  -5   9 8392.52 569.807   2
   2   5  -9 7881.34 706.382   3
   2   5  -8 2250.04 272.706   2
  -2  -5   8 2160.82 260.699   2
   2   5  -8 2411.17 236.833   1
   2   5  -8 2398.74 169.229   5
   2   5  -8 2638.42 369.238   3
  -2  -5   7 308.934 105.054   2
   2   5  -7 146.410 74.3314   4
   2   5  -7 304.257 98.7440   2
   2   5  -7 113.001 64.0287   1
   2   5  -7 186.617 48.9572   5
   2   5  -7 102.483 105.322   3
   2   5  -6 19453.1 914.067   4
   2   5  -6 18750.5 642.594   5
   2   5  -6 20165.6 1020.53   3
   2   5  -5 840.577 106.779   5
   2   5  -5 1012.60 184.495   4
  -2  -5   5 939.547 135.736   2
   2   5  -5 1058.44 146.385   2
   2   5  -5 852.651 198.187   3
  -2  -5   4 1310.71 149.325   2
   2   5  -4 1214.71 191.712   4
   2   5  -4 1168.91 129.066   5
   2   5  -4 966.277 132.984   2
   2   5  -4 1073.20 201.892   3
   2   5  -3 5595.81 306.961   2
   2   5  -3 5333.08 404.772   4
  -2  -5   3 5446.92 294.353   2
   2   5  -3 5243.61 296.590   5
   2   5  -2 5768.83 282.067   2
   2   5  -2 5726.14 409.888   4
  -2  -5   2 5803.32 279.669   2
   2   5  -2 5921.37 319.124   5
   2   5  -1 3273.68 168.885   2
   2   5  -1 3087.91 282.740   4
  -2  -5   1 2685.82 151.259   2
   2   5  -1 3102.15 225.479   5
   2   5   0 1104.10 165.615   4
   2   5   0 1006.32 129.405   5
   2   5   1 34.2530 37.9175   4
   2   5   2 5136.34 357.865   4
   2   5   3 20316.6 818.874   4
  -2  -5  -4 17144.3 533.975   2
   2   5   4 17805.6 751.219   4
   2   5   4 17452.9 530.089   2
   2   5   5 37371.9 1104.99   2
  -2  -5  -5 40993.7 1123.16   2
  -2  -5  -6 38833.1 1171.24   2
   2   5   6 39905.3 1168.32   2
   2   5   7 8718.64 421.225   2
  -2  -5  -7 8730.82 423.916   2
  -2  -5  -8 11296.5 538.178   2
   2   5   8 12181.0 551.016   2
  -2  -5  -9 12590.2 604.907   2
   2   5   9 12186.6 590.473   2
  -2  -5 -10 1545.59 199.057   2
   2   5  10 1635.15 209.879   2
   2   5  11 31.4800 45.1332   2
  -2  -5 -11-49.2883 36.9890   2
   2   5  12 2231.50 266.965   2
  -2  -5 -12 2766.01 308.387   2
   2   5  13-23.1938 50.4933   2
   2   5  14 245.212 100.174   2
   2   5  15 2708.82 339.701   2
   2   5  16 162.591 99.7986   2
   2   5  17 38.9275 105.061   2
   2   5  18 2766.86 393.738   2
   2   5  19 766.133 246.156   2
   2   5  20 708.562 225.413   2
   2   5  20 461.504 177.876   5
  -2  -6  15 191.369 156.447   2
  -2  -6  14 148.520 116.765   2
  -2  -6  13 76.8700 94.4834   2
  -2  -6  12 638.788 181.682   2
  -2  -6  11 166.683 110.330   2
  -2  -6  10 3706.41 393.293   2
   2   6 -10 3629.53 337.429   1
   2   6 -10 4003.91 515.803   3
   2   6  -9-10.9642 46.2929   1
  -2  -6   9-85.8603 91.1860   2
   2   6  -9 32.7563 84.4115   3
   2   6  -8 2413.17 284.316   2
  -2  -6   8 2287.93 282.225   2
   2   6  -8 2424.21 252.727   1
   2   6  -8 2499.05 203.246   5
   2   6  -8 2667.87 395.423   3
   2   6  -7 803.061 114.700   5
   2   6  -7 746.266 134.067   1
  -2  -6   7 825.047 159.848   2
   2   6  -7 763.751 150.907   2
   2   6  -7 810.324 212.701   3
   2   6  -6 35931.3 1393.51   4
   2   6  -6 38122.3 1561.23   3
   2   6  -6 34171.1 1094.93   5
   2   6  -5 7041.07 407.850   2
   2   6  -5 6064.31 476.937   4
   2   6  -5 6113.78 351.241   5
   2   6  -5 5884.70 530.819   3
   2   6  -4 28651.0 1194.68   4
  -2  -6   4 29653.2 1010.68   2
   2   6  -4 29168.2 990.875   5
   2   6  -4 30781.1 1340.21   3
   2   6  -4 30272.0 1012.95   2
   2   6  -3 16755.3 828.412   4
  -2  -6   3 16676.4 650.756   2
   2   6  -3 17176.7 685.949   5
   2   6  -3 18487.0 958.997   3
   2   6  -2 5003.81 261.136   2
   2   6  -2 5081.07 399.379   4
   2   6  -2 5026.01 449.934   3
   2   6  -2 5156.98 318.671   5
   2   6  -1 519.402 95.8431   5
   2   6  -1 906.023 159.075   4
  -2  -6   1 775.789 148.248   4
   2   6  -1 477.977 61.7187   2
   2   6   0 7618.20 482.649   4
   2   6   0 7433.97 410.193   5
   2   6   1 6789.35 436.164   4
   2   6   1 5377.89 349.094   5
   2   6   2 7.55118 36.0960   5
   2   6   2 9.99297 37.2157   4
   2   6   3 258.627 79.7438   4
   2   6   4 10934.9 582.045   4
   2   6   4 11034.8 343.540   2
  -2  -6  -5 1866.51 139.320   2
   2   6   5 1814.72 128.044   2
  -2  -6  -6 9948.15 431.315   2
   2   6   6 11102.4 434.171   2
   2   6   7 173220. 4318.46   2
  -2  -6  -7 161790. 4327.57   2
  -2  -6  -8 25794.0 940.341   2
   2   6   8 27237.3 937.754   2
  -2  -6  -9 12255.5 588.778   2
   2   6   9 12234.1 581.270   2
   2   6  10 239.551 85.9282   2
  -2  -6 -10 43.9192 43.4289   2
   2   6  11 509.331 125.142   2
  -2  -6 -11 620.071 127.118   2
   2   6  12 2753.13 293.168   2
  -2  -6 -12 2873.12 309.257   2
   2   6  13 729.568 159.217   2
   2   6  14 2811.25 328.733   2
   2   6  15 1365.73 241.946   2
   2   6  16 1134.38 231.094   2
   2   6  17 1373.04 258.703   2
   2   6  18 270.285 137.614   2
   2   6  19 149.979 122.223   2
   2   6  20-275.286 167.856   2
  -2  -7  14 358.369 185.025   2
  -2  -7  13 135.073 91.3141   2
  -2  -7  12-191.976 113.618   2
  -2  -7  11 296.853 119.060   2
   2   7 -10 586.346 200.705   3
   2   7 -10 563.515 136.960   1
  -2  -7  10 567.914 160.155   2
   2   7  -9 3107.57 320.902   1
  -2  -7   9 3474.60 368.335   2
   2   7  -9 3240.96 460.281   3
   2   7  -8 208.625 95.9644   2
   2   7  -8 279.440 108.346   1
   2   7  -8 285.487 134.929   3
  -2  -7   8-23.8559 68.0891   2
   2   7  -7 922.506 168.006   2
   2   7  -7 656.824 114.368   5
   2   7  -7 1005.31 239.144   3
  -2  -7   7 769.176 150.751   2
   2   7  -6 109.083 66.2804   2
   2   7  -6 60.3758 55.3064   5
   2   7  -5 2.22550 73.4447   4
   2   7  -5 21.8057 40.7117   2
   2   7  -5-6.62832 78.2344   3
   2   7  -5 63.9003 53.5536   5
   2   7  -4 2566.08 219.564   2
   2   7  -4 2720.69 311.291   4
   2   7  -4 2135.05 213.129   5
   2   7  -4 2559.31 351.808   3
   2   7  -3 1395.11 146.084   2
   2   7  -3 1208.23 204.938   4
   2   7  -3 1398.61 171.095   5
   2   7  -3 1001.42 213.819   3
   2   7  -2 9117.72 394.040   2
   2   7  -2 10741.8 626.446   4
   2   7  -2 10518.7 695.371   3
   2   7  -2 9970.13 505.623   5
   2   7  -1 979.698 91.5266   2
   2   7  -1 731.868 150.907   4
  -2  -7   1 805.074 159.569   4
   2   7  -1 767.635 125.800   5
   2   7   0 22223.2 976.185   4
  -2  -7   0 21468.8 968.105   4
   2   7   0 21672.6 880.782   5
   2   7   0 24344.9 646.305   2
   2   7   1 1815.59 230.156   4
  -2  -7  -1 1859.85 228.774   4
   2   7   1 1594.37 188.066   5
  -2  -7  -2 8679.02 521.653   4
   2   7   2 7934.31 505.821   4
   2   7   2 8716.08 487.465   5
   2   7   3 578.153 117.440   5
   2   7   3 474.179 117.468   4
  -2  -7  -3 376.010 104.039   4
   2   7   4 6213.97 416.840   5
   2   7   5 16476.2 519.721   2
   2   7   6 6132.96 288.735   2
  -2  -7  -7 27119.8 932.360   2
   2   7   7 28414.9 906.468   2
  -2  -7  -8 17628.7 725.559   2
   2   7   8 18759.7 708.026   2
  -2  -7  -9 1774.25 203.861   2
  -2  -7  -9 2099.48 275.235   4
   2   7   9 1983.00 200.556   2
   2   7  10 621.400 130.399   2
  -2  -7 -10 677.328 135.183   2
  -2  -7 -11 2803.33 298.140   2
   2   7  11 2847.58 286.763   2
  -2  -7 -12 2816.74 313.784   2
   2   7  12 3426.14 327.600   2
  -2  -7 -13 3288.92 359.475   2
   2   7  13 3010.99 325.726   2
   2   7  14 30.1740 58.1955   2
   2   7  15 255.039 125.035   2
   2   7  16 140.818 92.3152   2
   2   7  17 331.959 127.348   2
   2   7  18-76.0594 91.0755   2
   2   7  19 164.251 117.989   2
   2   7  20 108.195 102.503   2
   2   8 -10 528.830 210.151   3
   2   8  -9 363.783 124.776   1
   2   8  -9 299.133 150.390   3
   2   8  -8 3884.35 370.389   1
   2   8  -8 4215.58 526.269   3
   2   8  -7 1707.45 229.722   2
   2   8  -7 2456.97 381.128   3
   2   8  -6 3129.64 297.228   2
   2   8  -6 3069.14 430.197   3
   2   8  -6 3628.53 304.338   5
   2   8  -5 4591.89 340.394   2
   2   8  -5 4956.69 365.392   5
   2   8  -5 5387.33 548.300   3
   2   8  -4 4036.92 288.938   2
   2   8  -4 4399.86 483.408   3
   2   8  -4 3975.45 322.600   5
   2   8  -3 3574.84 250.209   2
   2   8  -3 3971.40 388.937   4
   2   8  -3 3400.27 296.939   5
   2   8  -3 3832.20 441.297   3
   2   8  -2 5436.90 282.507   2
   2   8  -2 5031.51 436.287   4
   2   8  -2 5230.95 501.914   3
   2   8  -2 5075.52 369.708   5
   2   8  -1 4956.58 245.671   2
   2   8  -1 6121.16 465.923   4
  -2  -8   1 6005.15 465.752   4
   2   8  -1 6791.91 425.364   5
   2   8   0 12.1401 38.0551   5
   2   8   0 142.293 73.0783   4
  -2  -8   0 51.1878 70.3497   4
   2   8   0 82.4692 27.6455   2
   2   8   1 5092.24 374.679   5
   2   8   1 5829.62 437.972   4
  -2  -8  -1 4984.90 412.231   4
   2   8   2 97.0503 49.6465   5
   2   8   2 152.718 75.0978   4
  -2  -8  -2 12.8748 50.7538   4
   2   8   3 3778.98 341.975   4
  -2  -8  -3 3003.88 313.157   4
   2   8   3 3566.00 315.137   5
  -2  -8  -4 3534.77 341.612   4
   2   8   4 3439.15 315.457   5
  -2  -8  -5 3611.22 346.792   4
   2   8   5 3623.89 174.045   2
   2   8   5 3932.74 341.224   5
  -2  -8  -6 1977.55 255.315   4
   2   8   6 1718.10 135.716   2
   2   8   6 1914.17 243.534   5
   2   8   7 121.065 48.7137   2
  -2  -8  -7 260.236 106.571   4
   2   8   8-9.49513 38.0006   2
  -2  -8  -8 74.4958 72.9876   4
   2   8   9 112.064 56.9769   2
  -2  -8  -9 102.223 77.7568   4
  -2  -8  -9 39.5865 30.3950   2
  -2  -8 -10 7681.25 489.069   2
  -2  -8 -10 8065.06 583.365   4
   2   8  10 8171.92 465.824   2
  -2  -8 -11 2439.07 277.860   2
   2   8  11 2494.93 258.635   2
   2   8  12 1700.84 230.375   2
  -2  -8 -12 1850.52 253.811   2
   2   8  13 1533.36 225.851   2
  -2  -8 -13 1253.41 225.309   2
   2   8  14 880.247 187.202   2
   2   8  15 658.126 167.257   2
   2   8  16-37.6680 111.341   2
   2   8  17 650.955 189.928   2
   2   8  18-155.975 122.231   2
   2   8  19 549.177 172.098   2
   2   8  20-210.083 129.859   2
   2   9 -10 55.0474 121.006   3
   2   9  -9-23.4851 108.491   3
   2   9  -8 416.877 127.371   1
   2   9  -8 611.361 206.170   3
   2   9  -7 2135.10 372.862   3
   2   9  -6 1038.79 250.802   3
   2   9  -5 21.1314 33.9687   2
   2   9  -5-25.4720 77.2735   3
   2   9  -5-66.7918 52.0414   5
   2   9  -4-49.8323 170.341   3
   2   9  -4 13.3688 29.5220   2
   2   9  -4 41.2810 51.8715   5
   2   9  -3 628.210 187.200   3
   2   9  -3 606.068 100.106   2
   2   9  -3 750.042 148.676   5
   2   9  -2 19692.0 686.612   2
   2   9  -2 19638.5 973.191   4
   2   9  -2 18568.6 855.618   5
   2   9  -2 20710.6 1125.82   3
   2   9  -1 10365.0 397.692   2
   2   9  -1 10600.9 663.173   4
  -2  -9   1 9437.04 632.311   4
   2   9  -1 9543.51 569.621   5
   2   9   0 10613.1 646.058   4
  -2  -9   0 11760.1 678.741   4
   2   9   0 11125.1 603.731   5
   2   9   0 9291.87 336.411   2
   2   9   1 1166.88 185.994   5
   2   9   1 1159.01 195.961   4
  -2  -9  -1 950.845 189.636   4
   2   9   2 102.635 70.4204   5
   2   9   2 144.495 73.3016   4
  -2  -9  -2 74.3284 43.6768   4
   2   9   3 749.422 153.300   5
   2   9   3 879.852 175.591   4
  -2  -9  -3 644.969 146.825   4
   2   9   4 547.277 130.474   5
  -2  -9  -4 698.394 159.000   4
   2   9   5-13.7839 16.8598   2
  -2  -9  -5-93.9807 71.9301   4
   2   9   6 165.074 79.3060   5
   2   9   6 237.926 50.6003   2
  -2  -9  -6 239.489 100.023   4
  -2  -9  -7 3145.71 350.752   4
   2   9   7 2973.01 207.529   2
   2   9   7 3621.56 353.665   5
   2   9   8 271.579 68.6310   2
  -2  -9  -8 147.048 101.109   4
  -2  -9  -9 3136.95 356.474   4
   2   9   9 2993.01 248.327   2
  -2  -9 -10 3783.78 403.037   4
   2   9  10 4403.95 328.241   2
   2   9  11 1139.31 171.069   2
  -2  -9 -11 881.179 194.565   4
  -2  -9 -11 818.498 164.891   2
   2   9  12 1053.95 180.669   2
  -2  -9 -12 858.087 197.039   4
  -2  -9 -12 753.842 167.348   2
   2   9  13 56.1675 59.1555   2
  -2  -9 -13-32.2215 56.8557   2
   2   9  14 773.047 168.937   2
   2   9  15-17.8124 53.8932   2
   2   9  16 1294.81 245.137   2
   2   9  17 42.1536 65.7251   2
   2   9  18 134.953 105.493   2
   2   9  19 374.850 139.065   2
   2   9  20 926.709 237.059   2
   2  10  -9 178.177 151.588   3
   2  10  -8 1193.88 301.614   3
   2  10  -7 134.177 112.476   3
   2  10  -6 1783.03 346.482   3
   2  10  -5 3484.30 473.100   3
   2  10  -4 2500.88 294.883   5
   2  10  -4 2696.22 403.567   3
   2  10  -3 737.482 202.701   3
   2  10  -3 406.374 119.767   5
   2  10  -2 7239.57 358.489   2
   2  10  -2 7565.73 665.872   3
   2  10  -2 6796.60 496.948   5
   2  10  -1 3207.97 201.068   2
  -2 -10   1 3683.35 387.973   4
   2  10  -1 3773.27 359.638   5
   2  10   0 4627.37 212.893   2
  -2 -10   0 5098.07 459.916   4
   2  10   0 4202.97 385.031   5
   2  10   1 2352.81 108.614   2
  -2 -10  -1 2397.41 302.636   4
   2  10   1 3042.72 315.461   5
   2  10   2 148.881 77.3002   5
   2  10   2 175.107 79.6131   4
  -2 -10  -2 154.185 96.6109   4
  -2 -10  -3-31.6745 45.8388   4
  -2 -10  -4 3005.96 340.217   4
   2  10   5 671.295 60.6338   2
  -2 -10  -5 492.413 146.721   4
  -2 -10  -6 11453.9 718.519   4
   2  10   6 11127.4 408.290   2
  -2 -10  -7 7488.51 575.466   4
   2  10   7 8142.21 362.747   2
   2  10   8 701.389 102.459   2
  -2 -10  -8 602.647 160.814   4
   2  10   9 894.077 125.838   2
  -2 -10  -9 928.357 200.287   4
   2  10  10 827.474 130.848   2
  -2 -10 -10 681.842 171.801   4
   2  10  11 170.662 78.4548   2
  -2 -10 -11 223.843 117.504   4
  -2 -10 -12 3942.41 444.093   4
   2  10  12 4074.91 353.555   2
   2  10  13 225.849 89.4600   2
  -2 -10 -13 100.274 104.732   4
   2  10  14 215.712 104.451   2
   2  10  15 300.152 118.985   2
   2  10  16 799.863 193.432   2
   2  10  17-34.2756 96.2249   2
   2  10  18-151.301 116.903   2
   2  10  19 106.400 107.340   2
   2  10  20-172.461 116.614   2
   2  11  -8 529.817 226.763   3
   2  11  -7 425.594 194.288   3
   2  11  -6 1052.83 286.691   3
   2  11  -5-6.22215 86.7333   3
   2  11  -4 3550.29 500.432   3
   2  11  -3-188.339 155.812   3
   2  11  -2 656.040 201.008   3
   2  11  -1 4095.59 500.798   3
  -2 -11   0 96.6431 63.6867   4
   2  11   0 210.860 37.9920   2
  -2 -11  -1-4.35983 53.6368   4
   2  11   1 40.4898 17.1270   2
  -2 -11  -2-3.67509 60.7343   4
  -2 -11  -3 879.192 184.176   4
  -2 -11  -4 978.500 195.204   4
  -2 -11  -5 7142.02 568.234   4
   2  11   5 7712.54 256.556   2
   2  11   5 6809.67 258.372   2
  -2 -11  -6 7575.85 601.898   4
   2  11   6 8939.52 338.894   2
   2  11   7 385.792 71.3050   2
  -2 -11  -7 222.118 105.077   4
   2  11   8 2.61599 33.8085   2
  -2 -11  -8 37.9621 72.1573   4
   2  11   9 1009.70 139.755   2
  -2 -11  -9 758.894 188.370   4
  -2 -11 -10 2904.22 375.183   4
   2  11  10 2411.11 229.472   2
   2  11  11 1316.51 179.168   2
  -2 -11 -11 1551.61 268.780   4
   2  11  12 111.560 75.1088   2
  -2 -11 -12 280.157 143.990   4
   2  11  13 605.700 145.879   2
  -2 -11 -13 479.219 162.519   4
   2  11  14 52.8375 64.7582   2
  -2 -11 -14 105.563 102.024   4
  -2 -11 -15 322.994 154.901   4
   2  11  15 168.603 101.894   2
   2  11  16 11.4849 66.4768   2
   2  11  17 298.750 140.707   2
   2  11  18 56.6480 67.6482   2
   2  11  19 42.1180 98.6108   2
   2  11  20 75.5177 104.377   2
   2  12  -7 2596.64 484.240   3
   2  12  -6 732.650 252.742   3
   2  12  -5 6.74368 85.7912   3
   2  12  -4 344.576 171.040   3
   2  12  -3 2686.51 438.280   3
   2  12  -2 263.626 146.005   3
   2  12  -1 1168.56 287.237   3
  -2 -12   0 2194.65 325.922   4
  -2 -12  -1 28.7543 59.6510   4
  -2 -12  -2 241.557 108.468   4
  -2 -12  -3 4.02618 86.4266   4
  -2 -12  -4 523.016 163.185   4
   2  12   5 15.2943 9.35379   2
   2  12   5 32.8634 11.4850   2
  -2 -12  -6 2493.37 347.408   4
   2  12   6 2996.51 161.798   2
   2  12   7 2742.59 182.465   2
  -2 -12  -7 2420.78 339.157   4
  -2 -12  -8 4333.34 463.337   4
   2  12   8 4515.22 272.260   2
   2  12   9 1697.53 176.094   2
  -2 -12  -9 1441.45 263.327   4
   2  12  10 506.830 100.432   2
  -2 -12 -10 357.536 141.131   4
   2  12  11-27.6318 56.5388   2
  -2 -12 -11-25.1050 61.0072   4
   2  12  12 693.370 138.890   2
  -2 -12 -12 746.512 206.730   4
   2  12  13 698.488 155.886   2
  -2 -12 -13 675.952 192.601   4
   2  12  14 196.857 89.1482   2
  -2 -12 -14-74.3789 121.525   4
   2  12  15 36.4949 78.4974   2
  -2 -12 -15-13.1903 79.8508   4
  -2 -12 -16 218.677 133.661   4
   2  12  16 69.0154 82.4889   2
  -2 -12 -17 94.6774 83.5468   4
   2  12  17 12.5431 69.5126   2
   2  12  18-163.789 108.529   2
   2  12  19 139.022 71.5685   2
   2  12  20 102.660 104.879   2
   2  13  -5-20.6079 116.936   3
   2  13  -4 203.713 157.632   3
   2  13  -3 546.205 221.813   3
   2  13  -2 1351.85 325.540   3
   2  13  -1-127.481 176.144   3
  -2 -13   0 135.740 92.2702   4
   2  13   0-57.7663 97.4922   3
  -2 -13  -1 1418.49 262.454   4
  -2 -13  -2 29.2499 70.6560   4
  -2 -13  -3 767.689 192.150   4
  -2 -13  -4 941.705 219.352   4
  -2 -13  -5 2614.05 360.079   4
  -2 -13  -6 1788.56 299.331   4
  -2 -13  -7-28.4462 92.2641   4
   2  13   8 29.2697 29.2322   2
  -2 -13  -8-136.111 103.373   4
   2  13   9 4233.81 282.098   2
  -2 -13  -9 4400.22 496.756   4
   2  13  10 357.562 88.3036   2
  -2 -13 -10 247.936 114.203   4
   2  13  11 1080.04 158.650   2
  -2 -13 -11 1161.76 253.667   4
   2  13  12 12.7537 40.3223   2
  -2 -13 -12-158.588 125.549   4
   2  13  13 1254.91 203.906   2
  -2 -13 -13 1287.87 278.533   4
   2  13  14 111.014 84.4340   2
  -2 -13 -14 131.798 109.533   4
   2  13  15 113.657 74.1999   2
  -2 -13 -15 10.8821 104.029   4
   2  13  16 205.612 112.395   2
  -2 -13 -16 31.0583 79.2637   4
  -2 -13 -17 399.737 181.231   4
   2  13  17 531.477 157.692   2
   2  13  18 6.70988 67.5359   2
   2  13  19-74.7628 94.6673   2
   2  13  20-22.3376 96.1656   2
   2  14  -3 91.1236 132.630   3
   2  14  -2 818.211 261.065   3
   2  14  -1 276.523 162.479   3
   2  14   0-345.535 174.121   3
  -2 -14  -1 15.3225 91.3947   4
  -2 -14  -2 921.320 222.875   4
  -2 -14  -3 2704.60 383.888   4
  -2 -14  -4-35.6933 86.7182   4
  -2 -14  -5 691.722 195.591   4
  -2 -14  -6 1099.57 242.859   4
  -2 -14  -7 291.753 134.692   4
  -2 -14  -8 73.0278 88.5145   4
  -2 -14  -9 2352.81 365.666   4
  -2 -14 -10 1457.12 297.945   4
  -2 -14 -11-13.6737 66.4129   4
  -2 -14 -12 2206.95 367.215   4
  -2 -14 -13 24.1060 107.983   4
  -2 -14 -14-34.9461 69.8924   4
  -2 -14 -15 858.336 246.105   4
  -2 -14 -16-211.907 196.838   4
   2  15  -1 1.28339 98.7669   3
   2  15   0 245.821 197.577   3
   2  15   1 140.100 160.225   3
  -2 -15  -1 502.197 172.883   4
  -2 -15  -2 160.518 120.791   4
  -2 -15  -3 39.3151 80.5474   4
  -2 -15  -4 582.452 199.430   4
  -2 -15  -5 13.7936 108.367   4
  -2 -15  -6 2109.19 350.720   4
  -2 -15  -7 54.9528 82.1571   4
  -2 -15  -8 935.767 246.081   4
  -2 -15  -9 245.872 129.185   4
  -2 -15 -10 118.821 115.802   4
  -2 -15 -11 103.546 100.210   4
  -2 -15 -12 1349.31 307.270   4
  -2 -15 -13 15.5049 101.680   4
  -2 -15 -14 213.566 130.098   4
  -2 -15 -15 248.529 129.072   4
  -2 -16  -2 280.033 136.440   4
  -2 -16  -3 698.010 222.114   4
  -2 -16  -4-28.4457 77.2669   4
  -2 -16  -5 148.635 133.885   4
  -2 -16  -6 611.290 183.424   4
  -2 -16  -7 143.438 109.556   4
  -2 -16  -8 187.292 126.403   4
  -2 -16  -9 685.888 228.843   4
  -2 -16 -10 72.8711 84.2314   4
  -2 -16 -11-173.699 137.928   4
  -2 -16 -12 36.5334 142.173   4
  -2 -16 -13 178.040 135.745   4
  -2 -17  -3 561.099 234.593   4
  -2 -17  -4 203.325 143.261   4
  -2 -17  -5-273.692 149.814   4
  -2 -17  -6-16.0538 111.703   4
  -2 -17  -7 373.719 192.317   4
  -2 -17  -8 6.17333 87.6690   4
  -2 -17  -9 81.6022 98.4612   4
  -2 -17 -10 312.638 171.948   4
  -3  16  11-94.8655 155.109   2
  -3  16  10 380.843 196.130   2
  -3  16   9 267.007 155.349   2
  -3  15  12-1.11513 87.7690   2
  -3  15  11 191.274 146.789   2
   3 -15 -10 480.415 193.299   5
  -3  15  10 393.514 184.887   2
   3 -15  -9 115.408 123.458   5
   3 -15  -9 82.5114 79.9368   4
  -3  15   9 128.061 80.0193   2
   3 -15  -8-121.249 86.3929   5
   3 -15  -7 460.672 171.425   5
   3 -15  -6 96.9430 104.979   5
   3 -15  -5 693.458 228.338   5
  -3  14  14-226.541 159.936   2
  -3  14  13 968.959 278.165   2
  -3  14  12 215.131 147.468   2
  -3  14  11 1929.79 360.676   2
   3 -14 -10 103.096 103.510   5
  -3  14  10 31.0808 117.442   2
   3 -14  -9 28.8766 74.8634   5
   3 -14  -8 237.453 118.554   5
   3 -14  -8 177.503 102.574   4
   3 -14  -7 292.993 149.149   5
   3 -14  -7 203.924 89.4787   4
   3 -14  -6 126.025 87.7448   5
   3 -14  -5 219.912 133.539   5
   3 -14  -4 785.913 204.188   5
   3 -14  -3 4258.19 501.642   5
   3 -14  -2 136.711 100.530   5
   3 -14  -1-49.7055 96.7445   5
   3 -14   0 754.112 211.230   5
  -3  13  15-182.305 111.834   2
  -3  13  14 96.3447 118.744   2
  -3  13  13 104.772 136.520   2
  -3  13  12 90.4286 127.177   2
   3 -13 -11 65.4059 62.9867   5
  -3  13  11 1.01361 87.6482   2
   3 -13 -10 596.496 183.975   5
  -3  13  10 428.487 168.513   2
   3 -13  -9 26.2350 88.2595   5
   3 -13  -8 473.868 167.048   5
   3 -13  -7 173.682 170.243   5
   3 -13  -6 11.6383 80.8008   5
   3 -13  -6-52.9414 61.4675   4
   3 -13  -5 557.990 171.233   5
   3 -13  -5 428.802 114.246   4
   3 -13  -4 310.618 141.149   5
   3 -13  -3 40.8322 84.8765   5
   3 -13  -2 2176.34 345.667   5
   3 -13  -1 963.681 234.641   5
   3 -13   0-18.5960 83.1576   5
   3 -13   1 601.859 195.187   5
   3 -13   2 3077.92 428.183   5
   3 -13   3 507.499 186.593   5
   3 -13   4 412.518 160.919   5
  -3  12  15 56.3431 119.581   2
  -3  12  14-15.3159 95.9484   2
  -3  12  13 1198.96 303.010   2
  -3  12  12 1529.29 315.578   2
   3 -12 -11 2642.18 353.144   5
  -3  12  11 2920.63 446.565   2
   3 -12 -10-23.7536 93.4205   5
  -3  12  10-107.107 131.479   2
   3 -12  -9-47.5556 82.8816   5
   3 -12  -8 347.269 147.442   5
   3 -12  -7 508.342 167.229   5
   3 -12  -6 86.7087 94.8389   5
   3 -12  -5-56.6923 99.5020   5
   3 -12  -5 21.4139 55.2293   4
   3 -12  -4 2389.34 335.841   5
   3 -12  -3 57.7112 110.607   5
   3 -12  -3 193.894 64.3852   4
   3 -12  -2 79.2332 91.0853   5
   3 -12  -2 64.4385 26.7763   4
   3 -12  -1 774.634 200.283   5
   3 -12   0 3240.53 416.159   5
   3 -12   1-155.812 110.772   5
   3 -12   2-136.032 110.720   5
   3 -12   3 432.945 165.920   5
   3 -12   4-1.70038 113.728   5
   3 -12   5 746.045 200.484   5
   3 -12   6 349.207 140.691   5
   3 -12   7 508.097 200.703   5
  -3  11  16-18.0921 84.6308   2
  -3  11  15 185.425 101.590   2
  -3  11  14 292.463 134.668   2
  -3  11  13 180.545 139.805   2
  -3  11  12 615.173 188.072   2
  -3  11  11 4752.96 537.717   2
   3 -11 -11 4052.27 424.531   5
   3 -11 -10 280.916 112.659   5
  -3  11  10 298.269 138.934   2
   3 -11  -9 211.981 97.2773   5
  -3  11   9 223.164 98.1973   2
   3 -11  -8 228.516 118.781   5
   3 -11  -7 2574.38 330.547   5
   3 -11  -6 3378.76 380.566   5
   3 -11  -5 7286.54 582.354   5
   3 -11  -4 176.455 92.6168   5
   3 -11  -3 579.620 162.420   5
   3 -11  -3 579.707 114.717   4
   3 -11  -2 1629.64 163.101   4
   3 -11  -2 1709.80 274.285   5
   3 -11  -1 838.434 89.3717   4
   3 -11  -1 869.596 193.781   5
  -3  11   0 539.430 109.821   3
   3 -11   0 820.254 192.944   5
  -3  11  -1 6455.24 384.981   3
   3 -11   1 7727.23 622.063   5
   3 -11   2 111.189 82.7399   5
   3 -11   3 70.9301 75.8262   5
   3 -11   4 742.148 205.924   5
   3 -11   5 207.768 138.161   5
   3 -11   6 1665.63 307.397   5
   3 -11   7 1283.69 272.970   5
   3 -11   8 111.692 117.629   5
   3 -11   9 2088.11 376.908   5
  -3  10  16-66.8073 128.236   2
  -3  10  15-80.0006 120.796   2
  -3  10  14-100.743 131.219   2
  -3  10  13 562.502 172.114   2
  -3  10  12 1822.97 322.055   2
  -3  10  11 2912.56 407.501   2
   3 -10 -11 2803.19 328.798   5
   3 -10 -10 1264.80 218.578   5
  -3  10  10 1073.11 244.464   2
   3 -10  -9 1391.57 229.806   5
  -3  10   9 1450.25 282.823   2
   3 -10  -8 656.666 169.899   5
   3 -10  -7 5274.85 458.954   5
   3 -10  -6 6136.47 503.593   5
   3 -10  -5 4713.44 438.926   5
   3 -10  -4 27302.5 1210.18   5
   3 -10  -3 2383.43 221.421   4
   3 -10  -3 1865.39 277.626   5
   3 -10  -2 495.781 91.1288   4
   3 -10  -2 620.175 165.376   5
   3 -10  -1 734.480 87.3428   4
   3 -10  -1 710.717 174.414   5
   3 -10   0 5069.02 485.894   5
  -3  10   0 5225.68 322.554   3
  -3  10  -1 1431.36 155.723   3
   3 -10   1 1114.46 227.697   5
   3 -10   2 512.917 160.221   5
  -3  10  -2 350.379 74.2324   3
   3 -10   3 5556.80 523.693   5
  -3  10  -3 5887.88 339.660   3
   3 -10   4 310.592 138.217   5
   3 -10   5 709.403 182.671   5
   3 -10   6 56.0245 70.4293   5
   3 -10   7 830.477 208.643   5
   3 -10   8 1993.36 336.704   5
  -3  10  -9 425.406 200.622   1
   3 -10   9 247.457 123.275   5
   3 -10  10 675.506 216.731   5
   3 -10  11 120.659 106.760   5
  -3   9  17 148.194 110.552   2
  -3   9  16-23.0583 116.994   2
  -3   9  15-33.2759 114.945   2
  -3   9  14-86.8717 101.942   2
  -3   9  13 4835.76 544.070   2
  -3   9  12 2589.85 390.290   2
  -3   9  11 145.322 109.611   2
  -3   9  10 7499.03 650.965   2
   3  -9 -10 6381.90 483.252   5
   3  -9  -9 394.031 126.593   5
  -3   9   9 504.924 161.563   2
   3  -9  -8 3082.71 327.835   5
   3  -9  -7 7420.60 529.720   5
   3  -9  -6 274.243 104.456   5
   3  -9  -5 40.4891 72.9936   5
   3  -9  -4 2448.58 305.376   5
   3  -9  -3 53088.5 1871.48   5
   3  -9  -2 15200.3 831.333   5
   3  -9  -1 393.574 66.9371   4
   3  -9  -1 593.381 158.465   5
   3  -9   0 555.616 169.192   5
   3  -9   1 241.921 135.680   5
  -3   9  -1-9.15683 31.2941   3
  -3   9  -2 12651.0 493.339   3
   3  -9   2 13600.0 802.063   5
   3  -9   3 1100.94 221.809   5
   3  -9   4 2493.22 338.415   5
   3  -9   5 4591.35 471.639   5
   3  -9   6-62.8400 74.8982   5
   3  -9   7 1165.40 237.801   5
   3  -9   8 307.173 140.173   5
   3  -9   9 3065.84 403.354   5
  -3   9  -9 3179.59 463.933   1
  -3   9 -10 178.501 121.361   1
   3  -9  10 23.0460 78.5001   5
   3  -9  11 448.420 170.655   5
   3  -9  12-19.3802 75.5444   5
  -3   8  17 165.131 139.348   2
  -3   8  16 659.462 209.863   2
  -3   8  15 149.386 102.407   2
  -3   8  14 561.758 178.515   2
  -3   8  13 13303.3 898.785   2
  -3   8  13 11869.1 679.704   5
  -3   8  12-164.739 129.967   2
  -3   8  12 35.3412 53.1738   5
  -3   8  11 4865.72 515.522   2
  -3   8  11 3710.71 361.868   5
   3  -8 -10 63.9506 52.6813   5
  -3   8  10 170.457 72.8378   2
  -3   8  10 151.616 56.5720   5
   3  -8  -9-5.76948 50.9307   5
  -3   8   9 152.111 120.931   2
  -3   8   9 69.5907 61.5993   5
   3  -8  -8 1133.67 190.532   5
  -3   8   8 1508.14 226.015   5
   3  -8  -7 11569.9 650.288   5
  -3   8   7 12035.0 702.765   5
  -3   8   6 20119.1 960.073   5
   3  -8  -6 18300.1 871.867   5
  -3   8   5 73.5026 71.3434   5
   3  -8  -5-118.257 98.3656   5
  -3   8   4 13841.8 783.716   5
   3  -8  -4 13239.7 718.617   5
   3  -8  -3 3930.86 371.356   5
  -3   8   3 4048.83 399.608   5
   3  -8  -2 2254.91 279.157   5
   3  -8  -1 21313.3 708.766   4
   3  -8  -1 23912.0 1045.43   5
   3  -8   0 2120.98 286.176   5
   3  -8   0 1793.35 104.115   4
  -3   8  -1 1508.17 120.337   3
   3  -8   1 1635.20 248.473   5
  -3   8  -2 20281.1 633.531   3
   3  -8   2 20461.4 996.333   5
   3  -8   3 893.541 196.208   5
   3  -8   4 1613.08 256.493   5
   3  -8   5 2668.23 344.273   5
   3  -8   6 5805.94 518.866   5
   3  -8   7 703.445 186.258   5
  -3   8  -8 458.387 167.768   1
   3  -8   8 561.690 169.343   5
   3  -8   9 2337.90 340.173   5
  -3   8  -9 2548.29 400.053   1
  -3   8 -10 687.688 221.042   1
   3  -8  10 498.493 165.711   5
  -3   8 -11 1821.18 379.607   1
   3  -8  11 1234.59 261.956   5
   3  -8  12-101.810 95.6075   5
   3  -8  13 382.603 163.947   5
  -3   7  17 208.089 150.855   2
  -3   7  16 1007.79 237.870   2
  -3   7  15 273.372 143.230   2
  -3   7  14 36.7103 66.1588   2
  -3   7  13 19412.0 1086.03   2
  -3   7  13 17323.3 807.778   5
  -3   7  12 6463.60 589.180   2
  -3   7  12 5465.95 412.944   5
  -3   7  11-116.365 116.210   2
  -3   7  11 0.86036 38.4682   5
   3  -7 -10 451.214 110.755   5
  -3   7  10 566.766 166.039   2
  -3   7  10 523.598 124.366   5
   3  -7  -9 351.227 98.0774   5
  -3   7   9 87.9161 66.6542   2
  -3   7   9 255.431 91.9433   5
   3  -7  -8 91.3424 62.0803   5
  -3   7   8 17.9610 59.1447   2
  -3   7   8 58.7844 53.9677   5
  -3   7   7 10761.4 626.613   5
   3  -7  -7 10654.0 583.858   5
   3  -7  -6 488.209 115.973   5
  -3   7   6 471.830 119.548   5
  -3   7   5 7999.44 540.261   5
   3  -7  -5 8343.21 513.550   5
  -3   7   4 5175.35 424.197   5
   3  -7  -4 4834.01 389.892   5
  -3   7   3 17010.5 850.881   5
   3  -7  -3 16981.0 807.677   5
   3  -7  -2 372.736 106.043   5
  -3   7   2 638.359 143.849   5
   3  -7  -1 10190.0 609.458   5
  -3   7   1 9705.10 634.758   5
   3  -7   0 5881.00 236.053   4
  -3   7   0 6159.42 496.563   5
   3  -7   0 6416.96 474.176   5
  -3   7  -1 7071.78 248.276   3
   3  -7   1 8869.15 565.337   5
  -3   7  -1 8185.98 586.390   5
   3  -7   2 782.198 167.887   5
   3  -7   3 12712.8 737.497   5
   3  -7   4 7903.21 579.327   5
   3  -7   5 12701.0 760.928   5
   3  -7   6 386.340 136.059   5
   3  -7   7 7653.81 594.377   5
  -3   7  -8 1497.41 289.752   1
   3  -7   8 1014.34 219.151   5
   3  -7   9 5437.43 519.609   5
  -3   7  -9 5923.17 595.431   1
  -3   7 -10-6.58216 101.879   1
   3  -7  10 106.046 91.6906   5
  -3   7 -11 643.963 212.405   1
   3  -7  11 440.238 162.268   5
  -3   7 -12 900.234 262.990   1
   3  -7  12 930.099 221.364   5
  -3   7 -13-91.1307 157.021   1
   3  -7  13 86.6242 89.2468   5
   3  -7  14 50.9502 94.0369   5
  -3   6  17-59.7728 109.799   2
  -3   6  16 718.683 222.510   2
  -3   6  15 80.5534 93.1246   2
  -3   6  14 5052.83 521.118   2
  -3   6  13 1461.95 183.479   5
  -3   6  13 1623.13 294.416   2
  -3   6  12 255.822 129.158   2
  -3   6  12 43.0976 35.3105   5
  -3   6  11 592.696 117.991   5
  -3   6  11 531.072 168.732   2
   3  -6 -10 65.7901 38.0030   5
  -3   6  10 65.6450 31.4190   5
  -3   6  10 121.094 80.1353   2
  -3   6   9 7834.56 600.789   2
   3  -6  -9 6838.62 419.584   5
  -3   6   9 6696.65 442.516   5
   3  -6  -8 198.415 72.2079   5
  -3   6   8 120.064 96.5176   2
  -3   6   8 131.949 73.0379   5
   3  -6  -7 125.076 58.5574   5
  -3   6   7 31.1526 48.7558   5
   3  -6  -6 3487.38 295.518   5
  -3   6   6 3268.78 307.907   5
   3  -6  -5 11914.3 611.309   5
  -3   6   5 12386.5 649.845   5
  -3   6   4 81.4347 51.7603   5
   3  -6  -4 9.09835 51.3631   5
  -3   6   3 621.834 136.583   5
   3  -6  -3 875.992 162.670   5
   3  -6  -2 26178.7 1051.72   5
  -3   6   2 27497.3 1115.31   5
  -3   6   1 7556.59 519.451   5
   3  -6  -1 7389.63 487.309   5
  -3   6   0 3972.52 377.391   5
   3  -6   0 3997.13 353.802   5
  -3   6  -1 4677.51 414.069   5
   3  -6   1 3799.54 353.972   5
  -3   6  -2 237.245 98.8045   5
   3  -6   2 189.670 87.8587   5
  -3   6  -3 8731.28 617.884   5
   3  -6   3 8654.30 571.427   5
   3  -6   4 1768.25 254.150   5
   3  -6   5 251.661 101.287   5
   3  -6   6 20097.0 992.360   5
   3  -6   7 776.940 180.386   5
  -3   6  -8 502.144 166.851   1
   3  -6   8 823.746 189.263   5
  -3   6  -9 119.812 88.1390   1
   3  -6   9 65.1405 65.0820   5
  -3   6 -10 812.336 223.003   1
   3  -6  10 672.696 184.833   5
   3  -6  11 252.319 131.880   5
  -3   6 -11 129.369 125.184   1
  -3   6 -12 2100.04 373.334   1
   3  -6  12 1584.65 278.761   5
  -3   6 -13-184.540 158.638   1
   3  -6  13 86.8522 76.5367   5
  -3   6 -14 9.95058 132.265   1
   3  -6  14 60.0702 88.2567   5
   3  -6  15 88.8600 107.910   5
  -3   5  17 158.278 88.1381   2
  -3   5  16 184.474 108.424   2
  -3   5  15 1180.21 254.866   2
  -3   5  14 7895.31 664.035   2
  -3   5  13 8582.03 665.438   2
  -3   5  13 7532.10 390.372   5
  -3   5  12 6189.17 540.426   2
  -3   5  12 5633.66 345.756   5
  -3   5  11 305.359 116.108   2
  -3   5  11 473.308 95.6425   5
  -3   5  10 3443.65 382.475   2
  -3   5  10 2825.78 247.802   5
  -3   5   9 2803.86 350.104   2
  -3   5   9 2817.46 248.620   5
  -3   5   9 3289.72 371.754   3
   3  -5  -9 2734.45 234.961   5
  -3   5   8 2072.48 295.931   2
  -3   5   8 2137.74 288.572   3
   3  -5  -8 1867.20 193.908   5
  -3   5   8 1778.20 201.454   5
  -3   5   7 20849.0 1014.32   2
  -3   5   7 20103.5 832.387   5
  -3   5   7 20854.0 963.994   3
   3  -5  -7 21247.3 808.428   5
   3  -5  -6 1704.57 193.184   5
  -3   5   6 1675.03 199.416   5
  -3   5   6 1749.88 230.138   3
   3  -5  -5 25670.4 940.807   5
  -3   5   5 24392.4 961.058   5
  -3   5   5 24181.9 976.209   3
  -3   5   4 2807.22 271.930   5
   3  -5  -4 3030.52 266.497   5
  -3   5   4 3363.01 275.174   3
   3  -5  -3 2198.27 232.633   5
  -3   5   3 2137.77 200.241   3
  -3   5   3 2502.62 260.997   5
  -3   5   2 3043.44 294.635   5
   3  -5  -2 3338.21 294.277   5
  -3   5   2 2931.20 207.622   3
  -3   5   1 838.959 87.3017   3
  -3   5   1 676.421 141.102   5
   3  -5  -1 723.807 134.340   5
  -3   5   0-35.1474 39.6403   5
   3  -5   1 23283.5 641.626   4
  -3   5  -1 25271.8 1047.35   5
  -3   5  -2 70.7934 55.0508   5
   3  -5   3 6211.74 462.643   5
  -3   5  -3 6799.81 510.419   5
  -3   5  -4 2172.30 276.272   2
   3  -5   4 2265.13 275.568   5
  -3   5  -4 2035.24 281.058   5
  -3   5  -5 43.9375 36.3490   5
   3  -5   5 63.6981 71.4985   5
  -3   5  -5-13.6441 47.5914   2
   3  -5   6 80.6235 68.0592   5
   3  -5   7 7958.68 581.895   5
  -3   5  -7 8578.66 633.336   1
  -3   5  -8 2984.05 382.044   1
   3  -5   8 2782.87 339.604   5
  -3   5  -9 292.755 128.502   1
   3  -5   9 44.8443 69.1532   5
  -3   5 -10-141.546 147.644   1
   3  -5  10 0.66184 69.6174   5
   3  -5  11 33.1494 92.0386   5
  -3   5 -11-13.9713 101.228   1
  -3   5 -12 1107.09 250.041   1
   3  -5  12 1201.97 242.590   5
  -3   5 -13 1601.38 325.658   1
   3  -5  13 933.665 219.513   5
   3  -5  14 394.372 146.224   5
  -3   5 -14 330.541 138.091   1
   3  -5  15 69.2054 113.273   5
  -3   5 -15 117.247 132.543   1
  -3   4  17 365.989 153.566   2
  -3   4  16 30.0730 67.8145   2
  -3   4  15 51.9918 78.1433   2
  -3   4  14 232.179 125.312   2
  -3   4  13 900.950 90.1449   5
  -3   4  13 635.888 185.199   2
  -3   4  12 80.0688 65.5277   2
  -3   4  12 26.9734 22.8171   5
  -3   4  11 1924.75 170.701   5
  -3   4  11 2201.60 309.002   2
  -3   4  10 979.016 125.323   5
  -3   4  10 924.559 192.074   2
  -3   4   9 16459.9 876.771   2
  -3   4   9 18079.8 939.607   3
   3  -4  -9 16751.6 627.622   5
  -3   4   9 14996.2 628.223   5
  -3   4   8 20836.3 973.463   2
  -3   4   8 17650.5 710.924   5
  -3   4   8 18681.9 942.737   3
   3  -4  -8 18895.2 698.754   5
   3  -4  -7 535.053 95.9856   5
  -3   4   7 621.285 160.296   2
  -3   4   7 495.179 97.6549   5
  -3   4   7 445.873 124.973   3
  -3   4   6 17999.4 739.718   5
   3  -4  -6 18781.2 715.763   5
  -3   4   6 19516.6 870.060   3
  -3   4   5 672.318 118.651   5
  -3   4   5 648.871 129.372   3
   3  -4  -5 672.736 114.080   5
  -3   4   4 8716.45 478.289   5
   3  -4  -4 9065.96 464.306   5
  -3   4   4 8808.58 477.683   3
  -3   4   3 21782.9 877.238   5
   3  -4  -3 22163.0 849.892   5
  -3   4   3 22340.1 811.360   3
   3  -4  -2 4512.73 323.696   5
  -3   4   2 3919.04 250.450   3
  -3   4   2 4506.96 343.369   5
  -3   4   1 930.501 93.5799   3
  -3   4   1 1020.67 161.112   5
   3  -4  -1 1037.83 154.998   5
   3  -4   0 24906.9 792.352   4
  -3   4   0 26680.9 1043.16   5
   3  -4   1 1738.50 118.103   4
  -3   4  -1 1935.53 241.451   5
  -3   4  -2 3930.86 356.089   5
  -3   4  -3 9151.41 579.715   5
  -3   4  -4 1290.43 211.479   5
   3  -4   4 1442.84 216.429   5
  -3   4  -5-2.14559 62.9954   5
   3  -4   5 2.87639 62.9424   5
  -3   4  -5 74.2604 59.0901   2
  -3   4  -6 1550.69 236.646   1
  -3   4  -6 1607.70 241.430   2
   3  -4   6 1220.92 204.772   5
  -3   4  -7 8618.96 607.534   1
   3  -4   7 7159.33 535.685   5
  -3   4  -8 1273.86 83.3641   4
  -3   4  -8 1155.80 230.379   1
   3  -4   8 1116.25 148.076   3
   3  -4   8 1037.01 195.638   5
  -3   4  -9 749.972 80.3390   4
  -3   4  -9 776.865 194.676   1
   3  -4   9 823.310 138.963   3
   3  -4   9 554.133 156.312   5
  -3   4 -10 213.242 108.036   1
   3  -4  10 99.6849 61.7249   5
   3  -4  10 67.1029 52.7831   3
  -3   4 -11 216.661 128.138   1
   3  -4  11 186.326 77.8198   3
   3  -4  11 137.887 94.1738   5
  -3   4 -12 510.200 175.975   1
   3  -4  12 248.887 111.848   5
  -3   4 -13 825.379 234.564   1
   3  -4  13 923.915 203.497   5
   3  -4  14 1383.95 258.163   5
  -3   4 -14 1852.54 349.160   1
   3  -4  15-26.6394 75.7969   5
   3  -4  16-269.098 131.609   5
  -3   3  17 121.471 75.1736   2
  -3   3  16 578.990 193.208   2
  -3   3  15 517.221 165.634   2
  -3   3  14 159.799 104.646   2
  -3   3  13-59.7931 81.3185   2
  -3   3  13 1.38001 48.3717   1
  -3   3  12 1478.32 177.738   1
  -3   3  12 1430.46 254.066   2
  -3   3  11 2736.41 333.758   2
  -3   3  11 2280.27 215.573   1
  -3   3  11 2626.34 142.954   5
  -3   3  10 51.6037 60.3057   2
  -3   3  10 106.524 36.3137   5
  -3   3   9 502.806 147.495   2
  -3   3   9 309.639 125.396   3
  -3   3   9 370.918 73.5827   5
  -3   3   8 1820.96 252.989   2
  -3   3   8 2588.22 312.597   3
   3  -3  -8 2022.61 160.290   5
  -3   3   8 2006.89 175.475   5
  -3   3   7 4128.23 388.033   2
  -3   3   7 3705.75 250.337   5
  -3   3   7 3846.26 367.682   3
   3  -3  -7 3882.45 240.115   5
  -3   3   6 11375.9 656.706   2
  -3   3   6 10497.2 483.980   5
  -3   3   6 10956.0 624.325   3
   3  -3  -6 10695.0 463.949   5
  -3   3   5 51.0230 38.9918   5
  -3   3   5 87.8785 59.6108   3
   3  -3  -5 4.71399 30.2396   5
  -3   3   4 6485.36 382.367   5
   3  -3  -4 6878.47 366.535   5
  -3   3   4 6403.24 407.278   3
  -3   3   3 23469.5 887.565   5
   3  -3  -3 23397.0 849.195   5
  -3   3   3 23321.6 858.656   3
  -3   3   2 41514.6 1254.69   3
   3  -3  -2 40879.0 1320.35   5
  -3   3   2 40093.3 1353.33   5
  -3   3   1 6657.10 316.082   3
   3  -3  -1 6484.55 398.834   5
  -3   3   1 6853.28 424.673   5
   3  -3   0 73419.4 2045.12   4
   3  -3   0 76389.9 2226.15   5
  -3   3   0 79177.6 2274.82   5
   3  -3   1 5281.68 257.082   4
  -3   3  -1 5784.73 403.382   5
   3  -3   2 47423.4 1275.14   4
  -3   3  -2 47836.6 1614.24   5
  -3   3  -3 4313.88 367.919   5
  -3   3  -4 2923.78 306.244   5
  -3   3  -5 5575.47 436.057   2
  -3   3  -5 6018.96 445.485   1
   3  -3   5 5637.22 229.300   3
  -3   3  -6 6047.52 226.761   4
  -3   3  -6 6481.91 480.683   2
  -3   3  -6 6309.48 480.605   1
   3  -3   6 6399.30 468.762   5
   3  -3   6 6281.32 297.658   3
  -3   3  -7 5619.45 239.468   4
  -3   3  -7 5277.98 449.732   2
  -3   3  -7 5534.54 467.001   1
   3  -3   7 5583.29 451.285   5
   3  -3   7 5415.55 310.151   3
  -3   3  -8 919.308 203.412   1
  -3   3  -8 946.596 97.9078   4
   3  -3   8 1030.42 138.788   3
   3  -3   8 962.768 191.450   5
  -3   3  -9 929.784 111.543   4
  -3   3  -9 1002.80 216.409   1
   3  -3   9 796.650 139.345   3
   3  -3   9 999.249 196.070   5
   3  -3  10 3993.09 402.210   5
  -3   3 -10 4185.44 454.843   1
   3  -3  10 4037.01 342.724   3
  -3   3 -11 778.356 209.748   1
   3  -3  11 1041.39 178.851   3
   3  -3  11 735.976 177.531   5
  -3   3 -12 718.730 198.900   1
   3  -3  12 632.645 162.206   3
   3  -3  12 550.031 154.930   5
   3  -3  13-28.4314 86.2365   5
  -3   3 -13 86.8865 71.4751   1
   3  -3  14 898.820 215.629   5
  -3   3 -14 1308.88 293.646   1
   3  -3  15 938.045 234.420   5
   3  -3  16 661.754 206.538   5
   3  -3  17 859.320 223.657   5
  -3   2  17 127.599 100.844   2
  -3   2  16 238.631 116.097   2
  -3   2  15 687.782 201.533   2
  -3   2  14 1308.79 253.316   2
  -3   2  13 51.8858 78.3689   2
  -3   2  12 285.973 72.2591   1
  -3   2  12 374.582 133.799   2
  -3   2  11 17324.4 926.505   2
  -3   2  11 17489.8 666.884   1
  -3   2  10 3795.13 376.104   2
  -3   2  10 3629.18 241.446   1
  -3   2   9 15.4083 30.8293   1
  -3   2   9 8.72081 54.9090   2
  -3   2   9 77.9029 70.5401   3
  -3   2   8-79.0400 96.5181   2
  -3   2   8-38.8913 76.0016   3
  -3   2   7 1759.57 239.783   2
  -3   2   7 1963.07 263.054   3
   3  -2  -7 2245.13 147.998   5
  -3   2   7 1812.57 150.272   5
  -3   2   6 9434.16 585.728   2
  -3   2   6 9998.45 430.114   5
  -3   2   6 10063.9 607.102   3
   3  -2  -6 10370.3 410.130   5
  -3   2   5 3739.83 331.778   3
   3  -2  -5 3598.37 227.954   5
  -3   2   5 3429.46 237.045   5
  -3   2   4 36.7350 33.2041   3
  -3   2   4 2.63479 35.4636   5
   3  -2  -4 14.5671 31.9536   5
  -3   2   3 3301.97 252.784   5
   3  -2  -3 3600.14 247.057   5
  -3   2   3 3538.84 279.468   3
  -3   2   2 16154.8 678.327   5
  -3   2   2 16480.1 661.502   3
   3  -2  -2 16767.1 660.163   5
   3  -2  -1 15582.4 615.837   4
  -3   2   1 14981.9 661.564   5
   3  -2  -1 14778.9 631.198   5
   3  -2   0 43676.8 1307.38   4
  -3   2   0 43901.5 1436.03   5
   3  -2   0 43526.0 1400.46   5
   3  -2   1 2721.24 191.264   4
  -3   2  -1 2688.35 261.169   5
   3  -2   1 3161.52 156.100   3
   3  -2   2 6665.67 301.963   4
  -3   2  -2 6331.96 428.730   5
   3  -2   3 879.298 88.5474   4
  -3   2  -3 919.726 148.079   1
  -3   2  -4 4969.77 231.870   4
  -3   2  -4 5071.15 378.758   1
  -3   2  -5 904.376 90.4738   4
  -3   2  -5 1201.42 188.469   1
   3  -2   5 924.532 92.3981   3
  -3   2  -5 1005.08 169.907   2
  -3   2  -6 25822.2 783.682   4
  -3   2  -6 26047.4 1064.02   2
   3  -2   6 26043.8 1078.04   5
  -3   2  -6 26401.1 1097.71   1
   3  -2   6 24703.0 817.834   3
  -3   2  -7 1079.61 113.356   4
   3  -2   7 1263.15 206.968   5
  -3   2  -7 1424.20 212.697   2
   3  -2   7 1294.22 142.469   3
  -3   2  -7 1090.56 202.911   1
  -3   2  -8 4217.00 249.291   4
  -3   2  -8 4584.72 399.009   2
  -3   2  -8 3986.89 398.503   1
   3  -2   8 3369.00 268.678   3
   3  -2   8 4084.34 382.611   5
  -3   2  -9 182.484 59.1869   4
  -3   2  -9-4.93643 71.0865   1
   3  -2   9 26.8696 68.0301   5
   3  -2   9 60.1152 48.6551   3
  -3   2 -10 2290.00 325.826   1
   3  -2  10 2460.63 308.981   5
   3  -2  10 2168.04 244.640   3
  -3   2 -11 3482.84 417.852   1
   3  -2  11 3265.24 325.809   3
   3  -2  11 3709.72 393.610   5
   3  -2  12 2067.79 275.964   3
   3  -2  12 2015.38 299.189   5
  -3   2 -12 2854.91 384.737   1
  -3   2 -13 1254.46 259.314   1
   3  -2  13 1086.39 217.963   5
   3  -2  13 1150.80 219.707   3
   3  -2  14 574.641 177.899   5
   3  -2  15 1518.91 276.055   5
   3  -2  16 125.711 62.8431   5
   3  -2  17 24.1606 85.9728   5
  -3   1  17-68.9158 105.795   2
  -3   1  16 10.0738 103.336   2
  -3   1  15 1150.56 256.217   2
  -3   1  14 596.316 174.450   2
  -3   1  13 3008.59 375.350   2
  -3   1  12 5426.10 495.339   2
  -3   1  11 251.500 110.146   2
  -3   1  10 1472.68 234.064   2
  -3   1   9 7574.90 531.095   2
  -3   1   8 222.735 41.8794   1
  -3   1   8 293.574 120.852   3
  -3   1   8 188.993 95.3294   2
  -3   1   7 508.887 57.0974   1
  -3   1   7 570.244 139.273   2
   3  -1  -7 560.535 52.3054   5
  -3   1   7 750.628 168.866   3
  -3   1   6 24.9477 47.8474   3
   3  -1  -6 6.08573 19.3140   5
   3  -1  -5 10872.0 411.077   5
  -3   1   5 10343.7 611.238   3
  -3   1   4 2363.77 258.421   3
   3  -1  -4 2527.82 179.324   5
   3  -1  -4 2216.92 247.286   3
   3  -1  -3 6787.87 336.138   5
  -3   1   3 6403.55 413.441   3
   3  -1  -3 6146.26 393.616   3
  -3   1   2 79935.4 2284.05   3
   3  -1  -2 83097.2 2219.56   5
   3  -1  -2 76712.5 2255.39   3
   3  -1  -1 15863.7 666.179   4
   3  -1  -1 16905.7 659.156   5
   3  -1  -1 16497.2 632.664   3
   3  -1   0 979.686 126.374   4
   3  -1   0 876.255 108.120   3
   3  -1   0 1014.40 145.619   5
   3  -1   1 8034.56 386.320   4
   3  -1   1 8417.38 464.511   5
   3  -1   1 8146.31 350.904   3
  -3   1  -1 8016.98 407.552   1
   3  -1   2 4642.82 263.489   4
  -3   1  -2 4495.70 260.411   4
  -3   1  -2 4208.02 300.237   1
   3  -1   3 17541.9 619.135   4
  -3   1  -3 18229.3 631.126   4
  -3   1  -3 18837.7 765.599   1
  -3   1  -4 1677.25 141.953   4
  -3   1  -4 2051.37 226.235   1
  -3   1  -5 16622.0 589.805   4
  -3   1  -5 16236.1 773.680   1
  -3   1  -5 17152.7 766.130   2
  -3   1  -6 1111.61 122.053   4
  -3   1  -6 1141.50 177.013   2
  -3   1  -6 1200.16 187.254   1
  -3   1  -7 12194.2 494.791   4
  -3   1  -7 11745.2 675.616   1
  -3   1  -7 11814.9 648.249   2
   3  -1   7 11266.4 667.404   5
  -3   1  -8 12337.0 527.164   4
  -3   1  -8 12905.9 734.624   1
  -3   1  -8 12282.6 674.300   2
   3  -1   8 11855.4 700.653   5
  -3   1  -9 161.145 97.8157   1
   3  -1   9 131.437 65.2757   5
  -3   1  -9 134.828 87.8962   2
   3  -1  10 2022.23 238.324   3
   3  -1  10 2188.26 291.857   5
  -3   1 -10 1998.96 294.607   1
  -3   1 -11 674.251 183.875   1
   3  -1  11 550.050 155.163   5
   3  -1  11 589.768 144.629   3
   3  -1  12 6490.83 544.704   5
   3  -1  12 6589.76 509.588   3
   3  -1  13 119.236 56.0099   5
   3  -1  13 26.7513 70.3007   3
   3  -1  14 477.647 168.469   5
   3  -1  15 6022.54 556.987   5
   3  -1  16 67.4666 61.9783   5
   3  -1  17 234.095 122.263   5
   3  -1  18 66.8392 72.3139   5
  -3   0  17 193.864 150.614   2
  -3   0  16 6.43096 100.832   2
  -3   0  15 28.1705 94.6283   2
  -3   0  14 317.506 103.918   2
  -3   0  13 23.5537 78.7463   2
  -3   0  12 94.3094 79.6270   2
  -3   0  11 18721.4 959.889   2
  -3   0  10 3764.37 371.933   2
  -3   0   9 8638.39 568.206   2
  -3   0   8 20833.4 928.524   2
  -3   0   8 20610.3 1083.00   3
  -3   0   7 2244.06 300.135   3
  -3   0   7 1244.18 194.345   2
  -3   0   6 3194.71 347.307   3
   3   0  -6 2741.15 118.895   5
   3   0  -6 3010.13 339.928   3
  -3   0   5 86.1154 69.7883   3
   3   0  -5 136.498 30.9482   5
  -3   0   4 47633.2 1496.48   2
  -3   0   4 44152.9 1552.84   3
   3   0  -4 43450.7 1243.36   5
   3   0  -3 7321.19 455.389   3
  -3   0   3 6085.92 428.069   3
   3   0  -3 6851.87 329.996   5
   3   0  -2 9049.93 496.853   4
  -3   0   2 9060.86 329.022   1
   3   0  -2 9554.58 431.022   5
   3   0  -2 9368.71 492.768   3
   3   0  -1 88645.9 2482.60   4
  -3   0   1 87303.1 2286.05   1
   3   0  -1 85943.4 2448.32   3
   3   0  -1 88401.5 2415.00   5
   3   0   0 23444.4 880.429   4
  -3   0   0 24910.2 811.913   1
   3   0   0 25838.3 909.179   5
   3   0   0 25276.8 879.021   3
   3   0   1 16141.8 663.971   4
  -3   0  -1 17185.2 681.377   4
   3   0   1 18267.8 736.738   5
   3   0   1 17259.6 653.182   3
   3   0   2 4279.43 275.657   4
  -3   0  -2 4842.39 288.354   4
  -3   0  -2 4112.71 290.241   1
   3   0   2 4649.55 332.848   5
   3   0   3 73.5285 41.7060   4
  -3   0  -3 67.0798 54.4735   1
  -3   0  -3 87.9074 45.3129   4
   3   0   4 15617.6 587.395   4
  -3   0  -4 15344.9 581.002   4
  -3   0  -4 14333.5 667.859   1
  -3   0  -4 14625.2 662.304   2
  -3   0  -5 3212.30 227.837   4
  -3   0  -5 3473.58 303.075   1
  -3   0  -5 3122.22 273.863   2
  -3   0  -6 7961.97 392.831   4
  -3   0  -6 7885.10 497.614   1
  -3   0  -6 7805.55 472.602   2
  -3   0  -7 966.323 128.534   4
   3   0   7 943.727 171.703   5
  -3   0  -7 1162.56 177.115   2
  -3   0  -7 848.030 166.924   1
  -3   0  -8 27052.6 946.619   4
  -3   0  -8 25105.8 1112.80   1
  -3   0  -8 28023.6 1097.08   2
   3   0   8 27766.1 1155.83   5
  -3   0  -9 14036.7 623.326   4
  -3   0  -9 14163.2 783.762   1
  -3   0  -9 14670.3 759.676   2
   3   0   9 13539.0 768.230   5
   3   0  10 90.6980 89.1350   5
   3   0  11 1110.77 216.367   5
   3   0  12 1275.12 263.315   2
   3   0  12 1148.18 233.812   5
   3   0  13 9106.95 702.183   2
   3   0  13 8275.43 640.800   5
   3   0  13 7814.41 599.943   3
   3   0  14 4.98049 71.8091   2
   3   0  14 206.570 94.8507   5
   3   0  15-15.2727 72.0730   2
   3   0  15 86.1479 107.610   5
   3   0  16 1808.05 338.502   2
   3   0  16 1635.73 295.902   5
   3   0  17 47.1627 83.5242   2
   3   0  17 204.144 121.084   5
   3   0  18 101.358 80.9090   5
  -3  -1  16 263.667 130.054   2
  -3  -1  15 183.492 106.154   2
  -3  -1  14-71.3309 96.2377   2
  -3  -1  13 235.246 127.140   2
  -3  -1  12 1354.83 244.256   2
  -3  -1  11 144.577 109.930   2
  -3  -1  10 3288.25 347.532   2
  -3  -1   9 67.5521 50.7326   2
  -3  -1   8 7306.44 493.527   2
  -3  -1   7 16087.5 767.285   2
   3   1  -7 18056.5 953.046   3
  -3  -1   7 17431.8 957.369   3
  -3  -1   6 1345.87 231.933   3
   3   1  -6 1014.99 200.260   3
   3   1  -5 620.357 58.2440   5
  -3  -1   5 394.342 116.735   3
   3   1  -5 293.274 111.734   3
  -3  -1   4 8857.23 483.002   2
   3   1  -4 9939.48 573.351   4
  -3  -1   4 9566.28 590.814   3
   3   1  -4 9074.41 357.486   5
  -3  -1   3 2428.59 224.365   2
   3   1  -3 2162.06 240.517   4
   3   1  -3 2063.86 161.215   5
   3   1  -2 1220.26 174.526   4
   3   1  -2 1407.29 142.706   5
   3   1  -2 1300.21 180.672   3
   3   1  -1 19211.8 783.730   4
   3   1  -1 18044.6 777.627   3
   3   1   0 5530.33 358.098   4
   3   1   0 5869.05 368.899   3
   3   1   1 233.000 64.1720   4
  -3  -1  -1 184.203 65.9662   4
   3   1   2 20174.5 790.937   4
  -3  -1  -2 22537.6 802.085   4
   3   1   2 21363.4 761.466   1
   3   1   3 1250.07 148.589   4
  -3  -1  -3 1680.42 167.730   4
   3   1   3 1347.75 163.330   1
   3   1   4 2401.69 209.491   4
  -3  -1  -4 2576.42 215.206   4
  -3  -1  -4 2866.68 236.687   2
   3   1   4 2922.57 254.453   1
  -3  -1  -5 3196.13 242.001   4
  -3  -1  -5 3350.57 267.937   2
   3   1   5 3037.17 276.848   1
  -3  -1  -6 162.363 61.6089   4
  -3  -1  -6 181.939 70.7122   2
  -3  -1  -7 7232.90 404.984   4
  -3  -1  -7 7759.48 458.949   2
  -3  -1  -8 3557.48 285.888   4
  -3  -1  -8 3115.81 299.739   2
  -3  -1  -9 683.167 129.018   4
  -3  -1  -9 905.194 171.202   2
   3   1   9 566.587 142.814   1
  -3  -1 -10 9307.45 595.612   2
   3   1  10 8567.78 594.562   2
   3   1  10 8650.07 605.170   5
   3   1  10 8276.05 593.123   1
   3   1  11 718.979 178.136   2
   3   1  11 894.632 194.613   5
   3   1  12 6065.38 534.862   2
   3   1  12 5319.91 491.757   5
   3   1  13 270.971 122.164   2
   3   1  13-12.7917 100.410   5
   3   1  14 106.541 116.538   2
   3   1  14 202.015 92.4043   5
   3   1  15 130.919 109.317   2
   3   1  15 28.5267 88.9540   5
   3   1  16 678.816 210.871   2
   3   1  16 587.210 172.898   5
   3   1  17-107.605 148.764   2
   3   1  17-71.8887 92.7827   5
   3   1  18 151.623 168.598   2
   3   1  18 40.2235 79.4262   5
   3   1  19 130.579 110.357   5
  -3  -2  16 1212.32 278.186   2
  -3  -2  15 412.828 145.315   2
  -3  -2  14 30.5461 90.1181   2
  -3  -2  13-7.36047 64.5269   2
  -3  -2  12 289.833 131.717   2
  -3  -2  11 6369.41 528.573   2
  -3  -2  10 3345.42 354.301   2
  -3  -2   9 2791.34 306.324   2
  -3  -2   8 2366.05 267.438   2
   3   2  -8 2476.08 347.305   3
  -3  -2   7 7639.79 476.533   2
   3   2  -7 6745.64 576.627   3
   3   2  -6 4233.07 390.249   4
   3   2  -6 3700.88 398.929   3
   3   2  -5-7.25189 15.5674   5
   3   2  -5 16.0302 17.7207   5
   3   2  -5-55.9060 71.1467   3
   3   2  -5-43.0093 75.7160   4
  -3  -2   4 33198.3 1114.71   2
   3   2  -4 33445.3 1272.51   4
   3   2  -4 33231.5 1316.85   3
   3   2  -3 794.627 147.286   4
  -3  -2   3 481.963 89.9787   2
  -3  -2   2 1621.92 164.576   2
   3   2  -2 1425.56 197.260   4
   3   2  -1 15751.4 723.256   4
   3   2  -1 15612.9 489.558   1
   3   2  -1 16251.9 750.583   3
   3   2   0 7516.53 448.592   4
   3   2   0 7743.81 331.352   1
   3   2   1 477.433 102.532   4
  -3  -2  -1 403.050 94.8102   4
   3   2   1 393.241 69.3873   1
   3   2   2 2567.46 237.349   4
  -3  -2  -2 2248.13 220.960   4
   3   2   2 2521.99 204.640   1
   3   2   3 423.129 94.6395   4
  -3  -2  -3 555.644 108.052   4
   3   2   3 447.292 92.8754   1
   3   2   4 339.454 84.7886   4
  -3  -2  -4 214.713 67.7649   4
   3   2   4 299.200 78.3494   1
  -3  -2  -4 272.297 67.8682   2
  -3  -2  -5 8417.40 448.010   4
   3   2   5 8235.08 482.630   1
  -3  -2  -5 7954.24 418.865   2
  -3  -2  -6 9484.32 487.413   4
  -3  -2  -6 9435.57 483.237   2
   3   2   6 10270.4 567.453   1
  -3  -2  -7 400.861 96.1876   4
  -3  -2  -7 275.699 77.7485   2
  -3  -2  -8 2259.52 234.578   4
  -3  -2  -8 2662.49 264.979   2
   3   2   9-50.1781 79.9140   2
  -3  -2  -9 31.7193 54.8742   4
  -3  -2  -9-43.9864 55.1405   2
   3   2   9-1.60242 46.2681   1
   3   2  10 1491.77 233.914   2
  -3  -2 -10 1094.50 194.688   2
   3   2  10 1425.47 240.317   1
  -3  -2 -11 2124.05 278.789   2
   3   2  11 1847.08 266.648   2
   3   2  12 9790.94 683.804   2
   3   2  13 67.3831 69.6292   2
   3   2  13 16.1734 90.2148   5
   3   2  14 95.9617 71.0296   5
   3   2  14 85.2433 85.5579   2
   3   2  15-110.758 104.021   5
   3   2  15-209.514 121.474   2
   3   2  16 290.408 123.736   5
   3   2  16 528.057 182.891   2
   3   2  17 1020.46 228.448   5
   3   2  17 1172.43 296.699   2
   3   2  18 116.941 96.7772   5
   3   2  18 533.288 216.761   2
   3   2  19 705.502 215.622   5
  -3  -3  16 16.8309 81.7058   2
  -3  -3  15 265.255 119.523   2
  -3  -3  14 372.034 141.442   2
  -3  -3  13-55.5768 79.6383   2
  -3  -3  12 883.883 213.377   2
  -3  -3  11 24.8341 58.4785   2
  -3  -3  10 5909.42 483.353   2
   3   3  -9 3166.16 360.295   2
  -3  -3   9 3079.69 336.283   2
   3   3  -9 3703.17 466.368   3
  -3  -3   8 1006.28 178.026   2
   3   3  -8 804.782 170.535   2
   3   3  -8 924.332 230.172   3
  -3  -3   7 2361.50 252.225   2
   3   3  -7 2094.28 322.611   3
   3   3  -6 2094.58 293.067   4
   3   3  -6 3846.61 420.552   3
  -3  -3   5 3959.57 292.429   2
   3   3  -5 3292.52 344.115   4
   3   3  -5 3618.41 389.242   3
   3   3  -5 3576.14 170.177   5
  -3  -3   4 9997.18 487.209   2
   3   3  -4 11827.1 664.061   4
   3   3  -4 10217.3 663.316   3
   3   3  -4 10906.5 398.016   5
  -3  -3   3 14981.7 578.509   2
   3   3  -3 13021.6 708.795   4
  -3  -3   2 5227.29 296.442   2
   3   3  -2 6630.62 447.213   4
  -3  -3   1 2267.34 176.832   2
   3   3  -1 2709.46 272.941   4
   3   3   0 49844.0 1633.40   4
   3   3   1 554.154 118.556   4
   3   3   2 26703.5 1010.91   4
   3   3   3 36273.4 1229.79   4
   3   3   3 35449.6 1163.22   1
  -3  -3  -3 36496.6 1222.54   4
  -3  -3  -3 34249.8 1054.22   2
   3   3   4 4678.39 331.725   4
   3   3   4 4405.34 316.395   1
  -3  -3  -4 4072.37 311.237   4
  -3  -3  -4 3713.00 239.694   2
  -3  -3  -5 6660.07 413.303   4
   3   3   5 6742.05 424.073   1
  -3  -3  -5 6665.63 351.492   2
  -3  -3  -6 6031.95 394.759   4
   3   3   6 5944.12 413.806   1
  -3  -3  -6 5464.62 335.794   2
   3   3   7 1011.74 175.596   1
  -3  -3  -7 1184.08 172.483   4
  -3  -3  -7 1124.22 152.022   2
   3   3   8 944.013 159.425   2
  -3  -3  -8 1201.93 172.970   2
  -3  -3  -8 1215.19 177.685   4
   3   3   8 1360.20 216.771   1
  -3  -3  -9 5429.52 3943.97   4
   3   3   9 4155.53 3941.76   1
   3   3   9 4524.79 3831.30   2
  -3  -3 -10-0.44968 49.1247   2
  -3  -3 -10 53.7675 44.1335   4
   3   3  10 67.8386 76.8833   1
   3   3  10-38.3930 61.7641   2
  -3  -3 -11-63.5553 78.1416   2
   3   3  11 26.7117 53.2421   2
   3   3  12 14373.1 812.877   2
   3   3  13 4207.06 439.057   2
   3   3  14 1972.70 313.122   2
   3   3  15 100.188 82.1273   2
   3   3  16 40.4070 75.0791   5
   3   3  16-63.1507 87.6497   2
   3   3  17-29.9048 70.0997   5
   3   3  17 74.3131 118.607   2
   3   3  18 560.000 189.775   5
   3   3  18 905.868 240.222   2
   3   3  19 148.070 110.405   5
   3   3  19 202.184 146.484   2
   3   3  20-21.6946 94.3576   5
  -3  -4  15-47.7571 84.2669   2
  -3  -4  14 128.597 121.361   2
  -3  -4  13 1545.39 277.950   2
  -3  -4  12 13.3689 49.6135   2
  -3  -4  11 431.629 148.437   2
  -3  -4  10 358.969 131.467   2
  -3  -4   9-25.0485 76.5921   2
   3   4  -9-47.3109 95.6599   2
   3   4  -9 89.1910 83.7746   3
   3   4  -8 13330.3 742.200   2
  -3  -4   8 12539.2 679.695   2
  -3  -4   7 1041.03 167.665   2
   3   4  -7 1099.09 183.372   2
   3   4  -7 1178.37 250.390   3
   3   4  -6 6052.95 239.422   5
   3   4  -6 6681.88 572.889   3
  -3  -4   5 57.0364 41.7857   2
   3   4  -5 34.6809 20.0089   1
   3   4  -5 41.3433 41.1624   4
   3   4  -5 15.7262 58.6008   3
   3   4  -5 13.1160 19.9313   5
   3   4  -4 130.812 36.1379   5
  -3  -4   4 100.435 52.8117   2
   3   4  -4 101.563 75.8547   4
   3   4  -4-32.4359 59.2054   3
  -3  -4   3 12059.1 495.359   2
   3   4  -3 11271.4 658.365   4
   3   4  -3 10835.8 453.165   5
  -3  -4   2 2051.08 162.604   2
   3   4  -2 2196.11 265.054   4
  -3  -4   1 29188.7 905.540   2
   3   4  -1 37302.3 1267.11   4
   3   4   0 73.9665 47.8237   4
  -3  -4   0 76.0794 29.2589   2
   3   4   1 1432.24 196.124   4
   3   4   2 3884.20 325.705   4
  -3  -4  -2 3872.18 188.789   2
   3   4   3 9706.45 542.187   4
  -3  -4  -3 10148.6 374.777   2
   3   4   4 21794.6 854.432   4
  -3  -4  -4 18249.0 628.667   2
   3   4   5 3004.18 278.003   4
  -3  -4  -5 2677.18 268.001   4
  -3  -4  -5 2553.95 192.749   2
  -3  -4  -6 24975.7 978.182   4
  -3  -4  -6 23965.7 844.489   2
  -3  -4  -7 165.949 61.8925   2
   3   4   7 165.968 77.1851   1
  -3  -4  -8 15255.7 743.981   4
   3   4   8 16867.4 815.256   1
  -3  -4  -8 16192.4 698.466   2
   3   4   8 14945.9 698.913   2
  -3  -4  -9 903.522 157.740   2
  -3  -4  -9 1424.71 207.074   4
   3   4   9 1262.53 179.587   2
   3   4   9 1294.70 206.975   1
  -3  -4 -10 394.107 104.533   2
   3   4  10 239.511 121.311   1
  -3  -4 -10 276.929 100.002   4
   3   4  10 357.974 119.550   2
  -3  -4 -11-33.2683 33.6463   2
  -3  -4 -11 23.3495 65.6754   4
   3   4  11 18.4337 57.6211   2
   3   4  12-60.7504 65.9886   2
  -3  -4 -12-0.53002 54.1947   2
   3   4  13 3573.48 378.451   2
   3   4  14-84.7138 89.8280   2
   3   4  15 832.516 213.641   2
   3   4  16 303.432 120.300   2
   3   4  17 68.6174 76.2956   2
   3   4  18 198.942 99.0541   5
   3   4  18 341.283 160.330   2
   3   4  19 1360.73 306.514   5
   3   4  19 1517.22 326.074   2
   3   4  20 116.001 125.424   5
  -3  -5  15 273.749 145.710   2
  -3  -5  14-8.58270 90.6421   2
  -3  -5  13 14.7442 65.0564   2
  -3  -5  12 24.6247 82.0377   2
  -3  -5  11 938.649 194.918   2
  -3  -5  10-90.1577 88.3976   2
   3   5 -10-91.6683 138.789   3
   3   5  -9 5648.07 494.316   2
  -3  -5   9 5782.71 455.078   2
   3   5  -9 5961.07 630.851   3
  -3  -5   8 49.5801 61.1436   2
   3   5  -8 120.276 77.8947   2
   3   5  -8 165.147 122.593   3
   3   5  -7-29.6846 33.0575   1
  -3  -5   7 23.9121 37.3067   2
   3   5  -7 76.4827 52.5567   2
   3   5  -7 0.84466 17.7971   5
   3   5  -7-77.9120 106.709   3
   3   5  -6 4811.30 376.827   2
   3   5  -6 5760.30 289.371   1
   3   5  -6 5439.75 264.117   5
   3   5  -6 5524.35 537.840   3
  -3  -5   5 862.562 132.272   2
   3   5  -5 561.682 168.117   3
   3   5  -5 645.906 87.3249   5
  -3  -5   4 16.9258 38.2020   2
   3   5  -4 86.2785 66.4730   4
   3   5  -4 80.2526 81.1096   3
   3   5  -4 21.6848 26.8389   5
   3   5  -3 8498.66 575.975   4
  -3  -5   3 8558.96 390.065   2
   3   5  -3 7633.64 599.913   3
   3   5  -3 7476.63 378.411   5
   3   5  -2 23544.0 1024.71   4
  -3  -5   2 22969.2 731.766   2
   3   5  -2 23100.5 1099.69   3
   3   5  -2 21702.0 796.724   5
  -3  -5   1-3.18744 21.0583   2
   3   5  -1-41.2366 53.3918   4
   3   5   0 36232.4 1388.50   4
  -3  -5   0 38346.4 1006.97   2
   3   5   1 33796.7 1282.18   4
   3   5   2-4.26326 36.4085   4
   3   5   3 23389.6 996.517   4
  -3  -5  -3 25506.2 698.542   2
  -3  -5  -4 876.661 84.5411   2
   3   5   4 947.827 157.313   4
   3   5   5 2138.95 251.012   4
  -3  -5  -5 2286.62 164.454   2
  -3  -5  -6 5138.45 399.108   4
  -3  -5  -6 5357.42 293.799   2
  -3  -5  -7 7471.79 486.424   4
  -3  -5  -7 6627.85 363.587   2
   3   5   7 6183.49 366.529   2
  -3  -5  -8 12782.9 684.406   4
  -3  -5  -8 12781.9 585.182   2
   3   5   8 12917.9 597.840   2
  -3  -5  -9 384.345 114.287   4
   3   5   9 455.640 102.531   2
  -3  -5  -9 478.813 114.129   2
  -3  -5 -10 6960.53 502.472   4
   3   5  10 6103.42 495.916   1
  -3  -5 -10 5879.74 417.816   2
   3   5  10 6545.48 440.434   2
  -3  -5 -11 3960.90 384.284   4
  -3  -5 -11 3356.72 324.079   2
   3   5  11 3432.32 328.194   2
   3   5  12 504.917 145.528   2
  -3  -5 -12 592.506 146.482   2
   3   5  13 381.290 133.013   2
   3   5  14 40.4224 95.6937   2
   3   5  15 359.189 143.177   2
   3   5  16 627.176 183.907   2
   3   5  17 170.073 121.697   2
   3   5  18 276.714 157.394   2
   3   5  19 2549.74 401.447   2
   3   5  20 65.1433 95.2564   5
   3   5  21 504.590 206.661   5
  -3  -6  13 243.180 135.034   2
  -3  -6  12 217.638 121.284   2
  -3  -6  11 307.522 126.837   2
  -3  -6  10 915.611 192.515   2
   3   6 -10 1279.62 319.963   3
  -3  -6   9 188.784 96.1419   2
   3   6  -9 680.386 224.614   3
   3   6  -8 518.945 99.5627   1
   3   6  -8 195.945 88.8543   2
  -3  -6   8 371.258 115.110   2
   3   6  -8 314.006 153.283   3
   3   6  -7 1192.95 144.763   1
   3   6  -7 990.971 179.494   2
   3   6  -7 1135.10 114.457   5
  -3  -6   7 1085.22 176.112   2
   3   6  -7 1117.80 264.762   3
   3   6  -6 4570.60 368.606   2
   3   6  -6 5057.25 283.982   5
   3   6  -6 4983.71 301.154   1
   3   6  -6 5472.04 562.095   3
  -3  -6   5 451.961 101.175   2
   3   6  -5 353.360 148.256   3
   3   6  -5 361.406 75.1725   5
  -3  -6   4 6857.24 365.594   2
   3   6  -4 5928.71 558.041   3
   3   6  -4 6295.85 350.125   5
   3   6  -3 237.098 66.3707   5
   3   6  -3 192.614 89.3093   4
  -3  -6   3 201.627 56.1052   2
   3   6  -3 264.013 137.324   3
   3   6  -2 2880.29 327.247   4
  -3  -6   2 2674.60 173.712   2
   3   6  -2 2829.26 366.122   3
   3   6  -2 3071.00 243.394   5
   3   6  -1 96.3828 48.8215   5
   3   6  -1 5.78081 42.1526   4
  -3  -6   1 53.8852 23.6636   2
   3   6  -1-66.9590 79.1135   3
  -3  -6   1 16.5670 71.1594   4
   3   6   0 7157.90 519.347   4
   3   6   0 6410.55 401.171   5
   3   6   1 578.687 138.725   4
   3   6   2 274.995 94.7145   4
   3   6   3 1876.39 245.426   4
  -3  -6  -4 2940.56 126.903   2
   3   6   4 3046.72 305.358   4
   3   6   5 10628.1 631.593   4
  -3  -6  -5 12249.3 416.726   2
  -3  -6  -6 1328.24 128.615   2
  -3  -6  -7 3319.65 337.971   4
  -3  -6  -7 3341.40 233.112   2
   3   6   7 3285.64 240.549   2
  -3  -6  -8 13037.0 719.609   4
  -3  -6  -8 13756.0 587.447   2
   3   6   8 12711.5 580.234   2
  -3  -6  -9 8377.89 564.914   4
  -3  -6  -9 6913.06 421.259   2
   3   6   9 7283.48 433.714   2
  -3  -6 -10 1092.20 209.157   4
   3   6  10 1067.30 164.624   2
  -3  -6 -10 1118.26 177.645   2
  -3  -6 -11 85.0788 88.2164   4
   3   6  11-3.00317 56.3410   2
  -3  -6 -11-58.9371 61.0584   2
  -3  -6 -12 2069.84 271.095   2
   3   6  12 2883.45 315.542   2
  -3  -6 -13 220.410 96.7614   4
   3   6  13 267.152 115.439   2
   3   6  14-9.52088 70.5903   2
   3   6  15 872.512 211.870   2
   3   6  16 3459.52 414.458   2
   3   6  17 195.084 108.780   2
   3   6  18 1059.32 240.046   2
   3   6  19 29.6691 78.7496   2
   3   6  20-52.2089 82.0767   2
  -3  -7  11 194.021 113.197   2
  -3  -7  10 1880.31 284.757   2
   3   7 -10 2232.84 426.187   3
  -3  -7   9 749.973 165.747   2
   3   7  -9 815.250 266.698   3
  -3  -7   8 184.102 80.0379   2
   3   7  -8-4.07588 119.868   3
   3   7  -7-3.83309 41.7988   1
  -3  -7   7 16.1377 39.7211   2
   3   7  -6 9869.59 570.280   2
   3   7  -6 10814.3 830.041   3
   3   7  -6 10067.3 479.318   5
   3   7  -5 3316.70 289.512   2
  -3  -7   5 3651.18 287.641   2
   3   7  -5 3595.31 266.905   5
   3   7  -5 4040.63 491.088   3
  -3  -7   4 8534.88 428.285   2
   3   7  -4 8995.69 723.696   3
   3   7  -4 8002.74 438.355   5
  -3  -7   3 2209.04 180.008   2
   3   7  -3 1917.84 202.468   5
   3   7  -3 1927.53 322.845   3
   3   7  -2 4487.12 479.693   3
   3   7  -2 4273.99 315.136   5
   3   7  -1 1581.14 241.588   4
   3   7  -1 1241.82 167.851   5
   3   7  -1 1179.69 241.049   3
  -3  -7   1 1068.05 206.508   4
   3   7   0 794.711 134.569   5
   3   7   0 615.880 147.322   4
  -3  -7   0 646.885 154.755   4
   3   7   1 13446.2 755.528   4
  -3  -7  -1 13464.0 749.122   4
   3   7   1 13981.7 660.616   5
   3   7   2 778.178 144.884   5
   3   7   2 815.329 160.401   4
  -3  -7  -2 836.670 176.638   4
   3   7   3 1457.09 222.729   4
  -3  -7  -3 1139.75 200.094   4
   3   7   4 2153.04 269.403   4
  -3  -7  -4 2069.43 267.328   4
   3   7   5 1758.76 240.942   4
  -3  -7  -6 18720.6 621.200   2
  -3  -7  -6 18161.9 896.081   4
   3   7   7 870.076 113.391   2
  -3  -7  -7 947.385 118.185   2
  -3  -7  -7 1051.75 195.285   4
  -3  -7  -8 463.599 142.889   4
  -3  -7  -8 338.635 81.1745   2
   3   7   8 268.285 73.5017   2
  -3  -7  -9 798.506 181.402   4
   3   7   9 990.976 147.228   2
  -3  -7  -9 1003.51 147.746   2
  -3  -7 -10 36041.5 1272.68   2
  -3  -7 -10 39615.2 1500.80   4
   3   7  10 36154.3 1275.11   2
  -3  -7 -11 22725.8 964.778   2
  -3  -7 -11 25691.9 1151.70   4
   3   7  11 24070.0 979.689   2
  -3  -7 -12 16624.2 922.438   4
  -3  -7 -12 14887.2 772.125   2
   3   7  12 16290.3 792.977   2
  -3  -7 -13 4962.72 485.344   4
  -3  -7 -13 5184.05 442.000   2
   3   7  13 5020.78 426.387   2
  -3  -7 -14 141.074 93.0593   4
   3   7  14 212.137 108.387   2
   3   7  15 210.349 115.473   2
   3   7  16 226.609 117.814   2
   3   7  17 268.278 141.253   2
   3   7  18 581.778 193.980   2
   3   7  19-324.917 155.994   2
   3   7  20 160.965 113.103   2
   3   8 -10 322.502 183.619   3
  -3  -8   9 710.481 171.001   2
   3   8  -9 1039.53 289.051   3
  -3  -8   8 1.52818 63.2346   2
   3   8  -8-83.2139 138.911   3
  -3  -8   7 2219.79 260.505   2
   3   8  -7 2176.70 376.014   3
   3   8  -6 2715.11 417.298   3
   3   8  -5 83.0085 108.392   3
   3   8  -5 67.7833 51.4497   5
   3   8  -4-46.8340 128.248   3
   3   8  -4 171.628 63.7540   5
   3   8  -3 8583.15 492.798   5
   3   8  -3 8232.23 705.801   3
   3   8  -2-183.480 140.942   3
   3   8  -2 68.7790 54.0519   5
   3   8  -1 11199.4 791.994   3
  -3  -8   1 10624.7 699.925   4
   3   8  -1 10015.0 555.746   5
  -3  -8   0 13729.3 797.507   4
   3   8   0 13510.0 669.820   5
  -3  -8  -1 3482.22 366.651   4
   3   8   1 3062.13 296.473   5
   3   8   2 200.095 86.0602   5
   3   8   2 408.497 119.911   4
  -3  -8  -2 240.503 128.346   4
   3   8   3 1296.82 195.545   5
   3   8   3 947.272 186.180   4
  -3  -8  -3 1365.51 224.203   4
   3   8   4 757.867 164.762   4
  -3  -8  -4 570.184 145.384   4
  -3  -8  -5 758.485 166.589   4
  -3  -8  -6 2375.13 296.533   4
  -3  -8  -7 7432.02 560.430   4
   3   8   7 7360.57 332.459   2
  -3  -8  -8 3083.84 237.177   2
  -3  -8  -8 2790.10 331.926   4
   3   8   8 2917.34 216.456   2
  -3  -8  -9 3242.02 262.471   2
  -3  -8  -9 3257.59 368.217   4
   3   8   9 2668.96 228.802   2
  -3  -8 -10 71.4064 64.9364   4
  -3  -8 -10 141.622 72.8553   2
   3   8  10 117.640 66.5065   2
  -3  -8 -11 14740.5 727.269   2
  -3  -8 -11 14425.7 850.383   4
   3   8  11 14046.6 683.999   2
  -3  -8 -12 1917.19 255.081   2
  -3  -8 -12 2261.21 327.564   4
   3   8  12 1967.90 239.914   2
  -3  -8 -13 1892.42 269.214   2
  -3  -8 -13 2169.87 321.889   4
   3   8  13 1857.78 248.799   2
  -3  -8 -14 2044.90 321.504   4
   3   8  14 1899.60 269.038   2
  -3  -8 -15 53.7917 91.6605   4
   3   8  15 127.651 91.4337   2
   3   8  16 21.1670 65.0090   2
   3   8  17 222.267 114.118   2
   3   8  18 405.331 154.457   2
   3   8  19 129.312 113.741   2
   3   8  20-92.0104 70.4489   2
   3   9  -9 340.098 185.870   3
   3   9  -8-99.5222 102.069   3
   3   9  -7-155.993 160.677   3
   3   9  -6 1001.46 276.324   3
   3   9  -5 1606.13 334.395   3
   3   9  -4 274.956 137.788   3
   3   9  -3 9049.62 755.113   3
   3   9  -3 6683.25 456.045   5
   3   9  -2 7332.63 669.382   3
   3   9  -2 6035.44 436.477   5
  -3  -9   1 21561.5 1092.15   4
   3   9  -1 22517.4 1227.20   3
   3   9  -1 21158.5 927.146   5
   3   9   0 272.496 87.1883   5
  -3  -9   0 456.412 155.188   4
  -3  -9  -1 1969.62 285.020   4
   3   9   1 2546.25 277.951   5
   3   9   2 1030.53 180.046   5
  -3  -9  -2 866.865 194.763   4
  -3  -9  -3 8359.58 612.755   4
   3   9   3 9108.76 575.824   5
   3   9   4 728.403 159.480   5
  -3  -9  -4 719.618 170.057   4
  -3  -9  -5 3069.32 354.183   4
  -3  -9  -6 287.624 122.310   4
  -3  -9  -7 2469.15 326.748   4
  -3  -9  -8 3316.92 373.797   4
   3   9   8 3233.62 216.471   2
  -3  -9  -9 10755.0 710.390   4
   3   9   9 5908.86 351.502   2
  -3  -9 -10 12534.2 618.181   2
  -3  -9 -10 13997.8 840.631   4
   3   9  10 12330.8 580.912   2
  -3  -9 -11 9186.56 547.648   2
  -3  -9 -11 9015.42 673.607   4
   3   9  11 8102.07 483.894   2
  -3  -9 -12 3590.84 348.630   2
   3   9  12 4008.45 345.047   2
   3   9  13-34.9361 53.5979   2
  -3  -9 -13-11.3739 65.5552   2
   3   9  14-29.9470 75.8360   2
  -3  -9 -14 42.2355 78.9381   4
  -3  -9 -15 949.443 250.108   4
   3   9  15 506.546 148.125   2
  -3  -9 -16 417.283 164.050   4
   3   9  16 405.214 150.289   2
  -3  -9 -17-166.506 110.016   4
   3   9  17 14.0606 82.6631   2
  -3  -9 -18 33.8008 95.2818   4
   3   9  18 109.483 91.2649   2
   3   9  19 319.490 138.475   2
   3   9  20-110.868 103.517   2
   3  10  -8-129.738 192.786   3
   3  10  -7-45.2100 115.808   3
   3  10  -6 1470.16 321.199   3
   3  10  -5 1700.38 356.255   3
   3  10  -4 568.783 171.791   3
   3  10  -3-20.3255 118.569   3
   3  10  -2 946.148 247.057   3
   3  10  -2 574.919 141.599   5
   3  10  -1 876.707 228.587   3
   3  10  -1 843.405 173.317   5
  -3 -10   0 3003.72 378.897   4
   3  10   0 2715.35 302.257   5
  -3 -10  -1 1691.10 279.215   4
  -3 -10  -2 308.422 118.250   4
  -3 -10  -3 13262.3 812.131   4
  -3 -10  -4 2272.61 316.069   4
  -3 -10  -5 1694.67 271.250   4
  -3 -10  -6 584.509 174.567   4
  -3 -10  -7 930.527 206.815   4
  -3 -10  -8 244.871 101.618   4
   3  10   8 220.690 47.8228   2
  -3 -10  -9 1092.93 233.815   4
   3  10   9 703.431 102.647   2
  -3 -10 -10 604.519 198.098   4
   3  10  10 246.466 73.8658   2
  -3 -10 -11 2059.01 324.294   4
   3  10  11 1794.96 207.956   2
  -3 -10 -12 2316.24 350.371   4
   3  10  12 1874.09 219.666   2
  -3 -10 -12 2125.42 262.846   2
  -3 -10 -13 919.436 189.488   2
   3  10  13 888.114 162.161   2
  -3 -10 -14 786.772 220.031   4
  -3 -10 -14 896.289 209.832   2
   3  10  14 894.466 174.130   2
  -3 -10 -15-16.7523 90.3356   4
   3  10  15 318.017 120.846   2
  -3 -10 -16 2056.42 362.796   4
   3  10  16 2102.80 297.818   2
  -3 -10 -17-19.6264 104.544   4
   3  10  17-31.9169 63.6140   2
  -3 -10 -18-159.606 130.154   4
   3  10  18-90.5937 90.1479   2
  -3 -10 -19 136.888 152.165   4
   3  10  19 78.6524 71.1297   2
   3  10  20 28.6810 99.0072   2
   3  11  -6-46.3389 135.703   3
   3  11  -5 1084.22 312.015   3
   3  11  -4 1402.21 321.054   3
   3  11  -3 1496.97 332.038   3
   3  11  -2-7.47324 114.922   3
   3  11  -1 2275.24 396.587   3
  -3 -11   0 656.083 183.873   4
  -3 -11  -1 2548.69 350.213   4
  -3 -11  -2 193.579 95.4215   4
  -3 -11  -3 1470.57 273.327   4
  -3 -11  -4 1675.10 281.321   4
  -3 -11  -5 2799.01 365.674   4
  -3 -11  -6 670.940 173.245   4
  -3 -11  -7 92.6227 87.5401   4
  -3 -11  -8 661.712 180.682   4
  -3 -11  -9 1180.61 247.132   4
   3  11   9 879.281 110.008   2
  -3 -11 -10 1463.51 276.183   4
   3  11  10 1721.37 171.847   2
  -3 -11 -11 441.317 160.916   4
   3  11  11 272.044 76.8231   2
  -3 -11 -12-20.4841 88.2944   4
   3  11  12 8.21641 51.2210   2
  -3 -11 -13 365.343 162.806   4
   3  11  13 531.401 119.413   2
  -3 -11 -14 144.168 139.520   4
   3  11  14-51.4747 107.753   2
  -3 -11 -15 173.883 87.8440   4
   3  11  15 47.3749 71.8287   2
  -3 -11 -16 102.467 110.970   4
   3  11  16 112.855 89.2093   2
  -3 -11 -17 326.059 161.139   4
   3  11  17 229.526 127.097   2
  -3 -11 -18 1.07858 114.516   4
   3  11  18 10.8771 68.3611   2
   3  11  19 236.066 133.229   2
   3  11  20 454.483 200.428   2
   3  12  -5 1291.69 348.925   3
   3  12  -4 58.3745 101.679   3
   3  12  -3 1408.45 328.880   3
   3  12  -2 217.992 173.830   3
   3  12  -1 1461.58 334.980   3
  -3 -12   0 1272.80 276.421   4
   3  12   0 1118.15 287.200   3
  -3 -12  -1 1281.70 258.263   4
  -3 -12  -2 9832.08 741.659   4
  -3 -12  -3 1339.18 266.831   4
  -3 -12  -4 352.237 133.423   4
  -3 -12  -5 913.382 214.778   4
  -3 -12  -6 1243.11 255.615   4
  -3 -12  -7 2580.75 371.173   4
  -3 -12  -8 167.785 66.7104   4
  -3 -12  -9 171.694 67.9314   4
  -3 -12 -10 136.866 102.900   4
   3  12  10 197.222 60.8603   2
  -3 -12 -11 637.261 198.117   4
   3  12  11 552.489 104.400   2
  -3 -12 -12 1050.12 263.838   4
   3  12  12 528.466 106.837   2
  -3 -12 -13 174.907 101.387   4
   3  12  13-5.43515 34.8303   2
  -3 -12 -14 382.384 169.670   4
   3  12  14 198.750 67.7873   2
  -3 -12 -15 400.745 164.249   4
   3  12  15 89.5368 50.4752   2
  -3 -12 -16-106.956 86.1925   4
   3  12  16 61.7557 66.3740   2
  -3 -12 -17 258.234 139.248   4
   3  12  17-65.9136 55.0678   2
   3  12  18-161.574 98.8161   2
   3  12  19 244.423 123.215   2
   3  12  20 54.3070 122.520   2
   3  13  -3 390.381 216.375   3
   3  13  -2 1483.73 371.344   3
   3  13  -1 586.887 226.350   3
   3  13   0 4599.11 597.156   3
  -3 -13  -1 191.387 98.1747   4
  -3 -13  -2 913.848 231.491   4
  -3 -13  -3 3877.16 465.302   4
  -3 -13  -4 4258.44 489.254   4
  -3 -13  -5 102.866 81.5029   4
  -3 -13  -6-27.3244 74.5921   4
  -3 -13  -7 70.9390 88.0182   4
  -3 -13  -8 260.196 140.664   4
  -3 -13  -9 1782.00 333.034   4
  -3 -13 -10 688.731 226.824   4
  -3 -13 -11 83.5998 99.8952   4
  -3 -13 -12 200.474 134.455   4
  -3 -13 -13 105.969 86.7404   4
  -3 -13 -14 577.914 200.860   4
  -3 -13 -15 239.195 134.462   4
  -3 -13 -16 398.910 197.502   4
   3  14  -1 284.145 200.504   3
   3  14   0 817.885 259.284   3
  -3 -14  -1 180.537 137.393   4
   3  14   1 123.743 163.710   3
  -3 -14  -2 42.3570 89.5108   4
  -3 -14  -3-27.1237 79.0826   4
  -3 -14  -4 153.285 115.648   4
  -3 -14  -5-97.8706 108.250   4
  -3 -14  -6 662.185 196.835   4
  -3 -14  -7-86.6891 130.315   4
  -3 -14  -8 389.028 148.642   4
  -3 -14  -9 609.826 197.848   4
  -3 -14 -10 1016.36 250.373   4
  -3 -14 -11 79.3200 112.998   4
  -3 -14 -12 42.4508 91.8372   4
  -3 -14 -13 105.017 80.6174   4
  -3 -14 -14 482.119 189.627   4
  -3 -14 -15 354.504 164.332   4
  -3 -15  -2-13.8598 136.195   4
  -3 -15  -3 862.173 245.415   4
  -3 -15  -4 11.6337 76.9558   4
  -3 -15  -5 24.9356 74.4929   4
  -3 -15  -6 382.191 166.849   4
  -3 -15  -7-42.9911 81.5666   4
  -3 -15  -8-216.521 135.891   4
  -3 -15  -9 244.151 143.241   4
  -3 -15 -10 14.4998 78.6506   4
  -3 -15 -11 415.874 175.653   4
  -3 -15 -12 405.252 183.952   4
  -3 -15 -13 505.237 203.933   4
  -3 -16  -2 71.8422 111.075   4
  -3 -16  -3-131.288 119.625   4
  -3 -16  -4 22.9492 107.178   4
  -3 -16  -5-2.07815 90.7228   4
  -3 -16  -6 4.16195 99.9866   4
  -3 -16  -7-75.8671 87.1000   4
  -3 -16  -8 318.391 163.255   4
  -3 -16  -9 58.0215 94.4894   4
  -3 -16 -10 620.642 235.479   4
   4 -14 -11-0.88758 100.477   5
   4 -14 -10 466.616 164.992   5
  -4  14  10 136.113 151.193   2
   4 -14  -9 279.416 148.476   5
   4 -14  -8 836.467 218.539   5
   4 -14  -7 48.7762 96.4880   5
   4 -14  -6-28.9860 120.999   5
   4 -14  -5-91.5664 110.662   5
   4 -14  -4 4598.53 544.201   5
   4 -13 -12 39.7845 66.6981   5
  -4  13  12-21.2236 115.112   2
   4 -13 -11 535.374 191.193   5
  -4  13  11 459.057 228.390   2
   4 -13 -10 495.574 173.288   5
  -4  13  10 638.866 222.539   2
   4 -13  -9 211.534 130.317   5
   4 -13  -8 3.27380 77.1479   5
   4 -13  -7 797.430 200.028   5
   4 -13  -6 189.823 140.020   5
   4 -13  -5 10.1023 80.3191   5
   4 -13  -4 269.617 137.181   5
   4 -13  -3 523.162 188.781   5
   4 -13  -2 942.215 237.612   5
   4 -13  -1 252.509 122.366   5
   4 -13   0 2333.29 380.474   5
  -4  12  13 762.292 252.307   2
   4 -12 -12 74.2819 67.4669   5
  -4  12  12 3.35507 78.6302   2
   4 -12 -11-8.80271 74.2163   5
  -4  12  11 62.8823 82.2131   2
   4 -12 -10 330.057 129.185   5
  -4  12  10 298.520 155.329   2
   4 -12  -9 1032.40 229.082   5
   4 -12  -8 217.801 109.999   5
   4 -12  -7-68.0420 65.3886   5
   4 -12  -6 1109.44 232.686   5
   4 -12  -5 77.9068 66.7208   5
   4 -12  -4 260.307 135.496   5
   4 -12  -3 363.068 147.952   5
   4 -12  -2 131.075 110.668   5
   4 -12  -1 2171.06 356.787   5
   4 -12   0 649.901 195.826   5
   4 -12   1 570.655 183.912   5
   4 -12   2 348.441 158.318   5
   4 -12   3 332.862 172.096   5
   4 -12   4 129.132 111.111   5
  -4  11  14-32.5105 170.549   2
  -4  11  13 762.414 229.972   2
   4 -11 -12 456.590 139.945   5
  -4  11  12 850.112 252.320   2
   4 -11 -11 84.8066 76.2694   5
  -4  11  11 108.217 102.103   2
   4 -11 -10 106.155 95.9675   5
  -4  11  10 237.282 142.319   2
   4 -11  -9-116.477 106.263   5
   4 -11  -8 2306.51 326.910   5
   4 -11  -7 3297.98 395.041   5
   4 -11  -6 159.476 104.926   5
   4 -11  -5 401.402 145.048   5
   4 -11  -4 7.80951 91.4243   5
   4 -11  -3-18.2447 25.0933   4
   4 -11  -3 124.703 58.8305   5
   4 -11  -2 1123.61 242.207   5
   4 -11  -1 387.950 151.226   5
   4 -11   0 4434.29 489.212   5
   4 -11   1 625.563 192.074   5
   4 -11   2 538.845 177.780   5
   4 -11   3 672.946 202.451   5
   4 -11   4 2687.62 401.023   5
   4 -11   5 1876.48 335.993   5
   4 -11   6 275.521 145.895   5
  -4  10  14 172.653 120.284   2
  -4  10  13 17.6988 109.713   2
   4 -10 -12-99.0465 103.795   5
  -4  10  12 559.562 214.465   2
   4 -10 -11 79.0163 84.2528   5
  -4  10  11 92.6837 95.9775   2
   4 -10 -10 1740.51 269.858   5
  -4  10  10 2142.48 378.153   2
   4 -10  -9 12.0312 57.4191   5
   4 -10  -8 41.2680 59.3985   5
   4 -10  -7 5066.70 468.206   5
   4 -10  -6 279.292 114.332   5
   4 -10  -5 377.867 129.114   5
   4 -10  -4 381.478 135.861   5
   4 -10  -3-56.7493 71.3561   5
   4 -10  -2 151.136 48.1471   4
   4 -10  -2 35.2369 77.5943   5
   4 -10  -1 2371.37 338.063   5
   4 -10   0 102.027 81.0504   5
   4 -10   1 623.685 183.647   5
   4 -10   2 2244.95 335.338   5
   4 -10   3 373.283 145.787   5
   4 -10   4 1021.81 240.592   5
   4 -10   5 2232.32 354.938   5
   4 -10   6 2306.56 382.064   5
   4 -10   7-178.669 103.492   5
   4 -10   8 428.249 196.500   5
  -4   9  15 249.633 140.856   2
  -4   9  14 437.422 172.744   2
  -4   9  13 147.963 102.346   2
  -4   9  12 1196.79 288.579   2
   4  -9 -11-16.3759 66.5844   5
  -4   9  11 38.7662 116.407   2
   4  -9 -10 71.1819 76.6001   5
  -4   9  10 7.40290 102.912   2
   4  -9  -9 841.903 172.010   5
  -4   9   9 756.907 212.353   2
  -4   9   9 1323.25 254.879   3
   4  -9  -8 7049.54 524.765   5
  -4   9   8 6145.98 527.890   3
   4  -9  -7 4.46708 70.1835   5
   4  -9  -6 368.688 114.373   5
   4  -9  -5 214.801 112.772   5
   4  -9  -4 4001.06 408.959   5
  -4   9   3 1387.86 160.238   3
   4  -9  -3 1255.51 230.520   5
  -4   9   2 412.026 69.9982   3
   4  -9  -2 405.545 147.224   5
   4  -9  -1 6934.14 294.775   4
   4  -9  -1 6996.65 567.552   5
   4  -9   0 261.007 127.767   5
   4  -9   1 3022.75 379.177   5
   4  -9   2 586.013 166.313   5
   4  -9   3 765.055 197.329   5
   4  -9   4 545.261 177.010   5
   4  -9   5 266.407 138.444   5
   4  -9   6 944.930 226.694   5
   4  -9   7 1076.62 257.347   5
  -4   9  -8 157.412 124.755   1
   4  -9   8 229.395 114.929   5
  -4   9  -9 223.294 123.746   1
   4  -9   9 677.729 211.725   5
   4  -9  10 233.150 135.161   5
  -4   8  15 39.4003 149.762   2
  -4   8  14 1323.13 295.849   2
  -4   8  13 45.9199 119.820   2
  -4   8  12 41.6182 101.192   2
   4  -8 -11 51.0293 69.2922   5
  -4   8  11 132.917 133.349   2
  -4   8  11-61.9447 72.5372   5
  -4   8  10 2329.28 379.294   2
  -4   8  10 2195.36 286.696   5
   4  -8 -10 2139.74 265.158   5
   4  -8  -9 127.252 85.9951   5
  -4   8   9-48.7149 117.119   2
  -4   8   9 201.316 87.6987   3
   4  -8  -8 13426.6 724.370   5
  -4   8   8 11932.6 750.856   3
   4  -8  -7 38.2719 52.2468   5
  -4   8   7 41.9563 45.0690   3
  -4   8   6 11.9072 46.6925   3
   4  -8  -6-8.18336 65.0192   5
   4  -8  -5 4074.88 389.516   5
  -4   8   5 4079.19 343.579   3
   4  -8  -4 2145.19 282.089   5
  -4   8   4 2138.63 223.085   3
  -4   8   3 125.146 51.3389   3
   4  -8  -3 38.6053 68.1456   5
   4  -8  -2 30955.4 1309.66   5
  -4   8   2 30876.2 941.534   3
   4  -8  -1 424.076 137.888   5
   4  -8   0 20318.9 1024.23   5
   4  -8   1 2140.83 303.587   5
   4  -8   2 1567.06 265.977   5
   4  -8   3 288.548 108.971   5
   4  -8   4 2754.10 364.569   5
   4  -8   5 102.276 85.1951   5
   4  -8   6 1.53020 66.6582   5
  -4   8  -7 1369.39 287.227   1
   4  -8   7 1092.34 248.029   5
  -4   8  -8-3.93800 74.1801   1
   4  -8   8-52.9323 64.2172   5
   4  -8   9 1543.27 296.082   5
  -4   8  -9 925.490 261.751   1
  -4   8 -10 919.223 276.395   1
   4  -8  10 471.320 159.231   5
   4  -8  11 134.757 91.5939   5
   4  -8  12 1390.76 305.774   5
  -4   7  16 649.110 225.424   2
  -4   7  15 634.580 207.577   2
  -4   7  14-8.27025 99.1748   2
  -4   7  13 1506.49 300.864   2
  -4   7  12 501.462 171.269   2
   4  -7 -11 94.9829 67.8637   5
  -4   7  11 122.387 140.742   2
  -4   7  11 12.3516 58.5151   5
  -4   7  10 2010.77 344.774   2
   4  -7 -10 1617.30 217.492   5
  -4   7  10 1555.43 230.069   5
   4  -7  -9 328.440 105.633   5
  -4   7   9 443.129 165.003   2
  -4   7   9 232.492 97.2487   5
  -4   7   9 403.033 146.741   3
  -4   7   8 5038.63 433.543   5
  -4   7   8 4832.74 454.507   3
   4  -7  -8 5198.41 402.263   5
   4  -7  -7 266.740 98.1616   5
  -4   7   7 130.480 69.2077   5
  -4   7   7 271.834 108.559   3
  -4   7   6-87.8378 62.4558   5
  -4   7   6-59.9414 70.3228   3
   4  -7  -6 41.5288 57.9096   5
  -4   7   5 6291.16 503.893   5
   4  -7  -5 6998.47 491.839   5
  -4   7   5 5923.78 419.400   3
   4  -7  -4 4471.47 398.968   5
  -4   7   4 4659.25 337.725   3
   4  -7  -3 35864.3 1376.52   5
  -4   7   3 34822.4 1143.15   3
  -4   7   2 212.631 46.8466   3
   4  -7  -2 347.476 131.774   5
   4  -7  -1 16225.8 852.279   5
   4  -7   0 47177.1 1289.85   4
   4  -7   0 47918.4 1748.25   5
   4  -7   1 68.6881 60.8539   5
   4  -7   2 38.5237 63.0996   5
   4  -7   3-84.4561 76.5159   5
   4  -7   4 165.691 107.789   5
   4  -7   5 7524.68 608.380   5
   4  -7   6 1186.28 239.385   5
  -4   7  -7 933.197 235.863   1
   4  -7   7 926.354 217.761   5
  -4   7  -8 306.243 144.400   1
   4  -7   8 387.601 144.564   5
  -4   7  -9 2018.75 372.066   1
   4  -7   9 1425.87 279.959   5
  -4   7 -10-114.904 127.940   1
   4  -7  10 26.2803 80.8232   5
   4  -7  11 272.289 141.007   5
  -4   7 -11-77.9449 123.142   1
   4  -7  12 1273.81 275.953   5
   4  -7  13 832.009 245.528   5
  -4   6  16 6502.26 660.363   2
  -4   6  15 427.045 184.889   2
  -4   6  14 1439.00 292.589   2
  -4   6  13 109.295 91.9534   2
  -4   6  12 1224.12 272.737   2
  -4   6  11 113.913 98.7625   2
  -4   6  11 286.273 93.2476   5
   4  -6 -10 190.106 82.9146   5
  -4   6  10 180.975 79.4162   5
  -4   6   9 18569.8 1044.19   2
  -4   6   9 14889.2 754.461   5
  -4   6   9 14153.2 878.818   3
   4  -6  -9 17032.1 742.052   5
  -4   6   8 7742.41 630.672   2
  -4   6   8 6643.45 472.028   5
  -4   6   8 6904.73 546.002   3
   4  -6  -8 6891.44 446.417   5
  -4   6   7 5706.77 439.153   5
  -4   6   7 5419.08 457.740   3
   4  -6  -7 5848.33 414.126   5
  -4   6   6 8409.22 549.966   5
   4  -6  -6 8133.25 509.794   5
  -4   6   6 7717.50 523.850   3
  -4   6   5 469.118 137.547   5
  -4   6   5 289.608 91.1654   3
   4  -6  -5 379.381 110.929   5
  -4   6   4 5503.08 456.662   5
   4  -6  -4 5687.89 427.342   5
  -4   6   4 4908.23 353.000   3
  -4   6   3 9648.59 635.809   5
  -4   6   3 9632.33 471.757   3
   4  -6  -3 10108.8 596.563   5
  -4   6   2 8648.46 605.503   5
  -4   6   2 8548.87 389.753   3
   4  -6  -2 8657.99 562.999   5
  -4   6   1 696.200 172.765   5
   4  -6  -1 539.528 93.9596   4
   4  -6  -1 453.338 120.906   5
   4  -6   0 22770.9 752.853   4
   4  -6   0 25287.9 1079.39   5
   4  -6   1 3863.87 170.377   4
   4  -6   1 3657.72 376.195   5
   4  -6   2 297.031 124.618   5
   4  -6   3 8533.59 609.681   5
   4  -6   4 2030.95 293.011   5
   4  -6   5 3925.50 428.397   5
   4  -6   6 3404.98 403.749   5
  -4   6  -6 3295.99 411.476   1
   4  -6   7 363.446 133.328   5
  -4   6  -7 642.429 204.941   1
  -4   6  -8 1841.39 334.141   1
   4  -6   8 1678.69 298.667   5
  -4   6  -9 556.144 209.831   1
   4  -6   9 218.689 108.846   5
  -4   6 -10-76.0584 127.598   1
   4  -6  10-20.3500 105.646   5
  -4   6 -11 373.007 160.468   1
   4  -6  11 713.292 203.822   5
  -4   6 -12 582.151 226.597   1
   4  -6  12 463.774 173.032   5
   4  -6  13 69.1680 61.2555   5
   4  -6  14 81.9657 141.852   5
  -4   5  16 2636.26 416.441   2
  -4   5  15 359.407 144.045   2
  -4   5  14 701.917 218.965   2
  -4   5  13 2136.44 345.424   2
  -4   5  12 817.178 216.728   2
  -4   5  11 4146.45 471.780   2
  -4   5  11 3806.10 299.971   5
  -4   5  10 34835.0 1540.28   2
  -4   5  10 32469.1 1193.61   5
   4  -5 -10 34898.5 1151.70   5
   4  -5  -9 93.2399 63.2030   5
  -4   5   9-92.2366 87.4462   2
  -4   5   9-12.1858 46.6438   5
  -4   5   8 3307.62 396.171   2
  -4   5   8 2444.52 260.915   5
  -4   5   8 2625.93 333.883   3
   4  -5  -8 2827.33 256.400   5
  -4   5   7 2178.73 251.552   5
  -4   5   7 2591.89 310.774   3
   4  -5  -7 2471.58 241.376   5
  -4   5   6 414.704 114.189   5
  -4   5   6 317.895 105.345   3
   4  -5  -6 435.941 94.6349   5
  -4   5   5 716.515 153.492   5
  -4   5   5 680.957 142.911   3
   4  -5  -5 836.597 152.495   5
  -4   5   4 22777.4 923.598   3
   4  -5  -4 23988.5 971.172   5
  -4   5   4 24344.2 1038.36   5
  -4   5   3 2340.33 218.846   3
   4  -5  -3 2452.08 264.560   5
  -4   5   3 2570.66 295.193   5
  -4   5   2 3204.03 337.423   5
  -4   5   2 2845.75 218.700   3
   4  -5  -2 3069.43 307.919   5
   4  -5  -1 420.804 86.0784   4
  -4   5   1 449.327 120.435   5
   4  -5  -1 388.558 113.953   5
   4  -5   0 8063.66 386.306   4
  -4   5   0 9234.16 616.380   5
   4  -5   0 9292.37 582.237   5
   4  -5   1 5606.93 271.078   4
   4  -5   1 6015.45 472.590   5
  -4   5  -1 5759.28 487.467   5
   4  -5   2 3887.01 384.991   5
   4  -5   3 388.101 123.420   5
   4  -5   4 456.421 142.387   5
   4  -5   5 80.7104 75.7659   5
  -4   5  -6 118.118 95.6463   1
   4  -5   6 321.038 138.471   5
  -4   5  -7 6843.82 593.547   1
   4  -5   7 5970.68 538.951   5
  -4   5  -8 3986.58 467.698   1
   4  -5   8 4047.34 447.093   5
  -4   5  -9 5055.29 551.751   1
   4  -5   9 5666.21 539.984   5
  -4   5 -10 1548.12 306.866   1
   4  -5  10 1789.39 306.091   5
  -4   5 -11 227.612 85.7196   1
   4  -5  11 86.1368 59.8549   5
  -4   5 -12 3925.63 525.297   1
   4  -5  12 4925.01 529.059   5
  -4   5 -13 30.2825 146.012   1
   4  -5  13 17.7890 75.1118   5
   4  -5  14 1194.61 277.259   5
   4  -5  15 7.60271 86.6958   5
   4  -5  16 79.1674 131.809   5
  -4   4  16 101.872 111.357   2
  -4   4  15-43.7326 103.382   2
  -4   4  14 1067.04 235.208   2
  -4   4  13 366.242 148.914   2
  -4   4  12 141.164 88.5176   2
  -4   4  11 3288.63 411.694   2
  -4   4  10 24921.5 1222.27   2
  -4   4  10 22966.6 856.069   5
  -4   4   9 20681.8 831.366   5
   4  -4  -9 21578.8 788.406   5
  -4   4   8 3488.48 405.975   2
  -4   4   8 3183.04 273.236   5
  -4   4   8 3180.04 371.661   3
   4  -4  -8 3379.68 258.913   5
  -4   4   7 4362.83 443.426   2
  -4   4   7 3985.05 320.726   5
  -4   4   7 4208.60 405.973   3
   4  -4  -7 3926.46 292.546   5
  -4   4   6 9752.14 558.761   5
  -4   4   6 10772.4 648.479   3
   4  -4  -6 11915.5 560.050   5
  -4   4   5 9061.89 534.654   5
  -4   4   5 8072.51 530.171   3
   4  -4  -5 9465.73 503.686   5
  -4   4   4 23085.0 979.548   5
  -4   4   4 22837.9 943.442   3
   4  -4  -4 24038.6 938.265   5
  -4   4   3 839.196 158.582   5
  -4   4   3 617.775 114.143   3
   4  -4  -3 572.344 124.608   5
  -4   4   2 6854.83 378.641   3
   4  -4  -2 6603.05 448.850   5
  -4   4   2 7043.51 493.388   5
   4  -4  -1 510.167 94.9857   4
  -4   4   1 745.428 155.080   5
   4  -4  -1 393.541 115.624   5
   4  -4   0 9407.32 447.384   4
  -4   4   0 9792.14 617.820   5
   4  -4   0 9528.16 580.042   5
   4  -4   1 13416.7 530.183   4
  -4   4  -1 14825.4 799.002   5
   4  -4   1 14916.3 764.132   5
   4  -4   2 7927.71 337.906   4
   4  -4   2 8294.75 558.002   5
  -4   4  -3 3893.38 403.846   5
   4  -4   3 4115.59 391.026   5
   4  -4   4 6272.44 498.033   5
  -4   4  -5 160.615 85.9863   1
   4  -4   5 115.958 81.2341   5
  -4   4  -6 2011.91 298.623   1
   4  -4   6 2125.72 302.741   5
  -4   4  -7-27.0716 91.8851   1
   4  -4   7 84.0072 85.2993   5
  -4   4  -8 124.327 91.6298   1
   4  -4   8 216.928 124.352   5
  -4   4  -9 3933.43 471.397   1
   4  -4   9 4230.12 454.442   5
  -4   4 -10 1400.60 296.349   1
   4  -4  10 1204.00 249.690   5
  -4   4 -11 491.107 184.775   1
   4  -4  11 425.895 166.059   5
  -4   4 -12 2186.88 377.228   1
   4  -4  12 2275.03 354.320   5
   4  -4  13-91.8525 110.842   5
  -4   4 -13-190.764 146.450   1
  -4   4 -14 598.373 221.851   1
   4  -4  14 492.858 175.538   5
   4  -4  15 913.804 248.176   5
   4  -4  16 44.5342 102.429   5
  -4   3  16 401.363 178.568   2
  -4   3  15 41.9328 68.1301   2
  -4   3  14 56.5055 96.7874   2
  -4   3  13 674.512 186.072   2
  -4   3  12-166.697 128.088   2
  -4   3  11 2109.73 170.998   1
  -4   3  11 1679.76 282.472   2
  -4   3  10 496.926 161.193   2
  -4   3   9 1292.94 246.474   2
   4  -3  -9 1131.20 121.517   5
   4  -3  -8 515.707 89.9946   5
  -4   3   8 522.305 143.811   2
  -4   3   8 714.146 182.108   3
  -4   3   7 1582.91 252.211   2
   4  -3  -7 1388.80 153.901   5
  -4   3   7 967.835 204.961   3
  -4   3   7 1136.82 151.619   5
  -4   3   6 16067.7 707.379   5
  -4   3   6 17433.1 880.051   3
   4  -3  -6 16447.6 669.217   5
  -4   3   6 17118.5 906.935   2
  -4   3   5 3673.27 306.845   5
  -4   3   5 4287.30 378.519   3
   4  -3  -5 4061.31 295.658   5
  -4   3   4 417.331 109.519   5
  -4   3   4 414.478 113.411   3
   4  -3  -4 403.916 95.5249   5
  -4   3   3 7210.74 473.044   5
  -4   3   3 8297.45 481.049   3
   4  -3  -3 7617.29 458.793   5
   4  -3  -2 6273.82 409.379   4
  -4   3   2 6331.14 443.575   5
   4  -3  -2 6065.45 412.935   5
   4  -3  -1 10524.6 532.773   4
   4  -3  -1 11070.8 598.241   5
  -4   3   1 11652.6 637.816   5
   4  -3   0 701.888 113.321   4
  -4   3   0 853.089 161.650   5
   4  -3   0 742.546 155.877   5
   4  -3   1 5238.95 308.711   4
  -4   3  -1 5293.90 434.078   5
   4  -3   1 5247.98 411.758   5
   4  -3   2 2108.33 171.150   4
   4  -3   2 2116.15 256.743   5
   4  -3   3 1746.82 142.056   4
  -4   3  -3 1802.93 231.808   1
   4  -3   3 1577.81 230.467   5
   4  -3   4 17370.3 876.968   5
  -4   3  -4 16933.4 855.022   1
  -4   3  -5 245.848 122.031   1
   4  -3   5 108.295 68.1081   5
  -4   3  -6 306.183 114.789   1
   4  -3   6 213.284 103.200   5
  -4   3  -7 9099.60 657.364   1
   4  -3   7 8608.52 318.564   3
   4  -3   7 8033.63 606.730   5
  -4   3  -8 513.447 63.6811   4
   4  -3   8 545.094 83.1117   3
   4  -3   8 662.649 166.512   5
  -4   3  -8 549.567 167.495   1
  -4   3  -9 2275.14 150.157   4
  -4   3  -9 2484.63 355.386   1
   4  -3   9 2718.16 217.355   3
   4  -3   9 1827.96 296.184   5
  -4   3 -10 5522.10 271.236   4
  -4   3 -10 5383.78 545.110   1
   4  -3  10 4849.87 492.239   5
   4  -3  10 5449.47 357.009   3
  -4   3 -11-71.5827 128.540   1
  -4   3 -11-3.47464 24.5352   4
   4  -3  11-49.3397 92.2842   5
  -4   3 -12-115.982 138.075   1
   4  -3  12 31.7665 88.1474   5
  -4   3 -13-196.848 133.937   1
   4  -3  13-34.5025 80.6040   5
  -4   3 -14-43.8607 108.755   1
   4  -3  14-10.3533 86.8150   5
   4  -3  15 93.4283 119.667   5
   4  -3  16-31.2450 85.7895   5
   4  -3  17 344.338 187.320   5
  -4   2  16 1699.36 338.812   2
  -4   2  15-15.2733 73.5600   2
  -4   2  14-48.7811 90.0717   2
  -4   2  13 74.0062 74.6501   2
  -4   2  12 887.694 209.945   2
  -4   2  11 1421.97 257.280   2
  -4   2  10 3956.18 416.583   2
  -4   2   9 10173.8 695.975   2
  -4   2   9 10830.7 350.170   1
  -4   2   8 942.735 199.073   2
   4  -2  -8 1034.71 106.247   5
   4  -2  -7 880.200 109.662   5
  -4   2   7 1291.61 217.332   2
  -4   2   7 1010.89 210.979   3
  -4   2   6 4234.96 412.634   2
  -4   2   6 4461.43 424.832   3
   4  -2  -6 4268.12 270.456   5
  -4   2   5 3279.05 344.008   3
   4  -2  -5 3415.45 252.649   5
  -4   2   4 3954.09 354.394   3
   4  -2  -4 3966.80 290.904   5
  -4   2   3 674.979 128.189   3
   4  -2  -3 543.485 111.307   5
   4  -2  -2 8282.64 495.723   4
   4  -2  -2 8251.19 467.533   5
   4  -2  -1 3261.18 281.253   4
   4  -2  -1 3322.58 291.141   5
   4  -2   0 3651.03 284.034   4
   4  -2   0 3243.27 304.150   5
   4  -2   0 4013.34 260.517   3
   4  -2   1 12129.6 546.671   4
   4  -2   1 13776.1 683.160   5
  -4   2  -1 12058.0 598.625   1
   4  -2   1 11885.4 467.473   3
   4  -2   2 948.031 124.965   4
  -4   2  -2 756.842 145.280   1
   4  -2   2 846.686 86.8037   3
   4  -2   2 1001.82 172.837   5
   4  -2   3 97.2646 39.7266   4
   4  -2   3-16.1432 53.0243   5
   4  -2   3 47.1282 19.4529   3
  -4   2  -3 132.986 64.9555   1
  -4   2  -4 12681.8 691.242   1
   4  -2   4 12169.5 702.650   5
   4  -2   4 12496.6 384.516   3
  -4   2  -5 1036.18 190.384   2
  -4   2  -5 739.327 153.151   1
  -4   2  -5 874.581 109.240   4
   4  -2   5 843.799 180.267   5
  -4   2  -6 9606.08 414.137   4
  -4   2  -6 9711.26 641.786   1
  -4   2  -6 10670.1 653.128   2
   4  -2   6 10295.7 661.295   5
  -4   2  -7 40.3735 28.4498   4
  -4   2  -7 46.5083 52.9863   1
   4  -2   7 7.18267 59.9954   5
   4  -2   7 68.5008 33.2190   3
  -4   2  -8 107.923 50.4075   4
  -4   2  -8-70.9579 107.240   1
   4  -2   8 57.8851 83.9959   5
   4  -2   8 117.067 49.4547   3
  -4   2  -9 344.320 128.830   1
  -4   2  -9 416.537 83.7102   4
   4  -2   9 470.056 162.616   5
   4  -2   9 318.678 79.8712   3
  -4   2 -10 6029.75 337.405   4
  -4   2 -10 5267.29 525.124   1
   4  -2  10 5878.17 539.307   5
   4  -2  10 5275.79 365.508   3
  -4   2 -11-10.9704 33.6697   4
   4  -2  11 10.2121 68.6910   5
   4  -2  11-32.7858 51.8344   3
  -4   2 -11 46.7598 65.1086   1
  -4   2 -12 495.540 105.246   4
   4  -2  12 636.590 174.331   5
  -4   2 -12 448.560 159.594   1
   4  -2  13-73.6547 107.117   5
   4  -2  14 76.9656 75.6022   5
   4  -2  15 188.353 110.531   5
   4  -2  16 355.915 153.378   5
   4  -2  17 76.2093 86.5301   5
   4  -2  18 127.037 153.236   5
  -4   1  16 148.970 118.793   2
  -4   1  15 903.189 230.119   2
  -4   1  14 295.997 138.874   2
  -4   1  13 884.420 218.947   2
  -4   1  12 1211.62 246.754   2
  -4   1  11 70.5025 78.5447   2
  -4   1  10 1315.05 233.941   2
  -4   1   9 302.823 112.362   2
  -4   1   8 9706.17 643.634   2
   4  -1  -8 9899.60 320.555   5
  -4   1   7 87.6556 83.6902   2
  -4   1   7-46.6899 67.0136   3
   4  -1  -7 3.01576 17.1080   5
  -4   1   6 3327.55 350.210   2
  -4   1   6 3744.01 397.832   3
   4  -1  -6 3573.25 223.474   5
  -4   1   5 11871.6 690.434   2
  -4   1   5 12227.6 378.601   1
   4  -1  -5 12253.0 512.674   5
  -4   1   5 12825.4 738.552   3
   4  -1  -4 6675.50 483.230   4
  -4   1   4 6642.75 282.381   1
  -4   1   4 6912.61 496.362   3
   4  -1  -4 7285.76 387.764   5
   4  -1  -3 4903.21 394.102   4
  -4   1   3 4904.39 257.679   1
   4  -1  -3 4585.84 312.720   5
   4  -1  -2 1693.55 213.813   4
  -4   1   2 1451.28 141.942   1
   4  -1  -2 1529.91 182.691   5
   4  -1  -2 1553.83 193.985   3
   4  -1  -1 90.3398 47.8722   4
  -4   1   1-16.2990 39.6534   1
   4  -1  -1 59.7482 37.5785   5
   4  -1  -1 131.166 63.6711   3
   4  -1   0 1427.74 182.784   4
   4  -1   0 1794.01 183.193   3
  -4   1   0 1777.03 180.159   1
   4  -1   0 1478.45 193.589   5
  -4   1  -1 701.370 121.752   1
   4  -1   1 473.526 99.6260   4
   4  -1   1 768.116 143.629   5
   4  -1   1 617.310 105.482   3
  -4   1  -2 545.344 112.985   1
   4  -1   2 716.090 119.596   4
   4  -1   2 501.172 86.2178   3
   4  -1   2 587.340 138.803   5
   4  -1   3 35.7005 37.9953   4
   4  -1   3-10.1331 25.6090   3
   4  -1   3-65.8390 83.3290   5
  -4   1  -3 53.8407 44.7137   1
   4  -1   4 3943.53 270.110   4
  -4   1  -4 4028.04 273.866   4
  -4   1  -4 4483.53 373.680   1
  -4   1  -5 10534.2 478.385   4
  -4   1  -5 9754.05 609.404   1
  -4   1  -5 10690.6 621.026   2
   4  -1   5 10639.8 664.260   5
  -4   1  -6 5715.20 327.714   4
  -4   1  -6 5431.92 450.125   1
  -4   1  -6 6473.73 473.671   2
   4  -1   6 5863.07 490.103   5
  -4   1  -7-5.64983 80.2773   1
  -4   1  -7 54.4614 27.7112   4
  -4   1  -7 110.968 80.4851   2
   4  -1   7 123.812 88.5971   5
  -4   1  -8 86.6290 88.7613   1
  -4   1  -8 142.222 54.7567   4
   4  -1   8 20.2835 60.7665   5
  -4   1  -9 3801.41 276.799   4
  -4   1  -9 3912.36 416.350   1
   4  -1   9 3348.40 391.858   5
  -4   1 -10 7995.13 435.668   4
  -4   1 -10 7593.90 621.074   1
   4  -1  10 7450.73 612.242   5
  -4   1 -11 547.812 110.061   4
  -4   1 -11 625.217 186.344   1
   4  -1  11 483.951 143.030   5
   4  -1  11 652.901 138.842   3
  -4   1 -12 790.308 136.556   4
   4  -1  12 361.194 135.425   5
   4  -1  12 696.478 140.378   3
  -4   1 -13-37.6393 35.9766   4
   4  -1  13-30.3082 113.817   5
  -4   1 -14 133.488 69.0641   4
   4  -1  14 283.824 134.117   5
   4  -1  15 156.578 147.208   5
   4  -1  16 1189.85 276.368   5
   4  -1  17 777.132 222.285   5
   4  -1  18 170.773 112.116   5
  -4   0  16-151.022 107.217   2
  -4   0  15 1585.49 298.053   2
  -4   0  14 143.334 110.568   2
  -4   0  13 1378.66 265.029   2
  -4   0  12 144.384 96.5467   2
  -4   0  11 82.5800 70.1737   2
  -4   0  10 3188.80 367.796   2
  -4   0   9-15.9004 47.9612   2
  -4   0   8 2970.26 323.897   2
  -4   0   7 7941.63 546.831   2
   4   0  -7 8286.17 278.560   5
  -4   0   6 283.817 120.453   3
  -4   0   6 181.798 91.4050   2
   4   0  -6 152.543 37.5818   5
   4   0  -6 129.661 107.110   3
  -4   0   5 191.334 85.0617   2
   4   0  -5 143.343 74.2391   4
   4   0  -5 115.559 42.6876   5
   4   0  -5 50.7274 56.5406   3
   4   0  -4 3793.10 367.073   4
   4   0  -4 4638.42 404.709   3
   4   0  -4 4066.21 268.452   5
   4   0  -3-3.27724 41.3457   4
   4   0  -3 5.29775 31.0818   5
   4   0  -2 655.005 133.303   4
   4   0  -2 535.597 109.670   5
  -4   0   1 6242.19 322.829   1
   4   0  -1 7030.68 452.572   4
   4   0  -1 6331.45 420.240   3
   4   0  -1 7419.02 435.497   5
   4   0   0 3656.57 314.460   4
  -4   0   0 3852.30 264.981   1
   4   0   0 4033.05 332.176   5
   4   0   0 4140.20 314.073   3
   4   0   1 32455.4 1156.59   4
  -4   0  -1 31807.6 1099.82   1
   4   0   1 33573.4 1220.36   5
   4   0   1 33091.9 1128.49   3
   4   0   2 5031.07 350.082   4
  -4   0  -2 5361.82 360.144   1
   4   0   2 4975.34 393.039   5
   4   0   2 4836.53 317.375   3
   4   0   3 14586.7 655.769   4
  -4   0  -3 16173.5 679.055   4
  -4   0  -3 15842.8 713.864   1
   4   0   3 15917.7 788.733   5
   4   0   4 2518.70 223.084   4
  -4   0  -4 2026.57 202.091   4
  -4   0  -4 2026.46 239.135   1
  -4   0  -5 4838.17 319.757   4
  -4   0  -5 5016.65 397.811   1
  -4   0  -5 4678.10 378.738   2
  -4   0  -6 116.800 54.2048   4
   4   0   6 17.0844 57.0261   5
  -4   0  -6 142.648 73.7235   2
  -4   0  -6 152.481 71.2834   1
  -4   0  -7 1048.99 145.839   4
  -4   0  -7 1155.18 192.118   2
   4   0   7 1239.47 217.103   5
  -4   0  -7 1203.33 207.560   1
  -4   0  -8 234.546 80.0324   4
  -4   0  -8 192.720 93.7803   1
  -4   0  -8 192.882 89.1518   2
   4   0   8 399.258 148.060   5
  -4   0  -9 350.629 85.8757   4
   4   0   9 243.933 108.462   5
  -4   0 -10 3272.62 283.767   4
   4   0  10 3458.61 401.853   5
  -4   0 -11 255.507 86.1452   4
   4   0  11 192.692 100.585   5
  -4   0 -12 647.478 134.182   4
   4   0  12 786.020 192.494   5
  -4   0 -13 3979.56 350.915   4
   4   0  13 4367.09 488.937   5
  -4   0 -14-29.2701 57.6191   4
   4   0  14 89.1523 85.1713   5
  -4   0 -15-106.521 60.1291   4
   4   0  15 190.495 101.024   5
   4   0  16 227.124 115.169   5
   4   0  17-25.2650 84.0303   5
   4   0  18 1256.06 290.932   5
   4   0  19 155.438 142.312   5
  -4  -1  16 48.5767 89.2628   2
  -4  -1  15-74.5084 106.445   2
  -4  -1  14-3.42138 115.409   2
  -4  -1  13 549.861 170.416   2
  -4  -1  12 383.600 146.707   2
  -4  -1  11 75.8802 59.9374   2
  -4  -1  10 1732.55 268.917   2
  -4  -1   9 3116.55 340.421   2
  -4  -1   8 9609.57 608.657   2
  -4  -1   7 3147.14 319.255   2
   4   1  -7 3362.52 407.811   3
   4   1  -6 1338.78 101.804   5
  -4  -1   6 1465.77 209.524   2
   4   1  -6 972.957 204.050   3
   4   1  -5 1176.38 211.995   4
   4   1  -5 833.915 99.1011   5
  -4  -1   5 1016.61 173.193   2
   4   1  -5 883.383 198.969   3
   4   1  -4 77.6565 56.7354   4
   4   1  -4 35.2576 33.8027   5
   4   1  -4 47.9180 93.0136   3
   4   1  -3 14360.8 763.657   4
   4   1  -3 15191.9 621.514   5
   4   1  -3 13514.0 753.634   3
   4   1  -2 24714.3 1048.18   4
   4   1  -2 25214.6 923.727   5
   4   1  -1 6869.02 467.301   4
   4   1  -1 6419.07 403.960   5
   4   1   0 75.7413 51.6095   4
   4   1   0 57.5245 61.3858   5
   4   1   0 58.7089 56.4054   3
   4   1   1 2642.67 268.573   4
   4   1   1 2932.63 285.898   5
   4   1   1 2919.21 272.052   3
   4   1   2 45472.8 1486.07   4
  -4  -1  -2 42217.4 1454.96   4
   4   1   2 44191.6 1525.84   5
   4   1   3 21736.2 872.949   4
  -4  -1  -3 21430.4 858.747   4
   4   1   4 3621.28 289.791   4
  -4  -1  -4 3489.59 286.744   4
   4   1   5 42.9950 43.8572   4
  -4  -1  -5 80.0845 45.8878   4
  -4  -1  -5-0.37802 35.1365   2
  -4  -1  -6 2843.76 252.565   4
  -4  -1  -6 2722.93 275.154   2
  -4  -1  -7 2822.95 258.830   4
  -4  -1  -7 2414.36 266.989   2
   4   1   7 2382.60 307.005   5
  -4  -1  -8 362.938 104.757   4
  -4  -1  -8 348.917 105.468   2
   4   1   8 349.788 123.943   5
  -4  -1  -9 2614.72 261.044   4
  -4  -1  -9 3303.82 332.211   2
   4   1   9 2993.25 367.889   5
  -4  -1 -10 6635.86 440.575   4
   4   1  10 7540.88 605.853   5
  -4  -1 -11 2763.21 283.109   4
   4   1  11 2985.32 382.300   5
  -4  -1 -12 3947.90 347.533   4
   4   1  12 3564.09 429.901   5
  -4  -1 -13 20.9831 57.6397   4
   4   1  13-100.088 103.050   5
  -4  -1 -14 2328.83 288.553   4
   4   1  14 2547.28 373.127   5
  -4  -1 -15 4321.33 408.695   4
   4   1  15 4063.98 500.740   5
  -4  -1 -16 115.536 84.7497   4
   4   1  16 28.7649 91.3093   5
   4   1  17 179.388 132.131   5
   4   1  18 118.257 102.910   5
   4   1  19 537.089 226.895   5
  -4  -2  15 124.214 107.517   2
  -4  -2  14 125.777 136.028   2
  -4  -2  13-165.592 117.750   2
  -4  -2  12 517.582 173.745   2
  -4  -2  11 812.627 186.258   2
  -4  -2  10 2448.53 314.524   2
  -4  -2   9 147.729 83.0183   2
  -4  -2   8 4324.75 389.437   2
   4   2  -8 4511.46 511.773   3
  -4  -2   7 5047.29 405.771   2
   4   2  -7 5373.46 535.646   3
  -4  -2   6 2265.49 251.047   2
   4   2  -6 2083.04 114.857   5
   4   2  -6 2138.12 113.308   5
   4   2  -6 2039.08 315.822   3
   4   2  -5 1280.01 121.952   5
   4   2  -5 1533.98 269.821   3
   4   2  -4 8552.39 596.140   4
   4   2  -4 8636.78 623.375   3
   4   2  -4 8882.95 413.485   5
   4   2  -3 99.6628 87.9321   4
   4   2  -3-30.5630 29.0701   5
   4   2  -3-68.2364 96.3128   3
   4   2  -2 799.829 169.653   4
   4   2  -2 658.575 149.732   3
   4   2  -1 18103.8 860.115   4
   4   2   0 655.784 138.961   4
   4   2   1 9491.67 553.797   4
  -4  -2  -1 8008.22 511.582   4
   4   2   2 1269.87 187.626   4
  -4  -2  -2 1082.12 171.884   4
   4   2   2 1146.30 147.093   1
   4   2   3 7856.16 483.425   4
  -4  -2  -3 7500.77 468.884   4
   4   2   3 7624.96 443.389   1
   4   2   4 1941.02 220.723   4
  -4  -2  -4 2006.46 225.792   4
  -4  -2  -4 1783.31 196.059   2
   4   2   4 1908.09 222.378   1
   4   2   5 61.3495 41.6333   1
   4   2   5 32.3130 40.6694   4
  -4  -2  -5 70.2973 53.5045   4
  -4  -2  -5 61.0009 57.5375   2
  -4  -2  -6 5535.02 387.034   4
  -4  -2  -6 5384.93 380.627   2
   4   2   6 5395.44 425.429   1
  -4  -2  -7 3493.22 304.765   4
  -4  -2  -7 3687.34 319.889   2
   4   2   7 3956.75 369.952   1
  -4  -2  -8 10066.3 568.036   4
  -4  -2  -8 10405.4 588.749   2
   4   2   8 9994.19 645.192   1
  -4  -2  -9 1777.46 227.984   4
  -4  -2  -9 2091.60 261.644   2
  -4  -2 -10 1107.30 177.775   4
  -4  -2 -10 830.555 173.541   2
  -4  -2 -11 11296.7 640.466   4
  -4  -2 -12 818.432 165.734   4
   4   2  12 924.397 214.167   5
  -4  -2 -13 1774.36 252.034   4
   4   2  13 997.549 240.647   5
  -4  -2 -14 94.9623 66.3612   4
   4   2  14-102.492 133.729   5
  -4  -2 -15 198.852 93.5793   4
   4   2  15 66.5167 79.9062   5
  -4  -2 -16 1111.03 229.173   4
   4   2  16 605.547 182.762   5
  -4  -2 -17-38.5590 61.6826   4
   4   2  17-152.219 114.746   5
  -4  -2 -18 518.509 173.984   4
   4   2  18 902.367 248.314   5
   4   2  19-75.3217 112.778   5
   4   2  20-130.486 130.896   5
  -4  -3  15 87.1927 114.698   2
  -4  -3  14 106.875 76.4786   2
  -4  -3  13-30.3436 63.0660   2
  -4  -3  12 23.8132 81.1167   2
  -4  -3  11 516.835 156.479   2
  -4  -3  10 286.223 116.616   2
  -4  -3   9 659.371 167.876   2
   4   3  -9 492.982 193.562   3
  -4  -3   8 5391.24 432.632   2
   4   3  -8 5593.69 592.188   3
  -4  -3   7 10636.3 610.788   2
   4   3  -7 9707.37 773.219   3
  -4  -3   6 3849.44 330.000   2
   4   3  -6 3634.52 160.313   5
   4   3  -6 3927.03 159.863   5
   4   3  -6 4027.95 461.422   3
   4   3  -5 16256.2 939.564   3
   4   3  -5 15961.8 533.465   5
   4   3  -5 14635.8 552.477   5
   4   3  -4 4409.12 446.160   3
   4   3  -3 146.519 77.7609   4
  -4  -3   3 169.410 64.3029   2
   4   3  -3 130.427 83.0105   3
   4   3  -2 28.8654 49.7360   4
  -4  -3   2 30.0541 43.4342   2
   4   3  -2-108.760 87.0200   3
  -4  -3   1 6925.65 392.730   2
   4   3  -1 6718.85 498.024   4
   4   3  -1 6255.31 499.712   3
   4   3   0 15535.4 794.269   4
   4   3   0 15617.7 576.365   1
   4   3   0 15609.0 808.354   3
   4   3   1 3669.61 342.821   4
  -4  -3  -1 3388.88 332.591   4
   4   3   1 2929.32 229.184   1
   4   3   2 18114.5 831.532   4
  -4  -3  -2 16411.8 793.178   4
   4   3   2 16338.6 683.907   1
   4   3   3 7732.33 500.206   4
  -4  -3  -3 7148.61 476.346   4
   4   3   3 7345.12 435.390   1
   4   3   4 779.249 145.462   4
  -4  -3  -4 738.944 143.579   4
   4   3   4 577.380 121.902   1
  -4  -3  -4 567.530 98.7410   2
   4   3   5 2165.61 246.091   4
  -4  -3  -5 2069.10 237.425   4
   4   3   5 2457.12 266.168   1
  -4  -3  -5 1889.30 196.359   2
  -4  -3  -6 1894.38 202.839   2
  -4  -3  -6 1642.07 214.671   4
   4   3   6 2141.87 256.897   1
  -4  -3  -7-13.8897 54.7487   4
  -4  -3  -7 1.70809 29.3344   2
   4   3   7 29.2698 42.0825   1
  -4  -3  -8 8162.55 516.228   4
  -4  -3  -8 8481.59 504.600   2
   4   3   8 8140.13 577.655   1
   4   3   9 1204.78 221.535   1
  -4  -3  -9 1062.01 177.352   2
  -4  -3  -9 1018.33 178.880   4
  -4  -3 -10 6606.36 477.370   4
  -4  -3 -10 7102.16 502.839   2
  -4  -3 -11 679.692 151.831   4
  -4  -3 -12 2418.92 299.441   4
  -4  -3 -13 2919.82 334.565   4
  -4  -3 -14 188.551 110.328   4
  -4  -3 -15 89.7511 85.5049   4
   4   3  15 75.3251 75.9109   5
  -4  -3 -16 673.195 184.121   4
   4   3  16 698.770 229.761   5
  -4  -3 -17 456.077 164.343   4
   4   3  17 476.514 180.469   5
   4   3  18-107.195 91.4071   5
  -4  -3 -18 32.8104 85.5985   4
  -4  -3 -19 439.937 178.163   4
   4   3  19 203.497 152.417   5
   4   3  20 52.5651 104.541   5
  -4  -4  14 9.91902 101.988   2
  -4  -4  13 513.474 173.533   2
  -4  -4  12 136.334 93.2675   2
  -4  -4  11-0.66429 88.5802   2
  -4  -4  10-4.82922 54.6133   2
  -4  -4   9 1476.20 233.697   2
   4   4  -9 765.856 218.667   3
  -4  -4   8 2490.52 289.380   2
   4   4  -8 2079.20 364.509   3
  -4  -4   7 3090.55 309.208   2
   4   4  -7 2989.38 428.339   3
  -4  -4   6 993.627 160.946   2
   4   4  -6 1026.41 81.5215   5
   4   4  -6 1111.57 90.7766   5
   4   4  -6 924.179 236.131   3
   4   4  -5 1967.68 149.400   5
   4   4  -5 2158.39 344.401   3
  -4  -4   4 15181.7 647.700   2
   4   4  -4 14762.1 899.160   3
   4   4  -4 13611.9 541.778   5
  -4  -4   3 4587.86 306.688   2
   4   4  -3 5223.30 496.185   3
   4   4  -2 22.2505 60.3293   4
  -4  -4   2 43.2609 35.3685   2
   4   4  -2-48.4513 124.340   3
   4   4  -2 0.08912 14.3329   1
   4   4  -1 1073.38 107.567   1
   4   4  -1 1330.92 220.320   4
  -4  -4   1 936.695 124.279   2
   4   4  -1 1221.93 232.729   3
   4   4   0 712.111 100.593   1
   4   4   0 1076.53 193.151   4
  -4  -4   0 906.683 119.125   2
  -4  -4   0 538.249 136.349   4
   4   4   0 888.259 191.937   3
   4   4   1 58.5541 50.1053   4
  -4  -4  -1 3.45349 59.0480   4
   4   4   1 51.0049 40.1705   1
   4   4   2 6247.41 464.202   4
   4   4   2 5570.14 349.851   1
  -4  -4  -2 5160.88 423.349   4
   4   4   3 2701.60 295.064   4
   4   4   3 2301.12 228.462   1
  -4  -4  -3 2590.57 282.669   4
  -4  -4  -3 2236.56 182.394   2
   4   4   4 0.37143 45.2732   1
   4   4   4-76.9403 73.5021   4
  -4  -4  -4 58.4494 52.2546   4
  -4  -4  -4-28.6990 36.6491   2
   4   4   5 944.075 162.241   1
   4   4   5 786.758 156.709   4
  -4  -4  -5 761.738 154.067   4
  -4  -4  -5 643.743 104.894   2
   4   4   6 66.2022 59.7287   1
  -4  -4  -6 0.45317 60.7181   4
  -4  -4  -6 107.548 48.0962   2
   4   4   7 51.9380 48.5954   1
  -4  -4  -7-14.2738 48.2374   2
  -4  -4  -7 31.0612 45.8502   4
  -4  -4  -8 1241.51 176.551   2
  -4  -4  -8 1210.70 199.664   4
   4   4   8 1217.09 215.496   1
  -4  -4  -9 81.4794 63.7914   2
  -4  -4  -9 98.3978 87.8610   4
   4   4   9 14.9075 57.0394   1
  -4  -4 -10 863.745 168.125   2
  -4  -4 -10 736.622 163.457   4
  -4  -4 -11 30.4371 43.6328   2
  -4  -4 -11-68.4147 64.8720   4
  -4  -4 -12 3652.82 375.714   4
  -4  -4 -13-162.418 109.002   4
   4   4  14 1461.13 270.056   2
  -4  -4 -14 1484.94 247.642   4
   4   4  15-33.1992 95.0405   2
  -4  -4 -15-27.7247 77.0466   4
   4   4  16 1195.84 281.021   2
  -4  -4 -16 1483.67 272.972   4
   4   4  17 591.970 208.205   2
  -4  -4 -17 643.885 177.749   4
   4   4  17 997.175 266.566   5
   4   4  18 176.431 125.932   2
  -4  -4 -18 75.3609 89.8201   4
   4   4  18 57.6039 78.6327   5
   4   4  19 21.6227 139.795   2
  -4  -4 -19 96.1751 94.3093   4
   4   4  19-21.0558 125.936   5
  -4  -4 -20 193.947 156.104   4
   4   4  20 41.4970 125.599   5
  -4  -5  12 1361.52 255.561   2
  -4  -5  11 578.130 157.300   2
  -4  -5  10 1967.92 281.174   2
   4   5 -10 1809.67 365.389   3
  -4  -5   9-49.4603 67.3657   2
   4   5  -9 142.877 172.335   3
  -4  -5   8 239.535 87.7353   2
   4   5  -8 288.429 131.371   3
  -4  -5   7 5795.47 423.301   2
   4   5  -7 4712.94 559.862   3
  -4  -5   6 1514.40 196.241   2
   4   5  -6 1543.12 115.825   5
   4   5  -6 1241.66 259.734   3
   4   5  -5 34.8971 94.0343   3
   4   5  -5 40.0954 33.5497   5
  -4  -5   4 1097.92 145.963   2
   4   5  -4 1156.13 132.271   5
   4   5  -4 1103.90 241.656   3
  -4  -5   3 4561.97 293.714   2
   4   5  -3 4791.64 502.384   3
   4   5  -3 5078.85 314.511   5
  -4  -5   2 844.711 114.468   2
   4   5  -2 1101.57 233.211   3
  -4  -5   1 1356.99 128.571   2
   4   5  -1 1176.56 232.251   3
  -4  -5   0 1224.01 112.248   2
   4   5   0 1314.30 223.263   4
  -4  -5   0 1122.65 208.132   4
  -4  -5  -1 3303.16 194.681   2
   4   5   1 3135.88 344.583   4
  -4  -5  -1 3300.02 350.410   4
   4   5   2 10406.6 643.798   4
  -4  -5  -2 10136.0 630.047   4
  -4  -5  -2 9629.04 372.828   2
   4   5   3 6732.15 498.595   4
  -4  -5  -3 6376.21 481.721   4
  -4  -5  -3 5856.95 275.747   2
   4   5   4 920.086 181.265   4
  -4  -5  -4 569.607 150.357   4
  -4  -5  -4 634.409 84.6548   2
   4   5   5 3089.23 323.053   4
  -4  -5  -5 3125.29 322.110   4
  -4  -5  -5 2747.58 202.535   2
   4   5   6 959.102 184.764   4
  -4  -5  -6 1113.08 137.930   2
  -4  -5  -6 785.371 162.761   4
   4   5   6 983.702 172.113   1
  -4  -5  -7 2175.42 271.770   4
   4   5   7 2049.97 263.341   1
  -4  -5  -7 2207.17 208.509   2
  -4  -5  -8 5602.50 455.614   4
   4   5   8 5413.90 454.605   1
  -4  -5  -8 5314.99 363.420   2
  -4  -5  -9 1884.99 220.869   2
  -4  -5  -9 1624.62 247.693   4
  -4  -5 -10 66.4259 59.3329   2
  -4  -5 -10 44.0753 69.6093   4
  -4  -5 -11 83.6428 53.7700   2
  -4  -5 -11 12.5737 54.4378   4
  -4  -5 -12 514.628 153.481   4
   4   5  13 368.418 135.732   2
  -4  -5 -13 622.333 173.568   4
   4   5  14 218.760 111.419   2
  -4  -5 -14 243.221 107.215   4
   4   5  15 1143.28 240.183   2
  -4  -5 -15 1151.43 243.574   4
   4   5  16 11.4398 97.5693   2
  -4  -5 -16 112.359 94.2214   4
   4   5  17 23.9419 83.3886   2
  -4  -5 -17 266.582 141.326   4
   4   5  18 585.718 216.245   2
  -4  -5 -18 149.713 111.084   4
   4   5  19 23.8478 117.318   2
  -4  -5 -19 118.643 96.8885   4
   4   5  19 15.9751 75.4465   5
  -4  -5 -20-52.2332 95.2456   4
   4   5  20 377.535 202.251   5
  -4  -6  10 326.758 117.428   2
   4   6 -10 640.944 251.317   3
  -4  -6   9 121.096 66.6428   2
   4   6  -9 96.3861 111.598   3
  -4  -6   8 187.933 70.4796   2
   4   6  -8 216.071 142.008   3
  -4  -6   7 873.950 158.442   2
   4   6  -7 694.588 222.270   3
   4   6  -6 551.340 191.552   3
   4   6  -5 1749.99 165.002   5
   4   6  -5 2165.45 356.441   3
   4   6  -4 235.812 71.8461   5
  -4  -6   4 173.464 52.2046   2
   4   6  -4 307.915 130.379   3
   4   6  -3-9.25919 23.7028   5
  -4  -6   3 85.8212 47.4610   2
   4   6  -2 216.157 51.8079   5
  -4  -6   2 220.842 56.0499   2
   4   6  -2 294.693 142.329   3
  -4  -6   1 6258.46 263.388   2
   4   6  -1 6147.95 568.060   3
   4   6  -1 5206.98 369.380   5
  -4  -6   0 163.643 27.8566   2
  -4  -6   0 110.652 87.7220   4
  -4  -6  -1 5486.96 475.752   4
  -4  -6  -2 1345.08 227.652   4
   4   6   3 9754.40 651.287   4
  -4  -6  -3 9248.95 630.390   4
  -4  -6  -3 10697.6 333.873   2
  -4  -6  -3 11273.3 352.626   2
   4   6   4 10588.2 665.376   4
  -4  -6  -4 11070.1 676.159   4
  -4  -6  -4 10169.5 362.318   2
   4   6   5 9468.86 624.814   4
  -4  -6  -5 9026.76 603.108   4
  -4  -6  -5 9187.35 374.199   2
   4   6   6 3128.21 344.898   4
  -4  -6  -6 3192.83 346.133   4
  -4  -6  -6 2984.93 208.791   2
  -4  -6  -7 198.849 52.9310   2
  -4  -6  -7 238.228 106.538   4
  -4  -6  -8 1793.40 194.211   2
  -4  -6  -8 2141.69 284.402   4
  -4  -6  -9 1138.17 211.661   4
  -4  -6  -9 925.878 144.214   2
  -4  -6 -10 278.916 113.523   4
  -4  -6 -10 156.088 58.8887   2
  -4  -6 -11 2544.67 328.113   4
  -4  -6 -11 2685.35 281.742   2
   4   6  12 1097.12 202.105   2
  -4  -6 -12 1205.97 233.568   4
  -4  -6 -12 1085.64 189.268   2
   4   6  13 179.010 123.289   2
  -4  -6 -13 337.592 135.210   4
   4   6  14-50.1021 67.0655   2
  -4  -6 -14 229.480 121.052   4
   4   6  15 703.022 192.780   2
  -4  -6 -15 1103.06 242.837   4
  -4  -6 -16 660.550 189.381   4
   4   6  16 554.993 183.732   2
  -4  -6 -17 315.832 137.697   4
   4   6  17 409.984 172.300   2
   4   6  18 29.4209 87.3836   2
  -4  -6 -18 331.730 158.786   4
   4   6  19 135.397 91.2544   2
  -4  -6 -19 318.732 155.122   4
  -4  -6 -20 296.913 166.437   4
   4   7  -9 24.7973 102.631   3
  -4  -7   8 452.138 133.106   2
   4   7  -8 212.035 133.394   3
  -4  -7   7 445.539 121.752   2
   4   7  -7 294.250 146.889   3
   4   7  -6 142.716 119.965   3
  -4  -7   5 673.317 118.292   2
   4   7  -5 793.153 227.868   3
  -4  -7   4 3593.05 254.255   2
   4   7  -4 3790.16 484.964   3
   4   7  -4 3290.67 264.306   5
   4   7  -3 222.313 76.6346   5
  -4  -7   3 91.4120 42.0112   2
   4   7  -3 154.449 117.908   3
  -4  -7   2 5297.90 239.139   2
   4   7  -2 5661.11 580.299   3
   4   7  -2 5089.75 362.172   5
   4   7  -1 827.660 145.531   5
   4   7  -1 732.721 215.285   3
  -4  -7   0 9444.24 669.507   4
   4   7   0 9125.51 531.978   5
  -4  -7  -1 1696.94 270.253   4
  -4  -7  -2 436.185 139.450   4
  -4  -7  -3 2460.42 312.356   4
  -4  -7  -4 287.185 110.486   4
  -4  -7  -5 139.177 95.4123   4
  -4  -7  -5 114.905 24.3531   2
  -4  -7  -6 893.648 94.6288   2
  -4  -7  -6 997.041 193.384   4
  -4  -7  -7-37.2133 70.4032   4
  -4  -7  -7 21.3757 30.2925   2
  -4  -7  -8 364.084 119.066   4
  -4  -7  -8 329.446 72.9942   2
  -4  -7  -9 3611.38 394.170   4
  -4  -7  -9 3184.77 265.384   2
  -4  -7 -10 544.423 163.103   4
  -4  -7 -10 409.182 102.662   2
  -4  -7 -11 5225.41 490.095   4
  -4  -7 -11 5418.38 405.567   2
   4   7  12 288.514 105.213   2
  -4  -7 -12 270.418 123.494   4
  -4  -7 -12 300.816 91.6671   2
   4   7  13 23.8754 65.3265   2
  -4  -7 -13 44.4270 63.2375   4
  -4  -7 -14-56.3522 80.3704   4
   4   7  14 25.2071 54.3543   2
  -4  -7 -15-119.228 89.7872   4
   4   7  15 120.082 97.1052   2
  -4  -7 -16 37.6957 116.823   4
   4   7  16 93.1719 90.5637   2
  -4  -7 -17 156.057 129.513   4
   4   7  17 260.900 144.158   2
  -4  -7 -18 142.776 111.300   4
   4   7  18-80.8235 81.7134   2
  -4  -7 -19 24.7893 93.6820   4
   4   7  19-97.2396 102.061   2
  -4  -7 -20-1.05047 134.692   4
   4   7  20-127.951 135.902   2
   4   8  -8 479.779 213.141   3
   4   8  -7 24.3897 84.4081   3
   4   8  -6 846.821 249.318   3
   4   8  -5 1468.17 324.900   3
   4   8  -4 750.454 228.386   3
   4   8  -3-165.868 163.530   3
   4   8  -3 89.3394 59.3628   5
   4   8  -2 4.60920 49.8902   5
   4   8  -2-186.798 134.992   3
   4   8  -1 120.412 64.8348   5
   4   8  -1 3.57048 74.4201   3
  -4  -8   0 4197.01 444.015   4
   4   8   0 3058.27 305.269   5
  -4  -8  -1 5328.42 503.936   4
   4   8   1 4961.99 403.507   5
   4   8   2 15.7299 45.9789   5
  -4  -8  -2-81.9891 97.3654   4
  -4  -8  -3 10383.3 706.645   4
  -4  -8  -4 847.394 199.568   4
  -4  -8  -5 6400.59 534.481   4
  -4  -8  -6 1447.74 250.739   4
  -4  -8  -7 216.929 84.6174   4
  -4  -8  -7 324.166 63.4577   2
  -4  -8  -8 2626.53 210.167   2
  -4  -8  -8 3124.96 373.158   4
  -4  -8  -9-15.5767 74.7600   4
  -4  -8  -9-28.8197 37.9629   2
  -4  -8 -10 2120.33 220.793   2
  -4  -8 -10 2503.22 345.374   4
  -4  -8 -11 196.842 106.217   4
  -4  -8 -11 288.787 92.1522   2
   4   8  12 1676.47 224.884   2
  -4  -8 -12 1811.21 237.952   2
   4   8  13 242.849 96.7696   2
  -4  -8 -13 293.015 140.108   4
  -4  -8 -13 144.794 75.8995   2
  -4  -8 -14 1070.48 241.977   4
   4   8  14 667.201 166.231   2
  -4  -8 -15 2785.96 391.955   4
   4   8  15 2387.08 323.783   2
  -4  -8 -16 1611.28 303.858   4
   4   8  16 686.218 200.676   2
  -4  -8 -17 230.714 147.658   4
   4   8  17 131.481 99.0165   2
  -4  -8 -18 84.9609 106.457   4
   4   8  18-82.4128 96.6365   2
  -4  -8 -19 514.322 196.872   4
   4   8  19 129.883 110.405   2
   4   8  20 110.101 135.251   2
   4   9  -7 49.8157 111.289   3
   4   9  -6 187.357 144.558   3
   4   9  -5 253.116 171.787   3
   4   9  -4 2844.35 458.541   3
   4   9  -3 1898.02 370.561   3
   4   9  -2 110.764 82.3105   3
   4   9  -2 249.427 93.6379   5
   4   9  -1 4443.15 548.459   3
   4   9  -1 4386.09 374.309   5
   4   9   0 202.299 92.2965   5
  -4  -9   0 26.5889 75.6292   4
   4   9   0 202.623 123.223   3
   4   9   1 551.965 149.482   5
  -4  -9  -1 443.298 157.410   4
  -4  -9  -2 1531.59 274.999   4
  -4  -9  -3 1651.26 290.929   4
  -4  -9  -4 1499.56 270.327   4
  -4  -9  -5 4789.04 477.909   4
  -4  -9  -6-61.0160 84.4145   4
  -4  -9  -7 2104.92 313.057   4
  -4  -9  -8 150.008 115.405   4
  -4  -9  -9 7389.05 391.330   2
  -4  -9  -9 6637.21 588.572   4
  -4  -9 -10 3495.82 285.112   2
  -4  -9 -10 4069.77 451.742   4
  -4  -9 -11 1873.69 219.531   2
  -4  -9 -11 1862.97 309.575   4
   4   9  12 208.185 69.5185   2
  -4  -9 -12 265.662 156.558   4
  -4  -9 -12 266.635 96.6508   2
  -4  -9 -13 1126.13 263.069   4
  -4  -9 -13 1274.81 215.079   2
   4   9  13 876.191 172.145   2
  -4  -9 -14 430.520 168.132   4
   4   9  14 838.822 171.971   2
  -4  -9 -15-97.8974 98.1058   4
   4   9  15 51.9254 52.8771   2
  -4  -9 -16 325.982 160.694   4
   4   9  16 102.925 99.5179   2
  -4  -9 -17 574.204 220.810   4
   4   9  17 228.720 120.171   2
  -4  -9 -18 107.945 74.9048   4
   4   9  18 22.5524 67.4838   2
  -4  -9 -19 202.223 165.005   4
   4   9  19 63.2476 89.8913   2
   4   9  20 126.005 117.442   2
   4  10  -6 763.562 271.974   3
   4  10  -5 160.105 126.049   3
   4  10  -4 213.730 165.583   3
   4  10  -3 2511.93 434.313   3
   4  10  -2-148.066 183.329   3
   4  10  -1 324.907 160.846   3
  -4 -10   0 207.637 107.386   4
   4  10   0 75.9388 77.4485   3
  -4 -10  -1 506.612 167.683   4
  -4 -10  -2 276.566 131.446   4
  -4 -10  -3 11296.6 794.009   4
  -4 -10  -4 1575.66 283.794   4
  -4 -10  -5 108.876 90.9445   4
  -4 -10  -6-104.490 82.6242   4
  -4 -10  -7 14.3142 100.859   4
  -4 -10  -8 2073.98 329.257   4
  -4 -10  -9 8251.79 674.342   4
  -4 -10 -10-206.409 150.767   4
  -4 -10 -11 1877.71 223.135   2
  -4 -10 -11 2156.09 344.663   4
  -4 -10 -12 2410.39 368.912   4
   4  10  12 2132.91 243.608   2
  -4 -10 -13 2666.24 404.430   4
   4  10  13 2985.37 305.659   2
  -4 -10 -14 5944.84 613.956   4
   4  10  14 4832.31 417.972   2
  -4 -10 -15 4422.96 525.478   4
   4  10  15 3374.07 361.706   2
  -4 -10 -16 2344.53 398.386   4
   4  10  16 1612.64 263.170   2
  -4 -10 -17 322.311 186.551   4
   4  10  17 61.5204 60.5945   2
  -4 -10 -18 111.802 92.7195   4
   4  10  18 188.303 127.689   2
   4  10  19 124.457 118.671   2
   4  10  20 126.119 131.430   2
   4  11  -4 213.828 178.894   3
   4  11  -3 45.5637 85.4403   3
   4  11  -2 2802.67 470.175   3
   4  11  -1-5.81687 126.527   3
   4  11   0 799.099 239.837   3
  -4 -11  -1 250.702 123.722   4
  -4 -11  -2 318.150 137.339   4
  -4 -11  -3 1358.85 273.524   4
  -4 -11  -4-41.0217 70.6394   4
  -4 -11  -5-274.757 135.190   4
  -4 -11  -6 76.5232 103.396   4
  -4 -11  -7 2461.07 368.934   4
  -4 -11  -8 350.396 158.662   4
  -4 -11  -9 186.375 78.8989   4
  -4 -11 -10 1827.87 327.631   4
  -4 -11 -11 292.150 165.264   4
  -4 -11 -12 37.8203 100.544   4
   4  11  13 56.5351 66.9412   2
  -4 -11 -13-49.2659 104.834   4
  -4 -11 -14 569.451 196.808   4
   4  11  14 390.772 117.719   2
  -4 -11 -15 2867.95 435.798   4
   4  11  15 2032.65 273.019   2
  -4 -11 -16 517.759 221.536   4
   4  11  16 782.923 181.640   2
  -4 -11 -17 483.789 197.733   4
   4  11  17 558.607 165.157   2
   4  11  18 78.6932 105.320   2
   4  12  -2 412.964 193.878   3
   4  12  -1 835.947 262.868   3
   4  12   0 251.072 175.101   3
  -4 -12  -1 5165.38 571.138   4
  -4 -12  -2 2804.41 410.908   4
  -4 -12  -3 2927.97 424.787   4
  -4 -12  -4 146.810 93.7980   4
  -4 -12  -5 174.310 147.824   4
  -4 -12  -6 2919.04 417.076   4
  -4 -12  -7 131.108 107.383   4
  -4 -12  -8 0.88475 70.2314   4
  -4 -12  -9 145.617 118.425   4
  -4 -12 -10 389.636 181.029   4
  -4 -12 -11 446.202 183.032   4
  -4 -12 -12 2164.11 377.845   4
  -4 -12 -13 99.8635 102.898   4
  -4 -12 -14 1642.82 339.044   4
  -4 -12 -15 169.534 135.554   4
  -4 -12 -16 599.740 230.728   4
   4  13   0-46.9982 128.033   3
  -4 -13  -1 1142.74 280.276   4
   4  13   1 939.360 289.029   3
  -4 -13  -2-74.5995 93.6948   4
  -4 -13  -3 3086.78 450.561   4
  -4 -13  -4-108.064 122.526   4
  -4 -13  -5 1908.90 350.616   4
  -4 -13  -6 666.725 210.502   4
  -4 -13  -7 3114.94 443.511   4
  -4 -13  -8 812.249 243.129   4
  -4 -13  -9 84.1037 79.6362   4
  -4 -13 -10 87.9001 73.3804   4
  -4 -13 -11 152.384 122.149   4
  -4 -13 -12 936.000 260.683   4
  -4 -13 -13-58.0355 82.8513   4
  -4 -13 -14 81.2425 92.5200   4
  -4 -13 -15 387.040 215.366   4
  -4 -14  -2 637.786 236.706   4
  -4 -14  -3 2330.52 406.113   4
  -4 -14  -4 287.588 150.254   4
  -4 -14  -5 387.394 170.115   4
  -4 -14  -6 49.4082 101.577   4
  -4 -14  -7 166.050 155.045   4
  -4 -14  -8 668.249 217.381   4
  -4 -14  -9 365.969 171.301   4
  -4 -14 -10 90.4906 71.0106   4
  -4 -14 -11-237.935 145.115   4
  -4 -14 -12 92.5130 134.615   4
  -4 -14 -13 108.562 108.647   4
  -4 -15  -4 84.1248 133.587   4
  -4 -15  -5 235.338 172.420   4
  -4 -15  -6 1422.58 329.004   4
  -4 -15  -7 558.640 208.809   4
  -4 -15  -8 25.1723 107.282   4
  -4 -15  -9 41.8117 108.805   4
   5 -13 -12 263.232 149.930   5
   5 -13 -11 364.333 167.093   5
   5 -13 -10 552.878 199.760   5
   5 -13  -9 238.872 138.938   5
   5 -13  -8 1112.54 262.619   5
   5 -13  -7 343.009 161.867   5
   5 -13  -6 2646.36 396.235   5
   5 -13  -5 122.373 113.030   5
   5 -12 -12 91.7811 138.494   5
   5 -12 -11 155.461 106.440   5
   5 -12 -10 353.030 149.086   5
   5 -12  -9 179.646 128.595   5
   5 -12  -8 676.607 192.086   5
   5 -12  -7-305.518 142.571   5
   5 -12  -6 66.6297 113.931   5
   5 -12  -5 157.450 106.967   5
   5 -12  -4 1020.05 239.040   5
   5 -12  -3 320.334 183.965   5
   5 -12  -2 339.306 147.471   5
   5 -12  -1 337.755 169.875   5
   5 -12   0 153.994 140.481   5
   5 -11 -12 1136.39 239.363   5
   5 -11 -11 1733.03 284.546   5
  -5  11  11 1114.50 304.159   2
   5 -11 -10-68.8219 93.9769   5
  -5  11  10-84.6009 112.771   2
   5 -11  -9 163.180 101.871   5
   5 -11  -8-86.7339 78.1201   5
   5 -11  -7 358.700 139.811   5
   5 -11  -6 58.4600 72.1044   5
   5 -11  -5 233.326 126.005   5
   5 -11  -4 108.914 82.2873   5
   5 -11  -3 641.300 214.254   5
   5 -11  -2 840.376 226.170   5
   5 -11  -1 2267.38 368.382   5
   5 -11   0 131.094 90.0391   5
   5 -11   1 1618.79 324.059   5
   5 -11   2-342.697 153.932   5
   5 -11   3 4277.28 523.734   5
   5 -10 -12 200.861 107.470   5
  -5  10  12 195.886 134.083   2
   5 -10 -11 686.255 176.758   5
  -5  10  11 1031.84 271.478   2
   5 -10 -10 753.741 179.168   5
  -5  10  10 1473.35 327.172   2
   5 -10  -9 188.287 98.1793   5
   5 -10  -8 103.317 107.133   5
   5 -10  -7 46.4300 76.7887   5
   5 -10  -6 1540.14 267.177   5
   5 -10  -5-63.0537 100.415   5
   5 -10  -4 177.161 112.371   5
   5 -10  -3 93.9485 84.7039   5
   5 -10  -2 850.268 209.994   5
   5 -10  -1 42.4639 89.3071   5
   5 -10   0 3382.17 429.858   5
   5 -10   1 249.609 118.991   5
   5 -10   2 95.5211 93.6380   5
   5 -10   3 587.668 195.874   5
   5 -10   4 1065.75 258.446   5
   5 -10   5 1638.82 320.908   5
  -5   9  13 14.7996 87.0788   2
   5  -9 -12 80.1795 50.3548   5
  -5   9  12 219.498 142.888   2
   5  -9 -11-66.5079 97.3715   5
  -5   9  11-168.484 129.255   2
   5  -9 -10 622.829 177.745   5
  -5   9  10 930.128 257.546   2
   5  -9  -9 162.916 99.8753   5
  -5   9   9 53.1815 125.645   2
   5  -9  -8 12.7605 50.3461   5
   5  -9  -7 79.6860 70.0630   5
   5  -9  -6 573.768 156.599   5
   5  -9  -5 1108.51 224.216   5
   5  -9  -4 48.9131 61.9441   5
   5  -9  -3 106.422 108.641   5
   5  -9  -2 80.1791 88.7927   5
   5  -9  -1 169.385 84.6161   5
   5  -9   0 413.616 157.798   5
   5  -9   1 12.5784 75.7188   5
   5  -9   2 1070.44 244.276   5
   5  -9   3 635.765 193.106   5
   5  -9   4 72.9933 78.8530   5
   5  -9   5-55.6470 74.0282   5
  -5   9  -6 510.155 199.468   1
   5  -9   6 469.854 165.496   5
   5  -9   7 472.574 174.236   5
  -5   9  -7 480.201 202.622   1
  -5   8  13-62.4848 98.8923   2
  -5   8  12-99.0753 110.151   2
   5  -8 -11 45.0975 59.4933   5
  -5   8  11-125.941 133.212   2
   5  -8 -10 1061.66 200.920   5
  -5   8  10 910.373 238.163   2
   5  -8  -9 1108.24 203.680   5
  -5   8   9 903.034 239.132   2
   5  -8  -8 1330.84 222.986   5
   5  -8  -7 230.849 98.4699   5
   5  -8  -6 506.044 140.690   5
   5  -8  -5 427.160 120.428   5
   5  -8  -4 8714.67 628.859   5
   5  -8  -3 356.696 126.258   5
   5  -8  -2 3523.06 278.995   4
   5  -8  -2 3661.85 406.835   5
   5  -8  -1 501.884 85.0460   4
   5  -8  -1 551.534 158.344   5
   5  -8   0 38.0620 74.1117   5
   5  -8   1 126.487 101.392   5
   5  -8   2 1422.88 276.525   5
   5  -8   3-69.3643 76.2768   5
   5  -8   4 695.704 202.356   5
   5  -8   5 611.559 193.768   5
  -5   8  -6 486.125 197.483   1
   5  -8   6 290.720 151.052   5
  -5   8  -7 353.595 154.605   1
   5  -8   7 631.585 195.996   5
   5  -8   8 1819.19 346.617   5
  -5   8  -8 1774.85 364.479   1
   5  -8   9 92.9910 93.4509   5
  -5   7  14-20.9211 84.2632   2
  -5   7  13 801.343 229.843   2
  -5   7  12 1058.25 272.191   2
   5  -7 -11 135.320 69.1363   5
  -5   7  11 302.685 166.257   2
   5  -7 -10 36.0433 42.5962   5
  -5   7  10-51.1083 101.578   2
   5  -7  -9 0.46966 47.1176   5
  -5   7   9 217.593 145.960   2
   5  -7  -8 31.1531 43.7752   5
  -5   7   8 147.869 113.968   3
  -5   7   7 181.078 88.2417   3
   5  -7  -7 168.145 66.8371   5
  -5   7   6 4644.28 411.240   3
   5  -7  -6 4666.48 420.127   5
  -5   7   5 10.1547 37.0001   3
   5  -7  -5 128.489 78.4625   5
  -5   7   4 19551.2 820.816   3
   5  -7  -4 18853.9 954.564   5
  -5   7   3 272.342 73.6763   3
   5  -7  -3 369.583 129.753   5
   5  -7  -2 74.2613 41.5455   4
   5  -7  -2 42.0969 80.6164   5
   5  -7  -1 1709.83 178.306   4
   5  -7  -1 1304.76 236.712   5
   5  -7   0 200.624 50.7082   4
   5  -7   0 197.531 102.734   5
   5  -7   1 74.0109 75.7015   5
   5  -7   2 11048.3 765.447   5
   5  -7   3 779.268 210.246   5
   5  -7   4 867.343 221.804   5
   5  -7   5 311.774 114.842   5
  -5   7  -6 2463.89 390.531   1
   5  -7   6 2453.79 372.102   5
  -5   7  -7 56.7437 135.482   1
   5  -7   7-108.005 105.283   5
  -5   7  -8 1694.42 336.238   1
   5  -7   8 2189.43 365.084   5
  -5   7  -9 2666.54 439.132   1
   5  -7   9 2623.97 408.900   5
   5  -7  10-218.217 131.236   5
  -5   6  14 111.384 96.4772   2
  -5   6  13 125.889 68.0193   2
  -5   6  12 2409.11 406.457   2
   5  -6 -11 423.901 106.914   5
  -5   6  11 450.787 198.989   2
   5  -6 -10 86.6861 51.5500   5
  -5   6  10-90.7402 114.309   2
  -5   6   9 1857.18 337.173   2
   5  -6  -9 2083.04 242.575   5
  -5   6   9 2208.56 286.564   5
  -5   6   8 593.223 177.111   2
  -5   6   8 805.002 175.338   5
  -5   6   8 638.504 167.004   3
   5  -6  -8 612.548 133.601   5
  -5   6   7-58.2149 57.9507   5
  -5   6   7-29.5138 87.1304   3
   5  -6  -7-41.4565 58.8256   5
  -5   6   6 270.168 107.264   5
  -5   6   6 420.719 127.388   3
   5  -6  -6 344.642 116.829   5
  -5   6   5 667.297 144.113   3
   5  -6  -5 572.525 141.802   5
  -5   6   4 3846.38 323.101   3
   5  -6  -4 3463.93 357.699   5
   5  -6  -3 1345.32 194.179   4
   5  -6  -3 1300.88 225.152   5
   5  -6  -2 6090.01 408.041   4
   5  -6  -2 5966.18 495.863   5
   5  -6  -1 47.9734 27.5429   4
   5  -6  -1 58.6011 72.1886   5
   5  -6   0 4621.10 293.037   4
   5  -6   0 5177.02 471.651   5
   5  -6   1 5378.22 275.593   4
   5  -6   1 5783.65 514.705   5
   5  -6   2 9917.43 705.337   5
   5  -6   3 7337.14 615.820   5
   5  -6   4 2005.97 316.426   5
   5  -6   5 3155.97 405.024   5
  -5   6  -5 2593.42 364.837   1
  -5   6  -6 104.793 112.615   1
   5  -6   6-57.8989 88.9842   5
  -5   6  -7 1617.65 298.479   1
   5  -6   7 1837.32 325.573   5
  -5   6  -8 5.81661 84.4961   1
   5  -6   8 89.2522 79.2822   5
  -5   6  -9 419.508 169.184   1
   5  -6   9 184.267 131.001   5
  -5   6 -10 2698.62 445.356   1
   5  -6  10 2306.34 381.606   5
  -5   6 -11-90.8189 150.792   1
   5  -6  11 455.988 177.784   5
   5  -6  12 68.6390 75.5935   5
  -5   5  14-34.9038 65.5649   2
  -5   5  13 225.099 130.626   2
  -5   5  12 52.6960 100.025   2
  -5   5  11 193.957 80.7437   2
  -5   5  10 3845.18 476.146   2
   5  -5 -10 3422.28 283.298   5
   5  -5  -9 592.216 123.776   5
  -5   5   9 374.390 157.150   2
  -5   5   9 483.022 119.485   5
  -5   5   8 1143.38 262.372   2
  -5   5   8 1031.36 183.894   5
   5  -5  -8 1161.31 173.144   5
  -5   5   7 7220.68 523.379   5
  -5   5   7 7082.13 572.976   3
   5  -5  -7 7239.64 472.684   5
  -5   5   6 1261.87 216.557   5
  -5   5   6 1303.25 226.985   3
   5  -5  -6 1416.58 205.718   5
  -5   5   5 11088.8 684.665   5
  -5   5   5 10941.9 656.147   3
   5  -5  -5 10862.4 627.753   5
  -5   5   4-20.9115 40.8241   3
  -5   5   4 28.6240 54.0200   5
   5  -5  -4-25.2905 49.2079   5
   5  -5  -3 181.115 78.1184   4
  -5   5   3 328.431 126.295   5
   5  -5  -3 366.693 121.567   5
   5  -5  -2 29.3292 32.4456   4
   5  -5  -2 81.1105 72.5444   5
   5  -5  -1 3995.95 310.193   4
   5  -5  -1 3915.99 387.333   5
   5  -5   0 8958.91 468.243   4
   5  -5   0 10263.9 663.835   5
   5  -5   1 456.242 85.0557   4
   5  -5   1 722.853 177.122   5
   5  -5   2 6942.07 322.519   4
   5  -5   2 7389.86 582.069   5
   5  -5   3 2523.27 340.695   5
   5  -5   4 7273.24 605.790   5
  -5   5  -4 7307.59 599.659   1
  -5   5  -5 154.977 114.745   1
   5  -5   5 0.73843 79.7804   5
   5  -5   6 914.226 228.974   5
  -5   5  -6 1137.68 249.586   1
  -5   5  -7 1572.76 291.231   1
   5  -5   7 2277.06 353.297   5
  -5   5  -8 133.846 112.331   1
   5  -5   8 14.3392 89.8896   5
  -5   5  -9 404.738 174.311   1
   5  -5   9 346.840 144.388   5
  -5   5 -10 146.664 136.250   1
   5  -5  10 103.564 130.896   5
  -5   5 -11 479.654 195.681   1
   5  -5  11 567.937 210.904   5
  -5   5 -12 1098.10 296.036   1
   5  -5  12 731.826 236.033   5
   5  -5  13-30.0846 87.6505   5
  -5   4  15-43.8262 103.050   2
  -5   4  14 298.493 174.800   2
  -5   4  13 1325.60 291.179   2
  -5   4  12 2483.38 375.549   2
  -5   4  11 614.432 192.436   2
  -5   4  10 2240.42 352.655   2
   5  -4 -10 1910.81 184.811   5
   5  -4  -9 755.673 128.977   5
  -5   4   9 1158.47 246.811   2
  -5   4   8 3510.83 442.633   2
   5  -4  -8 3296.82 277.539   5
  -5   4   7 157.610 143.057   2
  -5   4   7 131.167 83.7293   3
   5  -4  -7 164.023 72.4237   5
  -5   4   6 11095.8 723.521   3
   5  -4  -6 11029.6 590.334   5
  -5   4   5 5649.49 466.214   3
   5  -4  -5 5409.21 404.506   5
   5  -4  -4 11793.7 685.741   4
  -5   4   4 11260.2 644.428   3
   5  -4  -4 11738.9 645.243   5
  -5   4   4 12549.4 714.182   5
   5  -4  -3 1568.04 222.256   4
   5  -4  -3 1769.48 244.957   5
  -5   4   3 1784.90 255.207   5
   5  -4  -2 987.811 171.031   4
  -5   4   2 904.916 190.283   5
   5  -4  -2 1034.11 191.970   5
   5  -4  -1 1885.14 218.182   4
   5  -4  -1 2192.89 275.792   5
   5  -4   0 22576.9 892.123   4
   5  -4   0 24831.2 1098.91   5
   5  -4   1 11369.4 539.498   4
   5  -4   1 12903.7 754.471   5
  -5   4  -2 1869.49 267.996   1
   5  -4   2 2181.34 189.837   4
   5  -4   2 2373.49 317.962   5
   5  -4   3 30635.0 960.030   4
   5  -4   3 30987.8 1353.70   5
  -5   4  -3 31240.0 1321.63   1
  -5   4  -4 1818.04 291.644   1
   5  -4   4 1963.89 312.569   5
  -5   4  -5-5.53140 94.0889   1
   5  -4   5 186.411 114.516   5
  -5   4  -6 749.386 201.896   1
   5  -4   6 502.238 161.401   5
  -5   4  -7 81.5578 89.7834   1
   5  -4   7 176.088 130.454   5
  -5   4  -8 2724.85 394.250   1
   5  -4   8 1742.79 306.697   5
  -5   4  -9 805.868 213.325   1
   5  -4   9 1071.81 250.866   5
  -5   4 -10 870.209 259.404   1
   5  -4  10 746.166 212.635   5
  -5   4 -11 152.787 109.478   1
   5  -4  11 83.2097 98.3712   5
  -5   4 -12 84.8091 125.410   1
   5  -4  12 51.7546 66.3955   5
   5  -4  13 84.3893 109.018   5
  -5   4 -13-301.841 167.496   1
   5  -4  14 319.548 190.641   5
  -5   3  15 66.8678 99.3373   2
  -5   3  14 643.701 210.391   2
  -5   3  13 6531.49 631.802   2
  -5   3  12 635.251 199.812   2
  -5   3  11 610.202 173.512   2
  -5   3  10 26.6004 64.1884   2
  -5   3   9 1938.00 319.766   2
   5  -3  -9 1690.62 162.893   5
  -5   3   8 711.959 197.123   2
   5  -3  -8 1323.35 156.510   5
  -5   3   7 9294.63 694.733   2
   5  -3  -7 8164.74 457.203   5
  -5   3   6 39865.4 1628.46   3
   5  -3  -6 41639.7 1379.64   5
  -5   3   5-39.0028 70.1246   3
   5  -3  -5 1.11502 40.9166   5
   5  -3  -4 5834.68 468.933   4
   5  -3  -4 5398.04 403.457   5
   5  -3  -3 1858.49 248.246   4
   5  -3  -3 2147.07 257.767   5
   5  -3  -2 31.9014 35.8418   4
   5  -3  -2 89.9600 60.6410   5
   5  -3  -1 11420.9 613.326   4
   5  -3  -1 12273.1 689.558   5
  -5   3   0 349.905 114.700   1
   5  -3   0 158.947 68.9453   4
   5  -3   0 319.134 114.474   5
   5  -3   1 689.464 124.214   4
  -5   3  -1 378.111 112.180   1
   5  -3   1 760.258 171.909   5
   5  -3   2 1309.81 161.398   4
  -5   3  -2 1263.93 211.371   1
   5  -3   2 1547.14 246.345   5
   5  -3   3 7696.07 393.870   4
  -5   3  -3 6724.33 524.391   1
   5  -3   3 6998.18 556.228   5
  -5   3  -4 12529.4 765.078   1
   5  -3   4 12561.8 781.705   5
  -5   3  -5 3349.10 385.753   1
   5  -3   5 2894.22 362.219   5
   5  -3   6 838.787 203.593   5
  -5   3  -6 1123.82 237.236   1
  -5   3  -7 4336.58 470.504   1
   5  -3   7 4149.90 455.778   5
  -5   3  -8 4711.10 511.637   1
   5  -3   8 5251.38 525.129   5
  -5   3  -9 1015.01 249.709   1
   5  -3   9 381.032 157.463   5
  -5   3 -10-50.1695 122.063   1
   5  -3  10 59.5783 68.0440   5
  -5   3 -11 1973.09 353.899   1
   5  -3  11 1812.56 335.145   5
   5  -3  12 764.764 217.134   5
  -5   3 -12 545.076 188.442   1
  -5   3 -13-31.8511 101.798   1
   5  -3  13 151.650 109.519   5
   5  -3  14 131.797 132.162   5
   5  -3  15-127.254 142.998   5
  -5   2  15-9.88664 105.379   2
  -5   2  14 422.737 159.316   2
  -5   2  13 112.264 113.650   2
  -5   2  12 5212.29 541.804   2
  -5   2  11 1413.54 276.820   2
  -5   2  10 134.449 78.0329   2
   5  -2  -9 19.5892 27.1163   5
  -5   2   9 134.064 92.1368   2
  -5   2   8 1881.37 304.594   2
   5  -2  -8 2401.02 189.097   5
  -5   2   7 15426.6 910.194   2
   5  -2  -7 14257.2 604.132   5
  -5   2   6 822.737 213.850   2
  -5   2   6 716.321 78.9079   1
  -5   2   6 451.904 159.775   3
   5  -2  -6 620.492 110.257   5
  -5   2   5 3864.37 231.681   1
   5  -2  -5 3768.28 304.586   5
  -5   2   4 1141.01 138.129   1
   5  -2  -4 1248.25 213.148   4
   5  -2  -4 1329.96 192.104   5
   5  -2  -3 1127.17 193.285   4
  -5   2   3 1154.14 145.328   1
   5  -2  -3 1145.32 178.868   5
  -5   2   2 23706.0 908.667   1
   5  -2  -2 23291.6 998.816   5
   5  -2  -1 18957.8 875.867   4
  -5   2   1 19551.4 819.996   1
   5  -2  -1 20173.0 903.399   5
   5  -2   0 520.142 110.671   4
  -5   2   0 356.142 100.884   1
   5  -2   0 423.891 118.609   5
   5  -2   1 8732.42 506.751   4
  -5   2  -1 8439.06 533.672   1
   5  -2   1 8857.05 588.654   5
   5  -2   1 9085.60 444.136   3
   5  -2   2 3530.37 292.540   4
  -5   2  -2 3332.05 328.516   1
   5  -2   2 3208.77 353.671   5
   5  -2   2 3288.14 219.608   3
   5  -2   3 223.098 79.2586   4
   5  -2   3 273.557 123.336   5
   5  -2   3 298.142 61.2982   3
  -5   2  -3 333.318 106.954   1
   5  -2   4 115.758 47.2569   4
   5  -2   4 199.659 93.4038   5
  -5   2  -4 188.088 106.858   1
   5  -2   4 173.500 35.0778   3
  -5   2  -5 8769.16 629.057   1
   5  -2   5 9792.71 680.295   5
  -5   2  -6 369.421 116.653   1
   5  -2   6 291.604 123.133   5
  -5   2  -7 13.1497 66.8309   1
   5  -2   7 31.9901 17.8934   3
  -5   2  -8 280.087 138.526   1
  -5   2  -8 454.911 90.3374   4
   5  -2   8 506.568 146.176   5
   5  -2   8 412.989 61.7936   3
  -5   2  -9 1116.05 250.139   1
  -5   2  -9 911.508 121.630   4
   5  -2   9 687.195 198.777   5
   5  -2   9 723.319 95.1842   3
  -5   2 -10 1919.59 178.091   4
   5  -2  10 1901.13 331.750   5
  -5   2 -10 1320.62 283.033   1
   5  -2  11 483.506 173.227   5
  -5   2 -11 275.162 167.058   1
  -5   2 -12 61.5926 107.572   1
   5  -2  12-74.0649 87.5106   5
   5  -2  13 783.075 241.278   5
   5  -2  14 477.344 186.034   5
   5  -2  15 1213.63 292.041   5
   5  -2  16-98.1986 113.092   5
  -5   1  15 161.156 122.226   2
  -5   1  14 276.482 141.809   2
  -5   1  13 246.744 126.599   2
  -5   1  12-204.479 142.551   2
  -5   1  11 1127.54 246.174   2
  -5   1  10 28.8333 62.4875   2
  -5   1   9 847.972 185.510   2
   5  -1  -8 524.898 70.6642   5
  -5   1   8 504.442 155.170   2
  -5   1   7 1771.69 276.158   2
   5  -1  -7 1740.57 160.221   5
  -5   1   6 23545.5 1102.63   2
   5  -1  -6 20202.3 770.615   5
  -5   1   5 17440.1 947.958   2
   5  -1  -5 19097.1 765.342   5
   5  -1  -4 9377.96 515.152   5
  -5   1   3 5991.66 319.536   1
   5  -1  -3 6546.39 504.363   4
   5  -1  -3 6557.69 427.572   5
   5  -1  -3 5978.83 476.123   3
   5  -1  -2 2036.41 262.537   4
  -5   1   2 1802.25 184.679   1
   5  -1  -2 1924.07 234.269   5
   5  -1  -1 8422.05 543.971   4
  -5   1   1 7742.64 439.109   1
   5  -1  -1 8412.65 529.100   5
  -5   1   0 1292.39 171.420   1
   5  -1   0 1542.27 213.360   4
   5  -1   0 1633.58 230.380   5
   5  -1   0 1333.41 183.960   3
   5  -1   1 3558.75 316.963   4
  -5   1  -1 3551.27 314.524   1
   5  -1   1 3476.37 354.586   5
   5  -1   1 3269.00 273.235   3
   5  -1   2 1266.52 178.400   4
  -5   1  -2 1211.05 186.726   1
   5  -1   2 1301.89 156.262   3
   5  -1   2 1283.69 224.491   5
   5  -1   3 4385.48 335.623   4
  -5   1  -3 4131.26 380.351   1
   5  -1   3 5103.19 456.526   5
   5  -1   3 4460.19 289.052   3
  -5   1  -4 14729.3 775.446   1
   5  -1   4 15500.2 854.480   5
   5  -1   4 14542.8 575.477   3
  -5   1  -5 520.782 142.977   1
   5  -1   5 458.118 137.879   5
  -5   1  -6 1022.35 203.728   1
  -5   1  -6 756.258 127.384   4
   5  -1   6 1223.17 243.774   5
  -5   1  -7 1714.86 269.517   1
  -5   1  -7 1808.83 195.138   4
   5  -1   7 2001.56 311.696   5
  -5   1  -8 121.603 56.4747   4
   5  -1   8 129.968 76.0396   5
  -5   1  -9 69.4853 48.1840   4
   5  -1   9 133.243 133.216   5
  -5   1  -9 105.270 94.6511   1
  -5   1 -10 1978.39 209.264   4
  -5   1 -10 1861.27 332.248   1
   5  -1  10 2154.34 346.328   5
  -5   1 -11 59.6343 55.5025   4
   5  -1  11 31.6889 75.3425   5
  -5   1 -12 1383.50 184.195   4
   5  -1  12 1611.27 310.169   5
   5  -1  13 80.7535 74.8173   5
   5  -1  14 950.249 249.136   5
   5  -1  15 267.229 145.233   5
   5  -1  16 650.402 213.067   5
  -5   0  15 93.5148 112.289   2
  -5   0  14 411.896 179.514   2
  -5   0  13 1281.63 273.283   2
  -5   0  12-89.5158 91.6237   2
  -5   0  11 23.0439 72.9941   2
  -5   0  10 284.298 121.103   2
  -5   0   9 593.036 156.481   2
  -5   0   8 3.71797 62.2485   2
  -5   0   7 642.162 169.474   2
   5   0  -7 683.279 85.2307   5
  -5   0   6 330.871 115.090   2
   5   0  -6 351.534 70.1551   5
  -5   0   5 6492.85 520.490   2
   5   0  -5 6179.19 368.236   5
   5   0  -5 6366.66 558.236   3
  -5   0   4 126.997 66.7149   2
   5   0  -4 158.965 49.6564   5
   5   0  -4 74.7827 83.8986   3
   5   0  -3 250.192 87.5399   5
   5   0  -3 194.288 92.9203   3
   5   0  -2 6798.80 517.803   4
   5   0  -2 7688.81 478.863   5
   5   0  -2 7001.79 512.044   3
   5   0  -1 4418.06 397.122   4
   5   0  -1 4190.82 361.439   5
   5   0   0 10493.3 627.786   4
   5   0   0 11072.4 643.296   5
  -5   0  -1 1600.64 192.642   1
   5   0   1 1808.50 235.275   4
   5   0   1 1535.59 203.337   3
   5   0   1 1424.52 230.396   5
  -5   0  -2 8642.65 512.792   1
   5   0   2 8144.87 521.840   4
   5   0   2 9102.27 609.437   5
   5   0   2 9033.81 511.022   3
   5   0   3-30.9372 44.3073   4
   5   0   3 25.7463 36.8464   3
   5   0   3-16.0483 70.3505   5
  -5   0  -3 26.5121 45.0484   1
   5   0   4 765.178 146.029   4
  -5   0  -4 786.110 145.870   4
   5   0   4 618.558 170.873   5
  -5   0  -4 712.530 148.835   1
   5   0   5 1492.46 191.367   4
  -5   0  -5 1512.41 198.208   4
  -5   0  -5 1708.00 247.793   2
   5   0   5 1727.59 277.271   5
  -5   0  -5 1184.83 203.912   1
  -5   0  -6-41.3240 33.6845   4
  -5   0  -6-18.4403 77.2706   1
   5   0   6-96.7903 110.655   5
  -5   0  -6 56.3261 51.8001   2
  -5   0  -7 3066.83 358.821   1
  -5   0  -7 3208.78 285.683   4
   5   0   7 2888.58 374.854   5
  -5   0  -8 1617.70 204.809   4
   5   0   8 2030.95 318.188   5
  -5   0  -9 40.3090 65.7467   4
   5   0   9-0.78014 77.7202   5
  -5   0 -10 1535.77 193.765   4
   5   0  10 1664.22 312.295   5
  -5   0 -11 109.521 63.6852   4
   5   0  11-4.31554 101.662   5
  -5   0 -12 962.589 168.742   4
   5   0  12 1115.48 269.202   5
  -5   0 -13 2962.85 301.773   4
   5   0  13 3631.67 477.862   5
   5   0  14 362.816 171.820   5
   5   0  15-84.9952 97.4001   5
   5   0  16 191.659 116.033   5
   5   0  17 126.566 177.510   5
  -5  -1  15 3858.97 534.127   2
  -5  -1  14 67.3248 90.7836   2
  -5  -1  13 1566.15 302.005   2
  -5  -1  12 10.2036 92.4392   2
  -5  -1  11 26.8220 60.1643   2
  -5  -1  10-91.8945 67.1875   2
  -5  -1   9 1236.68 230.249   2
  -5  -1   8 20.5930 49.6418   2
  -5  -1   7 26.1167 73.4678   2
   5   1  -7 32.9390 16.5004   5
   5   1  -7 63.5298 78.0846   3
  -5  -1   6 2403.01 298.136   2
   5   1  -6 2201.55 173.739   5
   5   1  -6 2667.08 372.910   3
  -5  -1   5 7022.06 519.353   2
   5   1  -5 6594.77 367.560   5
   5   1  -5 7110.03 598.577   3
  -5  -1   4 43.3825 61.0211   2
   5   1  -4 13.9254 38.9033   5
   5   1  -4 9.23198 79.9449   3
  -5  -1   3 7767.01 540.293   2
   5   1  -3 8507.98 483.556   5
   5   1  -3 7890.70 591.278   3
   5   1  -2 39.0525 57.5132   5
   5   1  -2-19.6794 54.7996   3
   5   1  -1 280.569 106.322   4
   5   1  -1 83.4764 67.9530   5
   5   1  -1 370.743 115.679   3
   5   1   0 3406.37 343.095   4
   5   1   0 2561.55 284.245   5
   5   1   0 2585.37 296.319   3
   5   1   1 2381.79 285.229   4
   5   1   1 3069.69 324.548   5
   5   1   2 2716.22 301.519   4
   5   1   2 2958.98 331.599   5
   5   1   3 3608.87 337.743   4
  -5  -1  -3 3511.01 334.040   4
   5   1   3 3894.59 391.460   5
   5   1   4 264.843 88.9786   4
  -5  -1  -4 289.715 105.308   4
   5   1   4 162.662 94.8353   5
  -5  -1  -5 592.898 140.710   2
   5   1   5 518.987 117.396   4
  -5  -1  -5 711.410 142.457   4
   5   1   5 675.142 166.255   5
  -5  -1  -6 4966.50 384.205   4
  -5  -1  -6 5282.72 427.411   2
   5   1   6 5300.59 495.313   5
  -5  -1  -7 252.725 91.5837   4
  -5  -1  -7 310.399 98.2207   2
   5   1   7 305.915 122.819   5
  -5  -1  -8 1261.10 188.137   4
   5   1   8 1256.68 253.615   5
  -5  -1  -9 9160.86 544.622   4
   5   1   9 8837.75 707.574   5
  -5  -1 -10-66.8486 66.0829   4
   5   1  10-29.7620 126.478   5
  -5  -1 -11-21.3010 54.4024   4
   5   1  11-89.3449 111.589   5
  -5  -1 -12 300.046 111.124   4
   5   1  12 741.840 215.658   5
  -5  -1 -13 1087.56 195.488   4
   5   1  13 670.818 195.984   5
  -5  -1 -14 2.09998 43.0689   4
   5   1  14 140.439 119.845   5
   5   1  15 138.539 93.9892   5
   5   1  16 36.3213 77.9412   5
   5   1  17 552.600 218.118   5
  -5  -2  14 3445.11 465.875   2
  -5  -2  13 727.588 211.629   2
  -5  -2  12 1680.22 297.791   2
  -5  -2  11-13.6636 96.1549   2
  -5  -2  10 145.000 95.9192   2
  -5  -2   9 977.903 202.037   2
  -5  -2   8 825.380 176.000   2
   5   2  -8 1088.77 267.752   3
  -5  -2   7 8469.65 574.366   2
   5   2  -7 7174.58 681.308   3
  -5  -2   6 567.872 142.342   2
   5   2  -6 490.689 73.6995   5
   5   2  -6 322.878 115.232   3
  -5  -2   5 157.498 86.5327   2
   5   2  -5 158.474 56.9017   5
   5   2  -5 111.585 65.2250   3
  -5  -2   4 6859.48 485.216   2
   5   2  -4 7216.29 410.196   5
   5   2  -4 6362.61 570.266   3
  -5  -2   3 76.8126 60.6645   2
   5   2  -3 106.842 63.3425   5
   5   2  -3 25.3180 79.5618   3
   5   2  -2 2463.90 263.091   5
   5   2  -2 2089.89 302.654   3
   5   2  -1 10355.0 591.644   5
   5   2  -1 9552.31 653.500   3
   5   2   0 1243.80 213.548   4
   5   2   0 1399.41 209.955   5
   5   2   0 1242.03 219.222   3
   5   2   1 1147.31 199.273   4
   5   2   1 1333.54 208.956   5
   5   2   1 1152.98 203.281   3
   5   2   2 87.1376 61.7628   4
   5   2   2 155.547 66.0871   5
   5   2   3 2980.62 317.045   4
  -5  -2  -3 2860.35 309.663   4
   5   2   4 79.2203 54.5020   4
  -5  -2  -4 7.02726 52.2550   4
   5   2   5 36.5998 36.7402   4
  -5  -2  -5 34.4072 57.2559   4
  -5  -2  -5-53.6852 54.1992   2
  -5  -2  -6 384.860 122.471   4
  -5  -2  -6 323.196 102.275   2
  -5  -2  -7 5629.03 431.325   4
  -5  -2  -7 6147.34 457.936   2
  -5  -2  -8 301.730 102.687   4
  -5  -2  -8 501.032 137.107   2
   5   2   8 403.125 137.349   5
  -5  -2  -9 685.985 157.206   4
   5   2   9 722.098 197.087   5
  -5  -2 -10 127.016 72.0163   4
   5   2  10-4.00419 75.9715   5
  -5  -2 -11 334.216 111.303   4
   5   2  11 260.223 119.955   5
  -5  -2 -12 139.666 82.0888   4
   5   2  12 169.819 124.857   5
  -5  -2 -13 1489.58 240.071   4
   5   2  13 1791.87 331.437   5
  -5  -2 -14 13.9024 47.2898   4
   5   2  14-86.7849 114.456   5
  -5  -2 -15 316.328 116.486   4
   5   2  15-29.2087 109.517   5
  -5  -2 -16-50.8336 50.7571   4
   5   2  16 68.4935 159.581   5
   5   2  17 290.406 148.318   5
   5   2  18-169.807 163.781   5
  -5  -3  13 355.041 160.691   2
  -5  -3  12 447.718 170.428   2
  -5  -3  11 297.230 132.002   2
  -5  -3  10 1554.77 263.386   2
  -5  -3   9-70.7842 89.9934   2
  -5  -3   8 44.5709 53.6603   2
   5   3  -8-185.671 189.700   3
  -5  -3   7 945.735 187.324   2
   5   3  -7 1259.34 282.241   3
  -5  -3   6 4036.77 362.421   2
   5   3  -6 3410.13 194.924   5
   5   3  -6 3610.37 463.457   3
  -5  -3   5 3428.14 318.974   2
   5   3  -5 3314.01 236.419   5
   5   3  -5 3145.29 416.824   3
  -5  -3   4 5122.70 387.881   2
   5   3  -4 5900.82 367.556   5
   5   3  -4 4892.77 519.371   3
   5   3  -3 118.659 53.3095   5
   5   3  -3-13.8830 105.560   3
   5   3  -2 5.20787 48.2245   5
   5   3  -2 11.0504 62.4033   3
   5   3  -1-102.756 101.757   3
   5   3   0 3377.94 380.133   3
   5   3   1-11.0594 75.9953   4
   5   3   1 0.59030 60.4101   3
   5   3   2 238.561 98.3005   4
  -5  -3  -2 331.428 111.862   4
   5   3   3 580.064 121.652   1
   5   3   3 852.433 172.946   4
  -5  -3  -3 829.331 169.954   4
   5   3   4 9133.72 592.952   4
  -5  -3  -4 8329.28 563.100   4
  -5  -3  -4 8329.12 482.536   2
   5   3   4 8509.48 522.835   1
  -5  -3  -5 9337.69 592.952   4
  -5  -3  -5 8578.96 506.053   2
   5   3   5 8872.20 571.520   1
   5   3   6 97.8784 72.5214   4
  -5  -3  -6 22.8209 52.2700   4
   5   3   6 50.8831 51.5861   1
  -5  -3  -6-35.3498 54.7257   2
  -5  -3  -7 2320.79 254.462   2
  -5  -3  -7 1824.53 253.266   4
   5   3   7 2091.43 280.067   1
  -5  -3  -8 2963.56 322.592   4
  -5  -3  -8 2762.74 294.511   2
  -5  -3  -9 455.429 138.228   4
  -5  -3  -9 751.099 150.544   2
  -5  -3 -10 1068.33 200.797   4
  -5  -3 -11 777.380 166.728   4
  -5  -3 -12-84.8000 86.2009   4
  -5  -3 -13 135.227 85.2838   4
   5   3  13 184.070 104.944   5
  -5  -3 -14 1835.81 277.762   4
   5   3  14 1754.98 338.024   5
  -5  -3 -15 530.435 153.635   4
   5   3  15 643.974 229.164   5
  -5  -3 -16 52.1788 52.3112   4
   5   3  16 354.147 164.659   5
  -5  -3 -17 357.803 115.521   4
   5   3  17 209.602 148.997   5
   5   3  18-186.841 142.146   5
  -5  -4  11 217.925 120.290   2
  -5  -4  10 229.449 109.239   2
  -5  -4   9 725.529 176.325   2
   5   4  -9 1019.47 301.597   3
  -5  -4   8 51.8576 53.7467   2
   5   4  -8 174.965 113.875   3
  -5  -4   7 1595.44 231.917   2
   5   4  -7 2082.27 378.617   3
  -5  -4   6 2344.98 267.596   2
   5   4  -6 2902.02 441.658   3
   5   4  -5 31.6300 29.7084   5
   5   4  -5 47.2279 77.0353   3
  -5  -4   5 45.1977 56.7973   2
   5   4  -4 10491.2 525.635   5
   5   4  -4 9061.82 751.332   3
   5   4  -3 321.090 145.570   3
  -5  -4   2 4297.01 321.478   2
   5   4  -2 3935.45 457.560   3
  -5  -4   1 2189.80 223.098   2
   5   4  -1 2327.04 342.792   3
  -5  -4   0 129.844 61.0118   2
   5   4   0-58.3064 89.8809   3
   5   4   1 14511.8 858.400   3
   5   4   1 13970.8 605.909   1
  -5  -4  -2 1047.65 202.916   4
   5   4   2 1113.32 160.424   1
  -5  -4  -3 5533.53 467.363   4
   5   4   3 5372.38 388.890   1
   5   4   4 1114.41 181.321   1
   5   4   4 1037.58 200.223   4
  -5  -4  -4 1120.48 199.350   4
  -5  -4  -4 1025.37 145.759   2
   5   4   5 1530.60 221.083   1
   5   4   5 1516.09 238.012   4
  -5  -4  -5 1427.62 175.689   2
  -5  -4  -5 1822.92 260.553   4
   5   4   6 23595.3 1069.39   4
  -5  -4  -6 22937.9 1049.41   4
  -5  -4  -6 21777.2 885.496   2
   5   4   6 23478.1 1046.37   1
  -5  -4  -7 4026.12 389.690   4
  -5  -4  -7 3461.42 299.523   2
   5   4   7 3915.08 393.725   1
  -5  -4  -8 528.090 120.673   2
  -5  -4  -8 776.697 178.420   4
  -5  -4  -9 19.5152 35.3648   2
  -5  -4  -9 117.707 65.8633   4
  -5  -4 -10 20.8498 42.4249   2
  -5  -4 -10-87.0140 102.605   4
  -5  -4 -11 3850.24 400.397   4
  -5  -4 -12 159.870 98.0704   4
  -5  -4 -13 95.5944 89.2014   4
  -5  -4 -14 234.827 102.658   4
  -5  -4 -15 1664.41 282.934   4
  -5  -4 -16 260.254 119.276   4
   5   4  16 657.257 241.901   5
  -5  -4 -17-149.881 104.894   4
   5   4  17-59.4704 89.6789   5
  -5  -4 -18 1588.58 300.935   4
   5   4  18 1511.73 362.632   5
  -5  -5   9-63.3782 58.1484   2
   5   5  -9-237.472 176.970   3
  -5  -5   8 730.382 162.457   2
   5   5  -8 793.819 239.154   3
  -5  -5   7 1022.64 184.630   2
   5   5  -7 948.034 264.003   3
  -5  -5   6 588.664 135.444   2
   5   5  -6 691.323 237.253   3
   5   5  -5 3622.59 256.850   5
   5   5  -5 3403.20 472.416   3
   5   5  -4 66.5297 102.783   3
   5   5  -3 819.921 213.855   3
  -5  -5   3 741.208 122.565   2
   5   5  -2 463.749 173.569   3
  -5  -5   2 552.955 102.733   2
  -5  -5   1 2159.52 194.351   2
   5   5  -1 2150.87 155.739   1
   5   5  -1 2450.09 369.809   3
  -5  -5   0 3191.66 237.657   2
   5   5   0 3025.87 227.619   1
   5   5   0 2510.33 358.745   3
  -5  -5  -1 208.938 64.2086   2
  -5  -5  -1 306.830 122.479   4
   5   5   1 264.210 118.923   3
   5   5   1 364.089 93.2118   1
  -5  -5  -2 4751.23 456.364   4
   5   5   2 4266.12 325.930   1
  -5  -5  -3 3354.21 381.923   4
   5   5   3 3044.20 287.724   1
  -5  -5  -3 2970.22 219.445   2
   5   5   4 110.527 61.1579   1
  -5  -5  -4 253.836 102.669   4
  -5  -5  -4 252.432 67.4878   2
  -5  -5  -5-1.17371 58.1362   4
   5   5   5 86.4574 71.2272   1
  -5  -5  -5 54.7426 35.0721   2
  -5  -5  -6 292.271 77.8856   2
  -5  -5  -6 184.883 92.8645   4
   5   5   6 145.511 68.7916   1
  -5  -5  -7 1670.10 194.912   2
  -5  -5  -7 1758.50 262.369   4
   5   5   7 1728.16 254.786   1
  -5  -5  -8 1743.00 212.960   2
  -5  -5  -8 1969.02 273.596   4
  -5  -5  -9 458.396 112.658   2
  -5  -5  -9 431.681 129.396   4
  -5  -5 -10 37.1296 46.4874   2
  -5  -5 -10-23.2235 57.0441   4
  -5  -5 -11 37.7254 66.4815   2
  -5  -5 -11 189.494 106.395   4
  -5  -5 -12 2097.77 308.153   4
  -5  -5 -13 48.5367 74.4344   4
  -5  -5 -14 227.477 124.774   4
  -5  -5 -15 314.966 126.147   4
  -5  -5 -16 159.192 118.920   4
  -5  -5 -17 178.402 99.3777   4
  -5  -5 -18-111.636 120.752   4
   5   5  18-36.9609 167.004   5
  -5  -5 -19 104.563 106.271   4
   5   6  -8 202.545 154.435   3
   5   6  -7 448.679 204.586   3
  -5  -6   6 633.579 130.108   2
   5   6  -6 872.474 261.003   3
   5   6  -5 216.954 153.338   3
  -5  -6   4 6135.17 372.785   2
   5   6  -4 6378.81 659.087   3
  -5  -6   3 2634.61 216.874   2
   5   6  -3 2293.05 229.851   5
   5   6  -3 3018.69 434.670   3
  -5  -6   2 5109.32 287.492   2
   5   6  -2 4105.33 191.503   1
   5   6  -2 4707.81 549.500   3
   5   6  -2 4590.02 351.140   5
  -5  -6   1 5067.37 268.912   2
   5   6  -1 4607.89 267.688   1
   5   6  -1 4554.55 525.661   3
   5   6   0 7.10711 37.3092   1
   5   6   0-30.9081 69.6409   3
  -5  -6   0 55.5849 35.3950   2
   5   6   1 414.641 97.9884   1
  -5  -6  -1 386.554 141.996   4
  -5  -6  -1 254.676 50.4828   2
  -5  -6  -2 491.374 158.611   4
  -5  -6  -2 269.814 49.1229   2
  -5  -6  -2 514.174 76.2927   2
   5   6   2 295.663 76.2469   1
   5   6   3 3472.77 316.646   1
  -5  -6  -3 4583.16 457.415   4
  -5  -6  -3 4233.22 222.259   2
   5   6   4 2840.48 293.814   1
  -5  -6  -4 3266.79 377.060   4
  -5  -6  -4 2928.58 192.519   2
  -5  -6  -5 3034.44 366.490   4
   5   6   5 3501.36 345.029   1
  -5  -6  -5 3501.18 233.676   2
   5   6   6 1179.50 203.682   1
  -5  -6  -6 1518.55 160.665   2
  -5  -6  -6 1427.72 256.659   4
   5   6   7 893.647 195.071   1
  -5  -6  -7 779.321 121.610   2
  -5  -6  -7 1308.38 236.681   4
  -5  -6  -8 191.586 72.5196   2
  -5  -6  -8 145.984 87.5239   4
  -5  -6  -9 353.627 100.637   2
  -5  -6  -9 197.819 97.0143   4
  -5  -6 -10 348.877 103.116   2
  -5  -6 -10 275.303 125.845   4
  -5  -6 -11 1014.46 183.918   2
  -5  -6 -11 721.514 181.913   4
  -5  -6 -12 214.880 114.320   4
  -5  -6 -13 556.301 159.443   4
  -5  -6 -14 356.484 155.504   4
  -5  -6 -15 636.248 199.985   4
  -5  -6 -16-22.7430 63.4976   4
  -5  -6 -17 592.713 195.663   4
  -5  -6 -18 82.0465 83.0697   4
  -5  -6 -19-164.584 127.560   4
   5   7  -7 1118.19 316.081   3
   5   7  -6 5.84460 96.0374   3
   5   7  -5 1591.56 343.486   3
   5   7  -4-80.6985 121.935   3
   5   7  -3 3192.80 468.666   3
   5   7  -2 509.397 112.013   5
  -5  -7   2 575.054 67.8569   2
   5   7  -2 252.456 116.803   3
  -5  -7   1 3229.04 140.247   2
   5   7  -1 3280.21 314.945   5
   5   7   0 5077.67 565.786   3
  -5  -7  -1 18.0482 68.2072   4
  -5  -7  -2 81.0557 78.5536   4
  -5  -7  -3 188.268 120.963   4
  -5  -7  -4-74.0786 80.0466   4
  -5  -7  -5 740.502 80.5643   2
  -5  -7  -5 1156.75 230.371   4
  -5  -7  -6 557.423 159.155   4
   5   7   6 399.108 127.266   1
  -5  -7  -6 530.290 81.9634   2
  -5  -7  -7 28.6954 51.1265   4
  -5  -7  -7 25.9186 29.1685   2
  -5  -7  -8 622.742 166.524   4
  -5  -7  -8 509.279 99.3597   2
  -5  -7  -9 182.754 92.1822   4
  -5  -7  -9 68.1958 49.5904   2
  -5  -7 -10 86.4603 73.5660   4
  -5  -7 -10-10.3064 40.9567   2
  -5  -7 -11 680.375 195.826   4
  -5  -7 -11 364.348 112.496   2
  -5  -7 -12 115.526 87.2640   4
  -5  -7 -12-16.7686 65.4981   2
  -5  -7 -13 299.416 120.955   4
  -5  -7 -14 58.3368 73.9163   4
  -5  -7 -15 461.576 178.309   4
  -5  -7 -16-239.166 135.531   4
  -5  -7 -17 544.412 193.560   4
  -5  -7 -18 289.638 172.739   4
  -5  -7 -19-340.115 166.616   4
   5   8  -6 117.645 134.541   3
   5   8  -5-42.9663 90.3532   3
   5   8  -4 1421.91 340.491   3
   5   8  -3 488.455 210.525   3
   5   8  -2 836.012 255.963   3
   5   8  -1 2040.22 377.128   3
   5   8   0 1493.56 227.949   5
   5   8   0 1420.48 307.424   3
  -5  -8  -1 209.810 108.756   4
  -5  -8  -2 962.292 230.189   4
  -5  -8  -3-44.3492 91.3230   4
  -5  -8  -4 19.4679 52.5190   4
  -5  -8  -5 66.5091 84.1488   4
  -5  -8  -6 3360.74 410.395   4
  -5  -8  -7 897.849 206.981   4
  -5  -8  -7 673.423 82.6849   2
  -5  -8  -8 483.642 169.385   4
  -5  -8  -8 660.763 95.9029   2
  -5  -8  -9-92.1060 114.689   4
  -5  -8  -9 28.2965 43.1701   2
  -5  -8 -10-184.550 115.219   4
  -5  -8 -10-26.0574 33.3357   2
  -5  -8 -11 191.927 99.6640   4
  -5  -8 -11 218.329 82.5070   2
  -5  -8 -12 228.243 138.070   4
  -5  -8 -13 577.068 187.057   4
  -5  -8 -14-135.372 138.583   4
  -5  -8 -15 346.112 168.553   4
  -5  -8 -16-89.6386 128.345   4
  -5  -8 -17-166.257 127.629   4
  -5  -8 -18 51.2831 90.2102   4
  -5  -8 -19 6.41941 115.711   4
   5   9  -5-119.098 149.681   3
   5   9  -4 1582.26 371.887   3
   5   9  -3-8.33913 115.940   3
   5   9  -2 600.936 237.714   3
   5   9  -1 100.384 137.579   3
   5   9   0 55.8561 77.6069   3
  -5  -9  -1 282.096 94.1010   4
   5   9   1 176.236 138.577   3
  -5  -9  -2 409.671 160.494   4
  -5  -9  -3 1591.33 296.188   4
  -5  -9  -4 1508.09 294.738   4
  -5  -9  -5-34.0485 58.4188   4
  -5  -9  -6 1644.54 296.760   4
  -5  -9  -7 5844.13 571.925   4
  -5  -9  -8 1060.07 241.991   4
  -5  -9  -9 1236.42 257.926   4
  -5  -9 -10-71.6954 100.535   4
  -5  -9 -11 353.651 165.006   4
  -5  -9 -12 918.749 231.514   4
  -5  -9 -13 0.90391 105.936   4
  -5  -9 -14 369.405 162.040   4
  -5  -9 -15 86.4625 120.449   4
  -5  -9 -16 247.856 148.350   4
  -5  -9 -17 186.773 151.058   4
  -5  -9 -18 32.4293 102.327   4
   5  10  -3 113.772 117.808   3
   5  10  -2 1055.25 307.631   3
   5  10  -1 469.050 199.252   3
   5  10   0-40.9823 155.820   3
  -5 -10  -1 177.984 105.437   4
   5  10   1 55.8435 122.764   3
  -5 -10  -2 233.864 126.713   4
  -5 -10  -3 3070.91 423.720   4
  -5 -10  -4 1718.00 309.066   4
  -5 -10  -5 310.899 152.074   4
  -5 -10  -6 734.371 205.756   4
  -5 -10  -7 235.335 126.267   4
  -5 -10  -8 257.166 159.489   4
  -5 -10  -9 2159.22 357.465   4
  -5 -10 -10 870.578 223.252   4
  -5 -10 -11 798.963 223.707   4
  -5 -10 -12 157.181 104.802   4
  -5 -10 -13 594.279 199.606   4
  -5 -10 -14 39.4469 93.8755   4
  -5 -10 -15 1148.48 281.218   4
  -5 -10 -16 13.7004 71.8045   4
  -5 -10 -17 209.331 205.005   4
   5  11  -1 1875.60 429.551   3
   5  11   0-544.892 229.497   3
   5  11   1 93.9752 106.564   3
  -5 -11  -2 435.899 178.495   4
  -5 -11  -3-215.850 115.888   4
  -5 -11  -4 1021.19 256.691   4
  -5 -11  -5 1675.64 318.696   4
  -5 -11  -6 20.1787 66.5472   4
  -5 -11  -7 213.764 136.579   4
  -5 -11  -8 2933.27 424.342   4
  -5 -11  -9-106.511 97.7046   4
  -5 -11 -10 67.4810 92.1296   4
  -5 -11 -11 5.83252 80.8925   4
  -5 -11 -12 1006.28 265.986   4
  -5 -11 -13 2992.35 453.394   4
  -5 -11 -14 624.635 213.868   4
  -5 -11 -15 830.796 242.100   4
   5  12   1-70.5312 104.288   3
  -5 -12  -2 234.085 162.975   4
  -5 -12  -3-49.2216 98.4109   4
  -5 -12  -4-33.4016 79.6703   4
  -5 -12  -5 180.507 131.929   4
  -5 -12  -6 425.015 171.603   4
  -5 -12  -7-78.2642 111.911   4
  -5 -12  -8 63.3611 80.9666   4
  -5 -12  -9 118.352 140.016   4
  -5 -12 -10 14.1092 88.5624   4
  -5 -12 -11 143.600 121.727   4
  -5 -12 -12 2661.14 436.689   4
  -5 -12 -13 680.656 238.261   4
  -5 -12 -14-178.596 151.982   4
  -5 -13  -3 175.515 143.639   4
  -5 -13  -4 167.656 167.104   4
  -5 -13  -5 664.394 213.083   4
  -5 -13  -6 2868.07 450.057   4
  -5 -13  -7 281.987 137.693   4
  -5 -13  -8 14.8925 111.337   4
  -5 -13  -9 58.6656 96.9446   4
  -5 -13 -10 232.746 163.215   4
  -5 -13 -11 63.6733 106.556   4
   6 -12 -10 500.140 201.968   5
   6 -12  -9 194.947 134.154   5
   6 -12  -8 162.696 133.102   5
   6 -12  -7 308.934 171.278   5
   6 -11 -10 175.032 102.551   5
   6 -11  -9-87.6128 104.616   5
   6 -11  -8 971.875 241.441   5
   6 -11  -7 307.046 126.773   5
   6 -11  -6-198.844 120.377   5
   6 -11  -5 68.5501 125.773   5
   6 -11  -4 132.524 117.419   5
   6 -11  -3 16.6307 83.9513   5
   6 -11  -2 157.723 113.530   5
   6 -10 -10 55.3660 66.3670   5
   6 -10  -9 19.4766 72.1642   5
   6 -10  -8 239.553 127.412   5
   6 -10  -7 1659.31 286.879   5
   6 -10  -6 565.616 172.325   5
   6 -10  -5 1006.48 233.607   5
   6 -10  -4-16.6912 92.7727   5
   6 -10  -3 150.806 115.468   5
   6 -10  -2 546.253 191.199   5
   6 -10  -1 1502.02 306.966   5
   6 -10   0 1673.54 317.815   5
   6 -10   1 64.0420 87.2326   5
   6  -9 -10 197.404 90.7613   5
   6  -9  -9 79.5755 80.6338   5
  -6   9   9-49.1333 123.548   2
   6  -9  -8 21.6783 70.3655   5
   6  -9  -7 1761.33 287.747   5
   6  -9  -6 43.5844 64.0235   5
   6  -9  -5 665.537 181.604   5
   6  -9  -4 1474.87 274.991   5
   6  -9  -3 187.061 116.116   5
   6  -9  -2 838.192 218.229   5
   6  -9  -1 264.208 115.059   5
   6  -9   0 6.09644 87.4738   5
   6  -9   1 1295.62 279.537   5
   6  -9   2 669.755 204.717   5
   6  -9   3 1744.98 341.623   5
  -6   9  -4 514.543 222.038   1
   6  -9   4-65.3582 102.556   5
   6  -8 -10 1254.95 227.133   5
  -6   8  10 2150.77 402.758   2
   6  -8  -9 512.134 146.681   5
  -6   8   9 549.591 215.959   2
   6  -8  -8 2568.87 326.961   5
   6  -8  -7 546.722 154.124   5
   6  -8  -6 168.956 111.607   5
   6  -8  -5 59.7401 77.4484   5
   6  -8  -4 142.087 110.132   5
   6  -8  -3 267.816 130.389   5
   6  -8  -2-65.7109 70.6528   5
   6  -8  -1 455.764 164.818   5
   6  -8   0 1582.59 290.860   5
   6  -8   1 303.511 137.911   5
   6  -8   2 171.823 120.947   5
   6  -8   3 1725.30 335.730   5
  -6   8  -4 78.6902 85.4746   1
   6  -8   4-51.8757 115.161   5
  -6   8  -5-101.563 153.991   1
   6  -8   5-178.050 146.291   5
  -6   8  -6 771.659 252.115   1
   6  -8   6 733.425 235.136   5
  -6   7  11-39.6634 112.940   2
  -6   7  10 122.176 122.929   2
   6  -7  -9 529.843 143.242   5
  -6   7   9 610.140 221.905   2
  -6   7   8 536.231 209.013   2
   6  -7  -8 349.045 119.139   5
   6  -7  -7 2828.22 339.028   5
   6  -7  -6 159.263 97.4507   5
   6  -7  -5 466.209 142.855   5
   6  -7  -4 184.075 100.221   5
   6  -7  -3 837.176 206.124   5
   6  -7  -2 226.270 135.488   5
   6  -7  -1 362.334 133.699   5
   6  -7   0-30.8285 125.355   5
   6  -7   1 1337.38 269.241   5
   6  -7   2 571.842 195.505   5
  -6   7  -3 738.963 211.555   1
   6  -7   3 903.871 235.953   5
  -6   7  -4-97.8043 124.417   1
   6  -7   4 20.5959 93.7011   5
  -6   7  -5 510.703 176.612   1
   6  -7   5 421.531 153.870   5
  -6   7  -6-24.1108 125.849   1
   6  -7   6 156.642 116.014   5
  -6   7  -7 713.410 237.280   1
   6  -7   7 593.114 197.590   5
  -6   6  12 176.000 141.658   2
  -6   6  11-59.3686 84.4635   2
  -6   6  10 589.355 198.175   2
   6  -6  -9-45.5450 47.4920   5
  -6   6   9-137.501 120.754   2
  -6   6   8 714.395 236.375   2
   6  -6  -8 641.064 146.941   5
   6  -6  -7 336.921 106.589   5
   6  -6  -6 60.9170 73.0436   5
   6  -6  -5 935.511 191.554   5
   6  -6  -4 168.435 102.843   5
   6  -6  -3 1111.44 193.941   4
   6  -6  -3 1284.75 241.763   5
   6  -6  -2 799.356 154.506   4
   6  -6  -2 804.280 194.075   5
   6  -6  -1 10.4352 63.3333   5
   6  -6   0 450.563 169.625   5
   6  -6   1 214.920 117.487   5
  -6   6  -2 215.417 107.021   1
   6  -6   2 331.559 132.927   5
   6  -6   3 276.256 143.073   5
  -6   6  -3 101.735 70.4785   1
  -6   6  -4 590.155 196.593   1
   6  -6   4 816.394 214.171   5
  -6   6  -5 212.105 96.6985   1
   6  -6   5 78.1611 75.7716   5
  -6   6  -6 253.210 88.6454   1
   6  -6   6-21.5079 113.703   5
  -6   6  -7 57.8738 69.7504   1
   6  -6   7-33.1695 124.237   5
   6  -6   8-103.273 127.136   5
  -6   6  -8 130.547 129.957   1
  -6   6  -9 369.141 172.920   1
   6  -6   9 809.677 244.595   5
  -6   5  12-14.9408 94.9462   2
  -6   5  11 1536.05 317.597   2
  -6   5  10-50.6858 106.616   2
  -6   5   9 419.619 186.506   2
  -6   5   8 484.690 181.806   2
   6  -5  -8 176.410 80.1584   5
   6  -5  -7 364.927 111.852   5
   6  -5  -6 7281.93 522.041   5
   6  -5  -5 315.255 108.610   5
   6  -5  -4 136.607 87.5829   5
   6  -5  -3 833.063 167.652   4
   6  -5  -3 648.996 171.130   5
   6  -5  -2 63.5412 52.0924   4
   6  -5  -2 199.054 100.173   5
   6  -5  -1 9270.14 562.839   4
   6  -5  -1 10553.3 717.042   5
   6  -5   0 200.869 68.2631   4
  -6   5   0 207.851 97.3713   1
   6  -5   0 223.029 120.685   5
   6  -5   1 2462.65 239.927   4
  -6   5  -1 2456.72 332.045   1
   6  -5   1 2601.08 357.061   5
  -6   5  -2 53.5248 87.0633   1
   6  -5   2 46.4544 69.2832   5
  -6   5  -3-71.8454 88.6582   1
   6  -5   3 75.4199 94.7743   5
  -6   5  -4-416.217 159.606   1
   6  -5   4-11.5904 120.071   5
  -6   5  -5 1472.41 291.793   1
   6  -5   5 2175.71 359.533   5
  -6   5  -6 406.677 174.209   1
   6  -5   6 363.943 169.403   5
   6  -5   7 151.539 118.502   5
  -6   5  -7 334.309 164.648   1
  -6   5  -8 294.403 146.932   1
   6  -5   8 337.353 152.630   5
  -6   5  -9 57.1857 109.284   1
   6  -5   9-29.5207 72.4257   5
  -6   5 -10 451.252 199.135   1
   6  -5  10 458.779 208.834   5
  -6   4  13 943.640 268.791   2
  -6   4  12 188.153 110.396   2
  -6   4  11 265.711 158.638   2
  -6   4  10-0.97266 85.5173   2
  -6   4   9 4576.35 535.042   2
  -6   4   8 133.735 125.731   2
   6  -4  -8 61.7646 44.9638   5
  -6   4   7 439.655 165.980   2
  -6   4   7 394.321 96.5964   1
   6  -4  -7 614.482 135.312   5
  -6   4   6 307.966 81.3432   1
   6  -4  -6 311.251 109.613   5
  -6   4   5 65.9964 45.3319   1
   6  -4  -5 161.766 88.8046   5
  -6   4   4 424.124 106.826   1
   6  -4  -4 448.126 138.219   5
   6  -4  -3 3693.81 377.926   5
  -6   4   3 3734.53 339.974   1
  -6   4   2 88.4531 70.0884   1
   6  -4  -2 79.6769 71.7708   4
   6  -4  -2-11.3686 67.0814   5
   6  -4  -1 974.008 172.976   4
  -6   4   1 583.007 154.313   1
   6  -4  -1 1211.44 223.900   5
   6  -4   0 3827.10 341.972   4
  -6   4   0 3938.92 392.037   1
   6  -4   0 4451.87 454.810   5
   6  -4   1 382.768 105.034   4
   6  -4   1 317.905 129.792   5
  -6   4  -1 294.086 121.058   1
   6  -4   2 133.760 63.5757   4
  -6   4  -2 114.403 72.3138   1
   6  -4   2 56.0015 78.8099   5
   6  -4   3 9.21101 31.7559   4
  -6   4  -3-69.4292 121.144   1
   6  -4   3-104.364 116.213   5
  -6   4  -4 639.981 178.522   1
   6  -4   4 395.036 143.231   5
  -6   4  -5 11158.8 813.290   1
   6  -4   5 11599.5 835.994   5
  -6   4  -6-8.50211 83.7276   1
   6  -4   6 21.3412 86.1148   5
  -6   4  -7 49.6045 94.3968   1
   6  -4   7 156.797 146.652   5
  -6   4  -8-24.8368 76.7541   1
   6  -4   8-120.820 137.370   5
  -6   4  -9 51.5353 92.9725   1
   6  -4   9 345.968 165.990   5
  -6   4 -10 441.908 185.381   1
   6  -4  10 423.420 179.287   5
  -6   4 -11 548.494 211.669   1
   6  -4  11 707.438 225.026   5
  -6   3  13 76.8840 188.781   2
  -6   3  12 2012.06 360.003   2
  -6   3  11 145.090 115.356   2
  -6   3  10 1050.41 250.912   2
  -6   3   9 129.905 107.137   2
  -6   3   8 2454.40 384.284   2
   6  -3  -8 2371.31 234.777   5
  -6   3   7 1267.48 276.957   2
   6  -3  -7 1173.26 170.485   5
  -6   3   6 29.5138 76.3887   2
  -6   3   6 6.52732 26.6162   1
   6  -3  -6 93.5890 56.5191   5
  -6   3   5 1981.48 197.970   1
   6  -3  -5 1592.12 223.367   5
  -6   3   4 1335.02 177.424   1
   6  -3  -4 1358.09 215.502   5
  -6   3   3 553.505 115.207   1
   6  -3  -3 547.590 145.523   5
  -6   3   2 719.794 137.364   1
   6  -3  -2 594.359 145.866   4
   6  -3  -2 520.297 145.624   5
  -6   3   1 201.202 84.1740   1
   6  -3  -1 157.372 71.8281   4
  -6   3   0 43.7790 73.4386   1
   6  -3   0 187.704 87.5407   4
   6  -3   0 110.999 86.0335   5
  -6   3  -1 44.0904 67.2993   1
   6  -3   1 154.033 60.4840   4
   6  -3   1 23.6595 65.2712   5
   6  -3   2 1672.17 213.995   4
   6  -3   2 1554.25 271.026   5
  -6   3  -2 1779.03 265.619   1
   6  -3   3 1040.19 155.759   4
   6  -3   3 787.640 205.641   5
  -6   3  -3 1105.04 224.653   1
   6  -3   4 1749.07 194.816   4
  -6   3  -4 2085.01 311.922   1
   6  -3   4 2025.27 323.516   5
  -6   3  -5 239.005 124.416   1
   6  -3   5 293.118 145.830   5
  -6   3  -6 9943.48 760.470   1
   6  -3   6 11687.0 834.474   5
  -6   3  -7 6747.81 629.389   1
   6  -3   7 6799.56 645.798   5
  -6   3  -8 820.398 232.495   1
   6  -3   8 786.062 225.558   5
  -6   3  -9 229.543 90.4465   1
   6  -3   9 626.790 204.694   5
   6  -3  10 1958.46 361.063   5
  -6   3 -10 2515.91 410.558   1
   6  -3  11 21.1315 85.5175   5
  -6   3 -11 261.928 160.376   1
  -6   3 -12 281.558 188.750   1
   6  -3  12 62.3010 71.8933   5
  -6   2  13 18.7820 81.1769   2
  -6   2  12-136.140 78.6038   2
  -6   2  11-207.576 125.186   2
  -6   2  10 569.219 183.381   2
  -6   2   9 1793.70 323.985   2
  -6   2   8 1162.26 270.777   2
  -6   2   7 938.573 227.020   2
   6  -2  -7 958.004 146.385   5
  -6   2   6-20.8170 104.055   2
   6  -2  -6 22.5700 43.4615   5
   6  -2  -5 40.3297 35.8838   5
   6  -2  -4 728.496 152.619   5
  -6   2   4 521.416 96.4006   1
  -6   2   3 1356.33 170.092   1
   6  -2  -3 1378.16 216.215   5
  -6   2   2 2895.54 274.871   1
   6  -2  -2 3062.58 338.593   5
   6  -2  -1 5741.53 475.125   4
  -6   2   1 5228.86 398.699   1
   6  -2  -1 5628.28 476.448   5
   6  -2   0 1838.63 253.365   4
  -6   2   0 1517.39 221.381   1
   6  -2   0 1282.71 233.851   5
   6  -2   1 223.182 93.5900   4
  -6   2  -1 363.249 120.743   1
   6  -2   1 434.932 149.278   5
   6  -2   2 655.123 140.974   4
  -6   2  -2 418.392 143.103   1
   6  -2   2 687.078 184.260   5
   6  -2   3 23024.6 956.821   4
  -6   2  -3 23098.4 1095.71   1
   6  -2   3 23364.6 1174.31   5
   6  -2   4 97.7076 51.4394   4
  -6   2  -4 298.743 124.983   1
   6  -2   4 230.965 151.315   5
  -6   2  -5 1332.56 246.123   1
   6  -2   5 1806.04 307.646   5
  -6   2  -6 80.9525 88.0655   1
   6  -2   6 20.0243 85.2782   5
  -6   2  -7 5261.95 531.858   1
   6  -2   7 5832.68 582.669   5
   6  -2   8 1670.87 312.531   5
  -6   2  -8 1483.01 292.985   1
   6  -2   9 425.149 179.454   5
  -6   2  -9 592.524 187.466   1
  -6   2 -10 94.5691 121.857   1
   6  -2  10 121.038 135.435   5
   6  -2  11 189.844 149.269   5
   6  -2  12 339.619 161.928   5
   6  -2  13-332.406 161.527   5
  -6   1  13 10.5331 129.644   2
  -6   1  12 156.597 123.423   2
  -6   1  11 123.263 95.8320   2
  -6   1  10 436.901 164.017   2
  -6   1   9 503.902 180.620   2
  -6   1   8 693.881 203.032   2
  -6   1   7 805.919 218.756   2
  -6   1   6 688.325 178.119   2
   6  -1  -6 425.802 107.112   5
  -6   1   5 1782.77 298.052   2
   6  -1  -5 1726.17 214.010   5
   6  -1  -4 2127.32 253.992   5
   6  -1  -3 10944.0 640.763   5
   6  -1  -2 2218.02 292.925   3
   6  -1  -2 1700.63 244.125   5
  -6   1   1 6940.61 438.507   1
   6  -1  -1 7518.31 545.196   5
   6  -1  -1 7019.51 509.885   3
   6  -1   0 423.029 134.236   4
   6  -1   0 595.455 164.683   5
  -6   1   0 440.372 109.002   1
   6  -1   1-52.7343 61.4575   4
   6  -1   1 26.3922 56.0672   5
  -6   1  -1 60.6578 51.6061   1
   6  -1   2 3564.04 351.257   4
  -6   1  -2 3375.43 347.608   1
   6  -1   2 3965.33 421.634   5
   6  -1   2 4013.91 317.644   3
   6  -1   3 10286.0 602.327   4
  -6   1  -3 9679.54 632.650   1
   6  -1   3 10602.2 730.938   5
   6  -1   3 9566.83 500.839   3
   6  -1   4 3719.39 338.022   4
  -6   1  -4 4304.12 419.970   1
   6  -1   4 4522.96 475.610   5
   6  -1   4 3937.77 280.828   3
   6  -1   5 3225.12 304.539   4
  -6   1  -5 3354.89 386.813   1
   6  -1   5 4322.36 480.534   5
   6  -1   5 3959.92 262.252   3
  -6   1  -6 5930.22 533.953   1
   6  -1   6 6687.48 612.759   5
   6  -1   6 6541.37 343.119   3
   6  -1   7 996.126 119.985   3
  -6   1  -7 1110.23 247.040   1
   6  -1   7 843.941 235.309   5
  -6   1  -8 249.093 144.970   1
   6  -1   8 188.689 97.3178   5
  -6   1  -9 998.123 158.702   4
   6  -1   9 840.614 227.986   5
   6  -1  10 2.84034 88.6339   5
   6  -1  11 1960.36 364.507   5
   6  -1  12 166.374 154.214   5
   6  -1  13 59.7653 95.3692   5
   6  -1  14 823.522 272.154   5
  -6   0  13-155.281 120.251   2
  -6   0  12 61.4047 83.3129   2
  -6   0  11 468.236 177.108   2
  -6   0  10 1560.80 295.247   2
  -6   0   9 4639.59 487.836   2
  -6   0   8-99.5158 95.8631   2
  -6   0   7-20.4430 89.2501   2
  -6   0   6 590.865 174.144   2
   6   0  -6 630.525 115.210   5
  -6   0   5 51.9415 83.5424   2
   6   0  -5 79.5173 53.2252   5
  -6   0   4 3162.98 397.338   2
   6   0  -4 3748.24 331.345   5
   6   0  -4 3438.28 418.793   3
   6   0  -3 7116.74 483.627   5
   6   0  -3 6363.96 553.811   3
   6   0  -2 5098.68 424.136   5
   6   0  -2 4112.10 422.956   3
   6   0  -1 11809.4 697.355   5
   6   0  -1 11543.5 707.789   3
   6   0   0 2382.69 311.773   5
   6   0   0 2898.82 318.288   3
   6   0   1 560.922 157.320   4
   6   0   1 612.849 168.545   5
   6   0   2 7651.61 549.025   4
   6   0   2 7887.26 611.964   5
   6   0   3 1440.29 223.134   4
   6   0   3 1519.75 270.631   5
   6   0   4 620.061 151.113   4
   6   0   4 699.954 138.520   3
   6   0   4 426.987 134.442   5
   6   0   5 5799.70 446.076   4
   6   0   5 6599.41 595.801   5
   6   0   5 6593.82 426.170   3
   6   0   6 899.592 235.046   5
  -6   0  -7 2129.91 255.851   4
   6   0   7 2595.58 387.126   5
  -6   0  -8 9257.53 563.482   4
   6   0   8 10406.6 808.147   5
  -6   0  -9 1117.14 178.407   4
   6   0   9 1307.41 291.015   5
  -6   0 -10 285.082 96.3060   4
   6   0  10 281.888 109.588   5
  -6   0 -11 911.139 160.324   4
   6   0  11 803.526 257.672   5
   6   0  12 2518.13 423.659   5
   6   0  13-50.5416 78.9010   5
   6   0  14 108.007 88.4548   5
  -6  -1  13-54.5316 99.4783   2
  -6  -1  12-26.9501 97.9899   2
  -6  -1  11 1.61251 64.4382   2
  -6  -1  10 305.888 155.856   2
  -6  -1   9 2112.48 325.204   2
  -6  -1   8 3689.66 414.920   2
  -6  -1   7-24.3026 56.4923   2
  -6  -1   6 99.4144 66.7853   2
   6   1  -6 354.289 161.530   3
  -6  -1   5 168.273 115.610   2
   6   1  -5 69.6579 47.9918   5
   6   1  -5-126.630 129.248   3
  -6  -1   4 221.214 106.172   2
   6   1  -4 217.008 77.3197   5
   6   1  -4 67.4637 87.8745   3
  -6  -1   3 5016.73 467.036   2
   6   1  -3 5603.33 420.658   5
   6   1  -3 4454.99 484.987   3
   6   1  -2 136.106 71.3643   5
   6   1  -2 182.857 111.738   3
   6   1  -1 357.166 131.040   5
   6   1  -1 155.481 89.9870   3
   6   1   0 1021.78 199.693   5
   6   1   0 885.583 184.539   3
   6   1   1 6054.95 520.325   5
   6   1   1 6230.65 493.299   3
   6   1   2 272.191 101.301   5
   6   1   2 371.087 127.569   3
   6   1   3 1304.21 223.119   4
   6   1   3 1004.00 208.113   5
   6   1   4 3331.07 349.441   4
   6   1   4 3250.04 397.270   5
   6   1   5 1232.89 205.118   4
  -6  -1  -5 1454.59 231.625   4
   6   1   5 896.441 214.652   5
  -6  -1  -6 2859.48 321.487   4
   6   1   6 3411.12 425.660   5
  -6  -1  -7 2147.23 267.847   4
   6   1   7 2315.12 368.962   5
  -6  -1  -8 6033.60 461.885   4
   6   1   8 6258.29 618.299   5
  -6  -1  -9 306.494 105.947   4
   6   1   9 248.241 142.895   5
  -6  -1 -10 49.1012 71.5628   4
   6   1  10 80.8433 119.866   5
  -6  -1 -11 146.893 69.5450   4
   6   1  11 30.6484 91.4565   5
  -6  -1 -12 1812.82 253.890   4
   6   1  12 2200.06 394.359   5
   6   1  13 819.029 249.897   5
   6   1  14 47.2661 90.5529   5
   6   1  15-77.3054 136.568   5
  -6  -2  11-20.6704 92.6280   2
  -6  -2  10 166.895 118.283   2
  -6  -2   9-9.71246 58.4245   2
  -6  -2   8 640.976 171.127   2
  -6  -2   7 765.560 184.634   2
   6   2  -7 685.998 224.207   3
  -6  -2   6 160.032 94.9826   2
   6   2  -6 226.935 137.644   3
  -6  -2   5 662.352 167.266   2
   6   2  -5 489.386 106.138   5
   6   2  -5 250.934 121.515   3
   6   2  -4 1666.91 208.739   5
  -6  -2   4 1576.75 252.110   2
   6   2  -4 2113.67 343.758   3
  -6  -2   3 4831.09 441.190   2
   6   2  -3 5372.70 412.575   5
   6   2  -3 4995.86 519.328   3
  -6  -2   2 18138.9 910.246   2
   6   2  -2 16338.9 838.344   5
   6   2  -2 17890.0 1013.15   3
   6   2  -1 4938.23 440.460   5
   6   2  -1 4628.05 474.258   3
   6   2   0 276.291 116.830   5
   6   2   0 533.369 156.716   3
   6   2   1 1308.29 230.089   5
   6   2   1 1074.79 213.865   3
   6   2   2 290.342 128.537   5
   6   2   2 213.731 108.120   3
   6   2   3 1572.06 249.637   3
   6   2   3 1521.99 267.105   5
  -6  -2  -4 127.057 60.2502   4
   6   2   4 31.9737 54.6657   3
   6   2   4 81.7176 98.0389   5
  -6  -2  -5 3519.22 371.374   4
  -6  -2  -5 3429.86 350.302   2
   6   2   5 3463.94 415.860   5
   6   2   6 2270.03 289.017   4
  -6  -2  -6 2302.52 286.709   2
  -6  -2  -6 1871.03 265.827   4
   6   2   6 2095.25 333.137   5
  -6  -2  -7-34.1773 72.2252   4
   6   2   7 31.2136 109.383   5
  -6  -2  -8-2.68008 50.2288   4
   6   2   8-3.43268 89.0400   5
  -6  -2  -9-10.2891 47.3212   4
   6   2   9 43.8909 81.1849   5
  -6  -2 -10 161.941 75.9716   4
   6   2  10 515.789 190.769   5
  -6  -2 -11 610.025 152.365   4
   6   2  11 684.889 215.643   5
  -6  -2 -12 260.266 112.905   4
   6   2  12 266.541 151.605   5
  -6  -2 -13 415.645 131.611   4
   6   2  13 474.987 197.613   5
   6   2  14-66.4396 127.449   5
   6   2  15 82.4864 119.574   5
  -6  -3   9 765.943 187.202   2
  -6  -3   8 82.6175 61.0173   2
   6   3  -8 135.182 124.619   3
  -6  -3   7-29.7594 60.8959   2
   6   3  -7-135.084 157.294   3
  -6  -3   6 1770.68 254.716   2
   6   3  -6 1844.36 362.078   3
  -6  -3   5 621.921 152.877   2
   6   3  -5 584.666 206.655   3
  -6  -3   4-44.2109 63.1285   2
   6   3  -4-37.5721 44.4438   5
   6   3  -4-95.6284 97.0423   3
  -6  -3   3 74.8845 70.3186   2
   6   3  -3 194.248 75.1611   5
   6   3  -3 208.473 119.954   3
  -6  -3   2 1274.23 208.110   2
   6   3  -2 977.597 183.642   5
   6   3  -2 649.154 191.069   3
  -6  -3   1 1838.78 248.086   2
   6   3  -1 1905.05 267.558   5
   6   3  -1 1840.85 312.607   3
   6   3   0 4032.12 401.930   5
   6   3   0 3037.92 389.881   3
   6   3   1 5790.82 506.452   5
   6   3   1 5656.03 534.894   3
   6   3   2 230.501 120.666   5
   6   3   2 60.5477 57.8069   3
   6   3   3 7338.64 598.270   5
   6   3   3 6851.31 567.716   3
  -6  -3  -4 7000.41 551.103   4
  -6  -3  -4 6501.83 458.848   2
   6   3   4 6091.73 565.272   5
  -6  -3  -5-24.5051 94.9625   4
  -6  -3  -5-39.3763 52.2986   2
  -6  -3  -6 20.9658 59.9154   4
  -6  -3  -6 90.5997 57.0783   2
  -6  -3  -7 711.531 164.970   4
  -6  -3  -7 936.065 178.835   2
  -6  -3  -8 128.814 77.1941   4
   6   3   8-80.7652 129.655   5
  -6  -3  -9 272.834 111.075   4
   6   3   9 831.584 220.661   5
  -6  -3 -10 16.2316 71.1373   4
   6   3  10-21.4851 109.790   5
  -6  -3 -11 310.781 114.944   4
   6   3  11 262.128 161.183   5
  -6  -3 -12 28.1801 60.1590   4
   6   3  12 316.951 199.044   5
  -6  -3 -13 119.893 92.5925   4
   6   3  13 353.821 164.123   5
  -6  -3 -14-24.3204 71.3501   4
   6   3  14 76.2780 117.056   5
  -6  -3 -15 249.824 136.374   4
   6   3  15 233.405 165.992   5
   6   4  -8 399.424 191.073   3
   6   4  -7 439.103 197.847   3
  -6  -4   7 678.566 159.780   2
  -6  -4   6 700.083 155.717   2
   6   4  -6 719.184 241.465   3
  -6  -4   5-20.3670 38.1959   2
   6   4  -5 207.024 128.235   3
  -6  -4   4 1955.47 240.963   2
   6   4  -4 1692.75 212.508   5
   6   4  -4 1822.40 344.978   3
  -6  -4   3 523.885 125.808   2
   6   4  -3 687.315 146.880   5
   6   4  -3 416.168 171.421   3
  -6  -4   2 788.426 153.915   2
   6   4  -2 418.378 125.676   5
   6   4  -2 426.871 178.236   3
   6   4  -1 2258.48 291.243   5
   6   4  -1 2374.20 365.584   3
   6   4   0 4270.71 489.718   3
   6   4   1 688.049 211.212   3
   6   4   2-35.4426 66.9750   3
  -6  -4  -3-71.5051 71.5384   4
  -6  -4  -4 49.1980 84.0929   4
  -6  -4  -4-25.5414 44.3283   2
  -6  -4  -5 774.651 182.550   4
  -6  -4  -5 588.510 127.161   2
  -6  -4  -6 5536.97 499.027   4
  -6  -4  -6 5406.84 405.540   2
  -6  -4  -7 1315.07 249.787   4
  -6  -4  -7 1452.00 205.762   2
  -6  -4  -8 33.6990 47.3731   2
  -6  -4  -8-0.64041 55.2972   4
  -6  -4  -9-23.8392 86.2904   4
  -6  -4 -10 1551.06 259.206   4
  -6  -4 -11 471.109 145.229   4
  -6  -4 -12 943.781 205.907   4
  -6  -4 -13 415.344 149.514   4
   6   4  13 323.695 170.044   5
  -6  -4 -14 268.380 122.513   4
   6   4  14 8.84695 126.205   5
  -6  -4 -15 64.0626 104.664   4
   6   4  15 164.611 134.325   5
  -6  -4 -16 27.7487 83.0949   4
   6   5  -7 88.5870 168.327   3
   6   5  -6 623.444 230.925   3
   6   5  -5 173.084 119.399   3
  -6  -5   4 1635.85 210.841   2
   6   5  -4 1642.27 340.367   3
   6   5  -3 1213.08 197.890   5
   6   5  -3 872.467 258.836   3
   6   5  -2 83.2065 76.5416   5
   6   5  -2-114.102 112.075   3
   6   5  -1 3339.49 463.696   3
  -6  -5   0 102.307 55.9007   2
   6   5   0 114.568 80.1949   3
  -6  -5  -1 1951.94 221.562   2
   6   5   1 1377.49 276.366   3
   6   5   2 2127.58 343.910   3
  -6  -5  -3 4338.88 472.085   4
  -6  -5  -3 4334.90 314.127   2
   6   5   3 4251.03 356.268   1
  -6  -5  -4 3547.80 423.922   4
  -6  -5  -4 3611.48 286.460   2
   6   5   4 3810.02 356.403   1
   6   5   5 199.454 86.8338   1
  -6  -5  -5 169.062 115.688   4
  -6  -5  -5 191.988 74.6250   2
  -6  -5  -6 262.610 129.558   4
  -6  -5  -6-8.24454 39.4324   2
  -6  -5  -7 1511.59 198.469   2
  -6  -5  -7 1537.51 267.039   4
  -6  -5  -8 22.4401 52.8423   2
  -6  -5  -8-86.7002 94.1021   4
  -6  -5  -9 592.379 141.866   2
  -6  -5  -9 249.073 106.977   4
  -6  -5 -10 813.691 198.365   4
  -6  -5 -11 168.434 98.7182   4
  -6  -5 -12 262.192 127.046   4
  -6  -5 -13-8.41814 95.5208   4
  -6  -5 -14-70.4592 84.0344   4
  -6  -5 -15-38.5989 91.5141   4
  -6  -5 -16 121.124 82.4800   4
  -6  -5 -17 134.859 107.414   4
   6   6  -6 665.795 258.741   3
   6   6  -5 60.3405 71.5010   3
   6   6  -4 161.263 139.496   3
   6   6  -3 5761.98 646.223   3
   6   6  -2 424.087 185.469   3
   6   6  -1 5.05833 84.2585   3
  -6  -6   0 1402.40 147.035   2
   6   6   0 1164.03 270.687   3
  -6  -6  -1 810.737 114.379   2
   6   6   1 957.441 247.856   3
  -6  -6  -2 249.822 70.4393   2
   6   6   2 391.152 155.612   3
   6   6   3 59.2503 55.6678   1
  -6  -6  -3 277.045 147.406   4
   6   6   4 1831.86 249.652   1
  -6  -6  -4 1794.15 171.972   2
  -6  -6  -4 2415.50 357.530   4
   6   6   5 128.067 84.3107   1
  -6  -6  -5 211.889 60.0052   2
  -6  -6  -5 192.229 92.8949   4
  -6  -6  -6 2383.26 223.180   2
  -6  -6  -6 2090.97 324.331   4
  -6  -6  -7 53.2932 35.8193   2
  -6  -6  -7-18.4077 73.1109   4
  -6  -6  -8 927.851 156.539   2
  -6  -6  -8 959.135 224.163   4
  -6  -6  -9 1675.04 223.932   2
  -6  -6  -9 1628.86 292.257   4
  -6  -6 -10 38.3926 76.5700   4
  -6  -6 -11 23.1040 81.6394   4
  -6  -6 -12 1.58978 69.8348   4
  -6  -6 -13 161.600 105.272   4
  -6  -6 -14 92.3755 98.6031   4
  -6  -6 -15 182.624 103.528   4
  -6  -6 -16 86.5365 110.387   4
  -6  -6 -17 285.859 170.770   4
  -6  -6 -18 702.068 257.032   4
   6   7  -5-7.59697 91.1939   3
   6   7  -4 145.182 102.317   3
   6   7  -3-82.5040 115.660   3
   6   7  -2 1962.19 385.529   3
   6   7  -1 1848.48 376.390   3
   6   7   0 2114.73 388.518   3
   6   7   1 293.763 176.002   3
   6   7   2 3244.25 458.478   3
  -6  -7  -3 1087.83 246.114   4
  -6  -7  -4 326.071 149.487   4
   6   7   4 211.871 107.049   1
  -6  -7  -5 1052.54 244.153   4
   6   7   5 1254.73 224.068   1
  -6  -7  -6 170.300 134.343   4
  -6  -7  -7 455.955 190.545   4
  -6  -7  -8 520.661 165.890   4
  -6  -7  -9 3161.29 411.899   4
  -6  -7 -10 2057.69 335.256   4
  -6  -7 -11-128.645 99.2222   4
  -6  -7 -12 79.9137 69.5061   4
  -6  -7 -13-90.2397 78.9668   4
  -6  -7 -14 390.444 166.801   4
  -6  -7 -15 678.774 209.797   4
  -6  -7 -16-28.0895 74.5615   4
  -6  -7 -17 108.568 81.7037   4
  -6  -7 -18-5.20859 111.545   4
   6   8  -4 285.327 168.729   3
   6   8  -3 3.74534 101.654   3
   6   8  -2-2.42250 106.664   3
   6   8  -1 689.295 248.058   3
   6   8   0 763.680 249.045   3
   6   8   1-78.6602 147.700   3
   6   8   2-27.5048 108.926   3
  -6  -8  -3 3278.70 448.667   4
  -6  -8  -4 380.040 154.794   4
  -6  -8  -5 869.085 232.928   4
  -6  -8  -6 985.898 248.118   4
  -6  -8  -7 62.6508 107.992   4
  -6  -8  -8-32.6044 77.7274   4
  -6  -8  -9 19.7707 76.1130   4
  -6  -8 -10 1323.69 278.931   4
  -6  -8 -11-76.6488 123.474   4
  -6  -8 -12 18.1400 72.7424   4
  -6  -8 -13-98.9408 120.212   4
  -6  -8 -14 171.129 140.269   4
  -6  -8 -15 1.98376 86.7791   4
  -6  -8 -16 83.1868 77.9876   4
  -6  -8 -17-53.2131 100.366   4
   6   9  -2 739.131 268.857   3
   6   9  -1 1725.87 389.339   3
   6   9   0 1785.49 384.714   3
   6   9   1 547.738 225.527   3
   6   9   2 2333.90 418.508   3
  -6  -9  -3 298.127 173.500   4
  -6  -9  -4 285.807 156.188   4
  -6  -9  -5 106.929 88.6284   4
  -6  -9  -6 1497.71 313.813   4
  -6  -9  -7 737.374 206.264   4
  -6  -9  -8 357.946 177.502   4
  -6  -9  -9 788.974 224.963   4
  -6  -9 -10 128.584 141.249   4
  -6  -9 -11 375.686 160.924   4
  -6  -9 -12 2.88884 67.3894   4
  -6  -9 -13 41.5944 75.6880   4
  -6  -9 -14 142.766 101.100   4
  -6  -9 -15 58.8721 123.987   4
  -6  -9 -16 2.17147 106.023   4
   6  10   0 815.988 284.103   3
   6  10   1-149.402 113.376   3
   6  10   2 2181.60 426.925   3
  -6 -10  -3 728.133 219.201   4
  -6 -10  -4 251.014 152.650   4
  -6 -10  -5-82.9552 98.4472   4
  -6 -10  -6 343.473 157.737   4
  -6 -10  -7-33.0374 89.6827   4
  -6 -10  -8 542.837 215.594   4
  -6 -10  -9 104.421 126.099   4
  -6 -10 -10 5.93995 83.9457   4
  -6 -10 -11 309.382 144.519   4
  -6 -10 -12 212.135 79.4789   4
  -6 -10 -13 66.1705 94.4539   4
  -6 -10 -14 16.2094 93.6645   4
   6  11   2 126.278 141.297   3
  -6 -11  -3 13.2042 97.7979   4
  -6 -11  -4 56.5427 121.992   4
  -6 -11  -5 445.055 198.874   4
  -6 -11  -6 243.541 150.828   4
  -6 -11  -7 14.5932 65.2330   4
  -6 -11  -8 216.773 159.987   4
  -6 -11  -9 506.990 204.956   4
  -6 -11 -10 374.342 162.501   4
  -6 -11 -11 101.289 97.6540   4
  -6 -11 -12-114.551 161.848   4
   7 -10  -7 108.258 112.319   5
   7 -10  -6-57.0669 116.174   5
   7 -10  -5 50.1556 99.1869   5
   7  -9  -8-28.6673 78.5503   5
   7  -9  -7 815.750 220.161   5
   7  -9  -6 30.3883 106.089   5
   7  -9  -5 267.333 132.618   5
   7  -9  -4 505.887 172.537   5
   7  -9  -3 288.536 130.277   5
   7  -9  -2 850.517 239.226   5
  -7   9  -1 13.7526 99.7429   1
  -7   9  -2 166.496 116.927   1
   7  -8  -7 10.9148 66.5743   5
   7  -8  -6 839.652 204.084   5
   7  -8  -5 429.013 160.459   5
   7  -8  -4-33.5696 89.3871   5
   7  -8  -3 210.186 126.740   5
   7  -8  -2 289.958 139.107   5
   7  -8  -1 1880.53 340.101   5
  -7   8   0 795.330 233.766   1
   7  -8   0 1263.98 286.444   5
  -7   8  -1 371.702 170.132   1
   7  -8   1 396.207 174.857   5
  -7   8  -2 124.691 115.402   1
  -7   8  -3 191.093 155.448   1
   7  -7  -7 85.0670 84.3683   5
   7  -7  -6 327.871 138.565   5
   7  -7  -5 15.4907 71.6715   5
   7  -7  -4 5795.16 553.821   5
   7  -7  -3 274.018 136.661   5
   7  -7  -2 112.145 88.2363   5
  -7   7   1 411.827 162.664   1
   7  -7  -1 736.886 214.355   5
  -7   7   0 39.2344 95.8737   1
   7  -7   0-187.437 126.311   5
  -7   7  -1 1075.90 254.806   1
   7  -7   1 1160.11 266.129   5
  -7   7  -2 434.971 182.430   1
   7  -7   2 565.543 192.311   5
  -7   7  -3-112.532 139.350   1
   7  -7   3 74.4683 100.111   5
  -7   7  -4 909.115 244.068   1
  -7   7  -5 577.682 214.670   1
  -7   6   8 251.848 159.395   2
   7  -6  -7 304.183 123.680   5
   7  -6  -6 194.905 96.2568   5
   7  -6  -5 280.651 128.407   5
  -7   6   4 1184.42 223.130   1
   7  -6  -4 925.357 214.815   5
  -7   6   3 1318.65 246.194   1
   7  -6  -3 923.765 212.210   5
  -7   6   2 507.738 160.790   1
   7  -6  -2 273.087 146.347   5
  -7   6   1 1219.41 243.923   1
   7  -6  -1 965.981 235.403   5
  -7   6   0-250.681 124.994   1
   7  -6   0 139.701 95.6173   5
  -7   6  -1 49.5677 82.3250   1
   7  -6   1-128.047 118.267   5
  -7   6  -2-167.584 132.298   1
   7  -6   2 75.4897 62.3382   5
  -7   6  -3 908.790 242.208   1
   7  -6   3 995.932 252.990   5
  -7   6  -4 43.6709 109.238   1
   7  -6   4 19.9633 123.115   5
   7  -6   5 449.917 190.874   5
  -7   6  -5 371.293 178.844   1
  -7   6  -6 98.4107 93.3324   1
  -7   5   9 28.5982 86.3166   2
  -7   5   8 15.7909 125.464   2
  -7   5   7 1382.91 318.599   2
   7  -5  -6 732.238 174.421   5
   7  -5  -5 160.953 110.485   5
  -7   5   4 2041.37 274.586   1
   7  -5  -4 1932.53 294.113   5
  -7   5   3 219.660 96.2628   1
   7  -5  -3 84.1960 85.7100   5
  -7   5   2-1.26599 68.7658   1
   7  -5  -2-94.6175 113.502   5
  -7   5   1-76.6832 88.8714   1
   7  -5  -1 17.8495 73.2864   5
  -7   5   0 788.306 194.433   1
   7  -5   0 978.435 234.164   5
  -7   5  -1-9.25051 91.6261   1
   7  -5   1 62.1997 77.0090   5
  -7   5  -2-9.83303 77.2666   1
   7  -5   2 80.2956 78.7458   5
   7  -5   3-22.2843 75.7350   5
  -7   5  -3-2.60566 86.2343   1
  -7   5  -4 429.115 170.368   1
   7  -5   4 1101.52 292.863   5
  -7   5  -5 135.676 121.075   1
   7  -5   5-3.01126 90.0152   5
  -7   5  -6 391.131 163.679   1
   7  -5   6 632.364 198.469   5
  -7   5  -7 159.512 163.053   1
  -7   5  -8-125.604 106.072   1
  -7   4  10 3221.83 500.936   2
  -7   4   9 71.7957 121.625   2
  -7   4   8 723.143 227.685   2
  -7   4   7 166.676 142.515   2
   7  -4  -6 132.508 86.6430   5
   7  -4  -5 1131.40 215.951   5
   7  -4  -4 930.005 199.635   5
  -7   4   3-54.8399 45.8222   1
   7  -4  -3 63.3096 77.1223   5
  -7   4   2-7.88172 48.1978   1
   7  -4  -2 111.717 105.319   5
  -7   4   1 263.001 118.855   1
   7  -4  -1 40.4202 67.8073   5
  -7   4   0 70.5928 74.8328   1
   7  -4   0 163.715 100.271   5
  -7   4  -1 431.615 144.428   1
   7  -4   1 539.386 186.101   5
  -7   4  -2 116.278 85.1699   1
   7  -4   2 64.3975 92.4383   5
  -7   4  -3 277.274 148.251   1
   7  -4   3-9.88643 130.967   5
  -7   4  -4 933.614 237.818   1
   7  -4   4 876.153 227.604   5
  -7   4  -5 937.015 242.780   1
   7  -4   5 912.756 248.625   5
  -7   4  -6 296.282 157.421   1
   7  -4   6 295.935 156.961   5
  -7   4  -7 487.037 182.018   1
   7  -4   7 283.851 175.468   5
  -7   4  -8-93.3273 134.731   1
   7  -4   8 104.168 128.265   5
  -7   4  -9 115.879 123.457   1
  -7   3  10 173.516 160.614   2
  -7   3   9 225.429 134.261   2
  -7   3   8 1580.47 328.864   2
  -7   3   7-9.09491 84.6721   2
  -7   3   6 152.993 160.120   2
   7  -3  -6 115.067 75.5376   5
   7  -3  -5 83.4175 89.1551   5
   7  -3  -4 885.594 185.419   5
  -7   3   3 246.647 94.1035   1
   7  -3  -3 211.598 104.913   5
  -7   3   2-104.202 69.2465   1
   7  -3  -2-143.116 98.1414   5
  -7   3   1 174.541 84.5262   1
   7  -3  -1 216.480 117.554   5
  -7   3   0 180.822 94.9366   1
   7  -3   0 94.1687 111.343   5
  -7   3  -1 1574.97 265.978   1
   7  -3   1 1355.32 269.284   5
  -7   3  -2 264.236 111.387   1
   7  -3   2 395.664 166.321   5
  -7   3  -3 1559.98 285.210   1
   7  -3   3 1367.08 288.629   5
  -7   3  -4 22.8227 61.2154   1
   7  -3   4 258.474 143.322   5
  -7   3  -5 220.638 96.1113   1
   7  -3   5 107.324 123.613   5
  -7   3  -6-250.625 137.183   1
   7  -3   6 67.8527 78.9909   5
   7  -3   7 558.195 199.846   5
  -7   3  -7-82.2913 113.946   1
   7  -3   8 30.0262 83.8657   5
  -7   3  -8-57.1779 130.324   1
  -7   3  -9 6.27496 78.3672   1
   7  -3   9-6.46124 84.1923   5
  -7   3 -10 117.411 130.852   1
  -7   2  11 275.754 148.568   2
  -7   2  10 755.102 225.827   2
  -7   2   9 229.684 140.397   2
  -7   2   8 620.229 203.758   2
  -7   2   7 9.54005 88.4010   2
  -7   2   6 397.476 163.976   2
  -7   2   5 759.172 217.655   2
   7  -2  -5 879.207 178.886   5
   7  -2  -4 465.980 131.651   5
   7  -2  -3 938.387 200.335   5
   7  -2  -2 2425.89 331.717   5
  -7   2   1-36.6002 58.0963   1
   7  -2  -1 63.9438 56.7033   5
  -7   2   0 397.592 124.075   1
   7  -2   0 350.465 136.190   5
   7  -2   1 227.478 121.230   5
  -7   2  -1 119.177 71.9883   1
   7  -2   2 1944.12 319.253   5
  -7   2  -2 1761.98 271.511   1
  -7   2  -3 3446.31 394.876   1
   7  -2   3 3240.36 425.331   5
   7  -2   4 340.471 159.209   5
  -7   2  -4 157.103 96.0701   1
   7  -2   5-115.329 117.383   5
  -7   2  -5 84.5207 70.9620   1
  -7   2  -6 46.8352 56.4122   1
   7  -2   6 154.333 128.803   5
  -7   2  -7 263.732 104.229   1
   7  -2   7 378.783 178.803   5
  -7   2  -8 1053.38 264.230   1
   7  -2   8 1090.68 290.303   5
   7  -2   9 141.069 119.639   5
   7  -2  10-212.294 160.414   5
  -7   1  11 127.374 150.555   2
  -7   1  10 256.499 138.756   2
  -7   1   9-109.075 109.761   2
  -7   1   8 1569.62 307.705   2
  -7   1   7 92.6231 110.984   2
  -7   1   6-214.036 126.631   2
  -7   1   5 660.353 201.968   2
   7  -1  -5 1067.31 188.888   5
   7  -1  -4 899.160 181.663   5
   7  -1  -3 7.58540 52.0297   5
   7  -1  -2 1260.19 229.972   5
   7  -1  -1 644.706 171.677   5
   7  -1   0 2726.74 356.368   5
   7  -1   0 3135.09 341.414   3
   7  -1   1 214.359 117.912   5
   7  -1   1 138.940 75.3258   3
   7  -1   2 286.305 164.046   5
   7  -1   3 1020.70 230.862   5
   7  -1   3 1126.65 165.463   3
   7  -1   4 426.379 161.327   5
   7  -1   5 1006.36 245.136   5
   7  -1   6 755.027 209.524   5
   7  -1   7-69.3464 111.694   5
   7  -1   8-157.481 108.446   5
   7  -1   9 1530.56 334.360   5
   7  -1  10-79.2859 159.295   5
  -7   0  11 95.2103 150.606   2
  -7   0  10 257.624 148.621   2
  -7   0   9 439.915 171.571   2
  -7   0   8-48.9562 93.4307   2
  -7   0   7 532.704 191.419   2
  -7   0   6 59.8975 91.8223   2
  -7   0   5 1254.85 260.490   2
  -7   0   4 144.916 113.309   2
   7   0  -4-48.1469 54.4188   5
   7   0  -3 922.788 189.390   5
   7   0  -3 1186.13 254.020   3
   7   0  -2 653.247 163.534   5
   7   0  -2 686.368 189.376   3
   7   0  -1 680.336 186.198   5
   7   0  -1 843.088 196.986   3
   7   0   0 680.314 180.340   5
   7   0   0 744.850 182.862   3
   7   0   1 539.471 171.244   5
   7   0   1 798.928 169.148   3
   7   0   2 559.375 171.826   5
   7   0   2 657.136 155.627   3
   7   0   3 971.905 226.622   5
   7   0   3 975.954 174.679   3
   7   0   4-5.09278 105.791   5
   7   0   5 30.3398 121.450   5
   7   0   6 1373.39 292.563   5
   7   0   7 6269.34 654.381   5
   7   0   8 616.531 226.482   5
   7   0   9 5280.82 617.353   5
   7   0  10 2751.13 450.549   5
   7   0  11 793.990 251.353   5
  -7  -1   9-33.1439 97.6623   2
  -7  -1   8-6.97834 71.7229   2
  -7  -1   7-12.9435 66.4455   2
  -7  -1   6 2812.38 378.582   2
  -7  -1   5 1344.41 263.640   2
   7   1  -5 1461.12 317.373   3
  -7  -1   4 1163.16 240.934   2
   7   1  -4 762.803 158.923   5
   7   1  -4 917.925 237.779   3
  -7  -1   3 116.778 92.7475   2
   7   1  -3 42.2166 55.5662   5
   7   1  -3 32.4901 58.9116   3
   7   1  -2 417.508 116.837   5
   7   1  -2 356.345 156.499   3
   7   1  -1 516.390 143.306   5
   7   1  -1 811.283 208.236   3
   7   1   0-147.528 117.007   5
   7   1   0 61.2607 63.8423   3
   7   1   1 2754.59 368.870   5
   7   1   1 2491.13 331.007   3
   7   1   2 57.3487 79.0643   5
   7   1   2-68.7084 81.5779   3
   7   1   3 714.860 192.315   5
   7   1   3 538.236 146.223   3
   7   1   4 49.8172 72.1909   5
   7   1   4 4.92443 93.7436   3
   7   1   5 151.064 113.149   5
   7   1   5-46.5166 69.4783   3
   7   1   6 8019.52 730.403   5
   7   1   6 7096.73 514.061   3
   7   1   7-73.3226 101.180   5
  -7  -1  -8 197.642 101.315   4
   7   1   8 277.874 146.538   5
  -7  -1  -9 340.873 122.571   4
   7   1   9 429.980 222.390   5
   7   1  10 1555.86 341.700   5
   7   1  11 2359.21 419.196   5
   7   1  12 875.231 271.284   5
  -7  -2   7 142.139 74.9711   2
  -7  -2   6 142.050 107.305   2
   7   2  -6 325.227 154.359   3
  -7  -2   5 1887.36 292.604   2
   7   2  -5 2018.21 370.383   3
  -7  -2   4 727.697 179.462   2
   7   2  -4 581.180 196.680   3
  -7  -2   3 780.639 192.608   2
   7   2  -3 771.665 163.507   5
   7   2  -3 471.089 171.629   3
  -7  -2   2 294.985 126.677   2
   7   2  -2 354.833 118.499   5
   7   2  -2 567.910 199.207   3
   7   2  -1 1128.13 214.593   5
   7   2  -1 1050.70 236.898   3
   7   2   0 578.672 164.083   5
   7   2   0 656.554 181.734   3
   7   2   1-18.4457 82.8807   5
   7   2   1 172.795 100.263   3
   7   2   2 768.134 209.126   5
   7   2   2 1121.86 224.007   3
   7   2   3 65.2848 63.3891   5
   7   2   3 115.889 94.8817   3
   7   2   4-27.1456 107.046   5
   7   2   4-13.1084 77.7203   3
   7   2   5 1062.34 229.090   3
   7   2   5 252.615 116.675   5
   7   2   6 195.660 96.7618   3
   7   2   6 39.5620 110.465   5
  -7  -2  -7 1333.83 240.138   4
   7   2   7 1723.86 332.540   5
  -7  -2  -8 3583.45 402.452   4
   7   2   8 3569.52 484.023   5
  -7  -2  -9-174.672 101.663   4
   7   2   9 57.0260 91.1983   5
  -7  -2 -10 367.574 152.291   4
   7   2  10 373.564 163.933   5
  -7  -2 -11 857.032 201.605   4
   7   2  11 1188.06 317.375   5
   7   2  12 2059.82 427.599   5
   7   3  -7-19.2560 134.524   3
   7   3  -6 1602.63 361.851   3
  -7  -3   5 548.886 151.669   2
   7   3  -5 759.815 241.292   3
  -7  -3   4 684.629 167.215   2
   7   3  -4 478.437 191.891   3
  -7  -3   3-13.9018 69.2126   2
   7   3  -3 90.0265 138.740   3
  -7  -3   2 176.054 87.1302   2
   7   3  -2 146.517 88.4797   5
   7   3  -2 155.701 107.277   3
  -7  -3   1 795.777 172.977   2
   7   3  -1 1015.10 211.013   5
   7   3  -1 651.169 200.249   3
   7   3   0-37.6552 76.2082   5
   7   3   0 63.9442 116.720   3
   7   3   1 3682.05 425.419   5
   7   3   1 3999.84 473.054   3
   7   3   2 3838.14 449.977   5
   7   3   2 4290.17 481.583   3
   7   3   3 6199.52 594.044   5
   7   3   3 6428.52 585.628   3
   7   3   4 194.282 122.639   5
   7   3   4 29.8186 94.4109   3
   7   3   5 142.369 89.5001   3
   7   3   5 241.134 130.324   5
  -7  -3  -6-108.452 99.7258   4
   7   3   6-122.201 117.650   5
  -7  -3  -7 475.147 156.907   4
   7   3   7 605.006 205.221   5
  -7  -3  -8 2330.93 327.883   4
   7   3   8 2700.28 423.343   5
  -7  -3  -9 573.718 160.616   4
   7   3   9 727.560 228.331   5
  -7  -3 -10 88.0350 73.4028   4
   7   3  10-15.1561 103.320   5
  -7  -3 -11 2162.31 316.144   4
   7   3  11 2665.19 441.814   5
  -7  -3 -12 185.993 107.583   4
   7   3  12-208.694 172.694   5
   7   4  -6 1.26622 143.190   3
   7   4  -5 3286.77 514.039   3
   7   4  -4 359.899 185.523   3
   7   4  -3-151.458 166.706   3
  -7  -4   2 138.641 81.2254   2
   7   4  -2 60.5848 77.0014   5
   7   4  -2-86.3742 110.494   3
  -7  -4   1 184.281 74.3131   2
   7   4  -1 27.7375 56.0200   5
   7   4  -1 163.632 123.711   3
  -7  -4   0 4524.81 409.400   2
   7   4   0 3592.58 411.085   5
   7   4   0 3121.10 451.303   3
   7   4   1-83.0632 88.9671   5
   7   4   1 40.7167 78.0908   3
   7   4   2 24.2615 60.9856   5
   7   4   2-46.9362 80.4399   3
   7   4   3 104.364 101.288   5
   7   4   3-56.7366 97.2204   3
   7   4   4 106.851 69.3340   3
   7   4   4 265.596 148.694   5
  -7  -4  -5 219.995 112.797   4
   7   4   5 145.186 91.4170   3
   7   4   5 256.449 134.173   5
  -7  -4  -6 218.678 130.209   4
   7   4   6 145.617 118.745   5
  -7  -4  -7 229.969 138.834   4
   7   4   7 244.520 159.837   5
  -7  -4  -8 165.674 107.087   4
   7   4   8-24.1846 110.332   5
  -7  -4  -9 1259.25 248.190   4
   7   4   9 832.544 238.378   5
  -7  -4 -10-34.3866 81.4185   4
   7   4  10-86.8160 94.1125   5
  -7  -4 -11 384.383 157.632   4
   7   4  11 368.265 174.673   5
  -7  -4 -12 354.808 142.022   4
   7   4  12 253.714 168.978   5
  -7  -4 -13 87.8789 110.620   4
   7   5  -5 276.154 180.810   3
   7   5  -4 271.007 171.920   3
   7   5  -3 132.152 114.248   3
   7   5  -2 116.446 97.3070   3
   7   5  -1 316.579 125.031   5
   7   5  -1 146.774 113.712   3
   7   5   0 224.404 97.8337   5
   7   5   0 327.609 144.454   3
   7   5   1 2702.31 384.738   5
   7   5   1 2868.69 431.713   3
   7   5   2 5452.36 554.622   5
   7   5   2 5790.37 617.959   3
   7   5   3 653.740 214.580   3
   7   5   4 2358.84 373.825   3
  -7  -5  -5 848.407 226.198   4
  -7  -5  -6 1321.42 288.088   4
  -7  -5  -7 332.483 144.851   4
  -7  -5  -8-60.5417 90.4302   4
  -7  -5  -9 73.9503 67.6459   4
  -7  -5 -10 191.878 124.667   4
  -7  -5 -11-142.484 132.580   4
  -7  -5 -12 21.4773 75.4386   4
   7   5  12-55.2655 112.219   5
  -7  -5 -13-286.830 137.268   4
  -7  -5 -14 224.603 95.9446   4
  -7  -5 -15-121.558 112.102   4
   7   6  -4 791.920 306.869   3
   7   6  -3 322.060 209.712   3
   7   6  -2 1182.42 323.196   3
   7   6  -1 466.845 193.587   3
   7   6   0 1471.07 263.996   5
   7   6   0 899.683 268.243   3
   7   6   1-85.8722 112.986   3
   7   6   2 164.280 125.411   3
   7   6   3 4311.07 546.474   3
   7   6   4 40.1778 81.7885   3
  -7  -6  -5 389.116 172.474   4
  -7  -6  -6 1316.57 282.795   4
  -7  -6  -7 1627.12 313.630   4
  -7  -6  -8 41.5297 75.0724   4
  -7  -6  -9 335.790 144.446   4
  -7  -6 -10 192.356 127.619   4
  -7  -6 -11 454.615 153.515   4
  -7  -6 -12-281.251 140.612   4
  -7  -6 -13 6.30116 68.9030   4
  -7  -6 -14 91.4515 116.463   4
  -7  -6 -15 105.440 128.977   4
   7   7  -2 170.573 87.0864   3
   7   7  -1 328.423 167.688   3
   7   7   0 332.808 140.443   3
   7   7   1-283.867 167.999   3
   7   7   2 103.334 122.435   3
   7   7   3 469.064 198.989   3
  -7  -7  -4 60.8843 115.400   4
   7   7   4 26.6127 81.3827   3
  -7  -7  -5 531.436 184.948   4
  -7  -7  -6 319.696 170.544   4
  -7  -7  -7 686.485 207.805   4
  -7  -7  -8 22.1314 88.2131   4
  -7  -7  -9 453.658 174.380   4
  -7  -7 -10 134.083 109.042   4
  -7  -7 -11-61.8571 98.2199   4
  -7  -7 -12-142.757 116.640   4
  -7  -7 -13 182.392 125.457   4
  -7  -7 -14 213.054 129.974   4
  -7  -7 -15 95.7130 121.789   4
  -7  -7 -16-63.6078 123.470   4
   7   8   0 1196.61 312.404   3
   7   8   1 109.124 128.640   3
   7   8   2 225.425 132.103   3
   7   8   3 1115.47 305.901   3
  -7  -8  -4-255.098 148.269   4
   7   8   4 63.2928 111.439   3
  -7  -8  -5-28.4588 77.1104   4
  -7  -8  -6 345.806 181.344   4
  -7  -8  -7 44.7595 108.934   4
  -7  -8  -8 534.127 193.869   4
  -7  -8  -9 256.662 143.396   4
  -7  -8 -10-85.5899 121.262   4
  -7  -8 -11 69.9529 94.5569   4
  -7  -8 -12 133.003 124.012   4
  -7  -8 -13 713.715 244.673   4
  -7  -8 -14 164.376 156.192   4
   7   9   2 73.2502 155.678   3
   7   9   3 509.431 241.592   3
  -7  -9  -4 403.714 177.563   4
   7   9   4 166.103 171.330   3
  -7  -9  -5 268.291 166.198   4
  -7  -9  -6 204.461 160.097   4
  -7  -9  -7 1.05946 94.5675   4
  -7  -9  -8 270.332 160.740   4
  -7  -9  -9 578.031 200.083   4
  -7  -9 -10 30.2451 86.9713   4
  -7  -9 -11 1.06087 130.746   4
  -7  -9 -12 530.081 228.983   4
   8  -7  -5 557.626 199.109   5
   8  -7  -4 1361.98 291.046   5
   8  -7  -3 696.389 234.244   5
  -8   7   0 1511.63 325.438   1
  -8   7  -1 23.5941 92.4649   1
  -8   7  -2 275.431 182.402   1
   8  -6  -4 331.233 144.898   5
   8  -6  -3 414.889 165.505   5
   8  -6  -2 39.6979 129.483   5
   8  -6  -1-36.7805 83.4971   5
  -8   6   0 84.8448 120.262   1
   8  -6   0 364.549 202.488   5
  -8   6  -1 153.140 125.341   1
  -8   6  -2 1085.74 280.336   1
  -8   6  -3 156.052 125.801   1
  -8   6  -4 170.594 147.301   1
   8  -5  -4 300.770 137.430   5
   8  -5  -3-81.9870 95.5695   5
   8  -5  -2 162.225 108.471   5
   8  -5  -1 1515.02 298.315   5
   8  -5   0 522.540 178.912   5
  -8   5  -1 42.2722 120.058   1
   8  -5   1 251.902 158.298   5
  -8   5  -2-53.1880 91.8894   1
   8  -5   2 109.003 134.156   5
  -8   5  -3 1802.47 342.263   1
  -8   5  -4-11.3055 125.619   1
  -8   5  -5 43.2959 85.4322   1
   8  -4  -4 66.6722 101.817   5
   8  -4  -3 185.091 122.174   5
   8  -4  -2 84.5852 93.4714   5
   8  -4  -1 2293.74 376.352   5
   8  -4   0 1064.15 269.787   5
  -8   4  -1 256.211 107.608   1
   8  -4   1 165.943 116.025   5
  -8   4  -2 8.32044 93.9009   1
   8  -4   2 232.977 129.415   5
  -8   4  -3-150.029 111.370   1
   8  -4   3-140.386 123.365   5
  -8   4  -4 10.3236 89.6169   1
  -8   4  -5 1415.54 324.541   1
  -8   4  -6 112.444 118.246   1
  -8   3   6 544.250 217.842   2
  -8   3   5-98.7427 98.7319   2
   8  -3  -3 237.789 125.183   5
   8  -3  -2 115.078 81.6291   5
   8  -3  -1 63.1281 103.036   5
   8  -3   0 2295.01 371.468   5
  -8   3  -1 17.4663 72.9055   1
   8  -3   1 255.301 95.1547   5
  -8   3  -2 148.014 111.212   1
   8  -3   2 333.950 158.203   5
  -8   3  -3 120.090 97.9548   1
   8  -3   3 472.385 192.318   5
  -8   3  -4 49.4601 82.1240   1
   8  -3   4 159.838 107.433   5
  -8   3  -5 29.6067 116.061   1
  -8   3  -6 29.4963 101.910   1
  -8   2   7-153.975 139.811   2
  -8   2   6 314.630 173.271   2
  -8   2   5 205.754 166.665   2
   8  -2  -3 1069.81 226.116   5
   8  -2  -2 144.471 105.914   5
   8  -2  -1-37.4861 92.9522   5
   8  -2   0-31.0697 79.7962   5
   8  -2   1-155.961 116.101   5
   8  -2   2 396.044 174.510   5
   8  -2   3 255.792 148.106   5
   8  -2   4 103.016 101.527   5
   8  -2   5-9.30068 109.115   5
  -8   1   8 1129.75 296.000   2
  -8   1   7 22.5660 125.655   2
  -8   1   6 473.725 201.931   2
  -8   1   5 63.1883 89.9915   2
  -8   1   4 1013.58 264.239   2
   8  -1  -2 377.061 138.896   5
   8  -1  -1 737.209 202.648   5
   8  -1   0-18.9440 72.7844   5
   8  -1   1 90.9192 91.6743   5
   8  -1   2 88.4887 108.188   5
   8  -1   3 115.364 112.058   5
   8  -1   4 1217.67 290.847   5
   8  -1   5-102.694 115.009   5
   8  -1   6 401.398 194.457   5
  -8   0   7 700.163 227.695   2
  -8   0   6 194.503 127.685   2
  -8   0   5-7.48623 112.262   2
  -8   0   4-32.9187 85.9371   2
  -8   0   3 0.92837 102.268   2
   8   0  -2 877.016 206.484   5
   8   0  -1 292.419 143.718   5
   8   0   0 159.143 124.026   5
   8   0   1 278.807 132.092   5
   8   0   2 357.625 165.338   5
   8   0   3 145.473 109.164   5
   8   0   4 504.559 196.955   5
   8   0   5 116.762 101.095   5
   8   0   6 266.921 157.478   5
   8   0   7-86.9601 150.991   5
  -8  -1   4 256.414 127.866   2
  -8  -1   3 184.743 120.021   2
   8   1  -3 685.520 220.713   3
  -8  -1   2-51.5081 94.3155   2
   8   1  -2 53.7008 96.6360   3
   8   1  -1 959.803 222.723   5
   8   1  -1 615.245 195.697   3
   8   1   0 144.105 104.913   5
   8   1   0 89.1505 81.1265   3
   8   1   1 1991.66 346.252   5
   8   1   1 2126.58 331.314   3
   8   1   2 250.099 87.7966   5
   8   1   3 815.614 213.144   5
   8   1   4 102.468 121.164   5
   8   1   5 535.791 177.705   5
   8   1   6 164.195 153.364   5
   8   1   7 237.429 140.740   5
   8   1   8 158.522 201.032   5
   8   2  -4 308.252 177.808   3
   8   2  -3 238.548 164.500   3
   8   2  -2 50.1073 99.4578   3
  -8  -2   1 665.621 193.668   2
   8   2  -1 764.622 208.468   5
   8   2  -1 514.077 198.588   3
   8   2   0 301.678 144.726   5
   8   2   0 390.384 159.615   3
   8   2   1 2028.09 339.762   5
   8   2   1 1573.90 299.329   3
   8   2   2 0.89213 82.3562   5
   8   2   2 171.878 87.6797   3
   8   2   3 151.674 128.135   5
   8   2   3 12.0300 65.6988   3
   8   2   4 1512.34 326.308   5
   8   2   5-49.9753 130.059   5
   8   2   6 87.7769 115.093   5
   8   2   7 367.042 159.685   5
   8   2   8 460.326 238.295   5
   8   3  -4-249.918 166.430   3
   8   3  -3 312.174 176.477   3
   8   3  -2 93.7793 148.249   3
   8   3  -1 209.536 165.967   3
   8   3   0-4.75101 91.8938   5
   8   3   0 35.0460 128.639   3
   8   3   1 158.954 98.6177   5
   8   3   1-83.5179 103.640   3
   8   3   2 1144.99 267.827   5
   8   3   2 843.641 228.759   3
   8   3   3 46.9665 82.6503   5
   8   3   3-96.5263 122.691   3
   8   3   4 29.0776 117.439   5
   8   3   4 153.099 106.583   3
   8   3   5 38.4704 103.058   5
   8   3   5 256.391 161.499   3
   8   3   6 30.2885 105.571   5
   8   3   7 147.143 117.739   5
   8   3   8-277.472 170.571   5
  -8  -3  -9 1098.39 257.265   4
   8   4  -3 867.665 277.919   3
   8   4  -2 170.732 171.694   3
   8   4  -1 1184.71 317.310   3
   8   4   0 117.925 120.970   3
   8   4   1 28.6039 112.850   5
   8   4   1 55.2241 87.7430   3
   8   4   2-11.8645 70.3436   5
   8   4   2 184.246 126.278   3
   8   4   3 273.428 123.194   5
   8   4   3 129.316 96.7664   3
   8   4   4 156.814 93.1606   5
   8   4   4 297.733 159.582   3
   8   4   5 247.865 158.437   5
   8   4   5 154.166 90.8331   3
   8   4   6 489.919 192.100   3
   8   4   6 187.654 122.747   5
   8   4   7 821.006 223.409   3
   8   4   7 766.968 240.920   5
  -8  -4  -8 43.0291 87.1883   4
   8   4   8-35.9744 106.714   5
  -8  -4  -9 240.167 139.703   4
  -8  -4 -10 919.872 251.578   4
  -8  -4 -11 13.0099 126.517   4
   8   5  -2 295.914 188.184   3
   8   5  -1 2086.74 415.105   3
   8   5   0-196.357 146.975   3
   8   5   1-24.2016 108.927   5
   8   5   1 325.571 197.410   3
   8   5   2 513.938 201.867   5
   8   5   2 500.204 207.221   3
   8   5   3 262.849 141.927   5
   8   5   3 53.1332 87.6153   3
   8   5   4-4.03412 87.9686   5
   8   5   4-1.04035 89.6961   3
   8   5   5 64.0231 125.808   5
   8   5   5-100.717 107.830   3
   8   5   6-1.95864 95.9940   3
   8   5   6-141.745 143.217   5
   8   5   7 197.789 126.922   3
   8   5   7 85.9410 159.505   5
  -8  -5  -8 1.88512 96.7107   4
   8   5   8 17.5657 113.726   5
  -8  -5  -9 39.4151 104.696   4
  -8  -5 -10 168.247 105.158   4
  -8  -5 -11 242.915 159.954   4
  -8  -5 -12-452.101 185.667   4
   8   6   0 402.058 196.212   3
   8   6   1-58.0668 107.258   3
   8   6   2 198.040 135.754   5
   8   6   2 253.855 171.597   3
   8   6   3 255.415 128.839   5
   8   6   3 369.673 175.751   3
   8   6   4 326.376 161.633   5
   8   6   4 704.964 248.437   3
   8   6   5 1624.94 343.742   5
   8   6   5 991.493 298.185   3
   8   6   6 1801.31 371.482   3
   8   6   6 1966.42 382.628   5
  -8  -6  -7 690.508 231.960   4
   8   6   7 887.897 265.365   5
  -8  -6  -8 42.2582 120.032   4
   8   6   8-470.583 211.686   5
  -8  -6  -9-81.8456 88.2651   4
  -8  -6 -10-54.9629 112.765   4
  -8  -6 -11 3.97520 75.8254   4
  -8  -6 -12 316.432 171.760   4
   8   7   2 542.839 223.503   3
   8   7   3 70.8345 100.969   5
   8   7   3 261.072 122.073   3
   8   7   4 216.021 98.9885   5
   8   7   4 424.934 232.644   3
   8   7   5-21.5859 92.2987   3
   8   7   6 555.907 238.183   3
  -8  -7  -7 275.856 164.664   4
  -8  -7  -8 168.310 160.061   4
  -8  -7  -9-40.5440 107.648   4
  -8  -7 -10 268.618 177.820   4
   8   8   4 19.9803 148.019   3
   8   8   5 520.352 257.148   3
   8   8   6 190.649 160.028   3
   9  -1   1 205.097 152.581   5
   9   0   1 438.740 203.742   5
   9   0   2 116.305 164.719   5
   9   1   2 87.6767 99.7509   5
   9   2   2 256.661 181.943   5
   9   2   3-26.3826 157.491   5
   9   3   3 181.827 173.231   5
   0   0   0    0.00    0.00   0

TITL bmk1919b in P-1
REM P-1 (#2 in standard setting)
CELL 0.71073   6.579316  13.158905  16.036836  65.9592  82.6968  87.7014
ZERR    2.00   0.000376   0.000776   0.001173   0.0063   0.0053   0.0047
LATT  1
SFAC C H N O F S
UNIT 44.00 24.00 12.00 2.00 4.00 2.00
TREF
HKLF 4
END
;
_shelx_hkl_checksum   42187
