# Supplementary material for: Synthesis and Characterization of Novel 2-(1,2,3-Triazol-4-yl)-4,5-dihydro-1H-pyrazol-1-yl)thiazoles and 2-(4,5-Dihydro-1H-pyrazol-1-yl)-4-(1H-1,2,3-triazol-4-yl)thiazoles
Source: Molecules. 2022 Dec 14;27(24):8904. doi: 10.3390/molecules27248904 (PMC9786072; doi:10.3390/molecules27248904)
Supplement: Supplementary file 1 [file molecules-27-08904-s001.zip › Supplementary Materials/22 Compound 10 bmk1776.cif]

 
data_bmk1776
 
_audit_creation_method            'SHELXL-2018/1'
_shelx_SHELXL_version_number      '2018/1'
_chemical_name_systematic         ?
_chemical_name_common             ?
_chemical_melting_point           ?
_chemical_formula_moiety          ?
_chemical_formula_sum
 'C28 H21 F3 N8 S' 
_chemical_formula_weight          558.59

loop_
 _atom_type_symbol
 _atom_type_description
 _atom_type_scat_dispersion_real
 _atom_type_scat_dispersion_imag
 _atom_type_scat_source
 'C'  'C'   0.0033   0.0016
 'International Tables Vol C Tables 4.2.6.8 and 6.1.1.4'
 'H'  'H'   0.0000   0.0000
 'International Tables Vol C Tables 4.2.6.8 and 6.1.1.4'
 'N'  'N'   0.0061   0.0033
 'International Tables Vol C Tables 4.2.6.8 and 6.1.1.4'
 'F'  'F'   0.0171   0.0103
 'International Tables Vol C Tables 4.2.6.8 and 6.1.1.4'
 'S'  'S'   0.1246   0.1234
 'International Tables Vol C Tables 4.2.6.8 and 6.1.1.4'
 
_space_group_crystal_system       triclinic
_space_group_IT_number            2
_space_group_name_H-M_alt         'P -1'
_space_group_name_Hall            '-P 1'
 
_shelx_space_group_comment
;
The symmetry employed for this shelxl refinement is uniquely defined
by the following loop, which should always be used as a source of
symmetry information in preference to the above space-group names.
They are only intended as comments.
;
 
loop_
 _space_group_symop_operation_xyz
 'x, y, z'
 '-x, -y, -z'
 
_cell_length_a                    11.4945(5)
_cell_length_b                    14.8707(6)
_cell_length_c                    16.2570(6)
_cell_angle_alpha                 96.807(3)
_cell_angle_beta                  95.999(4)
_cell_angle_gamma                 106.731(4)
_cell_volume                      2614.20(19)
_cell_formula_units_Z             4
_cell_measurement_temperature     296(2)
_cell_measurement_reflns_used   6458
_cell_measurement_theta_min     3.1780
_cell_measurement_theta_max     28.4540
 
_exptl_crystal_description        needle
_exptl_crystal_colour             ?
_exptl_crystal_density_meas       ?
_exptl_crystal_density_method     ?
_exptl_crystal_density_diffrn     1.419          
_exptl_crystal_F_000              1152
_exptl_transmission_factor_min    ?
_exptl_transmission_factor_max    ?
_exptl_crystal_size_max           0.434
_exptl_crystal_size_mid           0.156
_exptl_crystal_size_min           0.065
_exptl_absorpt_coefficient_mu     0.180
_shelx_estimated_absorpt_T_min    0.926
_shelx_estimated_absorpt_T_max    0.988
_exptl_absorpt_correction_T_min                     0.643
_exptl_absorpt_correction_T_max                     1.000
_exptl_absorpt_correction_type            gaussian
_exptl_absorpt_process_details
;
CrysAlisPro 1.171.38.43f (Rigaku Oxford Diffraction, 2015)
Numerical absorption correction based on gaussian integration over
			a multifaceted crystal model
Empirical absorption correction using spherical harmonics,
 implemented in SCALE3 ABSPACK scaling algorithm.
;
_diffrn_ambient_temperature       296(2)
_diffrn_radiation_wavelength      0.71073
_diffrn_radiation_type            MoK\a
_diffrn_source                    ?
_diffrn_measurement_device_type 'SuperNova, Dual, Cu at zero, Atlas'
_diffrn_measurement_method '\w scans'
_diffrn_detector_area_resol_mean  ?
_diffrn_reflns_number             25295
_diffrn_reflns_av_unetI/netI      0.0543
_diffrn_reflns_av_R_equivalents   0.0327
_diffrn_reflns_limit_h_min        -15
_diffrn_reflns_limit_h_max        16
_diffrn_reflns_limit_k_min        -17
_diffrn_reflns_limit_k_max        20
_diffrn_reflns_limit_l_min        -22
_diffrn_reflns_limit_l_max        22
_diffrn_reflns_theta_min          2.896
_diffrn_reflns_theta_max          29.921
_diffrn_reflns_theta_full         25.242
_diffrn_measured_fraction_theta_max   0.787
_diffrn_measured_fraction_theta_full  0.994
_diffrn_reflns_Laue_measured_fraction_max    0.787
_diffrn_reflns_Laue_measured_fraction_full   0.994
_diffrn_reflns_point_group_measured_fraction_max   0.787
_diffrn_reflns_point_group_measured_fraction_full  0.994
_reflns_number_total              11910
_reflns_number_gt                 7393
_reflns_threshold_expression      'I > 2\s(I)'
_reflns_Friedel_coverage          0.000
_reflns_Friedel_fraction_max      .
_reflns_Friedel_fraction_full     .
 
_reflns_special_details
;
 Reflections were merged by SHELXL according to the crystal
 class for the calculation of statistics and refinement.
 
 _reflns_Friedel_fraction is defined as the number of unique
 Friedel pairs measured divided by the number that would be
 possible theoretically, ignoring centric projections and
 systematic absences.
;
 
_computing_data_collection     'CrysAlisPro 1.171.38.43f (Rigaku OD, 2015)'
_computing_cell_refinement     'CrysAlisPro 1.171.38.43f (Rigaku OD, 2015)'
_computing_data_reduction      'CrysAlisPro 1.171.38.43f (Rigaku OD, 2015)'
_computing_structure_solution   'SHELXS'
_computing_structure_refinement 'SHELXL-2018/1 (Sheldrick, 2018)'
_computing_molecular_graphics     ?
_computing_publication_material   ?
_refine_special_details           ?
_refine_ls_structure_factor_coef  Fsqd
_refine_ls_matrix_type            full
_refine_ls_weighting_scheme       calc
_refine_ls_weighting_details
'w=1/[\s^2^(Fo^2^)+(0.0660P)^2^+0.0894P] where P=(Fo^2^+2Fc^2^)/3'
_atom_sites_solution_primary      ?
_atom_sites_solution_secondary    ?
_atom_sites_solution_hydrogens    geom
_refine_ls_hydrogen_treatment     constr
_refine_ls_extinction_method      none
_refine_ls_extinction_coef        .
_refine_ls_number_reflns          11910
_refine_ls_number_parameters      725
_refine_ls_number_restraints      0
_refine_ls_R_factor_all           0.0945
_refine_ls_R_factor_gt            0.0508
_refine_ls_wR_factor_ref          0.1523
_refine_ls_wR_factor_gt           0.1233
_refine_ls_goodness_of_fit_ref    1.012
_refine_ls_restrained_S_all       1.012
_refine_ls_shift/su_max           0.001
_refine_ls_shift/su_mean          0.000
 
loop_
 _atom_site_label
 _atom_site_type_symbol
 _atom_site_fract_x
 _atom_site_fract_y
 _atom_site_fract_z
 _atom_site_U_iso_or_equiv
 _atom_site_adp_type
 _atom_site_occupancy
 _atom_site_site_symmetry_order  
 _atom_site_calc_flag
 _atom_site_refinement_flags_posn
 _atom_site_refinement_flags_adp
 _atom_site_refinement_flags_occupancy
 _atom_site_disorder_assembly
 _atom_site_disorder_group
C1 C 0.2911(2) 0.04531(14) 0.37330(13) 0.0595(5) Uani 1 1 d . . . . .
C2 C 0.1968(2) 0.06731(16) 0.33024(14) 0.0731(7) Uani 1 1 d . . . . .
H2 H 0.198889 0.130481 0.331867 0.088 Uiso 1 1 calc R U . . .
C3 C 0.0988(3) -0.00410(17) 0.28441(15) 0.0828(8) Uani 1 1 d . . . . .
H3 H 0.033626 0.010022 0.255694 0.099 Uiso 1 1 calc R U . . .
C4 C 0.0996(2) -0.09526(16) 0.28211(15) 0.0744(7) Uani 1 1 d . . . . .
C5 C 0.1919(3) -0.11807(17) 0.3228(2) 0.0953(10) Uani 1 1 d . . . . .
H5 H 0.190701 -0.181257 0.318559 0.114 Uiso 1 1 calc R U . . .
C6 C 0.2882(3) -0.04806(16) 0.37067(19) 0.0883(9) Uani 1 1 d . . . . .
H6 H 0.350966 -0.063565 0.401039 0.106 Uiso 1 1 calc R U . . .
C7 C 0.3141(2) 0.25102(16) 0.47095(14) 0.0633(5) Uani 1 1 d . . . . .
H7A H 0.339028 0.299147 0.519664 0.095 Uiso 1 1 calc R U . . .
H7B H 0.239648 0.204008 0.477095 0.095 Uiso 1 1 calc R U . . .
H7C H 0.300444 0.279471 0.422277 0.095 Uiso 1 1 calc R U . . .
C8 C 0.41156(19) 0.20550(13) 0.46143(12) 0.0521(5) Uani 1 1 d . . . . .
C9 C 0.5350(2) 0.23896(14) 0.49094(13) 0.0581(5) Uani 1 1 d . . . . .
C10 C 0.61167(19) 0.32646(14) 0.54230(12) 0.0535(5) Uani 1 1 d . . . . .
C11 C 0.74775(19) 0.34732(14) 0.56394(14) 0.0597(5) Uani 1 1 d . . . . .
H11A H 0.785184 0.335885 0.514544 0.072 Uiso 1 1 calc R U . . .
H11B H 0.767392 0.309308 0.604714 0.072 Uiso 1 1 calc R U . . .
C12 C 0.78908(18) 0.45255(14) 0.60059(12) 0.0531(5) Uani 1 1 d . . . . .
H12 H 0.847654 0.464971 0.652014 0.064 Uiso 1 1 calc R U . . .
C13 C 0.83924(16) 0.51975(13) 0.54085(11) 0.0482(4) Uani 1 1 d . . . . .
C14 C 0.7902(2) 0.49976(16) 0.45627(13) 0.0624(6) Uani 1 1 d . . . . .
H14 H 0.729452 0.442632 0.435429 0.075 Uiso 1 1 calc R U . . .
C15 C 0.8313(2) 0.56433(19) 0.40312(14) 0.0732(7) Uani 1 1 d . . . . .
H15 H 0.798317 0.551854 0.346743 0.088 Uiso 1 1 calc R U . . .
C16 C 0.9214(2) 0.64660(17) 0.43562(15) 0.0692(6) Uani 1 1 d . . . . .
C17 C 0.9724(2) 0.66868(17) 0.51778(15) 0.0690(6) Uani 1 1 d . . . . .
H17 H 1.033650 0.725680 0.538061 0.083 Uiso 1 1 calc R U . . .
C18 C 0.92974(18) 0.60341(15) 0.56981(13) 0.0583(5) Uani 1 1 d . . . . .
H18 H 0.963547 0.616751 0.626057 0.070 Uiso 1 1 calc R U . . .
C19 C 0.65454(18) 0.54082(13) 0.66324(11) 0.0478(4) Uani 1 1 d . . . . .
C20 C 0.7944(2) 0.75926(14) 0.80549(12) 0.0592(5) Uani 1 1 d . . . . .
H20A H 0.752960 0.803698 0.824396 0.089 Uiso 1 1 calc R U . . .
H20B H 0.860006 0.790123 0.776829 0.089 Uiso 1 1 calc R U . . .
H20C H 0.827271 0.736537 0.852752 0.089 Uiso 1 1 calc R U . . .
C21 C 0.70550(18) 0.67735(13) 0.74710(11) 0.0480(4) Uani 1 1 d . . . . .
C22 C 0.58219(18) 0.66373(13) 0.72685(11) 0.0503(5) Uani 1 1 d . . . . .
C23 C 0.33783(19) 0.75559(14) 0.75023(12) 0.0528(5) Uani 1 1 d . . . . .
C24 C 0.3786(2) 0.83105(17) 0.81501(16) 0.0761(7) Uani 1 1 d . . . . .
H24 H 0.458678 0.847502 0.842489 0.091 Uiso 1 1 calc R U . . .
C25 C 0.3024(2) 0.88226(18) 0.83949(17) 0.0849(8) Uani 1 1 d . . . . .
H25 H 0.329926 0.933023 0.883293 0.102 Uiso 1 1 calc R U . . .
C26 C 0.1865(2) 0.85705(16) 0.79836(16) 0.0694(6) Uani 1 1 d . . . . .
C27 C 0.1424(2) 0.78227(16) 0.73615(15) 0.0739(7) Uani 1 1 d . . . . .
H27 H 0.061750 0.765726 0.709741 0.089 Uiso 1 1 calc R U . . .
C28 C 0.2186(2) 0.73106(16) 0.71255(14) 0.0661(6) Uani 1 1 d . . . . .
H28 H 0.188793 0.678813 0.670250 0.079 Uiso 1 1 calc R U . . .
C29 C 0.6427(2) 0.84418(15) 0.31911(13) 0.0619(6) Uani 1 1 d . . . . .
C30 C 0.7518(2) 0.83181(17) 0.34942(14) 0.0729(7) Uani 1 1 d . . . . .
H30 H 0.761578 0.771569 0.342557 0.087 Uiso 1 1 calc R U . . .
C31 C 0.8474(3) 0.90934(19) 0.39032(16) 0.0821(7) Uani 1 1 d . . . . .
H31 H 0.922238 0.901892 0.410528 0.098 Uiso 1 1 calc R U . . .
C32 C 0.8305(3) 0.9959(2) 0.40048(18) 0.0883(8) Uani 1 1 d . . . . .
C33 C 0.7235(3) 1.0101(2) 0.3724(2) 0.0976(9) Uani 1 1 d . . . . .
H33 H 0.714449 1.070514 0.381163 0.117 Uiso 1 1 calc R U . . .
C34 C 0.6278(3) 0.93388(18) 0.33060(18) 0.0838(8) Uani 1 1 d . . . . .
H34 H 0.553815 0.942564 0.310230 0.101 Uiso 1 1 calc R U . . .
C35 C 0.6410(2) 0.65508(17) 0.20301(14) 0.0668(6) Uani 1 1 d . . . . .
H35A H 0.615997 0.612550 0.150735 0.100 Uiso 1 1 calc R U . . .
H35B H 0.669665 0.623472 0.245350 0.100 Uiso 1 1 calc R U . . .
H35C H 0.705937 0.710238 0.196938 0.100 Uiso 1 1 calc R U . . .
C36 C 0.5352(2) 0.68436(14) 0.22770(12) 0.0542(5) Uani 1 1 d . . . . .
C37 C 0.4117(2) 0.63929(15) 0.20585(12) 0.0551(5) Uani 1 1 d . . . . .
C38 C 0.3452(2) 0.55116(14) 0.15168(12) 0.0527(5) Uani 1 1 d . . . . .
C39 C 0.2081(2) 0.51512(16) 0.13184(13) 0.0601(5) Uani 1 1 d . . . . .
H39A H 0.174896 0.564227 0.114941 0.072 Uiso 1 1 calc R U . . .
H39B H 0.171631 0.492398 0.179567 0.072 Uiso 1 1 calc R U . . .
C40 C 0.18606(19) 0.43391(14) 0.05962(12) 0.0538(5) Uani 1 1 d . . . . .
H40 H 0.124972 0.377048 0.070633 0.065 Uiso 1 1 calc R U . . .
C41 C 0.15004(16) 0.45514(13) -0.02663(12) 0.0493(4) Uani 1 1 d . . . . .
C42 C 0.07674(19) 0.38402(14) -0.08847(14) 0.0633(6) Uani 1 1 d . . . . .
H42 H 0.048715 0.322214 -0.077112 0.076 Uiso 1 1 calc R U . . .
C43 C 0.0443(2) 0.40349(17) -0.16739(14) 0.0727(7) Uani 1 1 d . . . . .
H43 H -0.004663 0.355363 -0.209269 0.087 Uiso 1 1 calc R U . . .
C44 C 0.0853(2) 0.49382(18) -0.18212(13) 0.0666(6) Uani 1 1 d . . . . .
C45 C 0.1589(2) 0.56595(17) -0.12379(13) 0.0676(6) Uani 1 1 d . . . . .
H45 H 0.186810 0.627321 -0.136165 0.081 Uiso 1 1 calc R U . . .
C46 C 0.19127(18) 0.54585(14) -0.04549(12) 0.0578(5) Uani 1 1 d . . . . .
H46 H 0.241891 0.594454 -0.004658 0.069 Uiso 1 1 calc R U . . .
C47 C 0.33912(19) 0.34635(14) 0.02967(12) 0.0511(5) Uani 1 1 d . . . . .
C48 C 0.2286(2) 0.11656(16) -0.09866(16) 0.0756(7) Uani 1 1 d . . . . .
H48A H 0.182592 0.075920 -0.064006 0.113 Uiso 1 1 calc R U . . .
H48B H 0.279431 0.085071 -0.126121 0.113 Uiso 1 1 calc R U . . .
H48C H 0.173133 0.130631 -0.139916 0.113 Uiso 1 1 calc R U . . .
C49 C 0.30763(19) 0.20683(14) -0.04567(13) 0.0549(5) Uani 1 1 d . . . . .
C50 C 0.4329(2) 0.23290(14) -0.02565(13) 0.0557(5) Uani 1 1 d . . . . .
C51 C 0.6883(2) 0.15361(15) -0.04885(15) 0.0636(6) Uani 1 1 d . . . . .
C52 C 0.8123(2) 0.18751(17) -0.02150(18) 0.0798(7) Uani 1 1 d . . . . .
H52 H 0.846166 0.249522 0.006388 0.096 Uiso 1 1 calc R U . . .
C53 C 0.8879(2) 0.13125(18) -0.03459(18) 0.0817(7) Uani 1 1 d . . . . .
H53 H 0.971764 0.154463 -0.015484 0.098 Uiso 1 1 calc R U . . .
C54 C 0.8370(2) 0.04235(17) -0.07556(17) 0.0728(6) Uani 1 1 d . . . . .
C55 C 0.7174(3) 0.0081(2) -0.1070(2) 0.1129(12) Uani 1 1 d . . . . .
H55 H 0.685695 -0.052655 -0.137773 0.135 Uiso 1 1 calc R U . . .
C56 C 0.6419(2) 0.06401(19) -0.0931(2) 0.1013(10) Uani 1 1 d . . . . .
H56 H 0.558659 0.040368 -0.114156 0.122 Uiso 1 1 calc R U . . .
N1 N 0.39711(17) 0.11803(12) 0.41827(12) 0.0626(5) Uani 1 1 d . . . . .
N2 N 0.5065(2) 0.09967(14) 0.42065(15) 0.0844(6) Uani 1 1 d . . . . .
N3 N 0.58994(19) 0.17328(14) 0.46456(14) 0.0787(6) Uani 1 1 d . . . . .
N4 N 0.56956(15) 0.39195(11) 0.57547(10) 0.0530(4) Uani 1 1 d . . . . .
N5 N 0.67011(15) 0.46342(11) 0.61988(10) 0.0532(4) Uani 1 1 d . . . . .
N6 N 0.74746(14) 0.60762(11) 0.71043(9) 0.0498(4) Uani 1 1 d . . . . .
N7 N 0.51997(16) 0.72453(11) 0.75355(10) 0.0529(4) Uani 1 1 d . . . . .
N8 N 0.40682(16) 0.69595(12) 0.72246(10) 0.0544(4) Uani 1 1 d . . . . .
N9 N 0.54058(18) 0.76581(12) 0.27821(10) 0.0578(4) Uani 1 1 d . . . . .
N10 N 0.4254(2) 0.76988(14) 0.28712(12) 0.0707(5) Uani 1 1 d . . . . .
N11 N 0.34713(19) 0.69324(13) 0.24296(11) 0.0674(5) Uani 1 1 d . . . . .
N12 N 0.40000(16) 0.49551(11) 0.11677(10) 0.0531(4) Uani 1 1 d . . . . .
N13 N 0.30964(16) 0.42036(12) 0.06790(10) 0.0557(4) Uani 1 1 d . . . . .
N14 N 0.25352(16) 0.27129(11) -0.01425(10) 0.0545(4) Uani 1 1 d . . . . .
N15 N 0.50345(17) 0.17790(12) -0.05007(11) 0.0608(4) Uani 1 1 d . . . . .
N16 N 0.61835(17) 0.21480(12) -0.02635(12) 0.0648(5) Uani 1 1 d . . . . .
F1 F 0.00429(15) -0.16578(10) 0.23514(11) 0.1033(5) Uani 1 1 d . . . . .
F2 F 0.96247(17) 0.70988(12) 0.38306(11) 0.1076(5) Uani 1 1 d . . . . .
F3 F 0.11004(14) 0.90640(11) 0.82243(11) 0.1037(6) Uani 1 1 d . . . . .
F4 F 0.92497(18) 1.07200(12) 0.44082(13) 0.1263(7) Uani 1 1 d . . . . .
F5 F 0.04925(15) 0.51333(12) -0.25884(8) 0.1000(5) Uani 1 1 d . . . . .
F6 F 0.90944(15) -0.01414(11) -0.08801(11) 0.0975(5) Uani 1 1 d . . . . .
S1 S 0.51080(5) 0.55647(3) 0.65891(3) 0.05363(15) Uani 1 1 d . . . . .
S2 S 0.48970(5) 0.34494(4) 0.03736(3) 0.05717(16) Uani 1 1 d . . . . .
 
loop_
 _atom_site_aniso_label
 _atom_site_aniso_U_11
 _atom_site_aniso_U_22
 _atom_site_aniso_U_33
 _atom_site_aniso_U_23
 _atom_site_aniso_U_13
 _atom_site_aniso_U_12
C1 0.0643(13) 0.0454(11) 0.0675(12) 0.0064(10) 0.0069(10) 0.0164(10)
C2 0.0890(18) 0.0495(12) 0.0763(14) 0.0105(11) -0.0064(13) 0.0205(12)
C3 0.0898(19) 0.0695(16) 0.0824(16) 0.0061(13) -0.0176(14) 0.0269(14)
C4 0.0733(15) 0.0542(13) 0.0843(15) 0.0050(11) -0.0033(12) 0.0091(11)
C5 0.0805(18) 0.0466(13) 0.147(3) 0.0150(15) -0.0140(18) 0.0114(12)
C6 0.0774(17) 0.0530(13) 0.128(2) 0.0139(14) -0.0158(16) 0.0211(12)
C7 0.0615(13) 0.0611(13) 0.0716(13) 0.0069(11) 0.0160(11) 0.0243(11)
C8 0.0588(12) 0.0447(11) 0.0563(10) 0.0081(9) 0.0111(9) 0.0202(9)
C9 0.0617(13) 0.0452(11) 0.0702(12) 0.0025(10) 0.0114(10) 0.0227(10)
C10 0.0536(11) 0.0507(11) 0.0618(11) 0.0076(9) 0.0102(9) 0.0245(10)
C11 0.0543(12) 0.0598(12) 0.0728(13) 0.0116(10) 0.0132(10) 0.0276(10)
C12 0.0453(10) 0.0582(12) 0.0584(11) 0.0024(9) 0.0058(8) 0.0230(9)
C13 0.0386(9) 0.0553(11) 0.0520(10) 0.0009(8) 0.0027(8) 0.0206(8)
C14 0.0528(12) 0.0692(13) 0.0597(12) 0.0032(10) 0.0010(9) 0.0151(10)
C15 0.0689(15) 0.0963(18) 0.0587(12) 0.0157(12) 0.0057(11) 0.0315(14)
C16 0.0647(14) 0.0755(15) 0.0824(15) 0.0307(13) 0.0247(12) 0.0325(12)
C17 0.0553(13) 0.0652(14) 0.0844(15) 0.0058(12) 0.0155(11) 0.0154(11)
C18 0.0478(11) 0.0644(13) 0.0596(11) 0.0004(10) 0.0067(9) 0.0162(10)
C19 0.0495(11) 0.0495(11) 0.0499(10) 0.0102(9) 0.0118(8) 0.0209(9)
C20 0.0585(12) 0.0556(12) 0.0602(11) 0.0047(9) 0.0033(9) 0.0157(10)
C21 0.0507(11) 0.0486(10) 0.0474(9) 0.0088(8) 0.0093(8) 0.0183(9)
C22 0.0489(11) 0.0502(11) 0.0540(10) 0.0049(9) 0.0063(8) 0.0204(9)
C23 0.0519(11) 0.0472(11) 0.0610(11) 0.0009(9) 0.0068(9) 0.0211(9)
C24 0.0517(12) 0.0713(15) 0.0960(16) -0.0220(13) -0.0094(12) 0.0250(11)
C25 0.0680(15) 0.0715(15) 0.1051(18) -0.0332(14) -0.0104(14) 0.0323(13)
C26 0.0553(13) 0.0603(13) 0.0948(16) -0.0090(12) 0.0049(11) 0.0313(11)
C27 0.0492(12) 0.0726(15) 0.0918(16) -0.0201(13) -0.0096(11) 0.0258(11)
C28 0.0521(12) 0.0624(13) 0.0762(13) -0.0154(11) -0.0024(10) 0.0204(10)
C29 0.0747(15) 0.0575(13) 0.0587(11) 0.0066(10) 0.0197(11) 0.0257(11)
C30 0.0863(18) 0.0635(14) 0.0710(14) 0.0068(11) 0.0078(12) 0.0289(13)
C31 0.0768(17) 0.0810(18) 0.0845(16) 0.0051(14) 0.0069(13) 0.0225(14)
C32 0.087(2) 0.0688(17) 0.0952(19) -0.0090(14) 0.0170(15) 0.0088(15)
C33 0.090(2) 0.0614(16) 0.139(3) -0.0064(16) 0.0273(19) 0.0258(15)
C34 0.0820(18) 0.0637(15) 0.111(2) 0.0011(14) 0.0195(15) 0.0330(14)
C35 0.0711(15) 0.0691(14) 0.0671(13) 0.0069(11) 0.0197(11) 0.0302(12)
C36 0.0675(13) 0.0548(12) 0.0502(10) 0.0124(9) 0.0169(9) 0.0293(10)
C37 0.0646(13) 0.0579(12) 0.0516(10) 0.0076(9) 0.0144(9) 0.0307(11)
C38 0.0600(12) 0.0562(12) 0.0514(10) 0.0131(9) 0.0135(9) 0.0288(10)
C39 0.0645(13) 0.0724(14) 0.0576(11) 0.0148(10) 0.0184(10) 0.0377(11)
C40 0.0483(11) 0.0520(11) 0.0675(12) 0.0136(10) 0.0144(9) 0.0216(9)
C41 0.0382(9) 0.0472(10) 0.0637(11) 0.0054(9) 0.0086(8) 0.0159(8)
C42 0.0524(12) 0.0469(11) 0.0863(15) 0.0017(10) -0.0016(11) 0.0160(9)
C43 0.0626(14) 0.0748(16) 0.0726(14) -0.0159(12) -0.0152(11) 0.0280(12)
C44 0.0603(13) 0.0845(17) 0.0591(12) 0.0084(11) 0.0024(10) 0.0316(12)
C45 0.0614(13) 0.0704(14) 0.0683(13) 0.0176(11) 0.0057(11) 0.0143(11)
C46 0.0511(11) 0.0549(12) 0.0605(11) 0.0057(9) 0.0002(9) 0.0093(9)
C47 0.0544(11) 0.0521(11) 0.0551(10) 0.0144(9) 0.0145(9) 0.0242(9)
C48 0.0612(14) 0.0563(13) 0.1020(17) -0.0041(12) 0.0027(13) 0.0166(11)
C49 0.0515(11) 0.0487(11) 0.0693(12) 0.0097(9) 0.0126(9) 0.0214(9)
C50 0.0543(12) 0.0498(11) 0.0685(12) 0.0066(10) 0.0119(9) 0.0244(10)
C51 0.0523(12) 0.0535(12) 0.0870(15) 0.0021(11) 0.0127(11) 0.0220(10)
C52 0.0544(13) 0.0574(13) 0.123(2) -0.0069(14) 0.0104(14) 0.0186(11)
C53 0.0505(13) 0.0769(17) 0.120(2) 0.0035(15) 0.0105(13) 0.0281(12)
C54 0.0608(14) 0.0644(14) 0.1002(17) 0.0004(13) 0.0161(13) 0.0333(12)
C55 0.0683(18) 0.0786(18) 0.178(3) -0.045(2) -0.0031(19) 0.0340(15)
C56 0.0507(14) 0.0786(18) 0.160(3) -0.0379(18) -0.0038(16) 0.0256(13)
N1 0.0594(11) 0.0493(10) 0.0805(11) 0.0022(9) 0.0059(9) 0.0232(8)
N2 0.0676(13) 0.0584(12) 0.1218(17) -0.0144(12) 0.0005(12) 0.0268(10)
N3 0.0643(12) 0.0581(11) 0.1109(15) -0.0125(11) 0.0040(11) 0.0276(10)
N4 0.0477(9) 0.0503(9) 0.0601(9) 0.0014(8) 0.0077(7) 0.0164(8)
N5 0.0436(9) 0.0516(10) 0.0637(9) -0.0012(8) 0.0077(7) 0.0175(7)
N6 0.0461(9) 0.0525(9) 0.0512(8) 0.0048(7) 0.0055(7) 0.0175(7)
N7 0.0521(9) 0.0537(9) 0.0582(9) 0.0073(8) 0.0103(7) 0.0240(8)
N8 0.0515(10) 0.0553(10) 0.0599(9) 0.0034(8) 0.0077(8) 0.0240(8)
N9 0.0681(12) 0.0554(10) 0.0564(9) 0.0048(8) 0.0160(8) 0.0283(9)
N10 0.0726(13) 0.0711(12) 0.0750(12) -0.0029(10) 0.0192(10) 0.0351(11)
N11 0.0703(12) 0.0657(12) 0.0703(11) -0.0019(9) 0.0147(9) 0.0305(10)
N12 0.0558(10) 0.0523(9) 0.0553(9) 0.0064(7) 0.0074(7) 0.0236(8)
N13 0.0529(10) 0.0562(10) 0.0631(10) 0.0049(8) 0.0059(8) 0.0273(8)
N14 0.0502(9) 0.0510(9) 0.0658(10) 0.0081(8) 0.0103(8) 0.0205(8)
N15 0.0520(10) 0.0571(10) 0.0766(11) 0.0060(9) 0.0106(9) 0.0230(8)
N16 0.0525(10) 0.0546(10) 0.0888(12) 0.0030(9) 0.0112(9) 0.0213(9)
F1 0.0899(11) 0.0685(9) 0.1278(12) -0.0016(9) -0.0183(10) 0.0060(8)
F2 0.1114(14) 0.1119(12) 0.1189(12) 0.0615(10) 0.0414(10) 0.0383(10)
F3 0.0701(10) 0.0889(10) 0.1483(14) -0.0363(10) -0.0024(9) 0.0465(8)
F4 0.1029(14) 0.0869(11) 0.1597(16) -0.0216(11) 0.0040(12) 0.0044(10)
F5 0.1029(12) 0.1341(13) 0.0660(8) 0.0175(8) -0.0095(8) 0.0476(10)
F6 0.0765(10) 0.0927(10) 0.1347(13) -0.0064(9) 0.0131(9) 0.0539(9)
S1 0.0466(3) 0.0543(3) 0.0608(3) 0.0012(2) 0.0059(2) 0.0203(2)
S2 0.0516(3) 0.0538(3) 0.0694(3) 0.0054(2) 0.0096(2) 0.0225(2)
 
_geom_special_details
;
 All esds (except the esd in the dihedral angle between two l.s. planes)
 are estimated using the full covariance matrix.  The cell esds are taken
 into account individually in the estimation of esds in distances, angles
 and torsion angles; correlations between esds in cell parameters are only
 used when they are defined by crystal symmetry.  An approximate (isotropic)
 treatment of cell esds is used for estimating esds involving l.s. planes.
;
 
loop_
 _geom_bond_atom_site_label_1
 _geom_bond_atom_site_label_2
 _geom_bond_distance
 _geom_bond_site_symmetry_2
 _geom_bond_publ_flag
C1 C2 1.368(3) . ?
C1 C6 1.375(3) . ?
C1 N1 1.434(3) . ?
C2 C3 1.378(3) . ?
C2 H2 0.9300 . ?
C3 C4 1.354(3) . ?
C3 H3 0.9300 . ?
C4 C5 1.339(4) . ?
C4 F1 1.363(2) . ?
C5 C6 1.371(3) . ?
C5 H5 0.9300 . ?
C6 H6 0.9300 . ?
C7 C8 1.478(3) . ?
C7 H7A 0.9600 . ?
C7 H7B 0.9600 . ?
C7 H7C 0.9600 . ?
C8 N1 1.359(3) . ?
C8 C9 1.373(3) . ?
C9 N3 1.360(3) . ?
C9 C10 1.447(3) . ?
C10 N4 1.294(3) . ?
C10 C11 1.499(3) . ?
C11 C12 1.524(3) . ?
C11 H11A 0.9700 . ?
C11 H11B 0.9700 . ?
C12 N5 1.483(3) . ?
C12 C13 1.513(3) . ?
C12 H12 0.9800 . ?
C13 C18 1.366(3) . ?
C13 C14 1.393(3) . ?
C14 C15 1.383(3) . ?
C14 H14 0.9300 . ?
C15 C16 1.360(3) . ?
C15 H15 0.9300 . ?
C16 C17 1.363(3) . ?
C16 F2 1.363(3) . ?
C17 C18 1.380(3) . ?
C17 H17 0.9300 . ?
C18 H18 0.9300 . ?
C19 N6 1.324(2) . ?
C19 N5 1.344(2) . ?
C19 S1 1.729(2) . ?
C20 C21 1.495(2) . ?
C20 H20A 0.9600 . ?
C20 H20B 0.9600 . ?
C20 H20C 0.9600 . ?
C21 N6 1.366(2) . ?
C21 C22 1.371(3) . ?
C22 N7 1.364(3) . ?
C22 S1 1.7541(19) . ?
C23 C28 1.367(3) . ?
C23 C24 1.379(3) . ?
C23 N8 1.416(3) . ?
C24 C25 1.375(3) . ?
C24 H24 0.9300 . ?
C25 C26 1.352(3) . ?
C25 H25 0.9300 . ?
C26 C27 1.348(3) . ?
C26 F3 1.356(3) . ?
C27 C28 1.371(3) . ?
C27 H27 0.9300 . ?
C28 H28 0.9300 . ?
C29 C30 1.369(3) . ?
C29 C34 1.386(3) . ?
C29 N9 1.430(3) . ?
C30 C31 1.384(3) . ?
C30 H30 0.9300 . ?
C31 C32 1.350(4) . ?
C31 H31 0.9300 . ?
C32 C33 1.349(4) . ?
C32 F4 1.362(3) . ?
C33 C34 1.378(4) . ?
C33 H33 0.9300 . ?
C34 H34 0.9300 . ?
C35 C36 1.482(3) . ?
C35 H35A 0.9600 . ?
C35 H35B 0.9600 . ?
C35 H35C 0.9600 . ?
C36 N9 1.362(3) . ?
C36 C37 1.372(3) . ?
C37 N11 1.371(3) . ?
C37 C38 1.444(3) . ?
C38 N12 1.291(3) . ?
C38 C39 1.497(3) . ?
C39 C40 1.525(3) . ?
C39 H39A 0.9700 . ?
C39 H39B 0.9700 . ?
C40 N13 1.486(2) . ?
C40 C41 1.515(3) . ?
C40 H40 0.9800 . ?
C41 C42 1.377(2) . ?
C41 C46 1.378(3) . ?
C42 C43 1.385(3) . ?
C42 H42 0.9300 . ?
C43 C44 1.349(3) . ?
C43 H43 0.9300 . ?
C44 C45 1.354(3) . ?
C44 F5 1.363(2) . ?
C45 C46 1.380(3) . ?
C45 H45 0.9300 . ?
C46 H46 0.9300 . ?
C47 N14 1.325(2) . ?
C47 N13 1.345(3) . ?
C47 S2 1.729(2) . ?
C48 C49 1.493(3) . ?
C48 H48A 0.9600 . ?
C48 H48B 0.9600 . ?
C48 H48C 0.9600 . ?
C49 N14 1.364(3) . ?
C49 C50 1.371(3) . ?
C50 N15 1.362(3) . ?
C50 S2 1.755(2) . ?
C51 C56 1.364(3) . ?
C51 C52 1.372(3) . ?
C51 N16 1.418(3) . ?
C52 C53 1.384(3) . ?
C52 H52 0.9300 . ?
C53 C54 1.341(3) . ?
C53 H53 0.9300 . ?
C54 C55 1.340(4) . ?
C54 F6 1.356(3) . ?
C55 C56 1.381(4) . ?
C55 H55 0.9300 . ?
C56 H56 0.9300 . ?
N1 N2 1.359(3) . ?
N2 N3 1.302(3) . ?
N4 N5 1.387(2) . ?
N7 N8 1.273(2) . ?
N9 N10 1.365(3) . ?
N10 N11 1.305(2) . ?
N12 N13 1.381(2) . ?
N15 N16 1.273(2) . ?
 
loop_
 _geom_angle_atom_site_label_1
 _geom_angle_atom_site_label_2
 _geom_angle_atom_site_label_3
 _geom_angle
 _geom_angle_site_symmetry_1
 _geom_angle_site_symmetry_3
 _geom_angle_publ_flag
C2 C1 C6 120.0(2) . . ?
C2 C1 N1 121.42(19) . . ?
C6 C1 N1 118.5(2) . . ?
C1 C2 C3 120.0(2) . . ?
C1 C2 H2 120.0 . . ?
C3 C2 H2 120.0 . . ?
C4 C3 C2 118.6(2) . . ?
C4 C3 H3 120.7 . . ?
C2 C3 H3 120.7 . . ?
C5 C4 C3 122.2(2) . . ?
C5 C4 F1 119.1(2) . . ?
C3 C4 F1 118.7(2) . . ?
C4 C5 C6 119.9(2) . . ?
C4 C5 H5 120.1 . . ?
C6 C5 H5 120.1 . . ?
C5 C6 C1 119.3(2) . . ?
C5 C6 H6 120.4 . . ?
C1 C6 H6 120.4 . . ?
C8 C7 H7A 109.5 . . ?
C8 C7 H7B 109.5 . . ?
H7A C7 H7B 109.5 . . ?
C8 C7 H7C 109.5 . . ?
H7A C7 H7C 109.5 . . ?
H7B C7 H7C 109.5 . . ?
N1 C8 C9 103.53(18) . . ?
N1 C8 C7 126.31(19) . . ?
C9 C8 C7 130.15(19) . . ?
N3 C9 C8 109.57(18) . . ?
N3 C9 C10 117.7(2) . . ?
C8 C9 C10 132.8(2) . . ?
N4 C10 C9 123.65(19) . . ?
N4 C10 C11 114.08(18) . . ?
C9 C10 C11 122.24(19) . . ?
C10 C11 C12 102.37(16) . . ?
C10 C11 H11A 111.3 . . ?
C12 C11 H11A 111.3 . . ?
C10 C11 H11B 111.3 . . ?
C12 C11 H11B 111.3 . . ?
H11A C11 H11B 109.2 . . ?
N5 C12 C13 109.28(15) . . ?
N5 C12 C11 99.79(15) . . ?
C13 C12 C11 115.28(17) . . ?
N5 C12 H12 110.7 . . ?
C13 C12 H12 110.7 . . ?
C11 C12 H12 110.7 . . ?
C18 C13 C14 118.78(19) . . ?
C18 C13 C12 120.37(16) . . ?
C14 C13 C12 120.79(17) . . ?
C15 C14 C13 120.4(2) . . ?
C15 C14 H14 119.8 . . ?
C13 C14 H14 119.8 . . ?
C16 C15 C14 118.1(2) . . ?
C16 C15 H15 120.9 . . ?
C14 C15 H15 120.9 . . ?
C15 C16 C17 123.3(2) . . ?
C15 C16 F2 118.1(2) . . ?
C17 C16 F2 118.6(2) . . ?
C16 C17 C18 117.6(2) . . ?
C16 C17 H17 121.2 . . ?
C18 C17 H17 121.2 . . ?
C13 C18 C17 121.72(19) . . ?
C13 C18 H18 119.1 . . ?
C17 C18 H18 119.1 . . ?
N6 C19 N5 121.82(18) . . ?
N6 C19 S1 117.56(15) . . ?
N5 C19 S1 120.63(14) . . ?
C21 C20 H20A 109.5 . . ?
C21 C20 H20B 109.5 . . ?
H20A C20 H20B 109.5 . . ?
C21 C20 H20C 109.5 . . ?
H20A C20 H20C 109.5 . . ?
H20B C20 H20C 109.5 . . ?
N6 C21 C22 115.25(17) . . ?
N6 C21 C20 118.74(17) . . ?
C22 C21 C20 126.00(19) . . ?
N7 C22 C21 126.03(18) . . ?
N7 C22 S1 122.74(15) . . ?
C21 C22 S1 111.22(15) . . ?
C28 C23 C24 118.4(2) . . ?
C28 C23 N8 116.07(18) . . ?
C24 C23 N8 125.36(19) . . ?
C25 C24 C23 120.8(2) . . ?
C25 C24 H24 119.6 . . ?
C23 C24 H24 119.6 . . ?
C26 C25 C24 118.4(2) . . ?
C26 C25 H25 120.8 . . ?
C24 C25 H25 120.8 . . ?
C27 C26 C25 122.4(2) . . ?
C27 C26 F3 118.5(2) . . ?
C25 C26 F3 119.0(2) . . ?
C26 C27 C28 118.8(2) . . ?
C26 C27 H27 120.6 . . ?
C28 C27 H27 120.6 . . ?
C23 C28 C27 121.0(2) . . ?
C23 C28 H28 119.5 . . ?
C27 C28 H28 119.5 . . ?
C30 C29 C34 119.9(2) . . ?
C30 C29 N9 121.6(2) . . ?
C34 C29 N9 118.4(2) . . ?
C29 C30 C31 119.7(2) . . ?
C29 C30 H30 120.1 . . ?
C31 C30 H30 120.1 . . ?
C32 C31 C30 119.1(3) . . ?
C32 C31 H31 120.4 . . ?
C30 C31 H31 120.4 . . ?
C33 C32 C31 122.5(3) . . ?
C33 C32 F4 118.6(3) . . ?
C31 C32 F4 118.9(3) . . ?
C32 C33 C34 119.1(3) . . ?
C32 C33 H33 120.4 . . ?
C34 C33 H33 120.4 . . ?
C33 C34 C29 119.6(3) . . ?
C33 C34 H34 120.2 . . ?
C29 C34 H34 120.2 . . ?
C36 C35 H35A 109.5 . . ?
C36 C35 H35B 109.5 . . ?
H35A C35 H35B 109.5 . . ?
C36 C35 H35C 109.5 . . ?
H35A C35 H35C 109.5 . . ?
H35B C35 H35C 109.5 . . ?
N9 C36 C37 103.74(19) . . ?
N9 C36 C35 126.5(2) . . ?
C37 C36 C35 129.77(19) . . ?
N11 C37 C36 109.58(19) . . ?
N11 C37 C38 119.0(2) . . ?
C36 C37 C38 131.4(2) . . ?
N12 C38 C37 122.31(19) . . ?
N12 C38 C39 113.93(18) . . ?
C37 C38 C39 123.76(19) . . ?
C38 C39 C40 103.06(17) . . ?
C38 C39 H39A 111.2 . . ?
C40 C39 H39A 111.2 . . ?
C38 C39 H39B 111.2 . . ?
C40 C39 H39B 111.2 . . ?
H39A C39 H39B 109.1 . . ?
N13 C40 C41 111.31(16) . . ?
N13 C40 C39 99.48(15) . . ?
C41 C40 C39 115.76(16) . . ?
N13 C40 H40 109.9 . . ?
C41 C40 H40 109.9 . . ?
C39 C40 H40 109.9 . . ?
C42 C41 C46 118.36(18) . . ?
C42 C41 C40 120.84(17) . . ?
C46 C41 C40 120.80(16) . . ?
C41 C42 C43 120.8(2) . . ?
C41 C42 H42 119.6 . . ?
C43 C42 H42 119.6 . . ?
C44 C43 C42 118.50(19) . . ?
C44 C43 H43 120.7 . . ?
C42 C43 H43 120.7 . . ?
C43 C44 C45 122.9(2) . . ?
C43 C44 F5 118.3(2) . . ?
C45 C44 F5 118.7(2) . . ?
C44 C45 C46 118.2(2) . . ?
C44 C45 H45 120.9 . . ?
C46 C45 H45 120.9 . . ?
C41 C46 C45 121.25(19) . . ?
C41 C46 H46 119.4 . . ?
C45 C46 H46 119.4 . . ?
N14 C47 N13 121.15(19) . . ?
N14 C47 S2 117.62(16) . . ?
N13 C47 S2 121.22(15) . . ?
C49 C48 H48A 109.5 . . ?
C49 C48 H48B 109.5 . . ?
H48A C48 H48B 109.5 . . ?
C49 C48 H48C 109.5 . . ?
H48A C48 H48C 109.5 . . ?
H48B C48 H48C 109.5 . . ?
N14 C49 C50 115.39(18) . . ?
N14 C49 C48 118.78(19) . . ?
C50 C49 C48 125.8(2) . . ?
N15 C50 C49 124.27(19) . . ?
N15 C50 S2 124.59(16) . . ?
C49 C50 S2 111.13(16) . . ?
C56 C51 C52 118.1(2) . . ?
C56 C51 N16 125.4(2) . . ?
C52 C51 N16 116.5(2) . . ?
C51 C52 C53 121.3(2) . . ?
C51 C52 H52 119.3 . . ?
C53 C52 H52 119.3 . . ?
C54 C53 C52 118.2(2) . . ?
C54 C53 H53 120.9 . . ?
C52 C53 H53 120.9 . . ?
C55 C54 C53 122.4(2) . . ?
C55 C54 F6 118.6(2) . . ?
C53 C54 F6 119.0(2) . . ?
C54 C55 C56 119.3(2) . . ?
C54 C55 H55 120.3 . . ?
C56 C55 H55 120.3 . . ?
C51 C56 C55 120.6(2) . . ?
C51 C56 H56 119.7 . . ?
C55 C56 H56 119.7 . . ?
N2 N1 C8 110.71(18) . . ?
N2 N1 C1 117.09(18) . . ?
C8 N1 C1 132.2(2) . . ?
N3 N2 N1 107.60(18) . . ?
N2 N3 C9 108.6(2) . . ?
C10 N4 N5 106.48(17) . . ?
C19 N5 N4 120.22(17) . . ?
C19 N5 C12 125.71(16) . . ?
N4 N5 C12 113.07(15) . . ?
C19 N6 C21 109.35(17) . . ?
N8 N7 C22 112.86(16) . . ?
N7 N8 C23 114.82(16) . . ?
C36 N9 N10 110.70(18) . . ?
C36 N9 C29 131.3(2) . . ?
N10 N9 C29 117.94(17) . . ?
N11 N10 N9 107.58(17) . . ?
N10 N11 C37 108.40(19) . . ?
C38 N12 N13 106.77(17) . . ?
C47 N13 N12 119.92(17) . . ?
C47 N13 C40 126.17(16) . . ?
N12 N13 C40 113.82(16) . . ?
C47 N14 C49 109.26(17) . . ?
N16 N15 C50 115.15(18) . . ?
N15 N16 C51 113.64(18) . . ?
C19 S1 C22 86.62(9) . . ?
C47 S2 C50 86.59(10) . . ?
 
_refine_diff_density_max    0.221
_refine_diff_density_min   -0.265
_refine_diff_density_rms    0.046

_shelx_res_file
;
TITL bmk1776 in P-1
    shelx.res
    created by SHELXL-2018/1 at 14:32:44 on 15-Nov-2022
CELL  0.71073  11.4945  14.8707  16.2570   96.807   95.999  106.731
ZERR     4.00   0.0005   0.0006   0.0006    0.003    0.004    0.004
LATT   1
SFAC  C    H    N    F    S
UNIT  112 84 32 12 4
MERG   2
MPLA C1 C2 C3 C4 C5 C6 F1
MPLA C7 C8 C9 N1 N2 N3
MPLA 4 C10 C11 N4 N5 C12
MPLA C19 C20 C21 C22 N6 S1
MPLA C23 C24 C25 C26 C27 C28 F3
MPLA C13 C14 C15 C16 C17 C18 F2
MPLA 4 C10 C11  N4 N5 C12
MPLA C29 C30 C31 C32 C33 C34 F4
MPLA C35 C36 C37 N9 N10 N11
MPLA 4 C38 C39 N12 N13  C40
MPLA C47 C48 C49 C50 N14 S2
MPLA C51 C52 C53 C54 C55 C56 F6
MPLA C41 C42 C43 C44 C45 C46 F5
MPLA 4 C38 C39  N12 N13 C40
FMAP   2
PLAN   10
SIZE     0.065   0.156   0.434
ACTA
BOND   $H
L.S.  10
TEMP    23.00
WGHT    0.066000    0.089400
FVAR       2.19561
C1    1    0.291090    0.045311    0.373300    11.00000    0.06431    0.04538 =
         0.06748    0.00644    0.00686    0.01645
C2    1    0.196850    0.067313    0.330235    11.00000    0.08902    0.04954 =
         0.07634    0.01053   -0.00643    0.02050
AFIX  43
H2    2    0.198889    0.130481    0.331867    11.00000   -1.20000
AFIX   0
C3    1    0.098847   -0.004102    0.284415    11.00000    0.08977    0.06954 =
         0.08241    0.00610   -0.01763    0.02688
AFIX  43
H3    2    0.033626    0.010022    0.255694    11.00000   -1.20000
AFIX   0
C4    1    0.099559   -0.095256    0.282111    11.00000    0.07328    0.05423 =
         0.08435    0.00501   -0.00334    0.00913
C5    1    0.191902   -0.118069    0.322782    11.00000    0.08052    0.04665 =
         0.14666    0.01497   -0.01404    0.01143
AFIX  43
H5    2    0.190701   -0.181257    0.318559    11.00000   -1.20000
AFIX   0
C6    1    0.288245   -0.048061    0.370673    11.00000    0.07738    0.05303 =
         0.12839    0.01390   -0.01585    0.02110
AFIX  43
H6    2    0.350966   -0.063565    0.401039    11.00000   -1.20000
AFIX   0
C7    1    0.314136    0.251019    0.470951    11.00000    0.06148    0.06111 =
         0.07156    0.00691    0.01602    0.02426
AFIX 137
H7A   2    0.339028    0.299147    0.519664    11.00000   -1.50000
H7B   2    0.239648    0.204008    0.477095    11.00000   -1.50000
H7C   2    0.300444    0.279471    0.422277    11.00000   -1.50000
AFIX   0
C8    1    0.411565    0.205503    0.461434    11.00000    0.05877    0.04473 =
         0.05626    0.00806    0.01106    0.02020
C9    1    0.535008    0.238963    0.490935    11.00000    0.06175    0.04517 =
         0.07020    0.00248    0.01139    0.02268
C10   1    0.611668    0.326461    0.542296    11.00000    0.05361    0.05072 =
         0.06176    0.00761    0.01022    0.02450
C11   1    0.747749    0.347319    0.563940    11.00000    0.05431    0.05982 =
         0.07281    0.01155    0.01319    0.02763
AFIX  23
H11A  2    0.785184    0.335885    0.514544    11.00000   -1.20000
H11B  2    0.767392    0.309308    0.604714    11.00000   -1.20000
AFIX   0
C12   1    0.789079    0.452552    0.600593    11.00000    0.04526    0.05820 =
         0.05842    0.00242    0.00577    0.02300
AFIX  13
H12   2    0.847654    0.464971    0.652014    11.00000   -1.20000
AFIX   0
C13   1    0.839239    0.519752    0.540850    11.00000    0.03860    0.05533 =
         0.05204    0.00089    0.00269    0.02060
C14   1    0.790206    0.499757    0.456273    11.00000    0.05276    0.06920 =
         0.05965    0.00323    0.00102    0.01511
AFIX  43
H14   2    0.729452    0.442632    0.435429    11.00000   -1.20000
AFIX   0
C15   1    0.831317    0.564328    0.403123    11.00000    0.06886    0.09627 =
         0.05868    0.01566    0.00574    0.03153
AFIX  43
H15   2    0.798317    0.551854    0.346743    11.00000   -1.20000
AFIX   0
C16   1    0.921380    0.646605    0.435616    11.00000    0.06471    0.07553 =
         0.08237    0.03070    0.02473    0.03250
C17   1    0.972354    0.668683    0.517776    11.00000    0.05532    0.06523 =
         0.08439    0.00582    0.01550    0.01542
AFIX  43
H17   2    1.033650    0.725680    0.538061    11.00000   -1.20000
AFIX   0
C18   1    0.929744    0.603413    0.569807    11.00000    0.04780    0.06439 =
         0.05955    0.00040    0.00672    0.01620
AFIX  43
H18   2    0.963547    0.616751    0.626057    11.00000   -1.20000
AFIX   0
C19   1    0.654543    0.540822    0.663239    11.00000    0.04949    0.04953 =
         0.04991    0.01025    0.01176    0.02090
C20   1    0.794387    0.759255    0.805494    11.00000    0.05852    0.05555 =
         0.06020    0.00465    0.00334    0.01569
AFIX 137
H20A  2    0.752960    0.803698    0.824396    11.00000   -1.50000
H20B  2    0.860006    0.790123    0.776829    11.00000   -1.50000
H20C  2    0.827271    0.736537    0.852752    11.00000   -1.50000
AFIX   0
C21   1    0.705504    0.677354    0.747104    11.00000    0.05072    0.04859 =
         0.04742    0.00876    0.00928    0.01827
C22   1    0.582190    0.663733    0.726852    11.00000    0.04890    0.05022 =
         0.05398    0.00486    0.00627    0.02039
C23   1    0.337833    0.755595    0.750227    11.00000    0.05190    0.04723 =
         0.06103    0.00091    0.00678    0.02110
C24   1    0.378613    0.831047    0.815010    11.00000    0.05165    0.07132 =
         0.09602   -0.02199   -0.00943    0.02497
AFIX  43
H24   2    0.458678    0.847502    0.842489    11.00000   -1.20000
AFIX   0
C25   1    0.302425    0.882260    0.839495    11.00000    0.06800    0.07150 =
         0.10507   -0.03321   -0.01035    0.03234
AFIX  43
H25   2    0.329926    0.933023    0.883293    11.00000   -1.20000
AFIX   0
C26   1    0.186535    0.857049    0.798362    11.00000    0.05528    0.06028 =
         0.09485   -0.00902    0.00488    0.03133
C27   1    0.142408    0.782269    0.736155    11.00000    0.04917    0.07264 =
         0.09175   -0.02012   -0.00960    0.02579
AFIX  43
H27   2    0.061750    0.765726    0.709741    11.00000   -1.20000
AFIX   0
C28   1    0.218641    0.731061    0.712554    11.00000    0.05208    0.06245 =
         0.07624   -0.01537   -0.00235    0.02037
AFIX  43
H28   2    0.188793    0.678813    0.670250    11.00000   -1.20000
AFIX   0
C29   1    0.642696    0.844178    0.319113    11.00000    0.07468    0.05750 =
         0.05865    0.00659    0.01967    0.02566
C30   1    0.751767    0.831815    0.349420    11.00000    0.08633    0.06349 =
         0.07104    0.00677    0.00777    0.02888
AFIX  43
H30   2    0.761578    0.771569    0.342557    11.00000   -1.20000
AFIX   0
C31   1    0.847385    0.909340    0.390318    11.00000    0.07677    0.08097 =
         0.08449    0.00512    0.00685    0.02253
AFIX  43
H31   2    0.922238    0.901892    0.410528    11.00000   -1.20000
AFIX   0
C32   1    0.830534    0.995933    0.400482    11.00000    0.08664    0.06880 =
         0.09520   -0.00897    0.01702    0.00876
C33   1    0.723531    1.010106    0.372414    11.00000    0.09042    0.06142 =
         0.13938   -0.00644    0.02731    0.02581
AFIX  43
H33   2    0.714449    1.070514    0.381163    11.00000   -1.20000
AFIX   0
C34   1    0.627843    0.933880    0.330600    11.00000    0.08200    0.06374 =
         0.11055    0.00114    0.01950    0.03298
AFIX  43
H34   2    0.553815    0.942564    0.310230    11.00000   -1.20000
AFIX   0
C35   1    0.641015    0.655077    0.203007    11.00000    0.07113    0.06914 =
         0.06711    0.00690    0.01972    0.03016
AFIX 137
H35A  2    0.615997    0.612550    0.150735    11.00000   -1.50000
H35B  2    0.669665    0.623472    0.245350    11.00000   -1.50000
H35C  2    0.705937    0.710238    0.196938    11.00000   -1.50000
AFIX   0
C36   1    0.535217    0.684357    0.227699    11.00000    0.06749    0.05481 =
         0.05022    0.01240    0.01694    0.02926
C37   1    0.411714    0.639287    0.205851    11.00000    0.06463    0.05792 =
         0.05158    0.00758    0.01435    0.03068
C38   1    0.345222    0.551158    0.151678    11.00000    0.06004    0.05624 =
         0.05142    0.01308    0.01345    0.02876
C39   1    0.208133    0.515121    0.131837    11.00000    0.06455    0.07237 =
         0.05757    0.01482    0.01839    0.03770
AFIX  23
H39A  2    0.174896    0.564227    0.114941    11.00000   -1.20000
H39B  2    0.171631    0.492398    0.179567    11.00000   -1.20000
AFIX   0
C40   1    0.186059    0.433912    0.059624    11.00000    0.04833    0.05198 =
         0.06749    0.01364    0.01444    0.02164
AFIX  13
H40   2    0.124972    0.377048    0.070633    11.00000   -1.20000
AFIX   0
C41   1    0.150036    0.455144   -0.026635    11.00000    0.03823    0.04721 =
         0.06373    0.00537    0.00856    0.01588
C42   1    0.076744    0.384025   -0.088467    11.00000    0.05236    0.04688 =
         0.08631    0.00169   -0.00159    0.01603
AFIX  43
H42   2    0.048715    0.322214   -0.077112    11.00000   -1.20000
AFIX   0
C43   1    0.044285    0.403495   -0.167392    11.00000    0.06258    0.07476 =
         0.07260   -0.01594   -0.01523    0.02799
AFIX  43
H43   2   -0.004663    0.355363   -0.209269    11.00000   -1.20000
AFIX   0
C44   1    0.085272    0.493823   -0.182123    11.00000    0.06032    0.08452 =
         0.05906    0.00839    0.00244    0.03165
C45   1    0.158876    0.565947   -0.123785    11.00000    0.06142    0.07037 =
         0.06826    0.01758    0.00568    0.01430
AFIX  43
H45   2    0.186810    0.627321   -0.136165    11.00000   -1.20000
AFIX   0
C46   1    0.191268    0.545854   -0.045486    11.00000    0.05107    0.05491 =
         0.06053    0.00572    0.00016    0.00930
AFIX  43
H46   2    0.241891    0.594454   -0.004658    11.00000   -1.20000
AFIX   0
C47   1    0.339118    0.346348    0.029667    11.00000    0.05437    0.05207 =
         0.05510    0.01436    0.01446    0.02423
C48   1    0.228647    0.116556   -0.098657    11.00000    0.06125    0.05635 =
         0.10202   -0.00408    0.00267    0.01661
AFIX 137
H48A  2    0.182592    0.075920   -0.064006    11.00000   -1.50000
H48B  2    0.279431    0.085071   -0.126121    11.00000   -1.50000
H48C  2    0.173133    0.130631   -0.139916    11.00000   -1.50000
AFIX   0
C49   1    0.307631    0.206834   -0.045669    11.00000    0.05153    0.04868 =
         0.06930    0.00970    0.01258    0.02142
C50   1    0.432919    0.232895   -0.025649    11.00000    0.05430    0.04985 =
         0.06855    0.00660    0.01193    0.02442
C51   1    0.688302    0.153614   -0.048850    11.00000    0.05233    0.05352 =
         0.08695    0.00214    0.01271    0.02197
C52   1    0.812281    0.187506   -0.021500    11.00000    0.05445    0.05744 =
         0.12258   -0.00686    0.01039    0.01860
AFIX  43
H52   2    0.846166    0.249522    0.006388    11.00000   -1.20000
AFIX   0
C53   1    0.887919    0.131246   -0.034586    11.00000    0.05048    0.07694 =
         0.11968    0.00346    0.01052    0.02809
AFIX  43
H53   2    0.971764    0.154463   -0.015484    11.00000   -1.20000
AFIX   0
C54   1    0.836968    0.042348   -0.075563    11.00000    0.06081    0.06441 =
         0.10023    0.00039    0.01609    0.03329
C55   1    0.717429    0.008103   -0.106976    11.00000    0.06834    0.07862 =
         0.17786   -0.04520   -0.00313    0.03402
AFIX  43
H55   2    0.685695   -0.052655   -0.137773    11.00000   -1.20000
AFIX   0
C56   1    0.641871    0.064009   -0.093125    11.00000    0.05068    0.07862 =
         0.15975   -0.03787   -0.00380    0.02563
AFIX  43
H56   2    0.558659    0.040368   -0.114156    11.00000   -1.20000
AFIX   0
N1    3    0.397111    0.118027    0.418265    11.00000    0.05937    0.04932 =
         0.08053    0.00223    0.00593    0.02316
N2    3    0.506454    0.099668    0.420649    11.00000    0.06760    0.05842 =
         0.12181   -0.01444    0.00049    0.02675
N3    3    0.589943    0.173279    0.464560    11.00000    0.06429    0.05810 =
         0.11088   -0.01249    0.00396    0.02763
N4    3    0.569555    0.391949    0.575471    11.00000    0.04769    0.05032 =
         0.06013    0.00144    0.00772    0.01639
N5    3    0.670112    0.463418    0.619878    11.00000    0.04357    0.05163 =
         0.06368   -0.00123    0.00772    0.01754
N6    3    0.747461    0.607620    0.710428    11.00000    0.04614    0.05245 =
         0.05118    0.00478    0.00551    0.01751
N7    3    0.519966    0.724527    0.753551    11.00000    0.05210    0.05368 =
         0.05816    0.00731    0.01032    0.02405
N8    3    0.406820    0.695952    0.722457    11.00000    0.05151    0.05528 =
         0.05987    0.00341    0.00772    0.02399
N9    3    0.540581    0.765807    0.278209    11.00000    0.06812    0.05542 =
         0.05640    0.00476    0.01597    0.02828
N10   3    0.425361    0.769876    0.287116    11.00000    0.07261    0.07113 =
         0.07500   -0.00294    0.01924    0.03509
N11   3    0.347130    0.693238    0.242961    11.00000    0.07027    0.06569 =
         0.07030   -0.00190    0.01470    0.03048
N12   3    0.400004    0.495512    0.116773    11.00000    0.05583    0.05226 =
         0.05532    0.00642    0.00742    0.02363
N13   3    0.309643    0.420355    0.067899    11.00000    0.05292    0.05621 =
         0.06311    0.00494    0.00592    0.02731
N14   3    0.253521    0.271293   -0.014248    11.00000    0.05018    0.05101 =
         0.06584    0.00815    0.01027    0.02054
N15   3    0.503452    0.177896   -0.050070    11.00000    0.05201    0.05709 =
         0.07659    0.00602    0.01056    0.02305
N16   3    0.618351    0.214797   -0.026346    11.00000    0.05251    0.05457 =
         0.08880    0.00304    0.01124    0.02128
F1    4    0.004291   -0.165785    0.235136    11.00000    0.08989    0.06853 =
         0.12779   -0.00157   -0.01826    0.00598
F2    4    0.962470    0.709880    0.383061    11.00000    0.11136    0.11186 =
         0.11892    0.06148    0.04139    0.03828
F3    4    0.110044    0.906395    0.822430    11.00000    0.07009    0.08895 =
         0.14829   -0.03635   -0.00235    0.04647
F4    4    0.924970    1.071999    0.440825    11.00000    0.10286    0.08692 =
         0.15966   -0.02156    0.00399    0.00436
F5    4    0.049253    0.513326   -0.258843    11.00000    0.10287    0.13415 =
         0.06597    0.01750   -0.00954    0.04759
F6    4    0.909440   -0.014137   -0.088015    11.00000    0.07653    0.09271 =
         0.13471   -0.00638    0.01307    0.05394
S1    5    0.510801    0.556470    0.658908    11.00000    0.04660    0.05426 =
         0.06081    0.00117    0.00589    0.02034
S2    5    0.489698    0.344944    0.037356    11.00000    0.05161    0.05382 =
         0.06937    0.00538    0.00962    0.02255
HKLF    4


REM  bmk1776 in P-1
REM R1 =  0.0508 for    7393 Fo > 4sig(Fo)  and  0.0945 for all   11910 data
REM    725 parameters refined using      0 restraints

END

WGHT      0.0667      0.0000

REM Highest difference peak  0.221,  deepest hole -0.265,  1-sigma level  0.046
Q1    1   0.3363  0.9190  0.7862  11.00000  0.05    0.22
Q2    1   0.1600  0.9547  0.7810  11.00000  0.05    0.21
Q3    1   0.3981  0.8398  0.7505  11.00000  0.05    0.20
Q4    1   0.1567 -0.1887  0.3624  11.00000  0.05    0.20
Q5    1   0.6918 -0.0029 -0.0601  11.00000  0.05    0.18
Q6    1   0.2082  0.6053  0.0282  11.00000  0.05    0.16
Q7    1   0.1635  0.4434  0.0086  11.00000  0.05    0.15
Q8    1   0.2017  0.7040  0.6396  11.00000  0.05    0.15
Q9    1   0.5606  0.5087  0.2272  11.00000  0.05    0.15
Q10   1   0.8806  0.7329  0.8270  11.00000  0.05    0.15
;
_shelx_res_checksum    7026

_shelx_hkl_file
;
   0   0   3 36496.8 263.730   6
   0   0   3 35213.2 258.731   5
   0   0  -3 36983.8 272.703   6
   0   0   4 11426.8 167.656   6
   0   0  -4 11044.5 172.842   6
   0   0   4 11162.6 165.384   5
   0   0   5 3322.33 99.0290   6
   0   0  -5 2904.62 100.748   6
   0   0   5 3044.64 95.7674   5
   0   0  -6 10283.2 208.535   6
   0   0   6 10555.7 192.082   5
   0   0  -7 1233.13 78.6649   6
   0   0   7 1250.56 83.9543   2
   0   0   7 1282.14 73.7263   5
   0   0   8 1374.41 81.5568   5
   0   0   8 1263.93 92.1632   2
   0   0  -8 1432.74 90.5114   6
   0   0   9 2101.59 106.601   5
   0   0  -9 2081.75 114.663   6
   0   0   9 1730.96 113.873   2
   0   0  10 5983.83 220.701   2
   0   0 -10 6348.36 206.052   6
   0   0  10 6020.48 190.088   5
   0   0  11 611.706 68.3648   4
   0   0  11 731.420 72.2589   5
   0   0 -11 789.088 77.5889   6
   0   0  11 403.897 65.0777   2
   0   0 -11 575.393 76.6708   1
   0   0  12 555.124 75.0984   2
   0   0 -12 885.957 81.2923   6
   0   0  12 738.599 77.6625   4
   0   0 -12 771.466 90.8145   1
   0   0  12 780.447 77.8320   5
   0   0  13 3301.46 159.899   5
   0   0  13 3373.31 174.634   4
   0   0 -13 3318.48 105.561   3
   0   0 -13 3264.35 181.925   1
   0   0  13 3300.52 190.012   2
   0   0 -13 3210.81 154.059   6
   0   0  14 1230.92 100.545   5
   0   0  14 1025.69 111.454   2
   0   0 -14 1287.15 65.9009   3
   0   0  14 1146.48 108.574   4
   0   0 -14 1181.66 92.3864   6
   0   0 -14 1134.82 112.182   1
   0   0  15 197.727 54.2994   4
   0   0 -15 158.796 44.8820   1
   0   0 -15 225.850 27.2981   3
   0   0 -15 265.983 41.0870   6
   0   0  15 204.850 43.1776   5
   0   0 -16 483.389 54.2279   6
   0   0 -16 510.518 38.6739   3
   0   0  16 587.360 85.7153   4
   0   0  16 558.464 73.6926   5
   0   0 -16 664.602 91.0220   1
   0   0 -17 110.176 42.6036   1
   0   0  17 88.9645 33.0504   5
   0   0  17 54.1192 29.9193   4
   0   0  18 52.9203 31.2092   4
   0   0  18 68.4913 30.6957   5
   0   0 -18 104.236 42.8548   1
   0   0  19 209.152 48.1117   5
   0   0 -19 151.238 53.3796   1
   0   0  20 6.50119 22.4564   5
   0   0 -20 4.56385 28.0762   1
   0   0 -21 2.09207 28.4728   1
   0   0 -22 45.2899 39.3130   1
   0   1 -22-30.3047 31.9294   1
   0   1 -21-24.4200 29.1847   1
   0  -1  21 2.99211 16.4748   5
   0  -1  20 34.0518 27.2130   5
   0   1 -20 20.4797 29.8317   1
   0   1 -19 32.0963 30.0647   1
   0  -1  19 41.2072 25.2242   5
   0   1 -18-9.36025 34.8393   1
   0  -1  18-8.96620 20.4304   4
   0  -1  18-13.0089 21.0109   5
   0  -1  17 13.0535 26.3056   4
   0   1 -17-20.4736 28.7650   1
   0  -1  17 10.9486 20.1299   5
   0   1 -17-7.71786 11.1099   3
   0   1 -16-5.40768 23.7632   1
   0  -1  16-9.19121 21.4738   4
   0  -1  16 20.9337 17.8293   5
   0   1 -16-6.97484 17.7914   6
   0   1 -16-3.33915 11.4526   3
   0  -1  15 550.747 74.7938   4
   0   1 -15 487.029 64.6980   6
   0   1 -15 545.643 50.0157   3
   0   1 -15 561.533 85.8541   1
   0  -1  15 490.493 67.2844   5
   0  -1  14 564.105 73.6979   4
   0   1 -14 767.395 82.8382   6
   0  -1  14 647.131 75.6443   5
   0   1 -14 668.615 93.9195   1
   0   1 -14 695.232 56.7032   3
   0  -1  13 1973.30 124.954   4
   0  -1  13 2055.93 127.095   5
   0  -1  13 2058.70 153.629   2
   0   1 -13 2123.65 153.786   1
   0   1 -13 2026.50 132.251   6
   0   1 -13 2160.21 99.0257   3
   0  -1  12 317.249 60.6125   2
   0   1 -12 359.864 39.9342   3
   0  -1  12 323.213 49.3087   5
   0   1 -12 364.842 57.2745   6
   0  -1  12 316.164 48.1394   4
   0   1 -11 18.6718 16.7565   6
   0  -1  11 60.0253 23.3365   4
   0  -1  11-4.74114 14.5455   5
   0  -1  11 32.2920 21.5300   2
   0  -1  10 189.003 45.2412   2
   0   1 -10 209.838 37.1605   6
   0  -1  10 157.979 31.7789   4
   0  -1  10 195.600 35.8808   5
   0   1  -9 152.012 32.4528   6
   0  -1   9 154.545 35.3903   2
   0  -1   9 156.070 32.2988   5
   0  -1   8 1225.05 76.8371   5
   0   1  -8 1287.80 85.5143   6
   0  -1   8 1134.88 87.3244   2
   0  -1   7 33.4639 18.9828   2
   0  -1   7 18.0502 14.6447   5
   0   1  -7 29.3254 14.9554   5
   0   1  -7 2.53141 18.5605   6
   0  -1   6 19338.2 264.020   5
   0   1  -6 19025.4 277.503   5
   0   1  -6 19263.3 290.841   6
   0  -1   6 19600.3 310.927   2
   0   1  -5 19.2528 13.3514   5
   0  -1   5 16.0711 13.2155   5
   0   1  -5 29.3396 15.3981   6
   0  -1   5 1.10925 15.5125   2
   0  -1   4 31158.3 327.550   2
   0  -1   4 31606.4 281.597   5
   0   1  -4 31376.7 288.467   5
   0  -1   3 2181.77 77.4934   2
   0   1  -3 2284.70 68.3816   5
   0  -1   3 2201.23 65.7918   5
   0  -1  -2 885.365 31.2763   1
   0   1   2 839.701 41.8524   6
   0   1   2 879.348 33.1061   1
   0  -1  -2 920.492 41.3255   6
   0  -1  -3 26127.9 219.447   1
   0   1   3 25346.5 263.635   6
   0  -1  -3 24950.6 248.302   6
   0  -1  -4 440.478 35.7975   1
   0   1   4 508.997 42.0973   6
   0  -1  -4 442.328 38.7802   6
   0   1   5 2615.65 99.4392   6
   0  -1  -5 2416.51 94.4753   6
   0  -1  -5 2479.99 91.4446   1
   0  -1  -6 11282.4 219.961   6
   0   1   6 11729.8 203.780   5
   0   1   6 11637.1 223.734   6
   0  -1  -6 11264.5 214.997   1
   0  -1  -7 5859.33 168.956   1
   0   1   7 5923.77 167.773   6
   0  -1  -7 5571.99 164.824   6
   0   1   7 5653.36 153.661   5
   0  -1  -8 58.2242 18.0592   6
   0  -1  -8 84.9981 25.1742   1
   0   1   8 80.2641 22.8478   6
   0   1   8 89.5463 24.1356   5
   0   1   9 1381.01 96.5699   2
   0   1   9 1411.77 86.7398   5
   0   1   9 1456.40 88.8452   6
   0  -1  -9 1492.65 97.4398   1
   0  -1  -9 1405.68 89.5360   6
   0   1  10 14775.5 292.848   6
   0   1  10 15157.5 293.040   5
   0   1  10 14341.4 331.632   2
   0  -1 -10 14930.2 299.809   6
   0  -1 -11 1250.92 89.4559   6
   0   1  11 1399.65 110.598   2
   0   1  11 1351.84 93.4087   5
   0  -1 -12-0.28745 6.54202   3
   0   1  12-46.7742 28.0563   2
   0   1  12 22.2570 19.4287   5
   0   1  12-40.3045 24.4595   4
   0  -1 -12-5.87070 12.3991   6
   0  -1 -12-8.07517 19.4276   1
   0  -1 -13 346.249 60.1841   1
   0   1  13 328.782 59.5365   4
   0   1  13 312.776 59.9684   2
   0   1  13 298.303 49.1613   5
   0  -1 -13 318.933 26.4470   3
   0  -1 -13 326.269 46.3912   6
   0  -1 -14 1602.28 54.2717   3
   0   1  14 1684.63 134.927   4
   0   1  14 1510.55 133.594   2
   0   1  14 1558.36 113.531   5
   0  -1 -14 1566.11 97.4182   6
   0  -1 -14 1708.18 130.924   1
   0   1  15 71.5234 36.0491   4
   0   1  15 72.7808 27.7120   5
   0  -1 -15 57.4503 33.6665   1
   0   1  16 125.027 38.2074   4
   0   1  16 142.000 39.4869   5
   0  -1 -16 130.783 43.7649   1
   0   1  17-25.2441 35.8316   4
   0  -1 -17 32.4707 20.8330   1
   0   1  17 10.6920 22.8489   5
   0   1  18-11.3015 22.9864   4
   0   1  18 6.22884 17.0217   5
   0  -1 -18-11.8421 23.2718   1
   0   1  19 295.743 60.5315   5
   0  -1 -19 314.568 67.0810   1
   0   1  19 346.812 84.3133   4
   0  -1 -20 17.6850 31.0519   1
   0  -1 -21-39.6188 32.0705   1
   0  -1 -22 14.6986 33.6218   1
   0  -2  21 1.52069 21.8845   5
   0   2 -21-15.5849 28.5148   1
   0  -2  20 61.5250 35.6820   5
   0   2 -20 30.5990 26.2147   1
   0  -2  19-2.71154 25.1857   5
   0   2 -19-2.51083 35.6163   1
   0   2 -18 100.656 47.3174   1
   0  -2  18 156.069 47.2545   5
   0  -2  17 308.418 61.4851   4
   0   2 -17 401.751 80.2746   1
   0   2 -17 320.840 44.7416   3
   0  -2  17 237.293 51.0571   5
   0  -2  16 158.856 40.2111   5
   0   2 -16 129.125 39.0437   6
   0   2 -16 142.241 31.8029   3
   0  -2  16 168.377 44.1878   4
   0   2 -16 52.1615 26.5935   1
   0   2 -15 742.262 103.485   1
   0   2 -15 689.349 64.7056   3
   0  -2  15 683.466 81.5975   4
   0   2 -15 717.351 86.6785   6
   0  -2  15 671.670 78.5447   5
   0  -2  14 1011.03 93.6042   5
   0   2 -14 921.977 74.1327   3
   0   2 -14 1055.81 102.583   6
   0  -2  14 991.171 90.6162   4
   0  -2  13 22.7251 24.7572   4
   0   2 -13 25.2444 20.0649   3
   0  -2  13 37.0365 24.8652   2
   0   2 -13 12.3141 17.8012   6
   0  -2  13 12.9756 18.6544   5
   0  -2  12 259.585 53.7206   2
   0  -2  12 329.549 47.4353   4
   0  -2  12 299.613 47.9356   5
   0   2 -12 250.513 37.3366   3
   0   2 -12 201.733 43.1040   6
   0   2 -11-5.05991 23.0186   6
   0  -2  11-13.5394 19.7070   5
   0  -2  11 1.24020 20.7147   2
   0  -2  11 0.48870 13.9703   4
   0   2 -10 384.623 52.4960   5
   0   2 -10 334.562 50.6812   6
   0  -2  10 375.684 48.0536   5
   0  -2  10 377.548 42.6464   4
   0  -2  10 354.630 56.6982   2
   0  -2   9 3214.76 159.553   2
   0  -2   9 3070.80 129.806   5
   0   2  -9 3101.10 142.907   5
   0   2  -9 3013.30 145.565   6
   0  -2   9 2972.65 105.474   4
   0  -2   8 5787.50 134.772   4
   0   2  -8 5780.77 190.034   6
   0  -2   8 5989.23 208.296   2
   0  -2   8 6010.36 170.574   5
   0   2  -8 5736.74 182.428   5
   0  -2   7 5427.98 185.365   2
   0  -2   7 5446.78 114.949   4
   0  -2   7 5575.79 155.025   5
   0   2  -7 5485.09 166.196   5
   0  -2   6 2862.44 126.945   2
   0  -2   6 2828.88 73.1320   4
   0   2  -6 2749.83 109.019   5
   0  -2   6 2887.50 105.682   5
   0  -2   5 19192.4 155.501   4
   0  -2   5 19364.8 298.678   2
   0   2  -5 19257.7 264.952   5
   0  -2   5 19480.9 251.613   5
   0  -2   4 975893. 1630.56   5
   0   2  -4 981259. 1704.06   5
   0   2  -3 736.133 42.8611   5
   0  -2   3 764.345 50.2110   2
   0   2  -2 312.413 24.4868   5
   0  -2   2 303.205 27.8063   2
   0   2  -1 6008.83 101.391   2
   0  -2   0 3914.40 82.7953   3
   0  -2  -1 1.06389 6.47465   3
   0   2   1 12.0009 8.01715   3
   0  -2  -2 4903.73 84.8609   3
   0   2   2 4863.34 90.0331   3
   0   2   2 4829.37 70.7510   1
   0   2   3 405.403 40.1830   6
   0  -2  -3 337.891 23.0653   3
   0   2   3 402.564 26.8654   1
   0  -2  -3 359.180 23.3057   1
   0  -2  -4 3295.80 69.6883   3
   0  -2  -4 3349.60 83.4508   1
   0   2   4 3464.47 122.954   6
   0   2   5 1767.06 93.7195   6
   0  -2  -5 1804.74 70.7573   1
   0  -2  -5 1740.07 83.3715   6
   0  -2  -5 1721.95 51.8484   3
   0  -2  -6 123.326 24.0942   1
   0   2   6 112.765 29.5487   6
   0  -2  -6 84.1827 23.1900   6
   0  -2  -7 151.063 29.3905   6
   0   2   7 161.101 33.9655   6
   0  -2  -7 143.505 26.6244   1
   0   2   8 41.7527 20.1209   6
   0   2   8 66.0178 19.4613   5
   0  -2  -8 58.0884 20.1952   1
   0  -2  -8 132.375 27.5428   6
   0   2   9 12350.7 286.784   6
   0   2   9 12416.2 257.092   5
   0  -2  -9 12618.2 269.084   1
   0  -2  -9 12314.5 256.610   6
   0  -2 -10 289.757 41.8583   6
   0   2  10 227.104 40.9482   6
   0   2  10 255.805 39.7667   5
   0   2  11 85.2290 29.6380   6
   0  -2 -11 76.5932 11.7137   3
   0   2  11 85.9200 27.8193   5
   0   2  11 86.6001 33.2904   2
   0  -2 -11 74.9267 21.6521   6
   0   2  12 932.623 93.1482   2
   0   2  12 994.982 82.8295   6
   0   2  12 958.093 82.5350   5
   0  -2 -12 1089.57 93.1778   1
   0   2  13-7.58858 24.3806   4
   0  -2 -13-26.3957 26.1045   1
   0   2  13-26.4594 21.8687   2
   0   2  13-40.8675 24.6556   5
   0   2  14 625.750 87.5895   2
   0   2  14 827.811 99.6342   4
   0   2  14 506.970 68.6771   5
   0  -2 -14 561.343 73.0200   1
   0   2  15 317.113 52.9453   5
   0  -2 -15 293.719 58.0321   1
   0   2  15 219.151 55.7428   4
   0   2  16 21.2721 19.3744   5
   0  -2 -16 60.4361 28.9274   1
   0   2  16 45.4255 34.6876   4
   0   2  17 106.303 35.4731   5
   0  -2 -17 99.3510 37.1330   1
   0   2  17 71.9044 34.6542   4
   0  -2 -18 175.703 49.7006   1
   0   2  18 221.163 65.5197   4
   0   2  18 177.176 42.8079   5
   0   2  19 22.5824 16.8882   5
   0   2  19-3.47641 32.3610   4
   0  -2 -19 61.9361 40.8410   1
   0  -2 -20 37.3399 25.8119   1
   0  -2 -21 7.95538 25.5863   1
   0  -3  22-14.1681 19.9295   5
   0   3 -21 53.5844 46.2077   1
   0  -3  21-8.19200 19.8691   5
   0   3 -20 22.8252 36.7087   1
   0  -3  20 45.5823 29.5143   5
   0   3 -19 30.3987 32.6595   1
   0  -3  19 166.627 44.0139   5
   0  -3  18 55.5438 27.2676   5
   0   3 -18 103.737 51.5227   1
   0  -3  17 653.062 83.3258   5
   0   3 -17 535.689 97.4488   1
   0   3 -16 85.8873 34.5726   6
   0  -3  16 73.8171 36.3949   5
   0   3 -15 473.122 73.4488   6
   0  -3  15 471.531 67.8959   5
   0  -3  14 152.900 34.6663   4
   0  -3  14 128.832 34.8707   5
   0   3 -14 127.913 41.6538   6
   0   3 -13 169.092 42.5307   6
   0  -3  13 134.543 31.3308   4
   0  -3  13 163.793 38.9716   5
   0   3 -13 169.092 32.8535   3
   0   3 -12 496.101 55.7979   3
   0  -3  12 642.404 70.9844   5
   0   3 -12 646.973 80.7237   6
   0  -3  12 611.842 57.5703   4
   0   3 -12 509.295 70.3902   5
   0  -3  12 348.671 63.2585   2
   0  -3  11 23.9019 18.5812   5
   0   3 -11 20.0494 17.8532   3
   0  -3  11 29.9045 21.0164   2
   0   3 -11 19.0173 21.7392   6
   0  -3  11 39.0188 17.6429   4
   0   3 -11 16.7155 13.7351   5
   0   3 -10 7561.92 241.512   5
   0  -3  10 7056.65 257.068   2
   0  -3  10 7058.28 212.322   5
   0  -3  10 7195.33 165.565   4
   0   3 -10 7292.73 249.615   6
   0   3  -9 13.7733 17.4019   5
   0  -3   9 59.1887 23.8427   5
   0  -3   9 39.9838 15.9957   4
   0  -3   9 17.3263 21.6443   2
   0  -3   8 1981.22 69.4836   4
   0   3  -8 1803.03 106.105   5
   0  -3   8 1930.00 99.7363   5
   0  -3   8 1957.15 123.395   2
   0   3  -7 7493.44 202.817   5
   0  -3   7 7794.23 189.487   5
   0  -3   7 7538.84 226.204   2
   0  -3   6 5490.98 179.413   2
   0  -3   6 5546.31 149.637   5
   0   3  -6 5802.36 161.873   5
   0   3  -5 155.399 27.6862   5
   0  -3   5 149.528 27.5580   5
   0  -3   5 132.689 29.2221   2
   0  -3   4 20770.8 300.074   2
   0   3  -4 20470.8 260.085   5
   0  -3   3 6816.33 154.036   2
   0   3  -3 6680.24 134.841   5
   0  -3   2 1744.41 69.2002   2
   0   3  -2 1820.73 74.7431   2
   0  -3   2 1867.50 91.9014   7
   0   3  -2 1755.57 62.8962   5
   0   3  -1 4602.49 102.906   2
   0   3  -1 4913.51 126.831   7
   0  -3   1 4640.09 112.752   7
   0   3   0 4088.36 104.553   3
   0  -3   0 4061.22 103.092   3
   0  -3  -1 2296.24 75.0538   3
   0   3   1 2092.99 73.4390   3
   0   3   2 348.643 30.5741   3
   0  -3  -2 365.110 30.2713   3
   0   3   3 2569.97 108.918   6
   0  -3  -3 2607.06 74.9223   3
   0   3   3 2598.12 80.6727   3
   0   3   3 2412.24 62.7893   1
   0   3   4 2490.13 116.093   6
   0  -3  -4 2364.52 69.8419   3
   0   3   4 2459.46 76.0927   1
   0   3   5 174.464 24.9528   1
   0  -3  -5 160.569 21.7483   1
   0   3   5 144.685 33.3070   6
   0  -3  -5 157.885 18.3643   3
   0   3   6 35502.3 488.392   6
   0  -3  -6 33912.4 320.168   1
   0  -3  -6 34742.6 257.887   3
   0   3   7 8803.40 256.210   6
   0  -3  -7 9266.52 182.315   1
   0  -3  -7 8620.57 128.272   3
   0  -3  -8 19.4616 13.8963   1
   0   3   8-4.42887 15.7241   6
   0  -3  -8 1.08134 5.10132   3
   0   3   9 1423.92 110.259   6
   0  -3  -9 1300.30 81.3325   1
   0  -3  -9 1187.42 43.3077   3
   0   3  10 41.1101 22.5479   5
   0   3  10 26.2207 21.4262   6
   0  -3 -10 31.9247 6.85999   3
   0   3  11 1284.86 91.9962   5
   0   3  11 1342.77 106.158   6
   0   3  12 828.426 85.4911   2
   0   3  12 976.273 83.1276   5
   0  -3 -12 865.565 79.7888   1
   0   3  12 1027.33 92.0986   6
   0  -3 -13 564.472 67.2668   1
   0   3  13 534.879 75.1693   2
   0   3  13 692.261 92.1171   4
   0   3  13 521.243 63.2775   5
   0   3  13 588.744 68.8075   6
   0   3  14 752.210 92.2292   2
   0   3  14 729.834 97.2252   4
   0   3  14 803.381 81.6852   5
   0  -3 -14 803.917 84.5607   1
   0  -3 -15 1185.52 106.371   1
   0   3  15 1123.85 125.634   4
   0   3  15 1241.87 101.968   5
   0   3  16 7.25519 23.6321   5
   0  -3 -16 5.50573 20.2065   1
   0   3  16-3.69611 26.9774   4
   0   3  17-38.8832 39.0786   4
   0   3  17 8.18183 18.9685   5
   0  -3 -17-8.70715 21.5310   1
   0   3  18 222.261 70.2947   4
   0  -3 -18 282.568 56.3811   1
   0   3  18 228.256 47.2406   5
   0   3  19 0.69748 34.8500   4
   0  -3 -19 58.9000 34.2460   1
   0  -3 -20-1.88960 21.3680   1
   0   3  20-35.2256 37.6592   4
   0  -4  22 1.64495 17.5834   5
   0   4 -21 59.8415 42.6041   1
   0  -4  21 14.7444 21.5528   5
   0   4 -20 2.24198 33.4353   1
   0  -4  20 10.2706 21.9245   5
   0  -4  19 283.318 59.4175   5
   0   4 -19 361.479 85.1063   1
   0   4 -18 186.430 64.2324   1
   0   4 -18 271.194 53.1483   3
   0  -4  18 291.529 58.8409   5
   0  -4  17 65.4497 35.4716   5
   0   4 -17 109.604 36.2699   3
   0   4 -16 40.6792 27.8939   6
   0   4 -16 26.2922 22.2813   3
   0  -4  16 57.8422 28.5593   5
   0  -4  15 736.215 84.4293   5
   0   4 -15 800.521 100.643   6
   0  -4  14 70.4259 32.8221   5
   0   4 -14 96.6171 37.9785   6
   0  -4  13 1272.28 101.330   5
   0   4 -13 1219.83 120.527   6
   0   4 -13 1206.16 113.584   5
   0   4 -12 32.5846 20.7074   5
   0  -4  12 23.4673 20.2570   2
   0   4 -12 47.1989 32.9068   6
   0  -4  12-7.15130 23.1374   5
   0  -4  11 5472.10 196.150   5
   0   4 -11 5700.36 242.806   6
   0  -4  11 5417.06 239.653   2
   0   4 -11 5966.92 231.433   5
   0  -4  10 295.000 54.1540   2
   0   4 -10 293.374 50.7023   5
   0  -4  10 250.040 42.8089   5
   0   4 -10 322.686 45.6506   3
   0  -4   9 117.238 31.3208   5
   0   4  -9 130.449 30.9308   3
   0   4  -9 98.3491 29.2818   5
   0  -4   9 97.6648 35.3321   2
   0  -4   8 92435.8 700.967   5
   0   4  -8 94658.6 777.988   5
   0  -4   8 96464.1 871.025   2
   0  -4   7 21.4633 22.1815   2
   0  -4   7 18.7957 21.3777   5
   0   4  -7 27.8658 19.2208   5
   0  -4   6 2884.32 134.313   2
   0   4  -6 2813.71 120.049   5
   0   4  -5 2171.92 98.2695   5
   0  -4   5 2235.30 109.715   2
   0  -4   4 8340.89 196.404   2
   0   4  -4 8029.62 174.751   5
   0   4  -4 8477.98 195.966   3
   0   4  -4 8247.09 204.391   2
   0  -4   3 1040.91 64.7075   2
   0   4  -3 989.992 67.6884   2
   0   4  -3 1008.51 57.2258   5
   0  -4   3 1057.27 84.8253   7
   0   4  -2 449.931 42.3128   2
   0   4  -2 428.970 35.2588   5
   0  -4   2 400.885 45.6452   7
   0   4  -1 654.438 52.9172   7
   0   4   0 1471.16 73.0236   3
   0  -4  -1 389.811 36.8574   3
   0   4   1 399.969 38.0803   3
   0   4   2 3518.97 108.641   3
   0  -4  -2 3608.12 108.472   3
   0   4   3 1764.06 77.7809   3
   0  -4  -3 1730.33 72.2354   3
   0   4   3 1805.71 55.1695   1
   0   4   4 3.02973 8.76317   1
   0   4   4 18.2775 20.1165   6
   0  -4  -4 23.4523 14.0749   3
   0   4   4 6.31413 10.7090   3
   0  -4  -5 16749.7 214.089   3
   0   4   5 16769.6 352.090   6
   0   4   5 15395.0 222.035   1
   0  -4  -6 2025.90 71.5582   3
   0   4   6 2077.45 129.431   6
   0   4   7 116.938 34.4628   6
   0  -4  -7 101.162 15.6926   3
   0  -4  -7 96.7773 20.0229   1
   0  -4  -8 560.675 34.4470   3
   0   4   8 505.728 68.1924   6
   0  -4  -8 564.725 46.6106   1
   0  -4  -9 2552.78 104.789   1
   0   4   9 2262.25 149.840   6
   0  -4  -9 2282.78 65.2374   3
   0  -4 -10 119.493 13.4879   3
   0   4  10 153.554 43.5010   6
   0   4  11 271.561 43.6267   5
   0   4  11 275.429 53.4098   6
   0   4  12 280.469 52.1531   6
   0  -4 -12 242.691 41.1559   1
   0   4  12 256.331 48.4448   2
   0   4  12 343.057 50.4659   5
   0   4  13-1.10417 20.0305   6
   0   4  13-10.7470 21.0334   2
   0   4  13 6.25437 13.5038   5
   0  -4 -13-2.58176 17.7028   1
   0  -4 -14 709.731 75.3051   1
   0   4  14 721.043 80.6091   6
   0   4  14 711.945 76.1265   5
   0   4  14 677.965 100.070   4
   0   4  14 571.752 79.2231   2
   0   4  15 456.051 73.6144   2
   0   4  15 446.990 62.2809   6
   0  -4 -15 536.750 67.8997   1
   0   4  15 502.824 86.1975   4
   0   4  15 348.554 56.0352   5
   0   4  16 215.588 48.2693   5
   0  -4 -16 271.865 49.3834   1
   0   4  16 165.386 55.7409   4
   0   4  17-6.60042 31.0817   4
   0  -4 -17 38.6341 25.4171   1
   0   4  17 20.3782 15.5956   5
   0  -4 -18 300.864 55.7356   1
   0   4  18 219.069 63.0850   4
   0   4  19 120.669 60.8741   4
   0  -4 -19 15.8185 17.1404   1
   0   4  20-85.9400 51.6005   4
   0  -5  22-10.8777 21.1836   5
   0  -5  21 94.6994 45.5019   5
   0   5 -20-108.889 53.8403   1
   0  -5  20 0.28360 18.5976   5
   0  -5  19-1.22106 18.9218   5
   0   5 -19-128.229 55.7549   1
   0   5 -18-0.23887 17.6178   3
   0  -5  18 11.8649 21.1334   5
   0   5 -17 97.1466 36.8643   3
   0  -5  17 89.6902 37.0078   5
   0  -5  16 94.9022 36.5208   5
   0   5 -16 18.9888 30.2229   6
   0   5 -16 118.017 40.0623   3
   0   5 -15 543.005 73.0969   3
   0  -5  15 455.264 66.8139   5
   0   5 -15 443.524 82.6957   6
   0   5 -14 17.9794 18.5015   3
   0   5 -14 29.4075 26.4644   6
   0  -5  14-10.2697 23.4684   5
   0   5 -13 450.763 64.1660   3
   0  -5  13 581.361 70.5543   5
   0   5 -13 422.037 74.6458   6
   0  -5  12 88.1730 29.9539   5
   0   5 -12 49.9414 24.7061   5
   0  -5  11 6602.66 268.189   2
   0  -5  11 7059.28 222.183   5
   0   5 -11 6764.68 251.245   5
   0  -5  10 1994.07 142.513   2
   0   5 -10 2072.75 132.116   5
   0  -5  10 2135.66 120.189   5
   0   5  -9 1232.95 98.8213   5
   0  -5   9 1212.14 87.8790   5
   0  -5   9 1223.48 107.448   2
   0  -5   8 56600.8 685.459   2
   0  -5   8 57328.6 556.942   5
   0   5  -8 57970.3 633.067   5
   0   5  -7 41.1844 21.0485   5
   0   5  -7 0.36873 21.8809   3
   0  -5   7 2.41604 19.7536   2
   0   5  -6 620.015 62.9757   3
   0   5  -6 670.473 62.2851   5
   0  -5   6 644.771 67.6595   2
   0  -5   5 71.2991 23.7848   2
   0   5  -5 61.3733 21.6325   5
   0   5  -5 60.7429 22.4537   3
   0  -5   5 72.1795 35.0442   7
   0   5  -4 346.199 39.0037   5
   0   5  -4 373.798 47.5466   3
   0  -5   4 326.244 41.5048   2
   0  -5   4 269.044 50.4877   7
   0   5  -4 329.200 48.0880   2
   0   5  -3 1091.55 76.0091   2
   0  -5   3 1145.20 87.2569   7
   0   5  -3 1151.50 65.8793   5
   0   5  -2 3592.08 122.962   2
   0   5  -2 3626.20 109.340   5
   0  -5   2 3642.81 132.105   7
   0   5  -2 3449.34 152.303   7
   0   5  -1 37134.6 415.819   3
   0   5  -1 38326.3 428.554   7
   0   5   0 2934.53 115.571   3
   0  -5  -1 19.2764 12.5137   3
   0   5   1-3.23919 14.7084   3
   0  -5  -2 17463.5 263.749   3
   0   5   2 17729.4 274.679   3
   0   5   3 8802.45 198.671   3
   0  -5  -3 8959.95 186.098   3
   0   5   4 114.209 36.1219   6
   0   5   4 107.704 16.6436   1
   0   5   4 95.9081 24.8984   3
   0  -5  -4 112.312 22.5668   3
   0   5   5 3101.89 96.9141   1
   0   5   5 3142.54 162.360   6
   0  -5  -5 3078.75 103.757   3
   0  -5  -6 487.065 40.2358   3
   0   5   6 463.533 41.9332   1
   0   5   6 378.694 64.0977   6
   0   5   7 2879.19 172.195   6
   0  -5  -7 2819.18 92.9958   3
   0  -5  -8 10026.9 169.913   3
   0   5   8 10073.1 328.504   6
   0   5   9 102.218 37.3067   6
   0   5  10 62.1175 28.8112   6
   0   5  11 3160.33 193.336   6
   0   5  12 3.00057 13.7863   5
   0  -5 -12-3.34803 13.6351   1
   0   5  12 3.34456 18.1588   6
   0  -5 -13 27.9374 16.0243   1
   0   5  13-21.2998 18.5610   5
   0   5  13-1.29721 25.9055   6
   0   5  13 29.2745 21.3958   2
   0   5  14 1353.92 120.344   2
   0   5  14 1787.33 161.115   4
   0  -5 -14 1702.64 109.660   1
   0   5  14 1645.14 132.526   6
   0   5  14 1652.06 116.424   5
   0   5  15 79.0773 48.6548   4
   0   5  15 21.7614 18.8441   5
   0   5  15 22.2555 17.9035   6
   0  -5 -15 29.4871 15.9231   1
   0  -5 -16-1.88326 16.6695   1
   0   5  16 3.36915 16.9700   5
   0   5  16 15.7348 29.9810   4
   0  -5 -17 7.67920 14.5832   1
   0   5  17 5.09784 27.8811   4
   0   5  17 0.53294 14.2540   5
   0   5  18 34.1680 39.9751   4
   0   5  19 130.496 65.4442   4
   0   5  20-28.7529 38.8152   4
   0  -6  21 62.3617 33.7125   5
   0  -6  20-48.6631 30.2909   5
   0   6 -20-14.0257 42.4456   1
   0   6 -19 5.32243 27.0479   3
   0  -6  19-10.1284 24.8735   5
   0   6 -18 58.7192 32.0859   3
   0  -6  18 0.65876 23.4670   5
   0   6 -17 10.3768 26.1219   3
   0  -6  17-29.0966 25.6876   5
   0  -6  16-23.3641 23.5993   5
   0   6 -16-1.25597 19.0798   3
   0   6 -16 28.0167 18.5783   6
   0   6 -15 560.858 78.4638   3
   0  -6  15 495.304 70.9677   5
   0   6 -15 550.612 95.0746   6
   0   6 -14 0.52221 29.0952   6
   0   6 -14-10.6054 28.2545   3
   0  -6  14 35.7764 21.2013   5
   0   6 -13 10.2356 26.8209   3
   0  -6  13-34.4969 28.0043   5
   0  -6  12 13535.9 3258.12   5
   0   6 -12 13449.8 3525.16   3
   0  -6  11 3191.02 152.172   5
   0   6 -11 3223.27 177.254   5
   0  -6  11 3084.76 186.455   2
   0   6 -11 3062.58 165.396   3
   0   6 -10 3595.90 179.258   5
   0  -6  10 3388.37 152.788   5
   0   6 -10 3456.15 172.186   3
   0  -6  10 3421.15 188.835   2
   0  -6   9 2637.01 128.932   5
   0   6  -9 2877.33 153.947   5
   0  -6   9 2607.09 159.736   2
   0  -6   8 1295.57 107.379   2
   0   6  -8 1288.91 98.3673   5
   0   6  -7 5956.15 199.431   5
   0  -6   7 5858.63 216.230   2
   0   6  -6 59.5390 21.5044   5
   0  -6   6 65.7166 48.4544   7
   0  -6   6 4.95812 18.0361   2
   0  -6   5 182.815 48.7392   7
   0   6  -5 175.123 20.9636   4
   0   6  -5 208.161 34.9319   5
   0   6  -5 155.880 38.1152   2
   0   6  -4 2547.24 127.192   2
   0  -6   4 2582.73 147.538   7
   0   6  -4 2527.83 111.446   5
   0   6  -3 741.792 58.6419   5
   0   6  -3 734.783 67.4650   2
   0  -6   3 692.886 67.7128   7
   0   6  -2 211.241 34.7251   2
   0   6  -2 159.734 40.2826   7
   0   6  -2 236.787 31.6944   5
   0   6  -1 82.5520 25.3043   7
   0   6  -1 102.544 24.2418   2
   0   6  -1 151.064 34.5349   3
   0   6   0 2401.03 116.470   3
   0   6   1 10666.4 237.881   3
   0   6   2 2071.49 104.895   3
   0   6   3 2851.98 123.435   3
   0  -6  -3 2891.87 118.098   3
   0   6   4 9479.74 227.123   3
   0   6   4 9256.00 152.843   1
   0  -6  -4 9198.07 204.650   3
   0   6   5 520.577 40.7435   1
   0   6   5 654.764 80.2728   6
   0   6   5 495.586 52.3932   3
   0  -6  -5 589.043 51.0761   3
   0   6   6 1110.28 109.929   6
   0   6   6 1066.74 64.4019   1
   0  -6  -6 946.276 64.5976   3
   0   6   7 112.241 24.9090   1
   0   6   7 84.0338 35.1702   6
   0   6   8 20.2362 30.1631   6
   0   6   9 94.1259 39.6458   6
   0   6  10 356.514 71.7952   6
   0   6  11 2239.44 174.176   6
   0   6  12 393.009 74.7308   6
   0   6  13 14.3655 28.9558   6
   0   6  13 28.5890 16.1273   5
   0   6  13 58.0123 27.3045   2
   0   6  14 2448.27 155.225   2
   0   6  14 2485.48 176.316   6
   0   6  14 2768.48 211.056   4
   0   6  14 2435.05 140.642   5
   0   6  15 108.550 46.7435   4
   0   6  15 104.176 33.6122   5
   0   6  16 6.10806 13.3506   5
   0   6  16-37.8592 40.8046   4
   0   6  17 154.303 63.5909   4
   0   6  18-14.4425 33.2589   4
   0   6  19 47.3724 38.4193   4
   0   7 -19-13.0059 16.1371   3
   0  -7  19 17.1867 25.8363   5
   0   7 -18 19.7149 38.5619   3
   0  -7  18-0.13494 20.4260   5
   0  -7  17 16.1241 19.2261   5
   0   7 -17 18.2978 21.9871   3
   0   7 -16 59.5599 31.1813   3
   0  -7  16 66.7903 32.1835   5
   0   7 -16 11.2734 24.8438   6
   0  -7  15 222.334 45.3866   5
   0   7 -15 152.457 45.9359   3
   0   7 -15 198.350 64.3730   6
   0  -7  14 5527.33 2246.67   5
   0   7 -14 4643.46 2317.16   3
   0  -7  13 1699.34 122.470   5
   0   7 -13 1382.63 125.614   3
   0  -7  12 7733.80 247.911   5
   0   7 -12 7609.11 280.913   3
   0  -7  11 326.791 51.9395   5
   0   7 -11 333.141 59.9076   3
   0   7 -10 20.5523 26.8812   3
   0  -7  10-0.56467 17.4004   5
   0   7 -10-27.6064 24.9907   5
   0  -7  10-2.27317 24.1902   2
   0   7  -9-4.04095 21.5293   2
   0   7  -9-12.6092 26.7270   3
   0   7  -9 28.4902 22.8307   5
   0  -7   9 7.24230 16.8892   5
   0   7  -8 659.599 78.2046   3
   0  -7   8 689.779 79.4638   2
   0   7  -8 703.420 75.1281   5
   0   7  -8 640.099 82.8604   2
   0  -7   8 762.638 116.433   7
   0   7  -7 381.202 60.3915   3
   0  -7   7 308.413 71.2473   7
   0   7  -7 276.226 54.6090   2
   0   7  -7 284.954 48.2100   5
   0   7  -6 2519.41 147.103   2
   0   7  -6 2414.76 78.3451   4
   0  -7   6 2596.84 179.949   7
   0   7  -6 2362.23 126.749   5
   0   7  -5 107.427 20.1142   4
   0   7  -5 84.4142 31.8191   2
   0  -7   5 149.318 43.7934   7
   0   7  -5 72.2923 22.6400   5
   0   7  -4 101.737 26.4709   5
   0   7  -4 60.0139 28.1057   2
   0  -7   4 14.6389 23.9036   7
   0   7  -3 2384.58 121.302   2
   0   7  -3 2455.82 111.881   5
   0   7  -2 4272.66 191.388   7
   0   7  -2 4195.74 139.047   5
   0   7  -2 3897.70 147.394   2
   0   7  -1 412.506 46.5435   2
   0   7  -1 453.780 58.0963   3
   0   7  -1 452.710 56.9625   7
   0   7   0 1197.78 80.4288   7
   0   7   0 1347.32 93.9154   3
   0   7   1 2006.89 112.819   3
   0   7   2 2364.72 122.696   3
   0   7   3 2989.94 137.746   3
   0   7   4 22891.8 384.277   3
   0   7   5 71.3127 17.0840   1
   0   7   5 38.0002 25.4862   6
   0   7   5 97.6352 25.9688   3
   0   7   6 449.158 42.5353   1
   0   7   6 437.468 77.8931   6
   0   7   7 3628.76 127.495   1
   0   7   7 3512.99 214.003   6
   0   7   8 705.418 101.122   6
   0   7   9 409.865 81.8261   6
   0   7  10 187.624 58.1794   6
   0   7  11 333.414 71.9755   6
   0   7  12 0.18294 26.4040   6
   0   7  13 12.1639 28.0902   6
   0   7  13 18.1085 34.5551   4
   0   7  14 633.929 95.7823   6
   0   7  14 565.049 101.927   4
   0   7  14 605.821 71.5426   5
   0   7  15-1.98029 31.9147   4
   0   7  15 5.39314 15.4279   5
   0   7  16 1.89573 31.3887   4
   0   7  17 772.288 133.551   4
   0   7  18-59.4109 49.3896   4
   0   8 -19-34.5940 31.4910   3
   0   8 -18-34.5682 35.1251   3
   0   8 -17-18.8571 31.5329   3
   0   8 -16 1219.43 126.640   3
   0   8 -15 10.6122 23.6297   3
   0   8 -14 437.599 78.5219   3
   0   8 -13 1739.61 146.931   3
   0   8 -12 121.002 44.2346   3
   0   8 -11 1850.32 143.185   3
   0  -8  10 1354.30 169.299   7
   0   8 -10 1187.27 114.072   3
   0   8  -9 2136.62 147.404   3
   0   8  -9 2100.60 140.278   5
   0   8  -9 2007.58 151.849   2
   0  -8   9 2056.16 198.260   7
   0   8  -8 14.4369 24.8405   2
   0   8  -8 52.7688 36.9681   3
   0   8  -8 15.2716 16.4427   5
   0  -8   8 52.0475 41.2160   7
   0   8  -7 1070.69 93.0341   5
   0   8  -7 1273.55 116.527   2
   0  -8   7 1064.18 123.394   7
   0   8  -7 1083.59 104.046   3
   0  -8   6 3846.10 219.169   7
   0   8  -6 4004.95 118.232   4
   0   8  -6 4068.62 194.596   2
   0   8  -6 4196.83 176.623   5
   0   8  -5 759.514 80.3774   2
   0   8  -5 772.927 56.7464   4
   0  -8   5 701.932 86.2751   7
   0   8  -5 870.122 77.5168   5
   0  -8   4-12.9332 16.0451   7
   0   8  -4 38.6515 27.9240   2
   0   8  -4 27.6357 18.5070   5
   0   8  -3 10500.1 245.137   5
   0   8  -3 10258.0 264.581   2
   0   8  -2 267.429 41.7644   2
   0   8  -2 169.761 43.3465   7
   0   8  -2 189.603 31.1761   5
   0   8  -1 97.1342 31.3048   7
   0   8  -1 181.323 35.4909   2
   0   8  -1 187.948 44.2770   3
   0   8   0 347.518 48.9996   7
   0   8   0 303.987 51.4516   3
   0   8   1 685.854 72.8203   3
   0   8   2-24.4114 20.8132   3
   0   8   3 2391.35 132.909   3
   0   8   4 680.404 72.2302   3
   0   8   5 58.3830 16.2044   1
   0   8   5 44.4102 21.0132   3
   0   8   5 72.2725 39.6186   6
   0   8   6-1.08308 11.6352   1
   0   8   6-0.31531 28.9405   6
   0   8   7 8112.94 348.207   6
   0   8   7 7839.59 192.173   1
   0   8   8 56.2408 38.4499   6
   0   8   8 35.4662 15.4999   1
   0   8   9 181.944 60.2509   6
   0   8  10 4605.36 284.901   6
   0   8  11 134.322 49.7251   6
   0   8  12-37.5002 44.0000   6
   0   8  13 392.431 83.1491   6
   0   8  13 557.315 102.031   4
   0   8  14 5.71223 30.4779   4
   0   8  14 11.0391 14.7951   5
   0   8  14 15.4866 34.7727   6
   0   8  15 277.989 79.8038   4
   0   8  16 41.9584 37.3223   4
   0   8  17 67.5521 49.4956   4
   0   9 -19 194.893 68.5589   3
   0   9 -18 38.6873 31.3936   3
   0   9 -17 189.329 55.8841   3
   0   9 -16 1264.12 139.658   3
   0   9 -15-55.9060 39.0933   3
   0   9 -14-15.7188 31.2855   3
   0   9 -13 228.634 59.0454   3
   0   9 -12 272.628 63.2650   3
   0   9 -11 134.439 48.3553   3
   0  -9  10 204.408 71.5871   7
   0   9 -10 194.248 54.2714   3
   0   9  -9 205.363 55.0056   2
   0   9  -9 231.587 55.6318   3
   0  -9   9 49.1033 39.8261   7
   0  -9   8 27.9154 37.8595   7
   0   9  -8 35.5160 21.7384   5
   0   9  -8 50.6489 36.5583   3
   0   9  -8 97.9471 45.1018   2
   0   9  -7 18.1569 26.5309   2
   0   9  -7-3.60022 18.4030   5
   0   9  -7-21.2319 24.9611   3
   0   9  -7 25.1254 11.7640   4
   0  -9   7 18.9911 27.3142   7
   0   9  -6 2596.97 108.183   4
   0   9  -6 2633.89 161.282   2
   0   9  -6 2763.56 151.313   5
   0  -9   6 2478.21 173.246   7
   0   9  -6 2724.02 168.522   3
   0   9  -5 275.466 54.4813   3
   0   9  -5 337.843 50.7676   5
   0  -9   5 310.602 55.7306   7
   0   9  -5 267.086 38.6810   4
   0   9  -5 314.777 55.2582   2
   0   9  -4 788.723 74.0523   5
   0   9  -4 874.543 86.7879   2
   0   9  -3 1000.20 80.9393   5
   0   9  -3 840.905 84.9541   2
   0   9  -3 900.162 94.3363   3
   0   9  -2 1265.93 93.1030   2
   0   9  -2 1226.98 115.900   7
   0   9  -2 1169.09 85.2395   5
   0   9  -2 1127.32 102.532   3
   0   9  -1 113.186 34.8204   7
   0   9  -1 166.305 35.0765   2
   0   9  -1 168.072 40.8637   3
   0   9   0 6077.52 216.937   7
   0   9   0 6503.89 190.799   2
   0   9   0 6336.58 234.474   3
   0   9   1 182.538 42.0645   3
   0   9   2 211.743 45.0214   3
   0   9   3 2991.73 164.504   3
   0   9   4-1.51083 22.0130   3
   0   9   5 19.4667 22.9802   3
   0   9   5 16.8224 10.7863   1
   0   9   5 37.4781 31.1146   6
   0   9   6 352.044 57.9476   3
   0   9   6 327.327 38.6297   1
   0   9   6 408.091 80.9054   6
   0   9   7 10.3752 12.1395   1
   0   9   7 75.0843 46.5450   6
   0   9   8 58.5395 21.0846   1
   0   9   8 46.2603 44.1944   6
   0   9   9 2607.83 224.850   6
   0   9  10 169.911 63.8035   6
   0   9  11 380.731 89.6468   6
   0   9  12 6.17774 34.3664   6
   0   9  12 4.78709 35.2409   4
   0   9  13 1381.26 164.198   4
   0   9  13 1139.82 153.292   6
   0   9  14 56.8411 40.8513   4
   0   9  15 84.7947 46.5125   4
   0   9  16 213.117 82.7510   4
   0  10 -19 49.3678 39.3027   3
   0  10 -18 29.1622 32.0773   3
   0  10 -17 536.376 98.9452   3
   0  10 -16 121.026 50.4755   3
   0  10 -15-42.5286 35.5489   3
   0  10 -14-15.5362 35.2631   3
   0  10 -13 365.052 75.9122   3
   0  10 -12-22.5889 23.3130   3
   0  10 -11 581.367 96.2731   3
   0  10 -10 624.261 91.7210   3
   0 -10   9 28.8676 35.5273   7
   0  10  -9 8.04213 25.3888   3
   0  10  -9 15.8668 28.0823   2
   0  10  -8 168.025 50.6347   2
   0 -10   8 174.350 56.9964   7
   0  10  -8 200.135 55.8541   3
   0 -10   7 1367.45 135.622   7
   0  10  -7 1426.12 84.0070   4
   0  10  -7 1401.63 126.955   2
   0  10  -7 1383.05 133.641   3
   0  10  -6 182.795 41.0921   5
   0  10  -6 194.834 35.0054   4
   0  10  -6 265.850 53.6418   2
   0 -10   6 229.472 55.3153   7
   0  10  -6 148.305 43.2132   3
   0  10  -5 1008.44 108.045   3
   0  10  -5 928.676 98.3163   2
   0  10  -5 1012.63 92.7029   5
   0  10  -5 911.869 76.3953   4
   0  10  -4 11.8442 19.8199   2
   0  10  -4 32.8552 17.4856   4
   0  10  -4 63.4235 34.9034   3
   0  10  -4 45.5294 19.0785   5
   0  10  -3 453.757 71.6369   3
   0  10  -3 426.940 62.4127   2
   0  10  -3 478.838 58.2741   5
   0  10  -2-4.37363 25.2296   3
   0  10  -2 27.3201 21.4208   2
   0  10  -2 21.5659 14.3987   5
   0  10  -1 7.95344 21.5205   7
   0  10  -1 2.90013 26.7706   3
   0  10  -1 16.7253 17.7222   2
   0  10   0 2007.56 135.018   7
   0  10   0 1955.93 140.786   3
   0  10   0 2132.52 116.885   2
   0  10   1 815.125 79.7720   7
   0  10   1 779.766 88.3486   3
   0  10   2 829.970 90.0956   3
   0  10   3 6344.60 248.312   3
   0  10   4 1163.26 107.360   3
   0  10   5 0.38487 11.4502   1
   0  10   5 20.7569 26.9808   3
   0  10   5-10.1464 35.4821   6
   0  10   6 7383.15 358.930   6
   0  10   6 7309.76 183.704   1
   0  10   6 7329.21 270.570   3
   0  10   7 4078.08 278.734   6
   0  10   7 4147.80 142.691   1
   0  10   8 17.9375 40.4588   6
   0  10   8 2.82460 11.9201   1
   0  10   9 165.047 67.2991   6
   0  10  10 241.042 71.2274   6
   0  10  11 823.219 137.956   6
   0  10  12 108.176 51.9450   4
   0  10  12 114.585 53.7181   6
   0  10  13 199.495 74.6227   6
   0  10  13 99.5263 51.2284   4
   0  10  14 272.191 82.9968   4
   0  10  15 100.087 44.0390   4
   0  11 -20 23.2361 33.2704   3
   0  11 -19-49.1075 40.4948   3
   0  11 -18 0.22293 35.9987   3
   0  11 -17 95.8381 50.9922   3
   0  11 -16 94.4332 41.8893   3
   0  11 -15 107.661 44.5392   3
   0  11 -14 12.7212 28.5393   3
   0  11 -13 271.935 69.2631   3
   0  11 -12 56.6386 38.1230   3
   0  11 -11 518.295 91.6995   3
   0  11 -10 189.909 56.8743   3
   0  11 -10 144.317 46.5007   2
   0 -11   9 407.624 91.5648   7
   0  11  -9 484.926 88.6276   2
   0  11  -9 488.760 83.5521   3
   0  11  -8 82.1378 39.9268   3
   0 -11   8 68.9361 43.5949   7
   0  11  -8 108.786 43.7682   2
   0  11  -7 636.603 95.9652   3
   0  11  -7 734.056 67.7745   4
   0 -11   7 620.634 94.3370   7
   0  11  -7 601.680 88.6619   2
   0  11  -6 469.138 77.7853   2
   0  11  -6 499.827 59.8323   4
   0  11  -6 448.148 76.6919   3
   0  11  -5 832.634 96.1982   2
   0  11  -5 838.802 80.6855   4
   0  11  -5 825.367 103.468   3
   0  11  -4 4674.34 215.934   2
   0  11  -4 4431.11 232.603   3
   0  11  -4 4457.72 194.313   5
   0  11  -3 75.3618 32.9702   2
   0  11  -3 92.5453 26.7689   5
   0  11  -3 79.1290 38.8437   3
   0  11  -2 120.150 31.0906   5
   0  11  -2 83.5280 29.4711   2
   0  11  -2 138.602 44.9632   3
   0  11  -1 162.611 36.1822   5
   0  11  -1 136.024 43.5298   7
   0  11  -1 107.460 44.1704   3
   0  11  -1 116.819 34.5401   2
   0  11   0 391.361 64.9682   7
   0  11   0 469.452 59.4974   2
   0  11   0 459.444 71.5670   3
   0  11   1 96.4960 40.1611   3
   0  11   1 118.279 36.5854   7
   0  11   1 120.319 29.4620   2
   0  11   2 1341.91 123.954   3
   0  11   3 3032.01 184.117   3
   0  11   4 54.2797 24.1541   3
   0  11   5 1076.87 111.256   3
   0  11   5 1269.74 155.649   6
   0  11   5 1170.84 73.7698   1
   0  11   6 1872.23 96.0563   1
   0  11   6 2070.56 199.433   6
   0  11   6 1859.30 146.105   3
   0  11   7 238.860 36.4720   1
   0  11   7 159.196 62.4870   6
   0  11   8-24.3923 46.3056   6
   0  11   9 669.761 128.324   6
   0  11  10 81.0126 50.6005   6
   0  11  11 113.685 51.4658   4
   0  11  11 75.8802 52.1468   6
   0  11  12 92.0559 59.7310   4
   0  11  12 21.1214 44.9229   6
   0  11  13-73.1574 57.4094   4
   0  11  14 161.347 70.7485   4
   0  12 -19 17.9909 37.4608   3
   0  12 -18 0.72827 31.7680   3
   0  12 -17-61.8467 44.7109   3
   0  12 -16 98.8151 45.9542   3
   0  12 -15-5.89533 29.0801   3
   0  12 -14 0.21061 25.8974   3
   0  12 -13 32.3011 27.8814   3
   0  12 -12 120.732 51.2078   3
   0  12 -11 111.147 45.8546   3
   0  12 -10 125.735 51.6542   3
   0  12 -10 58.8819 35.0026   2
   0  12  -9 347.741 75.7840   3
   0  12  -9 361.712 74.8253   2
   0  12  -8 66.6779 35.9281   3
   0  12  -8 27.3697 27.3354   2
   0  12  -7 448.613 83.9959   2
   0  12  -7 493.006 86.9999   3
   0  12  -7 448.728 59.0149   4
   0  12  -6 308.277 52.5822   4
   0  12  -6 153.645 44.4963   3
   0  12  -6 196.675 55.9773   2
   0  12  -5 231.532 55.5250   2
   0  12  -5 323.820 70.1768   3
   0  12  -4 6569.04 299.470   3
   0  12  -4 5417.97 246.204   2
   0  12  -3 138.370 44.7817   2
   0  12  -3 152.186 43.5257   4
   0  12  -3 66.1585 33.3441   3
   0  12  -2 56.6929 31.1080   2
   0  12  -2 61.1383 40.2318   3
   0  12  -1 496.276 62.4298   5
   0  12  -1 616.953 94.1002   7
   0  12  -1 505.390 81.2281   3
   0  12  -1 536.537 69.9725   2
   0  12   0 838.303 84.2930   2
   0  12   0 899.060 104.447   7
   0  12   0 902.161 108.779   3
   0  12   1 303.196 50.5825   2
   0  12   1 377.468 73.9284   3
   0  12   1 381.421 63.9926   7
   0  12   2 75.0083 37.5222   7
   0  12   2 60.3244 41.0523   3
   0  12   2 38.0590 22.2365   2
   0  12   3 3246.08 204.509   3
   0  12   4-34.7175 52.4658   6
   0  12   4-29.1433 33.9343   3
   0  12   5 52.8699 30.7483   3
   0  12   5 28.0577 14.1869   1
   0  12   5 65.8798 53.1339   6
   0  12   6 551.258 83.1644   3
   0  12   6 670.329 122.067   6
   0  12   6 505.713 51.9847   1
   0  12   7 248.308 80.9664   6
   0  12   8 14.5811 47.6454   6
   0  12   9 282.074 93.4066   6
   0  12   9 166.162 65.9595   4
   0  12  10 189.527 76.6719   6
   0  12  10 26.7668 37.9904   4
   0  12  11 97.1073 50.7937   4
   0  12  11 314.383 99.1472   6
   0  12  12 77.6357 45.0806   4
   0  12  12 144.542 75.0362   6
   0  13 -18 0.26361 31.0138   3
   0  13 -17 53.2007 44.7341   3
   0  13 -16 35.5273 40.2444   3
   0  13 -15-117.667 56.3404   3
   0  13 -14 94.0354 45.3518   3
   0  13 -13 137.680 55.4931   3
   0  13 -12 135.247 52.1143   3
   0  13 -11 274.226 74.4614   3
   0  13 -10 46.3250 44.4152   3
   0  13  -9 1.18288 31.4806   3
   0  13  -9 36.5784 32.0241   2
   0  13  -8 450.225 93.7512   3
   0  13  -8 477.594 83.8117   2
   0  13  -7 73.0282 40.3737   3
   0  13  -7 56.3114 27.4113   4
   0  13  -7 47.1853 30.6622   2
   0  13  -6-14.2631 36.9872   3
   0  13  -6-26.1932 29.9681   2
   0  13  -5 77.8812 37.0194   2
   0  13  -5 70.7014 33.1702   4
   0  13  -5 173.139 58.7045   3
   0  13  -4 263.432 70.0514   3
   0  13  -4 189.658 47.6359   4
   0  13  -4 219.115 54.2206   2
   0  13  -3 251.219 64.2111   3
   0  13  -3 259.615 59.0721   2
   0  13  -3 285.553 59.9178   4
   0  13  -2 680.634 86.1536   2
   0  13  -2 799.821 111.097   3
   0  13  -2 695.654 92.7078   4
   0  13  -1 935.917 111.772   4
   0  13  -1 1092.69 103.702   2
   0  13  -1 1012.19 122.657   3
   0  13   0 83.2062 33.6208   2
   0  13   0 13.1008 27.0025   7
   0  13   0 40.5946 35.5392   3
   0  13   1 633.813 91.2317   7
   0  13   1 605.141 72.8131   2
   0  13   1 574.712 92.2096   3
   0  13   2 2205.66 177.651   3
   0  13   2 2424.42 139.587   2
   0  13   2 2782.58 175.515   7
   0  13   3 6.01512 15.1032   2
   0  13   3-4.08639 24.9099   7
   0  13   3-36.1237 36.7400   3
   0  13   4 210.845 64.2976   3
   0  13   4 142.357 34.3292   2
   0  13   4 220.371 75.1349   6
   0  13   5 590.820 93.4200   3
   0  13   5 675.082 124.472   6
   0  13   6-126.094 63.6701   6
   0  13   7 34.7214 39.4439   4
   0  13   7 165.498 75.7838   6
   0  13   8 50.4443 48.2216   6
   0  13   8 72.9956 57.3502   4
   0  13   9-40.8413 57.8388   6
   0  13   9 36.9928 38.0047   4
   0  13  10 151.027 62.7035   4
   0  13  10 324.299 110.991   6
   0  13  11 36.3389 70.1278   6
   0  13  11 73.8229 45.1887   4
   0  14 -16-13.9956 36.4589   3
   0  14 -15-1.56496 29.3500   3
   0  14 -14 99.3103 56.6284   3
   0  14 -13 82.5248 55.3642   3
   0  14 -12-24.4818 39.9865   3
   0  14 -11 357.648 89.6971   3
   0  14 -10-17.0624 32.5139   3
   0  14  -9 83.3137 48.5617   3
   0  14  -9 67.0787 43.1340   2
   0  14  -8 1121.02 132.365   2
   0  14  -8 1126.94 144.245   3
   0  14  -7 88.6775 38.9421   3
   0  14  -7 113.495 48.8934   2
   0  14  -6-30.5817 31.5128   2
   0  14  -6 41.1678 42.5139   3
   0  14  -6-6.30859 25.1422   4
   0  14  -5 920.604 128.103   3
   0  14  -5 926.085 101.953   4
   0  14  -5 1067.22 119.317   2
   0  14  -4 35.0292 39.2490   3
   0  14  -4 18.6862 28.0415   2
   0  14  -4 38.7882 33.4022   4
   0  14  -3 197.070 54.0534   4
   0  14  -3 175.436 58.4031   3
   0  14  -3 164.526 48.3066   2
   0  14  -2 14.7950 24.9562   4
   0  14  -2 76.7738 35.8892   2
   0  14  -2 73.3440 39.9220   3
   0  14  -1 219.764 59.4659   4
   0  14  -1 180.650 60.4775   3
   0  14  -1 233.331 51.3431   2
   0  14   0 52.4168 27.4373   2
   0  14   0 25.9154 32.8404   4
   0  14   0 5.61360 28.3611   3
   0  14   1 890.683 111.845   7
   0  14   1 837.441 118.239   4
   0  14   1 668.208 103.342   3
   0  14   1 853.227 90.1097   2
   0  14   2 68.9779 31.5110   2
   0  14   2 58.8989 37.9486   7
   0  14   2 71.0831 41.4776   4
   0  14   2 63.5963 39.9563   3
   0  14   3 25.1699 29.5244   7
   0  14   3-0.18204 28.5979   3
   0  14   3 10.3293 15.4177   2
   0  14   3 8.77666 33.2549   4
   0  14   4-40.6193 40.8529   3
   0  14   4 63.8697 45.7288   4
   0  14   4-11.4907 21.7787   2
   0  14   4 43.2969 28.6204   7
   0  14   4-10.3948 41.2286   6
   0  14   5 565.301 116.507   6
   0  14   5 711.266 105.750   3
   0  14   5 698.228 114.879   4
   0  14   6 82.1343 59.6724   6
   0  14   6-38.1199 31.3103   4
   0  14   7 165.083 69.3805   6
   0  14   7 207.081 65.8263   4
   0  14   8 229.641 64.4487   4
   0  14   8 104.680 61.6198   6
   0  14   9 141.086 67.3875   6
   0  14   9 319.202 89.3398   4
   0  14  10 6.34465 44.9432   4
   0  14  10 99.3796 70.5158   6
   0  14  11 0.81290 36.8423   6
   0  15 -14 0.27588 42.2161   3
   0  15 -13-16.3086 34.8650   3
   0  15 -12-6.76608 34.8441   3
   0  15 -11-9.36925 39.5146   3
   0  15 -10 21.1837 33.4206   3
   0  15  -9 23.7151 43.3230   3
   0  15  -9 51.0028 39.0654   2
   0  15  -8-17.0029 43.2562   3
   0  15  -8-23.4041 29.4369   2
   0  15  -7 102.043 41.9852   4
   0  15  -7 29.3544 25.7646   3
   0  15  -7 53.6488 38.9244   2
   0  15  -6 21.8963 31.8582   3
   0  15  -6 68.4445 27.8472   4
   0  15  -6 11.6143 34.1848   2
   0  15  -5 434.639 78.3189   4
   0  15  -5 462.021 97.7205   3
   0  15  -5 423.528 81.6485   2
   0  15  -4 348.393 87.1736   3
   0  15  -4 258.116 62.5833   4
   0  15  -4 192.690 56.3775   2
   0  15  -3 778.967 106.733   4
   0  15  -3 888.382 126.026   3
   0  15  -3 604.368 89.9919   2
   0  15  -2 1232.51 123.220   2
   0  15  -2 1156.64 145.518   3
   0  15  -2 1307.06 142.183   4
   0  15  -1 19.0279 27.7150   4
   0  15  -1 11.4395 21.6340   2
   0  15  -1 25.3873 33.4367   3
   0  15   0 21.2793 26.8003   4
   0  15   0 53.5605 27.8904   2
   0  15   0 30.6404 30.7965   3
   0  15   1 116.353 53.9083   4
   0  15   1 16.2364 25.5913   2
   0  15   1 43.1359 41.6164   3
   0  15   1 6.19391 38.1483   7
   0  15   2-36.4829 36.2514   4
   0  15   2-12.9007 25.8633   3
   0  15   2 26.5077 20.4365   2
   0  15   3-19.2274 35.2016   3
   0  15   3-29.0071 40.4901   6
   0  15   3-78.2143 51.8936   4
   0  15   4-0.93081 31.6057   4
   0  15   4-1.01230 39.7435   3
   0  15   4-36.1640 60.2818   6
   0  15   5 145.477 61.6379   3
   0  15   5 150.990 64.7544   4
   0  15   5 90.4629 44.4039   6
   0  15   6 75.7904 45.6694   4
   0  15   6 170.424 75.8295   6
   0  15   7 151.805 65.0769   4
   0  15   7 149.356 62.7553   6
   0  15   8 45.4798 50.2082   6
   0  15   8 21.1163 43.2664   4
   0  15   9 21.6825 43.5919   6
   0  15  10-118.769 77.2908   6
   0  16 -12 36.1194 43.8366   3
   0  16 -11-6.64855 43.3154   3
   0  16 -10 26.9739 35.2282   3
   0  16  -9 142.578 48.8407   3
   0  16  -8 116.833 55.2202   3
   0  16  -8-1.64123 28.3109   2
   0  16  -7 13.8777 27.5617   2
   0  16  -7 59.9571 27.8277   4
   0  16  -6 1.80030 28.6325   4
   0  16  -6 39.5926 37.7756   2
   0  16  -6-40.6286 38.6059   3
   0  16  -5 479.803 102.898   3
   0  16  -5 513.913 90.9588   4
   0  16  -5 375.560 78.5992   2
   0  16  -4-31.7818 43.1583   3
   0  16  -4-18.3915 25.4469   2
   0  16  -4-14.6297 30.6804   4
   0  16  -3 618.175 102.494   4
   0  16  -3 676.837 99.0583   2
   0  16  -3 722.545 126.131   3
   0  16  -2 520.199 96.3469   4
   0  16  -2 458.591 79.3308   2
   0  16  -2 490.216 101.348   3
   0  16  -1-18.4263 25.1170   2
   0  16  -1-57.3118 40.9872   3
   0  16  -1 5.13513 28.0151   4
   0  16   0-15.8962 31.5130   3
   0  16   0 9.95434 18.9295   2
   0  16   0 9.02985 32.1425   4
   0  16   1 476.892 97.2238   4
   0  16   1 377.409 66.7414   2
   0  16   1 385.315 89.1560   3
   0  16   2-8.01827 34.2495   4
   0  16   2 52.3006 31.7863   3
   0  16   2 1.63289 51.4382   6
   0  16   3 54.1726 43.5588   3
   0  16   3 120.247 62.2137   6
   0  16   3 23.2442 42.9951   4
   0  16   4 735.908 145.040   6
   0  16   4 758.755 124.232   3
   0  16   4 792.609 137.664   4
   0  16   5 89.3218 52.8483   3
   0  16   5 80.1234 52.5681   4
   0  16   5 44.2341 67.3130   6
   0  16   6 18.7369 51.3891   6
   0  16   6-31.5886 38.5425   4
   0  16   7-51.5214 59.1516   6
   0  16   8 211.630 106.700   6
   0  16   9 309.401 126.884   6
   0  17  -9 2.01392 48.5045   3
   0  17  -8-46.5260 36.3672   3
   0  17  -7-6.40141 25.3560   2
   0  17  -7 31.0499 42.6595   3
   0  17  -6 97.7090 50.3294   3
   0  17  -6-7.08862 32.1294   2
   0  17  -5 3.56030 32.0337   2
   0  17  -5-54.0465 34.6360   3
   0  17  -5-59.3160 37.8766   4
   0  17  -4-55.8264 39.1262   2
   0  17  -4 46.2908 37.7724   4
   0  17  -4-3.08983 31.7758   3
   0  17  -3 77.6942 37.4367   2
   0  17  -3 67.2293 42.0803   4
   0  17  -3 26.8615 34.4656   3
   0  17  -2-32.0478 43.2089   3
   0  17  -2 53.8556 40.0025   4
   0  17  -2-38.6875 34.1477   2
   0  17  -1-87.8917 59.2631   3
   0  17  -1-58.4560 41.2714   4
   0  17   0 43.2400 56.9901   3
   0  17   0 24.9601 34.4051   4
   0  17   1 5.27782 35.0961   4
   0  17   1-20.4152 30.0323   3
   0  17   2 16.2228 45.3940   6
   0  17   2 2.44760 34.3544   3
   0  17   2 20.7469 36.8235   4
   0  17   3 56.2140 65.4917   6
   0  17   3 56.7371 37.5476   3
   0  17   3-54.4158 54.3689   4
   0  17   4 46.5812 40.7128   4
   0  17   4 28.4010 44.2625   6
   0  17   4-37.1918 47.3056   3
   0  17   5 16.0396 54.0210   6
   0  17   5-13.8353 35.7047   4
   0  17   6-89.4777 69.6544   6
   0  17   7-202.899 98.6513   6
   0  18  -6 56.4670 35.5769   2
   0  18  -5-50.8766 40.4135   2
   0  18  -5-13.2842 33.0433   3
   0  18  -4-0.74957 27.8006   2
   0  18  -4 21.0494 48.2531   3
   0  18  -4-0.69159 37.0841   4
   0  18  -3 183.857 72.8821   3
   0  18  -3 113.060 57.5078   4
   0  18  -2 1.73948 29.3930   4
   0  18  -2 1.38582 43.7962   3
   0  18  -1-182.451 69.2195   4
   0  18  -1 22.4397 33.2087   3
   0  18   0 789.914 137.354   4
   0  18   0 658.342 130.501   3
   0  18   1 57.7928 46.8116   3
   0  18   1-2.51890 40.3926   4
   0  18   2 49.6380 43.1349   3
   0  18   2 51.2073 33.7265   4
   0  18   3 89.6597 67.0317   4
   0  18   3 95.0917 57.8042   3
   0  18   4 0.53021 41.9443   3
   0  19  -2 0.27918 40.6585   4
   0  19  -1 28.4301 38.0430   4
   0  19   0 147.235 66.7432   4
   0  19   1-80.7569 56.0639   4
  -1  20   0-13.2113 65.5863   4
  -1  20  -1-97.0797 58.9844   4
  -1  19   2-34.8607 57.6635   3
  -1  19   2 39.9686 36.6337   4
  -1  19   1 23.3103 35.4330   3
  -1  19   1-136.806 68.2436   4
  -1  19   0 40.6552 45.7365   4
  -1  19  -1-108.562 60.3003   4
  -1  19  -2 8.18320 38.3577   4
  -1  19  -3 47.7193 44.4865   4
  -1  18   4 50.4607 51.4827   4
  -1  18   3 5.81779 34.0894   3
  -1  18   3 42.1461 47.7899   4
  -1  18   2 118.017 65.6833   4
  -1  18   2 45.7844 48.2133   3
  -1  18   2 82.2485 53.4305   6
  -1  18   1 46.1052 48.9564   4
  -1  18   1 117.909 52.4229   3
  -1  18   1 51.2376 64.4051   6
  -1  18   0 181.562 73.7006   6
  -1  18   0 98.5865 58.3338   4
  -1  18   0 104.418 65.3386   3
  -1  18  -1 46.8080 47.8797   4
  -1  18  -1 19.6561 47.5968   6
  -1  18  -1-41.9377 45.8494   3
  -1  18  -2 49.9278 47.7152   3
  -1  18  -2-47.7773 41.3730   4
  -1  18  -3-14.2887 32.9683   3
  -1  18  -3-74.8986 47.1143   4
  -1  18  -4-23.0266 38.4357   3
  -1  18  -4 20.6690 39.0223   4
  -1  18  -5 13.0408 45.0700   3
  -1  18  -6 173.950 74.9371   3
  -1  17   8-79.8620 69.0098   6
  -1  17   7 22.8175 42.5698   6
  -1  17   6-82.1981 69.1986   6
  -1  17   5-39.3200 47.2265   4
  -1  17   5-45.4061 54.5959   6
  -1  17   4 93.8239 73.3647   6
  -1  17   4 179.257 73.1456   4
  -1  17   3 67.6759 43.7639   3
  -1  17   3 137.450 82.0647   6
  -1  17   3-5.29676 40.7169   4
  -1  17   2 85.9915 49.8548   3
  -1  17   2-29.6052 40.4524   4
  -1  17   2-92.0814 61.6553   6
  -1  17   1 364.100 109.694   6
  -1  17   1 411.121 96.5585   3
  -1  17   1 400.987 96.2734   4
  -1  17   0 32.9788 39.1526   3
  -1  17   0 61.3664 48.9192   6
  -1  17   0 86.2141 54.5408   4
  -1  17  -1 261.830 81.4726   3
  -1  17  -1 141.753 58.8221   4
  -1  17  -2 30.8459 30.2556   2
  -1  17  -2-14.3866 32.3861   3
  -1  17  -2 15.8378 33.7253   4
  -1  17  -3 28.7455 23.7901   2
  -1  17  -3 165.219 68.0236   3
  -1  17  -3 128.114 61.7683   4
  -1  17  -4 256.075 70.7382   4
  -1  17  -4 136.007 62.5772   3
  -1  17  -5-14.8273 35.9434   3
  -1  17  -5 37.3057 25.0704   4
  -1  17  -6 55.0957 57.7134   3
  -1  17  -7 131.011 63.5277   3
  -1  17  -8 77.1758 53.7130   3
  -1  17  -9 385.342 102.244   3
  -1  17 -10 122.541 63.0987   3
  -1  16  10 66.2469 85.2498   6
  -1  16   9 2.26159 49.0450   6
  -1  16   8-191.670 92.2488   6
  -1  16   7 269.041 89.9163   4
  -1  16   7 176.936 97.4338   6
  -1  16   6 40.6845 35.8411   4
  -1  16   6 129.565 83.8882   6
  -1  16   5 62.6159 37.0050   4
  -1  16   5 20.9521 43.6523   6
  -1  16   4 1052.84 146.237   3
  -1  16   4 1212.65 196.109   6
  -1  16   4 1093.08 161.284   4
  -1  16   3-53.3874 57.9462   6
  -1  16   3 22.9258 34.1018   4
  -1  16   3-18.2266 32.2912   3
  -1  16   2 108.869 64.6864   6
  -1  16   2 67.2166 49.1541   4
  -1  16   2 117.803 51.6340   3
  -1  16   1 465.958 95.8533   4
  -1  16   1 486.373 98.3243   3
  -1  16   1 480.610 115.415   6
  -1  16   0 3.66940 20.5564   2
  -1  16   0-25.5319 40.3396   4
  -1  16   0 15.3463 29.3397   3
  -1  16  -1 51.5245 34.2890   4
  -1  16  -1 83.5471 47.6227   3
  -1  16  -2 25.4193 36.6337   3
  -1  16  -2-31.3947 41.1118   4
  -1  16  -2-23.1233 25.6360   2
  -1  16  -3 1161.52 153.130   3
  -1  16  -3 982.990 130.681   4
  -1  16  -3 886.800 106.220   2
  -1  16  -4 20.4044 31.7312   2
  -1  16  -4-6.20967 24.6063   4
  -1  16  -4 37.6464 42.4733   3
  -1  16  -5 17.9738 30.6760   4
  -1  16  -5-0.95505 31.5179   3
  -1  16  -6-90.8043 52.4087   3
  -1  16  -7-5.44372 34.5281   3
  -1  16  -8 105.346 60.4141   3
  -1  16  -9 155.420 68.5700   3
  -1  16 -10-27.6444 34.3237   3
  -1  16 -11-57.5523 65.8494   3
  -1  16 -12-121.179 63.2635   3
  -1  16 -13 37.2395 55.1722   3
  -1  15  11-186.424 91.7861   6
  -1  15  10-35.4509 50.7185   6
  -1  15   9 160.076 72.5530   4
  -1  15   9 76.0167 59.3523   6
  -1  15   8 27.5837 36.0275   4
  -1  15   8-66.9233 60.4744   6
  -1  15   7 18.6040 53.5544   6
  -1  15   7-32.0087 59.6510   4
  -1  15   6 58.1037 52.9667   4
  -1  15   6-79.2201 83.3194   6
  -1  15   5 137.253 62.8257   4
  -1  15   5 51.2539 58.6634   6
  -1  15   4 28.1014 31.1848   3
  -1  15   4 15.1060 41.4121   4
  -1  15   4-18.4477 49.9323   6
  -1  15   3-4.85588 51.8516   6
  -1  15   3 119.188 49.9499   4
  -1  15   3 138.822 54.6618   3
  -1  15   2 73.3829 53.3019   6
  -1  15   2 37.0521 15.2302   2
  -1  15   2-22.1171 36.7719   4
  -1  15   2 34.4967 33.7478   3
  -1  15   1-31.3253 39.0835   3
  -1  15   1-20.2790 31.2286   4
  -1  15   1 6.30477 14.4800   2
  -1  15   1 24.2663 34.7599   6
  -1  15   0 187.476 44.1859   2
  -1  15   0 216.450 63.8837   4
  -1  15   0 254.154 74.3030   3
  -1  15  -1 16.9351 31.1837   2
  -1  15  -1 25.6766 30.3640   4
  -1  15  -1-42.6182 45.7314   3
  -1  15  -2 209.316 64.3580   4
  -1  15  -2 116.678 38.4177   2
  -1  15  -2 226.841 67.4232   3
  -1  15  -3 11.3939 28.1670   4
  -1  15  -3 80.2796 56.6561   3
  -1  15  -3-20.2800 29.9675   2
  -1  15  -4 122.716 48.2857   2
  -1  15  -4 156.262 62.4889   3
  -1  15  -4 107.286 44.0158   4
  -1  15  -5 509.972 100.991   3
  -1  15  -5 442.769 79.3438   2
  -1  15  -5 485.169 86.3686   4
  -1  15  -6 375.278 88.7630   3
  -1  15  -6 318.948 69.2272   4
  -1  15  -7 0.90318 34.6050   3
  -1  15  -8 265.628 75.2574   3
  -1  15  -9 406.541 94.0337   3
  -1  15 -10 0.24307 40.9620   3
  -1  15 -11 115.848 47.5071   3
  -1  15 -12 22.3106 31.5297   3
  -1  15 -13 0.26384 29.5504   3
  -1  15 -14-8.70921 43.5369   3
  -1  15 -15 15.0864 39.1046   3
  -1  14  12 119.580 96.4262   6
  -1  14  11 149.822 78.6384   6
  -1  14  10-52.3551 60.1308   4
  -1  14  10 55.1225 37.7677   6
  -1  14   9-46.6830 47.3963   4
  -1  14   9-87.7173 66.0792   6
  -1  14   8 965.540 150.040   4
  -1  14   8 875.078 168.273   6
  -1  14   7 116.990 53.2662   4
  -1  14   7-90.3797 64.4646   6
  -1  14   6 137.552 58.1738   6
  -1  14   6 219.348 69.3580   4
  -1  14   5 405.813 111.537   6
  -1  14   5 325.993 85.2619   4
  -1  14   4-10.4582 18.1643   7
  -1  14   4-11.2997 16.6786   2
  -1  14   4-20.3497 28.8030   3
  -1  14   4 40.2855 40.0593   4
  -1  14   4-44.9367 44.8943   6
  -1  14   3 17.0237 34.3017   4
  -1  14   3 34.6071 20.6966   2
  -1  14   3 14.0004 25.2497   3
  -1  14   3 42.7355 38.7173   6
  -1  14   3-7.27762 23.0869   7
  -1  14   2-13.0969 27.2734   3
  -1  14   2-13.1465 21.0440   2
  -1  14   2-28.0287 35.9451   4
  -1  14   2-19.6962 43.2183   6
  -1  14   1 1847.86 171.770   3
  -1  14   1 1979.92 177.696   4
  -1  14   1 1964.72 126.784   2
  -1  14   0 207.237 58.6327   4
  -1  14   0 113.495 38.7053   2
  -1  14   0 145.061 56.7887   3
  -1  14  -1 224.171 60.6366   4
  -1  14  -1 248.997 49.7442   2
  -1  14  -1 289.421 74.7458   3
  -1  14  -2 55.0475 42.6511   3
  -1  14  -2-7.23667 37.5302   4
  -1  14  -2 33.6489 27.2296   2
  -1  14  -3 6.41468 31.1969   3
  -1  14  -3-54.4627 36.0833   4
  -1  14  -3-13.2527 24.0320   2
  -1  14  -4 541.415 84.1566   4
  -1  14  -4 531.429 77.5990   2
  -1  14  -4 689.190 110.555   3
  -1  14  -5 338.849 69.2609   2
  -1  14  -5 312.368 74.3164   3
  -1  14  -5 326.479 62.8806   4
  -1  14  -6-23.3993 31.4311   3
  -1  14  -6-28.5141 33.7564   2
  -1  14  -7 14.5255 39.5897   3
  -1  14  -8 557.746 101.808   3
  -1  14  -9 34.1702 35.7420   3
  -1  14 -10-41.3288 50.5612   3
  -1  14 -11 53.8653 39.0650   3
  -1  14 -12 5.37523 33.4778   3
  -1  14 -13 10.1553 30.1285   3
  -1  14 -14 166.484 61.0659   3
  -1  14 -15 71.3018 50.3545   3
  -1  14 -16 93.5826 60.3137   3
  -1  14 -17-39.1229 42.3158   3
  -1  13  12 48.3644 44.5290   6
  -1  13  12 63.9833 43.7066   4
  -1  13  11 20.5557 28.8075   4
  -1  13  11 17.6669 42.7329   6
  -1  13  10 55.7917 33.4418   6
  -1  13  10 91.8619 62.2185   4
  -1  13   9 143.891 60.1733   4
  -1  13   9 87.5296 60.4594   6
  -1  13   8 131.630 55.8215   4
  -1  13   8 18.3938 45.5481   6
  -1  13   7 282.570 92.8954   6
  -1  13   7 233.016 68.6841   4
  -1  13   6 1059.46 142.255   4
  -1  13   6 985.443 160.170   6
  -1  13   6 947.065 60.6648   2
  -1  13   5 208.525 34.2901   2
  -1  13   5 191.983 52.8484   4
  -1  13   5 165.095 69.0447   6
  -1  13   4 70.7765 30.8828   3
  -1  13   4 148.233 28.4707   2
  -1  13   4 135.806 31.9063   7
  -1  13   4 178.070 75.6043   6
  -1  13   4 192.089 63.1814   4
  -1  13   3 783.876 108.476   3
  -1  13   3 862.080 82.9977   7
  -1  13   3 683.642 105.042   4
  -1  13   3 883.173 73.0095   2
  -1  13   3 979.600 147.606   6
  -1  13   2 1423.44 113.247   7
  -1  13   2 1195.59 133.738   3
  -1  13   2 1276.99 140.392   4
  -1  13   2 1344.01 95.6214   2
  -1  13   2 1242.15 163.480   6
  -1  13   1 620.222 67.6333   2
  -1  13   1 568.028 95.3689   4
  -1  13   1 486.562 87.7172   3
  -1  13   0 288.818 63.4630   4
  -1  13   0 285.659 67.0438   3
  -1  13   0 332.632 53.0661   2
  -1  13  -1 734.494 100.691   4
  -1  13  -1 864.100 113.464   3
  -1  13  -1 738.469 82.0226   2
  -1  13  -2 158.203 49.2683   3
  -1  13  -2 124.479 37.9171   2
  -1  13  -2 154.032 46.5941   4
  -1  13  -3 581.963 76.1261   2
  -1  13  -3 563.087 81.6714   4
  -1  13  -3 500.686 88.1211   3
  -1  13  -4 253.339 55.8491   2
  -1  13  -4 374.572 77.6720   3
  -1  13  -4 340.276 64.3353   4
  -1  13  -5 326.713 64.4316   2
  -1  13  -5 474.159 89.6960   3
  -1  13  -6-7.14277 23.9927   2
  -1  13  -6-30.6991 28.2749   3
  -1  13  -7-6.65121 41.3554   3
   1 -13   8 175.377 47.1141   7
  -1  13  -8 249.875 70.2557   3
  -1  13  -9 64.6363 43.9745   3
  -1  13 -10 36.9049 40.1471   3
  -1  13 -11 117.316 42.3174   3
  -1  13 -12 133.546 57.2760   3
  -1  13 -13 21.9953 32.6391   3
  -1  13 -14-31.6375 36.5468   3
  -1  13 -15 35.3385 36.5710   3
  -1  13 -16 7.05348 33.1702   3
  -1  13 -17-109.112 54.9649   3
  -1  13 -18 22.3034 52.5141   3
  -1  13 -19-67.5842 48.3212   3
  -1  12  13 5.92173 51.7198   6
  -1  12  13-82.7648 54.7856   4
  -1  12  12 703.086 131.973   4
  -1  12  12 483.729 124.633   6
  -1  12  11 137.247 69.4143   6
  -1  12  11 24.2879 32.7152   4
  -1  12  10 501.035 99.3744   4
  -1  12  10 403.889 111.080   6
  -1  12   9 472.131 100.176   4
  -1  12   9 182.213 65.3383   6
  -1  12   8 339.271 98.6998   6
  -1  12   8 395.825 86.5205   4
  -1  12   7 50.0636 43.5386   4
  -1  12   7 6.92415 52.1156   6
  -1  12   6 496.862 89.7947   4
  -1  12   6 504.679 108.820   6
  -1  12   6 506.373 43.3220   2
  -1  12   6 449.585 40.9168   1
  -1  12   5 5913.02 143.912   1
  -1  12   5 5730.66 155.708   2
  -1  12   5 5513.76 341.057   6
  -1  12   5 6127.19 312.463   4
  -1  12   4 683.412 125.038   6
  -1  12   4 665.943 105.556   4
  -1  12   4 578.620 52.1798   2
  -1  12   4 604.068 90.3891   3
  -1  12   3 10.2253 34.5732   6
  -1  12   3 68.4883 39.2382   3
  -1  12   3 59.7408 35.4393   4
  -1  12   3 39.0753 21.1305   2
  -1  12   3 11.3799 17.9389   7
  -1  12   2 48.5610 35.4499   3
  -1  12   2 89.8211 27.9247   2
  -1  12   2 63.5796 40.9030   4
  -1  12   2 107.214 34.1397   7
  -1  12   1 198.281 56.1994   3
  -1  12   1 83.6001 30.9401   7
  -1  12   1 169.468 53.4031   4
  -1  12   1 161.802 36.5471   2
  -1  12   0-5.27437 25.6124   4
  -1  12   0 4.67049 18.1579   2
  -1  12   0-23.7761 34.5988   3
  -1  12  -1 1534.10 132.628   4
  -1  12  -1 1271.64 130.153   3
  -1  12  -1 1389.20 105.043   2
  -1  12  -2-0.45218 27.1049   3
  -1  12  -2 18.9862 27.0182   2
  -1  12  -2 11.6170 18.8704   4
  -1  12  -3 112.730 43.3266   3
  -1  12  -3 271.489 55.1800   4
  -1  12  -3 209.842 47.7578   2
  -1  12  -4 1219.95 110.754   2
  -1  12  -4 1217.43 128.970   3
  -1  12  -5 1429.51 140.566   3
  -1  12  -5 1401.71 125.380   2
  -1  12  -6 36.3380 27.0920   4
  -1  12  -6 31.5984 32.3995   2
  -1  12  -6-9.48368 38.6569   3
  -1  12  -7 685.598 94.9956   2
  -1  12  -7 810.724 113.052   3
   1 -12   7 692.654 97.7088   7
  -1  12  -8 118.877 48.1544   3
   1 -12   8 49.6985 33.0634   7
  -1  12  -9 86.5282 46.7574   3
   1 -12   9 101.428 46.1948   7
  -1  12 -10 684.587 105.476   3
  -1  12 -11 169.437 58.3995   3
  -1  12 -12-8.39139 29.8942   3
  -1  12 -13-33.3887 33.4393   3
  -1  12 -14 234.889 68.7561   3
  -1  12 -15 41.7893 40.4297   3
  -1  12 -16 5.13140 32.6694   3
  -1  12 -17 99.0206 51.4903   3
  -1  12 -18 25.2143 34.3850   3
  -1  12 -19-90.9436 50.8363   3
  -1  11  14-98.0344 60.7219   4
  -1  11  13 137.263 62.9403   4
  -1  11  13 82.6938 57.2794   6
  -1  11  12 484.478 105.481   4
  -1  11  12 426.481 104.505   6
  -1  11  11 53.0634 35.1234   6
  -1  11  11 203.199 67.1676   4
  -1  11  10 151.335 60.8266   4
  -1  11  10 308.692 95.8939   6
  -1  11   9 1059.84 139.699   4
  -1  11   9 961.312 155.781   6
  -1  11   8-12.4206 33.6190   4
  -1  11   8-34.4821 55.7125   6
  -1  11   7 379.415 82.6596   4
  -1  11   7 388.995 93.2055   6
  -1  11   6 8152.04 403.226   6
  -1  11   6 7427.46 332.234   4
  -1  11   6 7300.82 154.314   1
  -1  11   5 2356.57 213.136   6
  -1  11   5 2442.74 88.0841   1
  -1  11   5 2498.90 188.973   4
  -1  11   4 37.5740 48.3374   6
  -1  11   4 42.4101 30.6896   4
  -1  11   4-3.35445 23.6630   3
  -1  11   4 21.5889 15.0233   2
  -1  11   3 1899.24 182.359   6
  -1  11   3 1953.93 153.251   3
  -1  11   3 2154.07 100.958   2
  -1  11   3 2319.68 172.420   4
  -1  11   2 511.408 58.4818   7
  -1  11   2 415.068 70.2297   3
  -1  11   2 509.855 79.1294   4
  -1  11   2 484.431 51.6949   2
  -1  11   1 427.742 71.8466   3
  -1  11   1 371.912 68.5687   4
  -1  11   1 393.951 51.1881   2
  -1  11   1 429.248 59.0021   7
  -1  11   0 5.64932 26.5470   4
  -1  11   0-25.1888 35.1145   3
  -1  11   0 25.7650 16.8092   2
  -1  11  -1 147.962 36.9171   2
  -1  11  -1 184.933 50.7729   3
  -1  11  -1 252.126 52.5097   4
  -1  11  -2 284.731 62.2697   3
  -1  11  -2 218.429 45.7776   2
  -1  11  -3 26.7494 21.3108   2
  -1  11  -3 113.780 31.6715   5
  -1  11  -3 65.7151 34.8184   3
  -1  11  -4 1449.18 107.517   5
  -1  11  -4 1441.38 134.400   3
  -1  11  -4 1359.58 115.557   2
  -1  11  -5 449.324 61.3503   4
  -1  11  -5 427.561 79.1504   3
  -1  11  -5 493.880 72.6600   2
  -1  11  -6 216.975 53.9914   3
   1 -11   6 164.888 47.9940   7
  -1  11  -6 195.553 52.4067   2
  -1  11  -7 2148.03 167.060   3
   1 -11   7 1998.58 170.106   7
  -1  11  -7 2062.96 156.376   2
  -1  11  -8 708.349 104.091   3
   1 -11   8 795.882 116.641   7
   1 -11   9 668.881 114.069   7
  -1  11  -9 587.965 93.4260   3
  -1  11 -10 1526.77 148.704   3
  -1  11 -11 56.6869 41.7866   3
  -1  11 -12 86.6701 40.1104   3
  -1  11 -13 302.431 71.8499   3
  -1  11 -14-27.3620 39.7309   3
  -1  11 -15 377.483 83.2269   3
  -1  11 -16 143.511 46.8267   3
  -1  11 -17 77.6126 45.0761   3
  -1  11 -18 31.2464 28.3779   3
  -1  11 -19 40.0488 27.8870   3
  -1  10  15-123.849 62.1415   4
  -1  10  14 119.329 46.3006   4
  -1  10  14 184.016 49.2827   6
  -1  10  13 341.597 103.745   6
  -1  10  13 258.655 79.8771   4
  -1  10  12-30.8103 46.9946   4
  -1  10  12 24.7731 44.2435   6
  -1  10  11-42.9714 54.8693   4
  -1  10  11 21.5246 52.3409   6
  -1  10  10 740.453 132.732   6
  -1  10  10 725.163 116.384   4
  -1  10   9 1668.42 192.986   6
  -1  10   9 1853.62 176.236   4
  -1  10   8 66.2110 57.8500   6
  -1  10   8 113.080 54.3245   4
  -1  10   7 142.401 57.1962   4
  -1  10   7 66.8421 45.9078   6
  -1  10   6 79.3660 38.2986   4
  -1  10   6 60.3005 14.3774   1
  -1  10   6 100.954 43.3531   6
   1 -10  -5 112.498 33.1175   3
  -1  10   5 124.823 44.7413   4
  -1  10   5 92.5626 17.3326   1
  -1  10   5 159.436 65.3522   6
  -1  10   4 119.520 41.5051   4
   1 -10  -4 173.414 39.9636   3
  -1  10   4 132.391 41.1532   3
  -1  10   4 124.787 51.0003   6
  -1  10   3 94.7509 22.4446   2
  -1  10   3 90.7647 39.6367   4
  -1  10   3 170.299 60.8005   6
  -1  10   3 82.2584 33.4353   3
   1 -10  -3 120.744 33.5881   3
  -1  10   2 499.423 73.9071   3
  -1  10   2 486.609 47.3403   2
  -1  10   2 459.286 50.8880   7
  -1  10   2 526.525 77.2017   4
  -1  10   1 63.3746 21.2144   2
  -1  10   1 31.7176 18.4912   7
  -1  10   1 28.2912 21.6345   4
  -1  10   1 30.4542 25.3061   3
  -1  10   0 6354.50 242.859   4
  -1  10   0 5922.36 245.238   3
  -1  10   0 5868.49 216.983   7
  -1  10   0 6070.06 187.149   2
  -1  10  -1 1528.77 99.6041   2
  -1  10  -1 1591.77 129.136   3
  -1  10  -2-8.17509 17.3141   2
  -1  10  -2 23.3517 25.8849   3
  -1  10  -3 942.186 101.680   3
  -1  10  -3 996.403 89.0830   2
  -1  10  -3 1002.71 88.3925   4
  -1  10  -4 1061.36 89.0682   4
  -1  10  -4 1157.30 113.424   3
  -1  10  -4 1257.62 105.731   2
  -1  10  -4 1272.40 95.9320   5
  -1  10  -5-0.16048 22.2447   4
  -1  10  -5 26.9453 28.5747   3
   1 -10   5 40.4373 30.1434   7
  -1  10  -5 40.4454 30.0198   2
  -1  10  -5 12.3134 11.0087   5
  -1  10  -6 1353.67 126.201   3
  -1  10  -6 1373.05 106.327   5
   1 -10   6 1247.71 126.562   7
  -1  10  -6 1279.53 113.631   2
  -1  10  -7 2110.96 157.370   3
   1 -10   7 2165.53 178.124   7
  -1  10  -8 215.882 54.0516   3
   1 -10   8 362.933 78.9728   7
   1 -10   9 909.182 133.301   7
  -1  10  -9 999.905 114.059   3
  -1  10 -10 1374.30 135.332   3
   1 -10  10 1341.66 172.109   7
  -1  10 -11 277.175 61.8363   3
  -1  10 -12 114.667 38.6697   3
  -1  10 -13 260.750 64.5369   3
  -1  10 -14 91.5335 42.8459   3
  -1  10 -15-54.2745 38.0944   3
  -1  10 -16-30.7596 28.7918   3
  -1  10 -17 225.529 66.8314   3
  -1  10 -18 62.0533 43.3727   3
  -1  10 -19-13.3612 28.3046   3
  -1   9  17 20.8521 37.9844   4
  -1   9  16 112.329 63.3232   4
  -1   9  15 52.8027 46.9593   4
  -1   9  14-33.5204 33.1189   6
  -1   9  14 61.8627 46.1761   4
  -1   9  13 302.785 84.1125   6
  -1   9  13 481.699 102.030   4
  -1   9  12 51.2576 45.3145   4
  -1   9  12 27.4567 37.9827   6
  -1   9  11-8.18252 30.4632   4
  -1   9  11-1.71527 48.0523   6
  -1   9  10 3196.42 226.748   4
  -1   9  10 3009.17 248.880   6
  -1   9   9 713.935 123.254   6
   1  -9  -9 553.832 61.2791   3
  -1   9   9 742.667 108.883   4
  -1   9   8-36.6653 55.1407   6
   1  -9  -8 14.5665 19.5732   3
  -1   9   8 11.6981 29.5487   4
  -1   9   7 4221.20 236.001   4
  -1   9   7 4130.36 269.828   6
   1  -9  -7 4255.51 173.595   3
  -1   9   6 4.20300 8.51394   1
  -1   9   6-17.5918 38.9896   6
   1  -9  -6 10.0368 14.9700   3
  -1   9   5 120.827 19.1634   1
  -1   9   5 171.725 58.2674   6
   1  -9  -5 117.680 31.1111   3
  -1   9   4-2.74711 17.9322   3
   1  -9  -4 59.2920 23.2475   3
  -1   9   4-13.5967 31.5219   6
  -1   9   3 1527.97 146.875   6
   1  -9  -3 1423.62 104.886   3
  -1   9   3 1396.38 112.982   3
  -1   9   2 67.9820 18.7602   2
   1  -9  -2 98.5708 31.6073   3
  -1   9   2 41.0890 25.9062   3
   1  -9  -1 160.130 40.7938   3
  -1   9   1 222.267 53.7005   3
  -1   9   1 210.639 36.1016   7
  -1   9   1 192.096 31.0087   2
  -1   9   0 7194.56 221.904   7
  -1   9   0 7098.52 190.969   2
   1  -9   0 7785.63 252.725   3
  -1   9   0 7627.31 261.982   3
  -1   9  -1 22.6900 16.4658   2
  -1   9  -1 67.2435 30.9581   3
  -1   9  -2 285.971 47.7525   4
  -1   9  -2 251.957 44.9772   2
  -1   9  -3 3472.26 152.558   4
  -1   9  -3 3305.81 156.856   2
  -1   9  -4-12.4826 20.3093   2
  -1   9  -4-3.82399 18.4914   4
  -1   9  -4 20.1504 19.6027   5
   1  -9   4 29.1088 24.0688   7
  -1   9  -5 4522.27 161.326   4
  -1   9  -5 4802.62 183.620   5
  -1   9  -5 4595.90 199.560   2
   1  -9   5 4712.63 224.342   7
  -1   9  -5 4472.61 211.196   3
   1  -9   6 56.4876 28.3111   7
  -1   9  -6-13.6224 26.7240   3
  -1   9  -6 14.4443 26.9573   2
  -1   9  -6 21.8422 17.1700   5
  -1   9  -7 948.956 88.8365   5
  -1   9  -7 923.955 99.7374   3
   1  -9   7 1084.15 129.082   7
   1  -9   7 968.739 95.7994   2
  -1   9  -8 256.479 55.6299   3
   1  -9   8 183.385 45.8714   2
  -1   9  -8 212.546 45.8049   5
   1  -9   8 292.664 68.5890   7
   1  -9   9-3.12579 20.2636   2
   1  -9   9-20.1763 29.0035   7
  -1   9  -9 39.0603 29.3798   3
  -1   9 -10 53.1005 36.0145   3
  -1   9 -11 1205.61 121.809   3
  -1   9 -12 12.9105 24.5244   3
  -1   9 -13 219.627 58.7537   3
  -1   9 -14 20.1728 26.7921   3
  -1   9 -15 41.0587 33.2353   3
  -1   9 -16 168.606 54.8055   3
  -1   9 -17 63.9637 37.4063   3
  -1   9 -18-2.16902 24.2036   3
  -1   9 -19 42.3295 31.9561   3
  -1   8  18 195.103 60.4480   4
  -1   8  17 101.342 57.2352   4
  -1   8  16 52.7256 39.2755   4
  -1   8  15-12.1451 38.5938   4
  -1   8  15-5.10721 21.7077   5
  -1   8  14 57.5060 37.9469   6
  -1   8  14 28.7847 45.2285   4
  -1   8  13-23.4591 41.8005   4
  -1   8  13-23.5231 30.0285   6
  -1   8  12 128.225 59.9660   6
  -1   8  12 405.376 51.6639   2
  -1   8  12 314.340 76.5679   4
  -1   8  11 2108.03 185.258   4
  -1   8  11 1919.40 103.406   2
  -1   8  11 2076.26 195.266   6
  -1   8  10 1811.32 165.915   4
  -1   8  10 1745.83 182.736   6
   1  -8 -10 1679.35 95.5373   3
  -1   8   9 44.8058 38.7022   6
   1  -8  -9 72.8539 19.4704   3
  -1   8   9 54.0922 37.9729   4
  -1   8   8 478.364 79.9081   4
  -1   8   8 482.240 92.7183   6
   1  -8  -8 342.253 47.0027   3
  -1   8   7 25.3040 31.3513   6
   1  -8  -7 56.0938 21.1753   3
  -1   8   6 164.869 22.6777   1
  -1   8   6 184.783 59.7254   6
   1  -8  -6 175.237 34.3975   3
  -1   8   5 967.741 49.5716   1
   1  -8  -5 1119.49 85.7086   3
  -1   8   5 1105.35 126.209   6
   1  -8  -4 6752.67 213.653   3
  -1   8   4 6619.41 291.817   6
  -1   8   4 6859.25 233.892   3
  -1   8   4 6327.63 115.616   1
  -1   8   3 815.381 101.806   6
   1  -8  -3 887.829 78.2116   3
  -1   8   3 989.447 90.5412   3
   1  -8  -2 562.962 62.9323   3
  -1   8   2 492.192 63.6733   3
  -1   8   2 483.304 39.7182   2
  -1   8   1 72.2120 19.0244   7
   1  -8  -1 45.0721 22.4952   3
  -1   8   1 117.915 23.5833   2
  -1   8   1 75.9750 25.8661   3
   1  -8   0 5124.37 194.524   3
  -1   8   0 5277.61 170.927   7
  -1   8   0 5402.12 197.930   4
  -1   8   0 4814.77 147.852   2
  -1   8   0 5176.79 202.558   3
  -1   8  -1 515.582 51.1427   2
   1  -8   1 547.423 65.2633   3
  -1   8  -1 473.842 58.0212   4
  -1   8  -2 7633.13 215.377   4
  -1   8  -2 7516.63 205.888   2
   1  -8   3 12470.7 288.614   7
  -1   8  -3 12972.2 271.458   4
  -1   8  -3 13663.9 297.102   2
  -1   8  -4 89.2415 23.3532   5
  -1   8  -4 92.8824 31.6580   2
   1  -8   4 75.9341 30.8330   7
  -1   8  -4 83.7435 24.9285   4
   1  -8   5 407.130 67.2170   7
  -1   8  -5 337.391 52.8687   2
   1  -8   5 388.851 53.5389   2
  -1   8  -5 472.748 54.5442   5
  -1   8  -6 2570.65 133.466   5
  -1   8  -6 2675.63 152.543   2
  -1   8  -6 2514.77 151.626   3
   1  -8   6 2524.79 186.598   7
   1  -8   6 2580.98 145.653   2
  -1   8  -7 37.8742 21.9206   5
   1  -8   7 3.13209 29.5129   7
  -1   8  -7 62.8501 34.1889   3
   1  -8   7 44.9851 23.7840   2
  -1   8  -8 6.14073 15.7207   5
  -1   8  -8-0.11077 25.0591   3
   1  -8   8 67.3325 31.4752   2
  -1   8  -9 298.635 56.7772   3
  -1   8  -9 282.331 53.0344   5
   1  -8   9 308.191 58.7485   2
  -1   8 -10 83.2563 30.9526   5
  -1   8 -10 99.2630 41.5032   3
  -1   8 -11 153.256 43.5713   3
  -1   8 -12 447.052 72.6639   3
  -1   8 -13 923.609 105.427   3
  -1   8 -14 179.278 50.2917   3
  -1   8 -15-8.65177 27.1393   3
  -1   8 -16 18.7700 28.2234   3
  -1   8 -17 56.5063 34.6068   3
  -1   8 -18 16.6160 25.5860   3
  -1   8 -19-17.0898 24.6422   3
  -1   7  19 75.1148 49.7813   4
  -1   7  18-28.9107 40.4626   4
  -1   7  17 210.925 73.7727   4
  -1   7  16 43.4036 24.0732   5
  -1   7  16 38.3323 42.9104   4
  -1   7  15 13.7744 38.6346   4
  -1   7  15 96.0609 41.6791   6
  -1   7  15 45.0464 25.5394   5
  -1   7  14 514.300 91.1326   6
  -1   7  14 573.456 103.630   4
  -1   7  13 491.381 94.4778   4
  -1   7  13 517.258 61.8810   2
  -1   7  13 443.064 87.4210   6
  -1   7  12 52.2565 41.8940   4
  -1   7  12 36.9341 20.8104   2
  -1   7  12 3.35908 26.4845   6
   1  -7 -12 58.6693 16.3223   3
   1  -7 -11 2528.53 104.094   3
  -1   7  11 2698.61 213.833   6
  -1   7  11 2527.04 123.305   2
  -1   7  11 2799.58 203.669   4
   1  -7 -10 118.174 24.7155   3
  -1   7  10 81.1781 37.5848   6
  -1   7  10 31.7046 27.5196   4
   1  -7  -9 265.558 37.7345   3
  -1   7   9 235.221 57.4053   4
  -1   7   9 213.557 61.8134   6
   1  -7  -8 336.488 43.5629   3
  -1   7   8 443.296 84.4258   6
   1  -7  -7 715.205 63.2243   3
  -1   7   7 877.684 115.363   6
  -1   7   6 1160.42 125.932   6
   1  -7  -6 1100.42 78.8493   3
  -1   7   5 481.468 79.1670   6
   1  -7  -5 433.764 51.1888   3
  -1   7   5 441.356 31.7738   1
  -1   7   4 6552.34 272.198   6
  -1   7   4 6449.62 107.892   1
   1  -7  -4 6981.29 201.971   3
  -1   7   4 6910.92 219.258   3
   1  -7  -3 629.129 62.0825   3
  -1   7   3 666.218 69.2321   3
  -1   7   3 669.603 88.1994   6
   1  -7  -2 3.97148 12.3761   3
  -1   7   2 70.9968 27.8923   3
  -1   7   1 5965.04 139.794   7
  -1   7   1 5439.66 131.881   2
   1  -7  -1 5880.69 190.499   3
  -1   7   1 5561.86 193.101   3
  -1   7   0-6.67032 24.9906   3
  -1   7   0-6.67654 18.0862   7
  -1   7   0-7.99550 21.1564   4
   1  -7   0 8.68296 13.0087   3
  -1   7   0-17.1767 14.3172   2
   1  -7   1 6041.84 198.291   3
  -1   7  -1 6071.99 163.034   2
  -1   7  -1 6109.79 186.588   4
   1  -7   2 102.790 29.2462   3
  -1   7  -2 83.5986 23.9444   4
  -1   7  -2 81.5141 22.5875   2
   1  -7   2 78.0666 22.3455   7
  -1   7  -3 10703.4 248.777   2
   1  -7   3 10345.8 266.120   7
  -1   7  -3 10154.3 221.067   4
  -1   7  -4 3.91570 12.5533   4
  -1   7  -4 6.82023 21.5617   2
   1  -7   4 2.08857 22.2558   7
   1  -7   4 17.7144 16.1650   2
  -1   7  -4 10.0187 13.1458   5
   1  -7   5 304.315 61.2236   7
  -1   7  -5 347.552 45.1581   5
   1  -7   5 317.132 49.2851   2
  -1   7  -5 304.947 53.1244   2
  -1   7  -6 67.9859 22.3491   5
   1  -7   6 71.1318 30.2201   2
   1  -7   7 1181.97 101.862   2
  -1   7  -7 1233.50 93.2821   5
   1  -7   8 137.469 39.0956   2
  -1   7  -8 51.9247 27.0448   3
  -1   7  -8 85.8387 28.3228   5
  -1   7  -9-24.1318 19.7801   3
  -1   7  -9 0.47417 15.8033   5
   1  -7   9 2.41297 14.0009   2
  -1   7 -10 344.178 59.9705   3
   1  -7  10 281.611 60.9917   2
  -1   7 -10 327.719 56.2841   5
  -1   7 -11 223.984 50.0094   3
  -1   7 -11 206.684 47.1925   5
  -1   7 -12 3230.80 181.821   3
  -1   7 -13 200.955 52.7982   3
  -1   7 -14-4.52731 26.2921   3
  -1   7 -15 241.135 57.4818   6
  -1   7 -15 379.963 67.2908   3
  -1   7 -16 76.0196 35.3841   3
  -1   7 -17 12.8849 17.2624   3
  -1   7 -18-13.9980 29.3950   3
  -1   7 -19-97.7471 57.6313   1
  -1   6  20 94.3624 51.3450   4
  -1   6  19-67.8483 49.7502   4
  -1   6  18 89.3575 57.4447   4
  -1   6  17 24.4480 18.1035   5
  -1   6  17-47.5180 39.8347   4
  -1   6  16-47.4160 34.8086   4
  -1   6  16-20.5567 28.3322   5
  -1   6  15 397.394 88.8859   4
  -1   6  15 221.668 48.1335   5
  -1   6  15 297.890 66.2196   6
  -1   6  14 1809.91 128.301   5
  -1   6  14 1889.98 179.483   4
  -1   6  14 1921.91 168.792   6
  -1   6  14 1864.79 128.562   2
  -1   6  13 262.727 69.3053   4
  -1   6  13 197.102 41.6678   2
  -1   6  13 257.732 65.5537   6
   1  -6 -13 213.975 25.4180   3
   1  -6 -12 31.9682 12.5510   3
  -1   6  12 10.8581 15.0786   2
  -1   6  12-38.7931 39.8033   4
  -1   6  12 39.8054 25.1258   6
  -1   6  11 341.924 49.1392   2
   1  -6 -11 380.811 39.0878   3
  -1   6  11 407.013 75.1179   4
  -1   6  11 339.846 72.8813   6
  -1   6  10 61.6267 41.6724   4
  -1   6  10-12.5997 32.6399   6
  -1   6  10 28.5892 17.8935   2
   1  -6 -10 19.9867 13.5065   3
   1  -6  -9 892.665 63.5858   3
  -1   6   9 957.953 117.014   6
  -1   6   9 1121.15 112.115   4
   1  -6  -8 1799.94 92.2999   3
  -1   6   8 1810.38 155.137   6
  -1   6   7 897.994 109.089   6
   1  -6  -7 805.576 62.4331   3
  -1   6   6 738.702 96.9310   6
   1  -6  -6 755.170 61.4297   3
  -1   6   5 6.70306 9.22675   1
   1  -6  -5 11.8165 15.3301   3
  -1   6   5-8.90921 33.6548   6
  -1   6   4 502.727 77.3413   6
   1  -6  -4 522.699 52.4492   3
  -1   6   4 558.070 30.4287   1
   1  -6  -3-16.4671 13.5459   3
  -1   6   3-20.9744 30.9401   6
  -1   6   3-5.01388 17.0792   3
  -1   6   2 3156.53 135.879   3
   1  -6  -2 3063.99 126.440   3
  -1   6   1 26859.0 398.312   3
  -1   6   1 27487.2 258.908   2
   1  -6  -1 26364.5 376.869   3
  -1   6   0 1260.91 62.6216   2
  -1   6   0 1382.68 70.4810   7
  -1   6   0 1304.43 88.7445   3
  -1   6   0 1309.34 83.6114   4
   1  -6   0 1270.60 83.4084   3
  -1   6  -1 679.612 58.0969   4
  -1   6  -1 661.174 65.0597   3
  -1   6  -1 522.305 46.4895   2
   1  -6   1 578.016 59.3235   3
  -1   6  -2 71720.3 578.455   2
   1  -6   2 72128.6 606.047   7
  -1   6  -2 73607.3 561.692   4
   1  -6   2 72985.2 647.375   3
   1  -6   3-3.93657 16.3402   2
   1  -6   3-1.97195 15.7083   3
   1  -6   3-3.71538 21.7697   7
  -1   6  -3 7.17005 13.5346   4
  -1   6  -3-0.77475 18.1608   2
  -1   6  -4 1353.79 78.6418   5
  -1   6  -4 1411.76 90.0483   2
   1  -6   4 1387.32 90.3236   2
  -1   6  -5 13982.1 265.849   5
   1  -6   5 13916.8 303.115   2
  -1   6  -5 13653.3 300.266   3
  -1   6  -6 2625.29 121.546   5
   1  -6   6 2435.13 134.684   2
   1  -6   7 844.713 85.0796   2
  -1   6  -7 814.069 72.3770   5
  -1   6  -8 100.995 27.3024   5
   1  -6   8 146.317 38.7937   2
   1  -6   9 8432.15 288.318   2
  -1   6  -9 8270.52 249.818   5
   1  -6  10 125.473 30.9652   5
   1  -6  10 141.036 41.7490   2
  -1   6 -10 154.220 38.1179   5
  -1   6 -11 222.239 47.9821   5
   1  -6  11 240.625 43.1904   5
   1  -6  11 217.324 53.7065   2
   1  -6  12 891.657 82.0946   5
  -1   6 -12 776.471 85.9112   3
  -1   6 -12 850.093 94.5930   5
  -1   6 -13 16.9370 23.1766   3
   1  -6  13-1.16893 20.5169   5
  -1   6 -14 153.924 41.0773   6
   1  -6  14 194.797 41.4293   5
  -1   6 -14 95.3139 34.0756   3
  -1   6 -15 597.081 78.0042   3
  -1   6 -15 526.910 83.2844   6
   1  -6  15 490.642 66.5867   5
  -1   6 -16 9.31351 25.6615   3
   1  -6  16 24.9008 22.3601   5
   1  -6  17 14.0892 18.9331   5
  -1   6 -17 13.2089 22.1333   3
  -1   6 -18 23.4035 27.0026   3
  -1   6 -18-6.54269 42.7725   1
  -1   6 -19-1.14508 31.0486   1
  -1   6 -20-50.6586 29.2434   1
  -1   5  20 21.8394 42.7246   4
  -1   5  19 71.8029 55.9078   4
  -1   5  18 162.293 43.5072   5
   1  -5 -18 239.230 48.5643   1
  -1   5  18 197.680 70.4173   4
   1  -5 -17 49.0921 31.5179   1
  -1   5  17 18.9288 39.2778   4
  -1   5  17 17.4557 28.5795   5
  -1   5  16 49.4798 43.8798   4
  -1   5  16 2.17947 16.0517   5
   1  -5 -16 19.5296 21.8440   1
  -1   5  15 348.088 60.3394   5
  -1   5  15 337.634 59.6723   2
   1  -5 -15 407.335 55.8569   1
  -1   5  15 354.551 84.6498   4
  -1   5  15 382.200 70.6546   6
  -1   5  14-29.4271 40.0470   6
   1  -5 -14 1.70305 15.5441   1
  -1   5  14-11.4041 21.0587   5
  -1   5  14 8.85811 13.9489   2
  -1   5  14 51.0615 41.2185   4
   1  -5 -14 7.35662 3.66727   3
   1  -5 -13 16.2040 16.7253   1
   1  -5 -13 20.4179 7.44461   3
  -1   5  13-1.95441 19.3152   2
  -1   5  13 7.81121 23.8785   6
  -1   5  13 46.6560 40.0965   4
  -1   5  13 43.4588 23.3759   5
   1  -5 -12 71.0656 16.0783   3
  -1   5  12 77.5405 26.1335   2
  -1   5  12 46.4315 21.4587   6
  -1   5  12 52.5139 36.6936   4
  -1   5  11 397.214 76.3704   6
  -1   5  11 341.257 49.3249   2
   1  -5 -11 400.821 38.1186   3
  -1   5  11 381.602 70.7770   4
   1  -5 -11 378.127 43.1183   1
  -1   5  10 205.535 50.9274   4
   1  -5 -10 160.180 26.9651   1
   1  -5 -10 184.465 27.5653   3
  -1   5  10 223.251 37.1694   2
  -1   5  10 116.152 43.1576   6
   1  -5  -9-2.78318 9.49645   3
   1  -5  -9-0.08262 10.1481   1
  -1   5   9-40.3308 37.4561   4
   1  -5  -8 9125.50 192.809   3
  -1   5   8 9477.92 337.038   6
   1  -5  -8 9171.23 165.556   1
   1  -5  -7 92.6005 19.1349   3
  -1   5   7 79.1413 39.3523   6
  -1   5   6 2.70919 22.5657   6
   1  -5  -6-13.4870 12.6939   3
   1  -5  -5 1224.21 72.2401   3
  -1   5   5 1342.62 117.101   6
   1  -5  -4 3.42231 12.2392   3
  -1   5   4-3.68600 4.97453   1
  -1   5   4 21.8113 27.1170   6
   1  -5  -3 1042.22 68.6992   3
  -1   5   3 1069.00 96.4359   6
  -1   5   3 855.628 30.7104   1
  -1   5   3 1045.77 72.5701   3
  -1   5   2 13.8639 21.6021   3
   1  -5  -2 10.9418 10.8742   3
  -1   5   2 7.18952 25.3011   6
   1  -5  -1 342.638 40.0444   3
  -1   5   1 304.594 42.8584   3
  -1   5   1 300.481 24.6798   2
  -1   5   1 357.681 43.7962   4
   1  -5   0 269.835 37.2608   3
  -1   5   0 405.893 34.6236   7
  -1   5   0 347.061 42.9290   3
  -1   5   0 362.650 30.9774   2
  -1   5   0 339.114 40.4594   4
   1  -5   1 4610.01 147.320   3
  -1   5  -1 4693.61 136.264   4
  -1   5  -1 4702.94 122.169   2
   1  -5   1 4519.05 117.684   7
   1  -5   2 81.9021 23.6434   7
  -1   5  -2 58.4804 19.9288   2
   1  -5   2 61.8911 21.0891   3
  -1   5  -2 59.9422 18.8023   4
   1  -5   2 75.1035 20.5483   2
   1  -5   3 231.099 34.6210   3
   1  -5   3 250.781 35.5214   2
  -1   5  -3 225.249 27.2381   4
  -1   5  -3 197.323 32.8748   2
  -1   5  -4 2266.38 94.5031   5
   1  -5   4 2341.07 111.669   2
  -1   5  -4 2263.33 112.124   3
   1  -5   5 7138.96 208.772   2
  -1   5  -5 6954.60 198.038   3
  -1   5  -5 7132.35 178.679   5
   1  -5   6 1875.56 114.068   2
  -1   5  -6 1849.64 103.736   3
  -1   5  -6 1851.59 97.9604   5
  -1   5  -7 2829.16 133.570   3
  -1   5  -7 2770.41 127.442   5
   1  -5   7 3106.20 156.054   2
  -1   5  -8 1999.80 112.339   5
   1  -5   8 1849.26 96.1260   5
  -1   5  -8 1892.51 112.828   3
   1  -5   8 1899.37 131.620   2
  -1   5  -9 14609.1 324.649   5
  -1   5  -9 13957.6 305.041   3
   1  -5   9 15117.5 283.608   5
   1  -5   9 14003.9 367.130   2
   1  -5  10 1397.58 91.6405   5
  -1   5 -10 1452.36 107.610   5
   1  -5  10 1426.97 122.483   2
   1  -5  11-14.9807 20.5390   5
   1  -5  11-1.58172 27.5955   2
  -1   5 -11-10.5310 17.8400   5
   1  -5  12 1218.90 92.6511   5
  -1   5 -12 1314.03 112.917   5
   1  -5  13 32.8549 24.5991   5
  -1   5 -13 70.4021 32.8148   6
  -1   5 -13 16.0302 19.0554   5
   1  -5  14 47.7022 25.7732   5
  -1   5 -14 51.7215 27.7021   6
   1  -5  15 219.324 47.8626   5
  -1   5 -15 282.503 57.9419   6
  -1   5 -15 315.084 55.3299   3
  -1   5 -16 75.4176 27.6545   3
   1  -5  16 42.1467 23.6643   5
  -1   5 -17 62.1568 40.3081   1
  -1   5 -17 36.0698 24.3130   3
   1  -5  17 19.9121 18.9062   5
   1  -5  18 113.055 41.4601   5
  -1   5 -18 70.7061 29.1993   3
  -1   5 -18 28.5055 30.9887   1
  -1   5 -19 4.37864 28.2408   1
   1  -5  19 50.3849 28.2747   5
  -1   5 -20-42.5448 42.6120   1
  -1   4  20-50.8921 43.9029   4
  -1   4  19 37.0900 33.5009   4
  -1   4  19-2.08822 21.1727   5
   1  -4 -19 54.0855 24.5118   1
  -1   4  18 607.392 82.6108   5
  -1   4  18 579.679 116.422   4
   1  -4 -18 622.047 86.3017   1
  -1   4  17 110.851 43.0902   4
  -1   4  17 120.712 40.3568   5
   1  -4 -17 130.549 39.7595   1
  -1   4  16-13.8257 33.8457   4
  -1   4  16-0.57024 14.8365   5
   1  -4 -16 22.0030 19.7327   1
  -1   4  15 90.8472 42.9045   4
  -1   4  15 49.0085 26.1027   2
  -1   4  15 51.0593 29.4536   6
  -1   4  15 72.4178 25.3863   5
   1  -4 -15 83.7778 25.0073   1
   1  -4 -14 295.796 49.3277   1
  -1   4  14 222.378 62.7576   4
  -1   4  14 283.551 52.1331   5
  -1   4  14 216.574 48.4854   6
  -1   4  14 202.643 45.3606   2
   1  -4 -14 227.575 21.6953   3
  -1   4  13 1003.78 92.0001   5
  -1   4  13 994.756 94.6675   2
  -1   4  13 1103.29 115.603   6
   1  -4 -13 1047.34 86.4688   1
  -1   4  13 1088.13 122.415   4
   1  -4 -13 1091.62 55.2668   3
  -1   4  12 414.980 74.6466   4
  -1   4  12 255.467 46.4268   2
   1  -4 -12 320.522 34.2064   3
  -1   4  12 339.935 67.1417   6
  -1   4  12 270.741 47.7247   5
   1  -4 -11 53.3963 16.9044   3
  -1   4  11 52.9535 33.1080   6
  -1   4  11-0.08255 15.2816   2
  -1   4  11 57.7873 33.2314   4
  -1   4  10 326.206 62.1358   4
  -1   4  10 308.325 44.2763   2
   1  -4 -10 288.623 33.5126   3
  -1   4  10 276.093 58.3962   6
   1  -4 -10 324.999 40.0374   1
   1  -4  -9 833.653 85.9887   6
   1  -4  -9 744.941 54.4174   3
  -1   4   9 785.775 94.3018   6
   1  -4  -9 769.422 57.5485   1
  -1   4   9 800.677 65.8493   2
  -1   4   9 758.204 87.8095   4
  -1   4   8 7540.80 252.782   4
   1  -4  -8 6827.64 156.160   1
  -1   4   8 7041.25 274.083   6
   1  -4  -8 6954.40 167.136   3
   1  -4  -8 6812.62 235.128   6
   1  -4  -7 1651.42 113.554   6
   1  -4  -7 1565.71 67.4824   1
   1  -4  -7 1576.34 78.5091   3
  -1   4   7 1638.53 128.723   6
   1  -4  -6 214.190 22.5869   1
   1  -4  -6 199.363 27.6252   3
  -1   4   6 325.763 60.1230   6
   1  -4  -5 5189.00 90.8917   1
  -1   4   5 4945.83 209.593   6
   1  -4  -5 4997.02 137.821   3
   1  -4  -4 260.352 32.6508   3
  -1   4   4 222.809 47.7836   6
  -1   4   3 10059.1 98.4752   1
  -1   4   3 9762.87 264.468   6
   1  -4  -3 10272.3 197.241   3
  -1   4   2 27902.8 337.695   3
   1  -4  -2 28056.5 323.496   3
  -1   4   2 28729.7 427.999   6
  -1   4   1 5283.91 82.0462   2
  -1   4   1 5299.74 146.879   3
   1  -4  -1 5133.30 138.479   3
  -1   4   1 5216.43 146.083   4
  -1   4   0-5.40149 16.0706   3
  -1   4   0 2.04230 8.65147   2
  -1   4   0-7.93254 15.5500   4
   1  -4   0 10.8508 14.3290   3
  -1   4  -1 2925.34 96.5912   4
   1  -4   1 2786.77 93.5478   7
  -1   4  -1 2830.39 86.2538   2
   1  -4   1 3046.16 106.734   3
   1  -4   1 2917.57 85.5758   2
   1  -4   2 15395.9 244.530   3
   1  -4   2 15823.5 228.911   2
  -1   4  -2 15190.5 209.509   4
  -1   4  -2 15963.6 227.623   2
  -1   4  -3 4183.33 109.925   5
   1  -4   3 4257.28 129.790   3
  -1   4  -3 4232.53 134.684   3
   1  -4   3 4049.49 85.1273   4
   1  -4   3 4023.51 129.491   2
  -1   4  -4 1191.42 73.7680   3
   1  -4   4 1139.58 76.2623   2
  -1   4  -4 1152.61 62.3206   5
   1  -4   4 1174.41 40.8191   4
   1  -4   5 31527.4 424.533   2
  -1   4  -5 31341.4 379.014   3
  -1   4  -5 31868.0 351.619   5
  -1   4  -6 227.806 37.5367   3
   1  -4   6 240.827 41.8074   2
  -1   4  -6 262.017 35.7416   5
   1  -4   6 214.677 30.0474   5
  -1   4  -7 11766.0 248.990   5
   1  -4   7 11810.1 297.871   2
   1  -4   7 12365.2 224.265   5
  -1   4  -7 12090.5 249.024   3
  -1   4  -8 3405.05 136.223   3
   1  -4   8 3867.36 179.353   2
  -1   4  -8 3332.69 141.320   5
   1  -4   8 3610.83 128.717   5
   1  -4   9 391.218 62.0415   2
  -1   4  -9 345.159 47.8050   5
   1  -4   9 413.667 48.2633   5
  -1   4  -9 421.224 49.4402   3
  -1   4 -10 2003.23 122.349   5
  -1   4 -10 2078.94 111.679   3
   1  -4  10 2023.06 143.448   2
   1  -4  10 2098.81 109.236   5
   1  -4  10 2010.25 70.9738   4
   1  -4  11 4039.80 157.881   5
  -1   4 -11 4213.99 185.496   6
  -1   4 -11 4267.76 185.831   5
  -1   4 -11 4158.86 161.850   3
   1  -4  11 4087.29 114.185   4
   1  -4  11 4250.94 216.469   2
   1  -4  12 119.425 30.3587   5
  -1   4 -12 135.901 32.8281   3
  -1   4 -12 131.774 36.4782   6
   1  -4  12 139.867 24.2467   4
   1  -4  12 84.6148 29.6245   2
  -1   4 -12 147.672 38.0083   5
  -1   4 -13 113.182 35.0180   5
  -1   4 -13 37.5635 14.8065   6
   1  -4  13 56.3846 19.4884   4
   1  -4  13 103.479 31.3548   5
   1  -4  14 485.447 63.4015   5
   1  -4  14 592.629 56.7347   4
  -1   4 -14 509.928 74.5369   5
  -1   4 -14 542.213 70.0801   6
  -1   4 -15 479.753 88.8211   1
  -1   4 -15 455.528 66.5373   6
   1  -4  15 458.431 53.4283   4
   1  -4  15 475.462 64.8974   5
  -1   4 -16 28.2095 31.0841   1
   1  -4  16 59.3436 30.8696   5
  -1   4 -16 7.68628 15.9530   6
   1  -4  16-23.6945 22.5969   4
  -1   4 -17 608.227 102.112   1
   1  -4  17 654.196 79.4011   5
  -1   4 -18 12.8542 28.8316   1
   1  -4  18 80.0049 30.9906   5
   1  -4  19 35.0850 24.0438   5
  -1   4 -19 144.061 57.3288   1
  -1   4 -20 8.49617 34.6280   1
   1  -4  20 5.62540 25.7586   5
   1  -4  21-25.6536 28.2440   5
   1  -3 -20 114.372 44.9819   1
  -1   3  20 74.1808 52.7561   4
  -1   3  19 39.3853 28.9023   5
   1  -3 -19 60.2329 30.4758   1
  -1   3  19 68.8029 48.9874   4
   1  -3 -18 328.411 64.6953   1
  -1   3  18 225.906 54.2594   5
  -1   3  18 181.035 61.8251   4
   1  -3 -17-5.48357 18.9016   1
  -1   3  17 6.05493 18.2378   5
  -1   3  17-9.86990 27.9845   4
  -1   3  16 2.06272 24.1111   4
  -1   3  16-31.9780 29.4608   5
   1  -3 -16 15.8183 16.7450   1
   1  -3 -15 272.176 25.7241   3
   1  -3 -15 327.618 57.5540   1
  -1   3  15 288.318 53.5405   5
  -1   3  15 247.453 63.2979   4
  -1   3  15 221.658 51.2842   2
  -1   3  14 234.592 58.5520   4
  -1   3  14 212.772 47.5056   5
  -1   3  14 177.486 42.0411   2
   1  -3 -14 243.466 28.2509   3
   1  -3 -14 211.108 47.6192   1
  -1   3  14 218.957 51.2834   6
   1  -3 -13 669.672 74.2978   1
  -1   3  13 579.735 86.3819   4
   1  -3 -13 679.300 79.3431   6
  -1   3  13 640.401 75.6467   2
  -1   3  13 646.834 84.4075   6
  -1   3  13 631.499 73.7315   5
  -1   3  12 6243.18 220.825   5
   1  -3 -12 6103.49 235.670   6
  -1   3  12 5981.92 222.225   2
  -1   3  12 5862.83 250.137   6
  -1   3  12 6346.35 269.082   4
  -1   3  11 105.537 31.1901   2
   1  -3 -11 89.3613 34.9225   6
  -1   3  11 101.250 37.4400   6
  -1   3  11 106.876 35.2590   4
  -1   3  11 88.7738 28.1508   5
   1  -3 -10 469.202 65.7167   6
  -1   3  10 523.822 71.4240   4
  -1   3  10 517.459 58.7147   2
   1  -3 -10 502.487 54.4468   1
  -1   3  10 509.305 72.3516   6
  -1   3   9-5.66432 23.7237   6
   1  -3  -9 7.89565 15.3040   1
  -1   3   9 5.54796 11.8345   2
   1  -3  -9-10.1229 18.5362   6
  -1   3   9 12.1129 26.9053   4
   1  -3  -8 685.178 76.4126   6
  -1   3   8 577.959 53.3001   2
  -1   3   8 703.833 81.3901   6
   1  -3  -8 608.167 50.8073   1
  -1   3   8 602.825 70.4639   4
   1  -3  -7 492.044 61.5441   6
  -1   3   7 460.952 64.6620   6
   1  -3  -7 510.198 43.4234   1
  -1   3   7 527.739 62.0907   4
  -1   3   7 502.532 45.4171   2
  -1   3   6 46.3538 22.8559   4
  -1   3   6 41.5179 22.6114   6
   1  -3  -6 48.3547 15.5723   1
   1  -3  -6 21.8890 20.0083   6
  -1   3   5 11395.9 292.598   6
   1  -3  -5 11596.3 156.418   1
   1  -3  -5 10830.1 265.356   6
  -1   3   4 104.724 27.9874   4
   1  -3  -4 83.9867 12.7331   1
  -1   3   4 107.626 33.4742   6
   1  -3  -4 95.7210 28.7764   6
  -1   3   3 8084.43 225.001   6
   1  -3  -3 8110.58 161.292   3
   1  -3  -3 8247.91 209.268   6
  -1   3   2 13298.2 270.145   6
   1  -3  -2 13179.1 205.194   3
   1  -3  -2 13981.2 259.399   6
   1  -3  -1 205.295 27.5222   3
  -1   3   1 206.648 29.3954   3
   1  -3   0 1292.56 62.4626   3
  -1   3   0 1410.82 43.5154   2
   1  -3   0 1338.27 42.4514   2
   1  -3   0 1320.26 58.5732   4
  -1   3   0 1260.03 62.5018   4
   1  -3   1 86622.7 438.605   4
   1  -3   1 84420.3 504.915   3
   1  -3   1 84190.6 430.826   2
  -1   3  -1 87529.1 477.677   4
   1  -3   2 5036.99 101.486   4
   1  -3   2 4913.85 119.040   2
   1  -3   2 4975.20 123.038   3
  -1   3  -3 29167.1 264.239   5
   1  -3   3 30700.6 330.820   2
   1  -3   3 29212.0 302.046   3
  -1   3  -3 30102.7 317.182   3
  -1   3  -4 87943.7 507.791   5
   1  -3   4 89084.8 629.619   2
  -1   3  -4 88631.7 554.965   3
  -1   3  -5 64461.2 483.305   3
  -1   3  -5 64300.3 470.879   5
   1  -3   5 63276.6 574.837   2
   1  -3   5 63874.8 431.527   5
   1  -3   6 905.575 57.1844   5
  -1   3  -6 924.299 59.9426   3
  -1   3  -6 892.881 61.0276   5
   1  -3   6 965.570 77.6929   2
   1  -3   7 3554.02 117.132   5
  -1   3  -7 3551.70 130.617   5
   1  -3   7 3620.38 160.133   2
  -1   3  -7 3580.46 121.204   3
   1  -3   8 6012.19 217.462   2
   1  -3   8 6094.23 163.323   5
  -1   3  -8 5915.98 180.533   5
  -1   3  -8 6127.02 164.347   3
  -1   3  -9 24.5993 16.6280   5
   1  -3   9 23.0595 16.7389   5
   1  -3   9 44.1913 24.0247   2
  -1   3  -9 29.3955 15.4181   3
  -1   3 -10 1027.64 85.8508   5
  -1   3 -10 1028.05 82.3225   6
   1  -3  10 1107.85 78.9209   5
  -1   3 -10 1086.35 73.6054   3
   1  -3  10 1187.65 107.422   2
  -1   3 -11 501.671 51.4419   3
  -1   3 -11 505.118 64.6811   5
   1  -3  11 564.665 78.2683   2
  -1   3 -11 527.835 61.8100   6
   1  -3  11 513.314 56.8570   5
  -1   3 -12 34.1542 18.6158   6
   1  -3  12 51.6228 23.5865   5
  -1   3 -12 31.3241 21.7960   5
   1  -3  12 10.2167 23.4500   2
  -1   3 -12 14.9943 14.6849   3
   1  -3  12 26.2735 17.7753   4
  -1   3 -13-4.80574 13.2600   3
  -1   3 -13-8.92755 17.7219   5
   1  -3  13-10.7759 17.5190   5
   1  -3  13 14.6810 17.0927   4
  -1   3 -13 2.14919 17.7426   6
   1  -3  14 673.627 67.4858   4
  -1   3 -14 581.719 85.4266   1
  -1   3 -14 585.303 67.3821   6
   1  -3  14 630.942 71.3133   5
  -1   3 -14 630.601 63.2458   3
  -1   3 -15 86.0136 26.6394   3
  -1   3 -15 60.8507 23.8147   6
  -1   3 -15 67.5429 42.3596   1
   1  -3  15 62.5684 24.2792   4
   1  -3  15 68.8095 27.7249   5
  -1   3 -16 16.2973 18.5963   3
  -1   3 -16-14.0002 28.2788   1
   1  -3  16 10.3098 17.5206   5
  -1   3 -16 17.8902 15.6978   6
   1  -3  16-10.3178 18.6678   4
   1  -3  17 628.489 76.5425   4
   1  -3  17 624.421 78.6142   5
  -1   3 -17 599.514 99.9523   1
  -1   3 -17 705.086 69.1506   3
  -1   3 -18 89.1186 42.9881   1
   1  -3  18 75.8776 28.9876   5
   1  -3  19 35.3030 25.3120   5
  -1   3 -19-97.7739 47.0851   1
  -1   3 -20-94.7512 47.5214   1
   1  -3  20 19.5862 22.2715   5
  -1   3 -21-6.96837 27.9607   1
   1  -2 -21 26.5486 35.0012   1
   1  -2 -20 64.3381 37.3685   1
  -1   2  20 63.3428 33.6879   5
   1  -2 -19 90.8472 46.7909   1
  -1   2  19 118.101 39.5827   5
  -1   2  19 109.422 62.7289   4
   1  -2 -18-29.4931 36.5683   1
  -1   2  18 2.81224 17.4700   5
  -1   2  18 19.2940 33.8400   4
  -1   2  17 135.167 49.3227   4
  -1   2  17 82.4491 30.5816   5
   1  -2 -17 128.809 41.8205   1
  -1   2  16-45.2052 30.8798   5
   1  -2 -16-3.30887 19.8285   1
   1  -2 -16-1.78786 4.85432   3
  -1   2  16-4.57227 34.2763   4
   1  -2 -15 96.1874 34.5617   1
  -1   2  15 86.4680 34.5531   5
  -1   2  15 146.381 48.5595   4
   1  -2 -15 88.7878 35.8037   6
  -1   2  15 43.3644 25.6464   2
   1  -2 -14 226.661 50.1861   6
  -1   2  14 166.097 40.9170   2
   1  -2 -14 172.792 44.1305   1
  -1   2  14 156.699 48.5198   4
  -1   2  14 201.159 47.6971   5
   1  -2 -13 835.020 93.3412   6
  -1   2  13 690.778 83.0677   2
   1  -2 -13 873.434 89.8908   1
  -1   2  13 734.632 79.8795   5
  -1   2  13 735.757 85.6223   6
  -1   2  13 696.493 88.0556   4
   1  -2 -12 2505.59 157.748   6
   1  -2 -12 2573.81 145.011   1
  -1   2  12 2536.99 142.089   5
  -1   2  12 2484.06 153.202   6
  -1   2  12 2448.18 145.395   2
  -1   2  12 2547.60 161.323   4
   1  -2 -11-13.6053 21.8178   6
  -1   2  11 14.8354 14.7391   5
  -1   2  11-2.52388 15.8851   2
  -1   2  11 41.0708 29.1000   6
  -1   2  11 44.9093 29.5882   4
   1  -2 -10 657.980 77.5559   6
   1  -2 -10 741.397 71.3225   1
  -1   2  10 788.913 83.4487   4
  -1   2  10 732.505 71.6309   2
  -1   2  10 684.400 69.0317   5
  -1   2  10 663.294 77.4246   6
   1  -2  -9 2827.76 130.355   1
   1  -2  -9 2780.07 155.034   6
  -1   2   9 2718.84 129.475   2
  -1   2   9 2736.72 145.530   4
  -1   2   9 2826.34 130.261   5
  -1   2   9 2787.89 153.960   6
   1  -2  -8 761.230 78.7088   6
  -1   2   8 790.962 75.3181   4
  -1   2   8 775.309 63.9730   2
  -1   2   8 791.468 82.4970   6
  -1   2   7 2703.81 128.366   4
  -1   2   7 2634.50 108.663   2
   1  -2  -7 2694.06 142.237   6
  -1   2   7 2561.33 139.354   6
  -1   2   6 27886.5 386.550   4
   1  -2  -6 26684.7 428.011   6
  -1   2   6 27684.8 443.452   6
  -1   2   6 26792.3 312.954   2
  -1   2   5 4835.35 177.021   6
  -1   2   5 4988.60 117.796   2
  -1   2   5 4957.71 154.727   4
   1  -2  -5 5201.22 181.272   6
  -1   2   4 3393.34 120.296   4
  -1   2   4 3341.06 141.532   6
  -1   2   4 3182.72 82.4931   2
   1  -2  -4 3123.48 131.737   6
  -1   2   3 1439.87 42.6757   2
   1  -2  -3 1421.56 83.5583   6
  -1   2   3 1470.40 89.5728   6
  -1   2   2 36.6249 18.2812   6
   1  -2  -2 51.0359 15.0678   4
   1  -2  -2 31.0682 18.7442   6
   1  -2  -1 170.155 23.1086   4
   1  -2  -1 212.034 30.9140   6
   1  -2   0 24803.0 241.598   4
   1  -2   1 27705.4 251.045   3
  -1   2  -2 1470.51 58.7184   3
   1  -2   2 1427.47 56.3037   3
  -1   2  -3 3716.77 95.7751   3
   1  -2   3 3850.81 92.9099   3
  -1   2  -3 3744.44 83.9662   5
  -1   2  -4 44737.3 333.705   5
   1  -2   4 44793.1 307.043   5
  -1   2  -4 45152.2 340.295   3
  -1   2  -5 444.462 36.5010   3
  -1   2  -5 524.988 41.0383   5
   1  -2   5 491.283 35.6935   5
  -1   2  -6 174.201 26.6605   5
   1  -2   6 137.168 22.6447   5
  -1   2  -6 178.038 24.0719   3
   1  -2   7 35543.7 361.772   5
  -1   2  -7 35516.4 336.286   3
  -1   2  -7 35898.7 397.733   5
  -1   2  -8 4773.21 157.935   5
   1  -2   8 4770.82 189.984   2
   1  -2   8 4841.26 143.853   5
  -1   2  -8 4731.08 141.757   6
  -1   2  -8 4927.54 130.791   3
   1  -2   9 136.731 35.0467   2
   1  -2   9 188.774 34.5067   5
  -1   2  -9 175.078 33.3794   5
  -1   2  -9 109.969 21.5016   3
  -1   2  -9 154.294 26.0726   6
  -1   2 -10 31.7731 17.8150   6
  -1   2 -10 35.9944 17.4693   5
  -1   2 -10 18.3074 13.4621   3
   1  -2  10 17.6572 16.6945   5
   1  -2  10 16.2571 17.7206   2
  -1   2 -11 9.96070 19.9175   5
  -1   2 -11 4.86911 11.6812   3
   1  -2  11 20.8883 19.9262   2
  -1   2 -11 21.3292 16.6365   6
   1  -2  11 8.28904 16.6688   5
  -1   2 -11 43.4184 28.7618   1
  -1   2 -12 226.501 34.6468   3
  -1   2 -12 202.450 49.2895   1
   1  -2  12 300.754 61.1614   2
   1  -2  12 191.584 39.6792   5
  -1   2 -12 195.416 35.5118   6
  -1   2 -13 845.678 99.0482   1
  -1   2 -13 972.969 68.9929   3
  -1   2 -13 997.566 76.3052   6
   1  -2  13 963.515 82.6713   5
   1  -2  14 1067.96 91.2140   5
  -1   2 -14 1089.04 71.6274   3
  -1   2 -14 1004.05 110.631   1
  -1   2 -14 1008.71 72.9972   6
   1  -2  14 1020.88 87.5165   4
  -1   2 -15 338.031 38.3079   6
   1  -2  15 331.360 53.6891   5
   1  -2  15 330.353 53.4130   4
  -1   2 -15 433.860 77.9275   1
  -1   2 -15 340.163 40.9692   3
  -1   2 -16 2.86650 4.11452   6
  -1   2 -16 44.3773 39.3184   1
   1  -2  16-12.1690 20.3408   4
  -1   2 -16 10.6893 11.8450   3
   1  -2  16-4.88370 17.4180   5
   1  -2  17 374.664 64.3616   4
  -1   2 -17 339.821 73.2851   1
   1  -2  17 466.592 65.9843   5
   1  -2  18 114.426 36.8041   5
  -1   2 -18 79.2243 42.9767   1
   1  -2  19 85.7296 33.4525   5
  -1   2 -19 132.612 49.8360   1
   1  -2  20 31.5486 27.8986   5
  -1   2 -20 66.7313 48.2130   1
  -1   2 -21 5.21932 20.7578   1
   1  -1 -22 52.6277 36.9333   1
   1  -1 -21 111.266 50.6139   1
   1  -1 -20-127.398 48.3782   1
  -1   1  20 26.4828 27.3243   5
  -1   1  19 58.8633 41.0961   4
   1  -1 -19 103.931 40.3755   1
  -1   1  19 190.270 52.0027   5
  -1   1  18-40.6266 26.1598   5
  -1   1  18 12.6602 31.9941   4
   1  -1 -18 38.5405 33.6073   1
  -1   1  17-17.3590 26.1874   4
  -1   1  17 12.5584 16.9252   5
  -1   1  16 926.230 115.176   4
   1  -1 -16 788.174 98.9522   1
   1  -1 -16 736.285 86.9374   6
  -1   1  16 893.521 96.2443   5
   1  -1 -16 875.270 58.9008   3
  -1   1  15 90.2060 36.3682   4
   1  -1 -15 84.5292 36.3533   6
  -1   1  15 83.7000 36.9468   5
   1  -1 -15 85.6360 37.4538   1
  -1   1  14 47.7599 25.6861   5
   1  -1 -14 47.0918 31.8217   6
  -1   1  14 29.8167 24.0562   2
  -1   1  14 90.1968 39.4833   4
   1  -1 -14 86.8315 37.6635   1
   1  -1 -13 258.607 51.4624   1
   1  -1 -13 298.732 59.2186   6
  -1   1  13 223.085 50.0103   4
  -1   1  13 217.251 46.2034   5
  -1   1  13 251.807 53.2141   2
  -1   1  12 618.426 77.6734   4
   1  -1 -12 560.026 75.7745   6
  -1   1  12 564.732 68.1229   5
   1  -1 -12 560.649 72.4510   1
  -1   1  12 542.868 71.7584   2
   1  -1 -11 72.4392 28.3188   6
  -1   1  11 59.6273 26.2615   4
  -1   1  11 81.8639 29.1122   5
  -1   1  11 68.5999 26.1620   2
  -1   1  10 0.69969 22.1922   4
   1  -1 -10 32.5580 24.2414   6
  -1   1  10 23.9515 19.4059   6
  -1   1  10 33.8989 19.8500   5
  -1   1  10 27.3846 18.9197   2
  -1   1   9 8357.46 251.849   6
   1  -1  -9 8327.27 268.580   6
  -1   1   9 8168.19 230.884   2
  -1   1   9 8422.61 239.755   4
  -1   1   9 8698.11 229.686   5
  -1   1   8 66.2681 23.7867   5
  -1   1   8 60.7433 21.4144   2
   1  -1  -8 51.6713 25.4380   6
  -1   1   8 82.2610 27.5665   4
  -1   1   8 110.673 30.6236   6
  -1   1   7 14738.9 269.777   5
  -1   1   7 15248.7 319.029   6
  -1   1   7 14671.7 265.724   2
   1  -1  -7 14980.4 330.507   6
  -1   1   7 14516.9 280.028   4
   1  -1  -6 4685.92 175.432   6
  -1   1   6 4713.98 171.013   6
  -1   1   6 4498.84 146.606   4
  -1   1   6 4645.28 135.732   2
  -1   1   5 2687.63 121.109   6
   1  -1  -5 2596.66 123.075   6
  -1   1   5 2461.28 101.176   4
  -1   1   5 2705.35 92.3240   2
  -1   1   4 3879.89 117.334   4
  -1   1   4 3977.34 141.503   6
   1  -1  -4 3895.65 141.299   6
  -1   1   4 3927.99 97.6744   2
   1  -1  -3 35076.2 247.956   2
   1  -1  -3 35008.3 394.957   6
  -1   1   3 34780.7 326.220   4
  -1   1   3 34410.7 243.155   2
   1  -1  -3 34509.4 303.576   4
  -1   1   3 35271.0 390.917   6
   1  -1  -2 968.958 49.6978   4
  -1   1   2 1000.01 62.3777   6
   1  -1  -2 1024.98 32.5921   2
   1  -1  -2 873.681 59.5263   6
  -1   1  -2 707.898 34.1127   3
   1  -1   2 789.675 34.1122   3
  -1   1  -2 736.316 27.6967   5
   1  -1   3 11688.0 127.625   3
  -1   1  -3 11928.9 137.310   3
   1  -1   3 11738.9 124.068   5
  -1   1  -3 11458.1 133.505   5
  -1   1  -4 14440.5 156.983   3
   1  -1   4 14508.1 163.220   5
  -1   1  -4 14223.0 175.266   5
  -1   1  -5 5829.28 102.462   3
  -1   1  -5 5317.30 155.543   1
  -1   1  -5 5599.02 124.135   5
   1  -1   5 5743.29 116.242   5
  -1   1  -6 48.8780 19.5610   1
  -1   1  -6 62.7927 13.7819   6
  -1   1  -6 79.4851 16.8565   5
   1  -1   6 63.9325 15.1102   5
  -1   1  -6 62.9900 12.8214   3
   1  -1   7 3555.88 111.859   5
  -1   1  -7 3755.83 101.141   6
  -1   1  -7 3796.92 91.7384   3
  -1   1  -7 3668.61 147.530   1
  -1   1  -7 3622.57 121.846   5
  -1   1  -8 148.720 23.1453   6
  -1   1  -8 172.945 21.6559   3
  -1   1  -8 161.437 29.4333   5
   1  -1   8 186.958 28.0980   5
  -1   1  -9 86.9838 16.3807   3
  -1   1  -9 66.3164 17.8372   6
   1  -1   9 93.6151 22.7327   5
   1  -1  10 20.5144 13.0360   5
  -1   1 -10-1.99417 19.9099   1
   1  -1  10 10.7831 19.5906   2
  -1   1 -10 35.3187 13.3737   6
  -1   1 -10 19.5613 10.6565   3
  -1   1 -11 85.8961 29.5770   1
  -1   1 -11 133.512 24.0750   6
  -1   1 -11 132.123 21.6291   3
   1  -1  11 115.552 29.7707   5
   1  -1  11 194.246 47.7359   2
  -1   1 -12 351.325 37.8505   6
  -1   1 -12 362.243 34.6537   3
   1  -1  12 271.652 55.9082   2
  -1   1 -12 380.641 64.0565   1
   1  -1  12 348.851 50.0714   5
   1  -1  13 2475.46 172.962   2
  -1   1 -13 2224.98 88.3336   6
  -1   1 -13 2459.98 89.7051   3
   1  -1  13 2312.40 127.630   5
  -1   1 -13 2458.16 162.474   1
  -1   1 -14 6.57857 8.03859   3
  -1   1 -14-18.8018 27.0106   1
   1  -1  14 27.5897 22.5763   5
  -1   1 -14 0.81556 5.68992   6
   1  -1  15 213.773 43.2209   5
  -1   1 -15 205.225 25.1548   3
   1  -1  15 250.841 51.3853   4
  -1   1 -15 228.878 54.4619   1
  -1   1 -16 383.870 71.3309   1
   1  -1  16 323.686 60.4586   4
   1  -1  16 302.019 50.3119   5
  -1   1 -17-9.11054 28.1431   1
   1  -1  17-2.28059 18.2974   4
   1  -1  17-3.21411 22.0384   5
   1  -1  18 24.0737 19.9163   5
   1  -1  18-1.78974 20.9756   4
  -1   1 -18 15.3505 24.2700   1
   1  -1  19-26.3093 21.5355   5
  -1   1 -19 40.1738 36.3485   1
  -1   1 -20-46.2027 34.8231   1
  -1   1 -21 26.9577 32.9788   1
   1   0 -22-141.626 54.2945   1
   1   0 -21 19.1989 27.8588   1
  -1   0  21 22.1345 27.1949   5
   1   0 -20-26.3193 29.7010   1
  -1   0  20-42.5345 28.4423   5
  -1   0  19 0.13740 25.5060   5
   1   0 -19 55.0445 32.5836   1
  -1   0  18 23.4069 21.0501   5
   1   0 -18-18.7559 26.5612   1
  -1   0  17 2.28519 25.5541   4
   1   0 -17 27.4139 23.8957   1
  -1   0  17 27.9289 24.3011   5
   1   0 -17 28.9411 13.3924   3
  -1   0  16 736.515 100.055   4
   1   0 -16 691.390 94.7060   1
   1   0 -16 806.946 64.5953   3
  -1   0  16 690.878 87.6509   5
   1   0 -16 713.857 90.9151   6
  -1   0  15-26.8753 31.4549   4
   1   0 -15-27.7474 23.4241   6
   1   0 -15 4.05324 25.0822   1
  -1   0  15 11.3534 23.4527   5
  -1   0  14-12.1301 19.2688   5
  -1   0  14 24.6137 28.7423   4
  -1   0  14-11.5339 24.8284   2
   1   0 -14 14.4573 21.3759   6
  -1   0  13 382.954 64.9654   2
  -1   0  13 530.332 67.9440   5
  -1   0  13 415.971 68.2705   4
   1   0 -13 403.663 70.3283   6
  -1   0  12 4.25017 17.3870   4
  -1   0  12 19.2347 18.3237   2
   1   0 -12-2.62484 24.1929   6
  -1   0  12-16.5708 20.8829   5
  -1   0  11 1550.18 104.996   5
   1   0 -11 1503.89 123.806   6
  -1   0  11 1321.96 102.880   4
  -1   0  11 1456.92 112.101   2
   1   0 -10 2358.30 149.980   6
  -1   0  10 2400.82 136.393   2
  -1   0  10 2544.29 128.641   5
  -1   0  10 2363.07 127.591   4
  -1   0   9 463.088 53.6406   5
  -1   0   9 425.533 55.8708   2
   1   0  -9 445.972 63.4666   6
  -1   0   9 419.366 52.0904   4
   1   0  -8 416.511 60.1136   6
  -1   0   8 418.495 49.3679   5
  -1   0   8 323.993 45.8391   2
  -1   0   8 412.779 47.5182   4
  -1   0   7 68.3332 25.8024   6
  -1   0   7 57.2330 21.6883   4
   1   0  -7 11.7342 16.4015   6
  -1   0   7 34.1064 19.9261   5
  -1   0   7 54.4467 20.5816   2
  -1   0   6 11377.7 221.550   5
  -1   0   6 10984.1 219.467   2
  -1   0   6 11034.1 212.230   4
   1   0  -6 10695.4 256.068   6
  -1   0   6 11234.4 249.779   6
  -1   0   5 11619.0 240.976   6
   1   0  -5 11997.6 255.475   6
  -1   0   5 11733.9 210.110   5
  -1   0   5 11434.1 204.529   4
  -1   0   5 11534.9 204.769   2
   1   0  -5 11854.1 206.672   2
  -1   0   4 14.5973 16.4353   5
  -1   0   4 2.98884 10.0403   2
   1   0  -4 9.47707 14.0615   2
   1   0  -4 3.91473 16.5633   6
  -1   0   4 1.57533 19.3212   6
   1   0  -4 5.75067 10.5631   4
   1   0  -3 180.551 22.6019   2
  -1   0   3 136.983 18.7744   2
   1   0  -3 144.551 21.1613   4
  -1   0   3 189.156 29.3121   6
   1   0  -3 134.584 27.3092   6
   1   0  -2 600.732 45.2862   6
  -1   0   2 559.531 46.3423   7
   1   0   2 7.59606 9.11376   1
   1   0   3 66133.4 262.485   5
  -1   0  -3 65531.9 397.774   1
  -1   0  -3 65639.1 281.910   5
   1   0   3 65941.4 421.414   1
  -1   0  -4 35752.5 256.160   5
   1   0   4 36072.9 244.425   5
  -1   0  -4 35984.9 337.119   1
  -1   0  -5 1111.04 66.4188   1
   1   0   5 1161.08 51.2308   5
  -1   0  -6 683.728 57.5519   1
   1   0   6 686.787 44.8186   5
  -1   0  -7 926.759 71.6293   1
   1   0   7 975.914 57.8494   5
  -1   0  -7 907.390 42.0341   6
  -1   0  -7 890.610 34.1230   3
   1   0   8 741.422 54.3394   5
  -1   0  -8 633.462 30.7134   3
  -1   0  -8 660.711 39.0539   6
  -1   0  -8 744.247 68.5888   1
   1   0   9 1078.38 69.6026   5
  -1   0  -9 1066.24 41.0545   3
  -1   0  -9 998.087 50.9394   6
   1   0  10 2478.77 113.064   5
  -1   0 -10 2506.88 64.9086   3
  -1   0 -10 2268.50 78.8070   6
   1   0  11 2443.38 117.933   5
  -1   0 -11 2119.44 133.551   1
  -1   0 -11 2078.51 74.4750   6
   1   0  12 1135.59 107.798   2
  -1   0 -12 1023.50 42.0332   3
   1   0  12 1196.08 86.0528   5
  -1   0 -12 1267.00 107.546   1
   1   0  13 3236.62 192.475   2
   1   0  13 3387.90 149.918   5
  -1   0 -13 3318.47 180.457   1
  -1   0 -14 6.64839 24.5384   1
   1   0  14 18.4810 17.9498   5
  -1   0 -15-3.86008 26.9168   1
   1   0  15 8.30072 22.0413   4
   1   0  15 7.70062 15.6340   5
   1   0  16 386.816 68.5697   4
   1   0  16 469.247 63.0666   5
  -1   0 -16 384.123 73.2176   1
  -1   0 -17 2.89598 26.7090   1
   1   0  17 0.40679 18.8905   5
   1   0  17-40.7020 30.0748   4
  -1   0 -18-41.9794 30.9395   1
   1   0  18 20.1360 23.9596   5
   1   0  18 69.3221 38.6309   4
  -1   0 -19-16.0044 26.9629   1
   1   0  19-0.88733 17.1585   5
  -1   0 -20 22.7497 27.7688   1
  -1   0 -21-67.4551 39.7985   1
   1   1 -22 52.5842 38.6929   1
  -1  -1  22 19.5034 26.1906   5
  -1  -1  21-38.4874 28.3989   5
   1   1 -21 88.4368 44.3574   1
  -1  -1  20 38.4661 28.2552   5
   1   1 -20-46.7513 37.5823   1
  -1  -1  19-26.8780 25.2224   5
   1   1 -19-53.2127 36.5145   1
  -1  -1  18 57.2065 25.9489   5
   1   1 -18 46.0834 32.2657   1
   1   1 -17-8.90315 11.2037   3
   1   1 -17-24.6471 36.1372   1
  -1  -1  17 19.9933 20.7965   5
   1   1 -16 402.145 72.7857   6
   1   1 -16 430.634 52.2317   3
  -1  -1  16 426.333 67.3391   5
   1   1 -15 30.2439 32.6659   6
  -1  -1  15-2.46147 20.4232   5
  -1  -1  15-0.86804 19.3281   4
  -1  -1  14 378.456 64.3340   4
   1   1 -14 370.795 66.7407   6
  -1  -1  14 378.356 65.9382   2
  -1  -1  14 411.213 65.3168   5
   1   1 -13 1247.35 121.299   6
  -1  -1  13 1267.91 106.320   4
  -1  -1  13 1110.27 110.768   2
  -1  -1  13 1305.82 105.842   5
  -1  -1  12 58.3642 24.0238   4
  -1  -1  12 62.6123 23.1991   5
   1   1 -12 66.8930 29.8465   6
  -1  -1  12 46.2881 26.5897   2
  -1  -1  11 348.414 56.3732   2
  -1  -1  11 432.969 57.5285   5
   1   1 -11 429.714 66.6876   6
  -1  -1  11 280.768 46.4504   4
  -1  -1  10 37.5613 21.3955   4
  -1  -1  10-19.7052 22.1192   5
  -1  -1  10 1.67280 17.3242   2
   1   1 -10 4.43643 23.2312   6
  -1  -1   9 880.884 79.8375   2
   1   1  -9 818.445 83.9812   6
  -1  -1   9 914.964 71.7944   4
  -1  -1   9 856.608 73.8862   5
  -1  -1   8-15.2119 22.5308   2
  -1  -1   8 23.7151 18.3207   5
  -1  -1   8 39.3391 20.7007   4
   1   1  -8 15.3909 15.3417   6
  -1  -1   7 2065.36 107.222   2
  -1  -1   7 1912.80 90.1284   4
  -1  -1   7 1958.22 98.5412   5
   1   1  -7 1791.84 112.858   6
  -1  -1   6 581.415 54.2667   2
  -1  -1   6 581.171 51.6435   5
   1   1  -6 618.942 53.9775   5
   1   1  -6 583.790 61.4984   6
   1   1  -6 567.625 54.8077   2
   1   1  -5 209.748 30.8117   5
  -1  -1   5 216.597 29.7392   5
   1   1  -5 187.578 32.7962   2
   1   1  -5 212.722 22.5354   4
  -1  -1   5 186.856 30.1573   2
   1   1  -5 177.179 33.9017   6
   1   1  -4 24426.2 348.362   6
  -1  -1   4 24261.1 282.947   2
   1   1  -4 23525.7 282.400   5
   1   1  -4 23259.8 285.794   2
   1   1  -4 23677.3 224.734   4
   1   1  -3 3159.32 93.4286   5
  -1  -1   3 2848.65 128.971   7
  -1  -1   2 2267.75 93.5147   7
   1   1  -2 2253.96 68.9178   5
   1   1   2 71543.0 348.241   1
   1   1   3 15104.5 192.454   1
  -1  -1  -3 15271.7 178.442   1
   1   1   4 2307.25 67.9507   6
   1   1   4 2350.52 87.1526   1
   1   1   4 2410.24 61.4926   5
  -1  -1  -4 2450.38 82.5981   1
   1   1   5 2425.86 73.9360   5
   1   1   5 2489.64 78.8866   6
  -1  -1  -5 2406.00 91.2190   1
   1   1   5 2491.18 101.379   1
   1   1   6 100.569 18.7703   5
  -1  -1  -6 87.9976 23.0481   1
   1   1   6 91.1390 17.7585   6
   1   1   7 458.695 39.0695   5
  -1  -1  -7 417.271 47.2072   1
   1   1   7 447.840 35.8582   6
   1   1   8 526.945 45.9969   5
  -1  -1  -8 441.151 49.8715   1
   1   1   8 439.898 36.5644   6
   1   1   9 3315.90 121.437   5
   1   1  10 760.022 61.4869   5
  -1  -1 -11 821.607 81.7607   1
   1   1  11 816.804 67.5088   5
  -1  -1 -12 535.748 69.2521   1
   1   1  12 496.047 56.1390   5
   1   1  13 42.6251 21.4174   5
   1   1  13-2.84232 25.5681   2
  -1  -1 -13 55.7746 25.1580   1
  -1  -1 -14 80.2667 31.5764   1
   1   1  14 41.6035 23.2221   5
   1   1  15 17.2215 16.5517   5
  -1  -1 -15 7.21434 23.8619   1
  -1  -1 -16 146.980 43.3750   1
   1   1  16 112.722 33.9998   5
   1   1  16 120.663 44.2376   4
   1   1  17 59.6129 41.1079   4
   1   1  17 79.9167 27.6887   5
  -1  -1 -17 80.8526 44.8617   1
   1   1  18 224.255 48.7364   5
   1   1  18 239.362 65.3036   4
  -1  -1 -18 150.156 46.1306   1
  -1  -1 -19 144.455 51.9025   1
   1   1  19 55.7727 33.6617   4
  -1  -1 -20 0.84034 25.6650   1
  -1  -1 -21 36.0451 36.0899   1
   1   2 -22-0.22437 24.9601   1
  -1  -2  22-0.15631 22.7861   5
  -1  -2  21-66.1009 34.1058   5
   1   2 -21 89.5340 52.3490   1
  -1  -2  20 32.4905 30.4762   5
   1   2 -20 45.7351 40.2521   1
  -1  -2  19-19.6411 26.4187   5
   1   2 -19-28.0086 37.2394   1
  -1  -2  18 120.513 43.0409   5
   1   2 -18 152.287 52.7205   1
  -1  -2  17 265.051 56.8043   5
   1   2 -16-24.3336 31.4872   6
  -1  -2  16 15.7617 27.4017   5
   1   2 -15 105.543 40.2108   6
  -1  -2  15 3.76313 20.5470   5
   1   2 -14 659.383 95.2151   6
  -1  -2  14 687.469 80.1314   5
   1   2 -13 156.494 46.2316   6
  -1  -2  13 123.897 38.0270   2
  -1  -2  13 195.398 41.1888   5
  -1  -2  12-2.73130 20.3140   2
   1   2 -12 22.8274 29.3548   6
  -1  -2  12 72.8821 26.8623   5
  -1  -2  11 244.339 49.1540   2
  -1  -2  11 277.220 47.7073   5
   1   2 -11 267.472 56.0274   6
  -1  -2  10 1159.25 100.217   2
   1   2 -10 1113.10 106.079   6
  -1  -2  10 1229.54 91.8534   5
   1   2  -9 8664.61 249.287   5
   1   2  -9 8081.56 271.515   6
  -1  -2   9 8281.55 227.486   5
  -1  -2   9 8479.22 253.851   2
   1   2  -8 627.292 73.3670   6
   1   2  -8 652.683 65.4577   5
  -1  -2   8 564.258 63.7887   2
  -1  -2   8 611.093 60.0518   5
   1   2  -7 5518.17 206.072   6
   1   2  -7 5558.34 179.537   5
  -1  -2   7 5856.94 171.881   5
  -1  -2   7 5666.18 186.284   2
   1   2  -7 5743.15 188.898   2
   1   2  -6 1544.91 94.9539   2
   1   2  -6 1604.97 90.4840   5
  -1  -2   6 1466.32 88.7151   2
  -1  -2   6 1478.07 83.2118   5
   1   2  -5 16429.8 263.814   5
   1   2  -5 16203.6 281.331   2
   1   2  -5 15378.1 172.270   4
  -1  -2   5 15931.2 267.239   2
   1   2  -4 517841. 1355.94   5
  -1  -2   4 525457. 2041.04   7
   1   2  -3 1312.49 62.4432   5
  -1  -2   3 1255.20 87.0693   7
  -1  -2   2 6566.36 163.861   7
   1   2  -2 6423.11 123.111   5
   1   2  -1 126350. 471.418   5
  -1  -2   1 129577. 450.467   5
   1   2   0 164210. 450.992   5
   1   2   3 8380.94 100.592   3
   1   2   3 8028.39 136.170   1
  -1  -2  -4 6.49429 9.74125   1
   1   2   4-10.0557 11.8087   1
   1   2   5 8374.35 175.605   6
  -1  -2  -5 7970.60 156.495   1
   1   2   5 8204.58 179.574   1
   1   2   6 6291.51 162.342   6
   1   2   6 6078.83 173.943   1
  -1  -2  -6 6556.75 153.534   1
  -1  -2  -7 965.250 65.9506   1
   1   2   7 925.151 55.6492   5
   1   2   7 928.026 66.6292   6
   1   2   8 5396.19 160.886   6
   1   2   8 5416.49 145.456   5
  -1  -2  -8 5158.38 160.226   1
   1   2   9 11326.5 223.609   5
   1   2   9 11286.6 228.856   6
   1   2  10-4.86795 12.2453   5
   1   2  10 15.8904 11.7411   6
   1   2  11 1990.76 91.8082   6
  -1  -2 -11 2176.60 124.648   1
   1   2  11 1999.30 105.952   5
   1   2  12 1949.45 108.888   5
  -1  -2 -12 1841.33 120.278   1
  -1  -2 -13 77.4495 27.4281   1
   1   2  13 32.8481 24.4284   5
   1   2  14 50.9565 22.2705   5
  -1  -2 -14-1.27334 19.4408   1
   1   2  15 124.524 32.8342   5
  -1  -2 -15 120.900 39.3873   1
  -1  -2 -16 107.380 37.5535   1
   1   2  16 102.856 30.7164   5
   1   2  16 148.252 46.9459   4
  -1  -2 -17 242.442 54.6041   1
   1   2  17 193.854 41.8807   5
   1   2  17 238.697 60.9087   4
  -1  -2 -18 84.7286 36.4918   1
   1   2  18 138.679 53.4942   4
  -1  -2 -19 110.809 48.2471   1
   1   2  19 88.9048 54.3308   4
  -1  -2 -20-47.7478 32.6538   1
  -1  -2 -21 42.7816 31.4450   1
  -1  -3  22-105.255 41.5815   5
  -1  -3  21 5.23359 20.6810   5
   1   3 -21 29.1194 33.7343   1
  -1  -3  20 41.9689 36.6349   5
   1   3 -20 0.21895 44.4470   1
   1   3 -19-169.079 60.4303   1
  -1  -3  19-59.1964 35.8282   5
   1   3 -18 41.2973 25.2205   3
  -1  -3  18 128.358 42.9888   5
  -1  -3  17 464.360 78.8299   5
   1   3 -17 728.274 79.7052   3
  -1  -3  16-27.8034 27.8522   5
   1   3 -16 0.96769 18.8988   3
   1   3 -16 31.4223 28.4955   6
   1   3 -15 415.945 78.2092   6
  -1  -3  15 416.628 67.3064   5
   1   3 -14 787.950 103.396   6
  -1  -3  14 856.951 90.8821   5
   1   3 -13 293.484 63.6706   6
  -1  -3  13 261.520 48.0002   5
   1   3 -12-13.7102 21.4290   6
  -1  -3  12 12.6725 19.4125   5
  -1  -3  12 4.43476 21.4052   2
   1   3 -11 116.326 37.6469   5
  -1  -3  11 75.6840 30.1587   5
   1   3 -11 67.2783 35.2307   6
  -1  -3  11 84.3482 31.1811   2
  -1  -3  10 98.7423 33.1050   2
   1   3 -10 75.3943 34.3574   6
  -1  -3  10 61.1908 26.5561   5
   1   3 -10 40.1753 21.5134   5
  -1  -3   9 506.762 64.6403   2
   1   3  -9 465.114 59.5063   5
   1   3  -9 384.265 62.6299   6
  -1  -3   9 392.044 53.6439   5
   1   3  -8 6770.76 213.839   5
  -1  -3   8 6732.49 197.234   5
  -1  -3   8 6456.86 215.364   2
   1   3  -7 726.960 66.4160   5
  -1  -3   7 652.214 66.2018   2
   1   3  -6 1472.87 46.2187   4
  -1  -3   6 1461.58 92.6882   2
   1   3  -6 1614.52 92.4260   5
   1   3  -5 6146.98 167.582   5
  -1  -3   5 5979.96 241.964   7
   1   3  -4 105642. 641.079   5
  -1  -3   4 107079. 919.501   7
   1   3  -3 23951.5 422.323   7
   1   3  -3 22807.4 273.632   5
  -1  -3   3 23581.4 375.379   7
   1   3  -2 59848.5 406.389   5
  -1  -3   2 60332.0 376.487   5
   1   3  -2 57469.3 561.064   7
   1   3  -1 1401.24 55.4098   5
  -1  -3   1 1447.38 51.9484   5
   1   3   0 84.7113 12.9250   5
   1   3   2 15277.8 191.327   3
   1   3   3 8633.97 133.890   3
   1   3   3 8778.34 141.554   1
   1   3   4 4985.33 99.0683   3
   1   3   4 4899.57 121.598   1
   1   3   5 7068.51 113.263   3
   1   3   5 6468.34 156.160   1
   1   3   5 6633.97 179.096   6
  -1  -3  -6 18875.2 248.593   1
   1   3   6 17976.2 318.323   6
   1   3   6 19025.4 298.117   1
   1   3   7 182.733 32.9985   1
  -1  -3  -7 198.369 28.7076   1
   1   3   7 186.860 36.0710   6
   1   3   8 1130.97 86.6402   6
  -1  -3  -8 1032.97 69.5519   1
   1   3   9 57.6499 19.5611   5
   1   3   9 91.6477 30.4524   6
   1   3  10 2515.23 112.818   5
   1   3  10 2436.43 125.009   6
   1   3  11 724.051 67.4186   6
   1   3  11 840.256 67.9670   5
  -1  -3 -11 872.461 75.7647   1
   1   3  12-1.64977 9.70071   6
   1   3  12-12.2292 16.3881   5
  -1  -3 -12-30.5357 22.9644   1
   1   3  13 97.9053 27.3836   5
  -1  -3 -13 78.9864 28.7220   1
   1   3  13 90.1253 22.8373   6
  -1  -3 -14-7.74375 18.3922   1
   1   3  14-13.3172 21.9453   5
   1   3  14 30.9832 25.3236   2
   1   3  15 1007.47 85.5149   5
  -1  -3 -15 1049.59 98.7424   1
   1   3  16 149.266 55.3821   4
  -1  -3 -16 43.4095 32.9639   1
   1   3  16 100.041 30.5735   5
   1   3  17 129.998 52.6120   4
   1   3  17 161.577 39.5804   5
  -1  -3 -17 103.131 32.9437   1
   1   3  18 194.958 63.8180   4
  -1  -3 -18 265.501 54.4813   1
   1   3  19 104.262 60.6189   4
  -1  -3 -19 109.628 42.8927   1
  -1  -3 -20-0.29289 25.4261   1
   1   3  20 13.3884 27.5991   4
  -1  -4  22 0.32227 25.8801   5
   1   4 -21 51.9054 48.5338   1
  -1  -4  21-38.0005 28.8577   5
   1   4 -20 53.1036 46.6609   1
  -1  -4  20 11.2612 30.7244   5
  -1  -4  19 0.72043 19.0511   5
   1   4 -18 235.798 50.8155   3
  -1  -4  18 290.616 64.3316   5
   1   4 -17-2.02526 18.5983   3
  -1  -4  17-6.83825 19.9136   5
   1   4 -16 16.0959 21.9603   3
  -1  -4  16 20.3853 22.6387   5
   1   4 -16 1.50506 31.9643   6
   1   4 -15 410.327 60.9360   3
  -1  -4  15 293.032 57.2267   5
   1   4 -15 349.367 70.2841   6
  -1  -4  14 34.2003 26.7748   5
   1   4 -14-17.1317 25.3927   6
   1   4 -13 335.350 70.4414   6
  -1  -4  13 340.307 57.3466   5
  -1  -4  12 1006.16 91.9821   5
   1   4 -12 1022.60 102.548   5
  -1  -4  12 979.753 105.341   2
   1   4 -12 1025.29 116.860   6
   1   4 -11 66.4919 30.7552   6
   1   4 -11 68.9907 28.7831   5
  -1  -4  11 49.2339 28.1924   2
  -1  -4  11 85.2122 32.8275   5
  -1  -4  10 161.911 36.6573   5
   1   4 -10 106.707 30.5085   5
  -1  -4  10 165.805 44.9297   2
   1   4  -9 956.744 86.8543   5
  -1  -4   9 845.112 76.7570   5
  -1  -4   9 958.886 91.1741   2
  -1  -4   8 117916. 947.487   2
   1   4  -8 121293. 917.657   5
   1   4  -7-11.8794 14.9409   5
  -1  -4   7-4.53376 16.5158   2
  -1  -4   6 12217.0 383.815   7
   1   4  -6 12519.0 265.855   5
   1   4  -5 42752.5 459.864   5
  -1  -4   5 43917.2 657.462   7
   1   4  -4 34010.7 381.346   5
  -1  -4   4 34333.8 522.152   7
  -1  -4   3 757.833 68.9748   7
   1   4  -3 732.980 78.6123   7
  -1  -4   3 763.626 49.8052   5
   1   4  -3 767.180 53.7877   5
   1   4  -2 15505.5 307.138   7
   1   4  -2 15816.5 221.622   5
   1   4  -1 952.551 50.4024   5
   1   4   0 23.7982 8.83155   5
   1   4   1 7128.71 157.032   3
   1   4   2 4798.66 125.591   3
   1   4   3 471.479 37.9808   3
   1   4   4 20574.0 247.975   1
   1   4   4 19623.1 239.384   3
   1   4   5 33277.6 355.221   1
   1   4   5 34083.4 310.113   3
   1   4   6 287.681 37.3522   1
   1   4   6 345.033 50.8696   6
   1   4   7 1352.86 101.787   6
   1   4   7 1429.46 87.4443   1
   1   4   8 9786.33 283.387   6
   1   4   9 112.737 34.2788   6
   1   4  10 55.7736 27.7440   6
   1   4  10 66.7098 20.3659   5
  -1  -4 -11 330.992 45.3293   1
   1   4  11 369.481 56.0157   6
   1   4  11 359.761 46.0246   5
   1   4  12 113.112 28.6835   5
   1   4  12 69.0625 24.1241   6
  -1  -4 -12 80.1127 25.0290   1
  -1  -4 -13 1102.14 90.6508   1
   1   4  13 1018.33 80.3778   5
   1   4  13 1078.83 86.7577   6
   1   4  14 12.0547 9.11699   6
  -1  -4 -14 41.8482 23.8889   1
   1   4  14 46.4077 21.6611   5
  -1  -4 -15-1.07965 16.8484   1
   1   4  15-1.52210 18.1005   5
   1   4  16 205.652 41.0856   5
  -1  -4 -16 248.832 48.8287   1
   1   4  16 272.093 69.0161   4
  -1  -4 -17 104.244 36.3962   1
   1   4  17 232.321 75.0520   4
  -1  -4 -18 266.894 53.5602   1
   1   4  18 214.086 68.2375   4
   1   4  19-0.71689 33.8870   4
   1   4  20 14.9008 32.5900   4
   1   5 -21 27.9844 48.7290   1
  -1  -5  21 13.7789 29.9113   5
  -1  -5  20-75.8762 37.0784   5
   1   5 -19 6.00634 18.7498   3
  -1  -5  19-43.5253 29.3295   5
  -1  -5  18 53.1254 29.3952   5
   1   5 -18 51.1158 22.3956   3
  -1  -5  17 0.13229 20.9030   5
   1   5 -17 5.67114 18.5186   3
   1   5 -16 2.25272 37.1259   6
   1   5 -16 17.6669 18.2684   3
  -1  -5  16-4.15364 23.3796   5
   1   5 -15 216.988 65.7381   6
  -1  -5  15 201.161 49.9498   5
   1   5 -15 205.660 46.2628   3
   1   5 -14 1892.13 135.120   3
  -1  -5  14 1730.84 129.142   5
   1   5 -14 1495.45 157.294   6
  -1  -5  13 709.886 81.8835   5
   1   5 -13 649.401 101.735   6
  -1  -5  12 2873.06 156.135   5
   1   5 -12 2656.91 170.254   5
   1   5 -12 2496.65 188.968   6
   1   5 -11 268.502 53.6463   5
  -1  -5  11 241.546 53.2936   2
  -1  -5  11 275.507 49.9311   5
  -1  -5  10 253.832 47.8027   5
  -1  -5  10 348.100 58.7173   2
   1   5 -10 248.240 51.9472   5
   1   5 -10 263.672 60.1531   2
   1   5  -9 151.984 41.2368   5
  -1  -5   9 129.650 36.5965   2
  -1  -5   9 147.056 36.5952   5
   1   5  -8 34513.5 510.693   5
  -1  -5   8 36969.2 770.865   7
  -1  -5   7 8052.51 334.592   7
   1   5  -7 8199.16 236.762   5
   1   5  -6 25308.0 392.754   5
  -1  -5   6 25018.6 540.756   7
   1   5  -5 5350.98 168.874   5
  -1  -5   5 5283.73 228.926   7
  -1  -5   4 72.7551 31.1261   7
   1   5  -4 113.035 33.5822   2
   1   5  -4 80.8928 21.9507   5
   1   5  -3 426.427 44.3963   5
   1   5  -3 512.071 66.7608   7
   1   5  -2 0.42204 11.4545   5
   1   5  -2-6.13989 22.4367   7
   1   5  -1 8325.92 162.831   5
   1   5   0 649.712 56.9729   3
   1   5   1 147.730 28.5377   3
   1   5   2 52491.6 463.087   3
   1   5   3 1103.95 66.5348   3
   1   5   4 6661.40 145.784   1
   1   5   4 7343.14 169.227   3
   1   5   5 24821.9 307.949   1
   1   5   5 26949.5 321.763   3
   1   5   6 10442.9 218.738   1
   1   5   6 10694.5 296.605   6
   1   5   6 11451.0 202.844   3
   1   5   7 5.70690 16.5301   1
   1   5   7-20.2206 32.7285   6
   1   5   8 379.643 50.3929   1
   1   5   8 370.305 62.1822   6
   1   5   9 277.821 58.0807   6
   1   5  10 947.237 102.332   6
   1   5  11 2174.31 110.052   5
   1   5  11 2145.48 149.577   6
   1   5  12 80.2645 31.5352   6
   1   5  12 135.079 32.3484   5
   1   5  13 442.234 53.4402   5
   1   5  13 370.026 58.2571   6
   1   5  14 354.790 50.0725   5
   1   5  14 280.737 45.5162   6
   1   5  15 558.844 65.3432   5
   1   5  16 67.5076 44.5808   4
   1   5  17 8.72940 33.6904   4
   1   5  18-37.6805 36.9807   4
   1   5  19 2.82282 44.6147   4
   1   5  20 16.6846 36.0923   4
  -1  -6  21 2.58084 27.9353   5
  -1  -6  20 17.6634 24.7742   5
  -1  -6  19 33.2869 33.9795   5
   1   6 -19-86.1881 37.4825   3
   1   6 -18 5.66145 23.6256   3
  -1  -6  18-73.6577 35.7258   5
  -1  -6  17-2.27051 26.7409   5
   1   6 -17 45.0180 29.5310   3
   1   6 -16 49.3655 37.1881   6
   1   6 -16 99.8457 38.0350   3
  -1  -6  16 124.956 41.0777   5
  -1  -6  15 285.220 56.2715   5
   1   6 -15 394.660 67.9010   3
   1   6 -15 310.669 77.4651   6
   1   6 -14-3.81419 28.4431   6
  -1  -6  14-15.4958 29.0807   5
   1   6 -14-20.0563 22.6393   3
   1   6 -13 410.191 84.9816   6
  -1  -6  13 386.693 59.9647   5
   1   6 -13 384.715 66.6782   3
  -1  -6  12 10191.8 296.638   5
   1   6 -11 816.019 92.7564   5
   1   6 -11 849.244 101.943   2
  -1  -6  11 853.885 82.9804   5
  -1  -6  11 867.728 141.674   7
  -1  -6  10 4157.32 175.213   5
   1   6 -10 4262.19 201.029   5
   1   6 -10 4643.96 227.272   2
  -1  -6  10 4219.71 294.912   7
  -1  -6   9 5862.39 322.242   7
  -1  -6   9 5900.53 199.480   5
   1   6  -9 6185.64 233.238   5
   1   6  -8 8853.05 266.774   5
  -1  -6   8 8600.96 366.831   7
  -1  -6   7 4399.67 244.638   7
   1   6  -7 4343.19 177.939   5
   1   6  -6 602.270 64.0848   5
  -1  -6   6 544.897 80.9907   7
   1   6  -5-5.01928 18.6716   5
  -1  -6   5 5.54019 23.2409   7
   1   6  -4 6144.34 202.815   2
  -1  -6   4 6482.48 228.159   7
   1   6  -4 6438.34 187.659   5
   1   6  -3 3168.62 176.692   7
   1   6  -3 3311.50 127.268   5
   1   6  -3 3518.51 143.105   2
   1   6  -2 159.036 26.4107   5
   1   6  -2 160.247 42.2323   7
   1   6  -1 766.001 53.6474   5
   1   6  -1 718.803 67.0655   3
   1   6  -1 717.375 69.4379   7
   1   6   0 2306.11 113.139   3
   1   6   1 26470.7 376.234   3
   1   6   2 2877.60 121.340   3
   1   6   3 37.2493 18.0295   3
   1   6   4 277.356 37.9841   3
   1   6   5 2700.55 116.147   3
   1   6   5 2712.90 104.318   1
   1   6   6 166.784 44.8015   6
   1   6   6 172.802 28.9038   1
   1   6   6 219.477 34.7941   3
   1   6   7 321.287 43.1288   1
   1   6   7 402.377 65.9829   6
   1   6   8 1.76582 15.3020   1
   1   6   8 8.69623 23.5025   6
   1   6   9 755.150 98.3314   6
   1   6  10 887.842 105.931   6
   1   6  11 529.207 84.3060   6
   1   6  12 386.163 50.2122   5
   1   6  12 381.562 70.9099   6
   1   6  13 144.090 32.8711   5
   1   6  13 216.490 48.2798   6
   1   6  14 673.104 68.7658   5
   1   6  16-29.0641 41.6348   4
   1   6  17 72.1621 43.2817   4
   1   6  18-6.36810 30.4191   4
   1   6  19 75.4314 61.8787   4
  -1  -7  20-6.00286 28.1910   5
  -1  -7  19 7.98542 19.8634   5
   1   7 -19-31.2584 34.5668   3
  -1  -7  18-13.3414 24.7145   5
   1   7 -18 57.2914 35.8660   3
   1   7 -17-24.6726 28.9374   3
  -1  -7  17 33.1008 29.9666   5
   1   7 -16 219.578 56.7773   3
  -1  -7  16 299.583 61.1599   5
   1   7 -16 247.120 78.2887   6
   1   7 -15 528.624 104.634   6
   1   7 -15 503.723 81.2216   3
  -1  -7  15 586.647 80.4885   5
  -1  -7  14-5.25214 27.1672   5
   1   7 -14-45.7311 34.4224   3
   1   7 -13-49.3888 37.7384   3
  -1  -7  13 4.38983 27.4642   5
   1   7 -12 15594.7 417.962   3
  -1  -7  12 15339.9 366.599   5
   1   7 -11 3105.82 199.942   2
  -1  -7  11 2767.35 150.647   5
   1   7 -11 2972.03 180.064   3
   1   7 -10 251.580 55.6427   3
  -1  -7  10 219.612 64.8896   7
   1   7 -10 199.277 47.8379   5
  -1  -7  10 146.380 34.9815   5
   1   7 -10 212.740 56.8993   2
   1   7  -9 4811.23 210.858   5
   1   7  -9 4533.66 227.353   2
  -1  -7   9 4445.56 177.014   5
  -1  -7   9 4924.74 294.030   7
   1   7  -8 183.152 42.3982   5
   1   7  -8 93.1860 39.8531   2
  -1  -7   8 158.743 52.9587   7
   1   7  -7 182.333 52.2894   2
   1   7  -7 151.535 36.8812   5
  -1  -7   7 204.561 52.9217   7
  -1  -7   6 1367.14 129.826   7
   1   7  -6 1509.76 104.294   5
   1   7  -6 1463.66 114.729   2
  -1  -7   5 6329.59 249.872   7
   1   7  -5 6877.19 213.518   5
   1   7  -5 6794.05 235.476   2
   1   7  -4 225.172 45.6512   2
   1   7  -4 160.826 33.2586   5
   1   7  -3 640.831 60.1619   5
   1   7  -3 635.202 66.1476   2
   1   7  -3 648.098 88.5756   7
   1   7  -2 27734.8 496.026   7
   1   7  -2 28563.9 374.168   5
   1   7  -1 2330.84 127.902   3
   1   7  -1 2459.37 105.038   5
   1   7  -1 2446.55 135.167   7
   1   7   0 8044.77 230.438   3
   1   7   1 17139.6 326.838   3
   1   7   2 3006.12 136.537   3
   1   7   3 19.7040 15.9388   3
   1   7   4 9.20422 13.4425   3
   1   7   5 340.442 38.1997   1
   1   7   5 370.673 48.6776   3
   1   7   6 973.780 77.7270   3
   1   7   6 1069.76 111.029   6
   1   7   6 988.057 69.5264   1
   1   7   7 1555.85 93.2472   1
   1   7   7 1672.34 143.316   6
   1   7   8 894.962 109.766   6
   1   7   8 838.843 74.8012   1
   1   7   9 294.088 69.0377   6
   1   7   9 202.542 41.2020   1
   1   7  10 3624.82 231.592   6
   1   7  11 369.222 74.5680   6
   1   7  12 52.5004 38.1273   6
   1   7  13-4.95187 13.0910   5
   1   7  13 0.16177 28.9446   6
   1   7  14 51.4057 22.8246   5
   1   7  16-58.0049 42.7282   4
   1   7  17 38.2007 47.7875   4
   1   7  18 24.6256 33.8898   4
   1   8 -20 57.0035 43.4577   3
  -1  -8  20-27.0872 28.8340   5
   1   8 -19 53.1261 40.4586   3
  -1  -8  19-11.5353 23.5005   5
   1   8 -18-3.69068 23.2389   3
  -1  -8  18 8.49796 24.1582   5
  -1  -8  17 19.9023 30.6426   5
   1   8 -17 73.4439 35.0223   3
   1   8 -16 761.972 105.120   3
  -1  -8  16 999.168 107.816   5
   1   8 -15 274.953 63.7150   3
  -1  -8  15 195.755 48.0676   5
  -1  -8  14 1719.60 131.256   5
   1   8 -14 1351.08 135.454   3
  -1  -8  13 659.535 81.9308   5
   1   8 -13 866.480 107.416   3
   1   8 -12 659.142 92.7246   3
  -1  -8  12 698.616 80.6545   5
  -1  -8  11 1121.07 97.4905   5
   1   8 -11 1159.00 118.692   3
   1   8 -11 1269.19 133.122   2
  -1  -8  10 626.801 113.775   7
   1   8 -10 593.847 88.3596   2
  -1  -8  10 571.389 69.5809   5
   1   8 -10 530.393 81.7877   3
   1   8  -9-8.26673 24.5720   3
  -1  -8   9-16.5741 28.0059   7
   1   8  -9-2.79272 26.9259   2
  -1  -8   9-14.7974 19.5918   5
   1   8  -9 5.81791 18.1009   5
   1   8  -8 166.167 48.1183   3
   1   8  -8 126.748 36.2633   5
  -1  -8   8 138.154 51.1012   7
   1   8  -8 115.945 15.6999   4
   1   8  -8 183.235 52.9787   2
   1   8  -7 71.5406 35.6431   3
  -1  -8   7 77.7135 36.5736   7
   1   8  -7 49.2467 28.5865   2
   1   8  -7 128.451 36.9859   5
   1   8  -6 135.526 41.9034   3
   1   8  -6 67.7001 24.4263   2
  -1  -8   6 132.821 39.4478   7
   1   8  -6 113.882 31.7469   5
   1   8  -5 258.962 44.5193   5
   1   8  -5 216.689 47.8832   2
   1   8  -4 2200.43 121.824   5
   1   8  -4 2252.71 137.030   2
   1   8  -3 6731.84 283.471   7
   1   8  -3 6355.39 217.262   2
   1   8  -3 6649.46 203.202   5
   1   8  -2 2102.44 147.803   7
   1   8  -2 2033.43 130.144   3
   1   8  -2 2078.08 107.674   5
   1   8  -1 768.548 83.9095   7
   1   8  -1 769.026 79.8324   3
   1   8  -1 774.045 63.8047   5
   1   8   0 1341.67 100.257   3
   1   8   0 1364.18 79.9932   5
   1   8   1 4094.56 174.227   3
   1   8   2-13.2959 22.4023   3
   1   8   3 1796.84 112.003   3
   1   8   4 449.305 57.4085   3
   1   8   5 533.608 63.0101   3
   1   8   5 566.014 51.3541   1
   1   8   6 1246.83 95.9530   3
   1   8   6 1272.64 131.955   6
   1   8   6 1267.23 81.4787   1
   1   8   7 5364.02 272.575   6
   1   8   7 5424.22 177.074   1
   1   8   8 1102.27 133.760   6
   1   8   8 1234.74 89.8932   1
   1   8   9 1094.96 134.928   6
   1   8   9 1148.12 91.9654   1
   1   8  10 4936.82 290.583   6
   1   8  11 68.4771 40.2307   6
   1   8  12 124.863 47.8138   6
   1   8  13 1.88833 13.0766   5
   1   8  13 7.69360 26.8625   6
   1   8  15-5.42216 32.1070   4
   1   8  16-54.9132 41.8034   4
   1   8  17 26.2445 42.1956   4
   1   9 -20 113.657 53.0395   3
   1   9 -19-50.4095 43.0336   3
   1   9 -18-2.50347 25.0734   3
   1   9 -17 65.3454 49.1072   3
   1   9 -16 2465.28 195.136   3
   1   9 -15 78.9506 42.1740   3
  -1  -9  15 64.1941 30.7937   5
   1   9 -14 41.6575 32.7468   3
   1   9 -13 430.261 77.0420   3
   1   9 -12 27.9417 30.1974   2
   1   9 -12 17.9644 26.5452   3
   1   9 -11 485.068 88.3455   2
   1   9 -11 486.532 79.8541   3
   1   9 -10 658.030 95.3956   2
   1   9 -10 865.578 104.953   3
  -1  -9   9 1941.18 182.907   7
   1   9  -9 1969.58 154.060   3
   1   9  -9 1947.84 158.491   2
   1   9  -8 23.3602 27.2018   3
   1   9  -8 38.4609 27.7090   2
  -1  -9   8 72.9787 36.7194   7
   1   9  -8 37.2019 10.5609   4
   1   9  -7 13.0645 19.3391   5
  -1  -9   7-4.15895 24.7298   7
   1   9  -7 21.8325 23.1435   3
   1   9  -7 75.0269 38.2142   2
   1   9  -6 4547.83 221.279   3
   1   9  -6 4431.76 197.454   5
   1   9  -6 4845.48 225.575   2
   1   9  -5 1079.45 102.780   2
   1   9  -5 966.375 89.3075   5
   1   9  -5 1078.56 107.704   3
   1   9  -4 2116.51 126.068   5
   1   9  -4 2322.54 144.442   2
   1   9  -4 2236.91 150.995   3
   1   9  -3 3856.08 177.849   2
   1   9  -3 3701.98 158.457   5
   1   9  -3 3638.52 188.239   3
   1   9  -3 3792.34 223.516   7
   1   9  -2 2239.82 159.146   7
   1   9  -2 1942.60 110.270   5
   1   9  -2 1887.07 134.143   3
   1   9  -1 826.866 91.3794   7
   1   9  -1 730.931 83.3660   3
   1   9  -1 831.118 70.7349   5
   1   9   0 3091.78 164.033   7
   1   9   0 3122.58 131.137   5
   1   9   0 3092.89 164.202   3
   1   9   1 55.3690 29.5994   3
   1   9   2 662.280 76.2979   3
   1   9   3 344.134 56.2826   3
   1   9   4 747.635 78.7161   3
   1   9   5 176.833 39.7635   3
   1   9   5 260.828 37.0344   1
   1   9   6 11.1532 29.4451   6
   1   9   6-4.69570 16.0765   3
   1   9   6-3.82954 12.0665   1
   1   9   7 378.066 48.6879   1
   1   9   7 419.520 59.2924   3
   1   9   7 327.176 72.1475   6
   1   9   8 184.271 60.3884   6
   1   9   8 232.388 41.0840   1
   1   9   9 107.706 30.2622   1
   1   9   9 211.658 64.4157   6
   1   9  10 1585.59 176.419   6
   1   9  11 212.296 64.2808   6
   1   9  12 87.1298 47.1265   6
   1   9  15 0.50952 30.2200   4
   1  10 -20-60.0888 40.9237   3
   1  10 -19 4.98811 28.7378   3
   1  10 -18 40.5395 37.4014   3
   1  10 -17 18.1999 30.8793   3
   1  10 -16 417.266 85.2083   3
   1  10 -15 13.6281 30.4965   3
   1  10 -14 10.6090 25.7873   3
   1  10 -13 31.0228 25.9955   3
   1  10 -12 3.22633 23.4399   3
   1  10 -12-0.56265 35.2982   2
   1  10 -11 687.713 103.138   3
   1  10 -11 764.182 111.093   2
   1  10 -10 72.9769 44.8619   2
   1  10 -10 60.9110 36.6168   3
   1  10  -9 23.1964 24.8837   2
   1  10  -9 52.8755 32.2263   3
  -1 -10   8 52.9977 31.3000   7
   1  10  -8-1.04753 27.9574   2
   1  10  -8 39.6686 28.3633   3
   1  10  -8 20.4180 13.4638   4
   1  10  -7 977.070 111.317   3
   1  10  -7 723.485 104.148   2
   1  10  -6 1344.80 128.148   3
   1  10  -6 1286.87 121.797   2
   1  10  -6 1319.09 112.739   5
   1  10  -5 93.3974 43.0105   3
   1  10  -5 110.163 39.4874   2
   1  10  -5 101.101 31.3657   5
   1  10  -4-22.8945 33.1503   3
   1  10  -4 30.6526 22.7575   5
   1  10  -4-33.6389 35.3565   2
   1  10  -3 18.1311 24.2241   3
   1  10  -3 33.6089 33.4599   7
   1  10  -3 24.3121 21.7935   2
   1  10  -3 30.6541 20.2727   5
   1  10  -2 109.010 37.2550   2
   1  10  -2 106.234 42.3819   7
   1  10  -2 104.104 40.8084   3
   1  10  -2 119.617 30.5563   5
   1  10  -1 44.2857 16.0579   5
   1  10  -1 66.5509 30.3183   3
   1  10  -1 28.4220 25.9841   7
   1  10   0 3368.65 143.591   5
   1  10   0 3300.62 181.393   7
   1  10   0 3052.20 173.056   3
   1  10   1 1.68588 24.2699   3
   1  10   2 3639.83 187.848   3
   1  10   3 10254.1 312.422   3
   1  10   4 154.538 41.5330   3
   1  10   5 1745.24 131.367   3
   1  10   5 1631.51 94.2842   1
   1  10   6 8739.38 226.623   1
   1  10   6 9031.94 390.331   6
   1  10   6 8669.28 290.611   3
   1  10   7 46.4542 18.5651   1
   1  10   7 49.9719 21.6260   3
   1  10   7 28.9600 30.2482   6
   1  10   8 57.9335 20.8999   1
   1  10   8 64.2338 49.5540   6
   1  10   9-11.1803 16.6909   1
   1  10   9 36.7344 33.3612   6
   1  10  10 894.397 140.869   6
   1  10  11-24.8368 52.3722   6
   1  10  12-21.8263 31.1219   6
   1  10  14 77.8129 53.4270   4
   1  11 -20 76.5692 52.6336   3
   1  11 -19-72.8511 47.9135   3
   1  11 -18-49.2008 39.0247   3
   1  11 -17 154.970 61.8420   3
   1  11 -16 8.08621 33.2892   3
   1  11 -15 33.1040 38.9769   3
   1  11 -14-74.4195 47.3649   3
   1  11 -13 235.752 63.2940   3
   1  11 -12 30.0153 37.4232   3
   1  11 -12 39.1577 37.5011   2
   1  11 -11 459.552 92.7804   2
   1  11 -11 418.496 83.1170   3
   1  11 -10 1008.57 124.257   3
   1  11 -10 1053.94 130.670   2
   1  11  -9-24.5451 40.1478   3
   1  11  -9 4.44570 31.6013   2
   1  11  -9 19.6240 13.2762   4
   1  11  -8 362.507 74.4826   3
   1  11  -8 369.808 44.3171   4
   1  11  -8 301.542 72.6811   2
   1  11  -7 769.286 104.941   3
   1  11  -7 843.442 105.286   2
   1  11  -7 845.402 70.9120   4
   1  11  -6-7.19692 33.2932   2
   1  11  -6 74.9565 34.9822   3
   1  11  -5 158.918 49.8088   2
   1  11  -5 110.346 43.6226   3
   1  11  -4 507.842 69.3479   5
   1  11  -4 527.776 80.9817   2
   1  11  -4 584.413 88.7023   3
   1  11  -3 64.7145 31.9814   2
   1  11  -3 52.4675 24.5201   5
   1  11  -3 1.70786 32.1458   7
   1  11  -3 62.6893 34.9631   3
   1  11  -2 161.532 35.3450   5
   1  11  -2 207.145 55.8755   3
   1  11  -2 194.483 46.6640   2
   1  11  -2 146.302 50.9167   7
   1  11  -1 21.6665 17.2430   5
   1  11  -1 38.7316 34.5661   3
   1  11  -1 13.2973 23.6661   2
   1  11  -1 12.1066 34.4208   7
   1  11   0 393.445 54.3770   5
   1  11   0 335.421 65.9116   3
   1  11   0 355.369 65.8982   7
   1  11   1 162.532 48.6575   3
   1  11   1 233.676 53.9732   7
   1  11   1 195.041 40.3921   5
   1  11   2 707.450 89.3169   3
   1  11   3 2132.01 154.707   3
   1  11   4 122.353 50.8433   3
   1  11   5 66.6310 33.0303   3
   1  11   5 96.6505 24.4969   1
   1  11   6 203.234 37.1782   1
   1  11   6 168.325 44.3591   3
   1  11   6 149.179 60.5304   6
   1  11   7 80.6640 34.1377   3
   1  11   7 71.4526 24.5976   1
   1  11   7 91.0346 56.0126   6
   1  11   8 325.264 89.0071   6
   1  11   9 1147.06 164.299   6
   1  11  10-19.0484 36.0632   6
   1  11  11 36.2466 53.9027   6
   1  11  12 92.9946 51.2963   6
   1  11  13-35.8833 33.7288   4
   1  12 -19 13.9485 32.3434   3
   1  12 -18-133.787 59.6840   3
   1  12 -17 77.2655 48.9481   3
   1  12 -16-27.7012 32.1975   3
   1  12 -15 29.6779 32.2037   3
   1  12 -14 29.9881 41.3896   3
   1  12 -13 120.403 66.8270   3
   1  12 -12 18.7516 26.6020   3
   1  12 -12 23.7892 48.0726   2
   1  12 -11 181.866 63.2008   3
   1  12 -11 271.454 69.8167   2
   1  12 -10 459.022 87.7418   2
   1  12 -10 378.215 84.4003   3
   1  12  -9 71.3617 48.6300   2
   1  12  -9 96.6112 52.1359   3
   1  12  -9 11.5420 12.9789   4
   1  12  -8 59.8053 43.9712   3
   1  12  -8 48.6454 38.6473   2
   1  12  -8 85.2231 25.6367   4
   1  12  -7-17.8921 28.2444   3
   1  12  -7-48.6072 37.3762   2
   1  12  -7-11.2798 21.1652   4
   1  12  -6 22.1017 33.6382   3
   1  12  -6-17.3393 33.2199   2
   1  12  -5 52.6605 37.0961   3
   1  12  -5 16.7551 22.0281   2
   1  12  -4 26.0237 27.2021   2
   1  12  -4 79.7153 37.9135   3
   1  12  -3 655.938 84.2573   2
   1  12  -3 609.983 93.0425   3
   1  12  -2 1557.70 128.218   2
   1  12  -2 1789.50 170.784   7
   1  12  -2 1502.17 142.578   3
   1  12  -1 8894.87 291.645   2
   1  12  -1 8455.24 266.129   5
   1  12  -1 8488.71 330.346   3
   1  12  -1 8539.49 351.109   7
   1  12   0 42.1666 32.5320   3
   1  12   0 10.9607 23.3925   2
   1  12   0-19.5928 19.8943   5
   1  12   0-32.3803 40.4971   7
   1  12   1 38.8825 20.0682   5
   1  12   1 78.8480 33.7875   7
   1  12   1 96.9206 42.1394   3
   1  12   2 15065.1 429.855   3
   1  12   2 13913.6 317.910   5
   1  12   3 64.4055 33.8084   3
   1  12   4 665.220 90.7922   3
   1  12   5 19.8151 16.3983   1
   1  12   5 10.6579 22.9802   3
   1  12   6 1089.96 152.241   6
   1  12   6 1347.28 130.597   3
   1  12   7 380.329 97.1063   6
   1  12   8-17.0172 31.2220   6
   1  12   9 253.119 75.4875   6
   1  12  10 384.493 103.392   6
   1  12  11 71.6129 59.5713   6
   1  13 -17 40.1829 40.9072   3
   1  13 -16 15.6765 37.2683   3
   1  13 -15-48.2455 42.5901   3
   1  13 -14 87.2651 56.2946   3
   1  13 -13-14.4717 48.0267   3
   1  13 -12 18.2846 30.9452   3
   1  13 -12 36.9854 42.3108   2
   1  13 -11 192.055 58.4404   2
   1  13 -11 201.119 62.3335   3
   1  13 -10 76.0931 50.3277   2
   1  13 -10 87.3781 48.6306   3
   1  13  -9-41.9547 38.2433   3
   1  13  -9-6.27359 17.9296   4
   1  13  -8 268.853 63.5073   2
   1  13  -8 378.718 83.0762   3
   1  13  -8 329.081 50.9592   4
   1  13  -7-4.69396 37.0576   2
   1  13  -7 29.2603 37.2463   3
   1  13  -6 255.790 66.0233   3
   1  13  -6 267.017 66.6179   2
   1  13  -5 29.9632 41.9638   3
   1  13  -5 27.7548 36.5776   2
   1  13  -4 41.1273 33.0704   3
   1  13  -4 22.9634 25.4652   2
   1  13  -3 103.201 49.4751   3
   1  13  -3 150.515 48.2446   2
   1  13  -2 37.7387 44.5301   3
   1  13  -2 1.67597 38.8862   7
   1  13  -2 80.9283 37.2017   2
   1  13  -1 235.050 75.6306   7
   1  13  -1 254.075 51.2136   2
   1  13  -1 270.229 64.3961   3
   1  13   0 11.4776 35.3815   7
   1  13   0-31.1665 28.3560   3
   1  13   0 7.11347 23.6692   2
   1  13   1 242.704 64.7203   3
   1  13   1 170.684 56.6357   7
   1  13   1 187.454 50.0211   2
   1  13   2 1080.94 122.154   3
   1  13   2 1090.01 120.613   7
   1  13   3 67.1906 36.0830   3
   1  13   4-7.16453 28.5888   3
   1  13   5 760.628 105.143   3
   1  13   5 926.495 147.479   6
   1  13   6-21.7652 59.3361   6
   1  13   6-14.9929 23.3630   3
   1  13   7 34.2271 43.7036   6
   1  13   8 27.1969 34.8367   6
   1  13   9 34.6435 54.7122   6
   1  13  10 271.626 102.120   6
   1  13  11 33.0277 30.4309   6
   1  14 -15-119.293 60.6057   3
   1  14 -14 68.3453 60.9899   3
   1  14 -13-11.3169 48.8978   3
   1  14 -12 14.6713 36.7614   3
   1  14 -11 19.0507 26.3556   2
   1  14 -11-18.7714 36.0223   3
   1  14 -10 65.1642 39.2928   2
   1  14 -10 106.843 57.4162   3
   1  14  -9 72.1222 55.5838   3
   1  14  -9 14.7845 29.5237   2
   1  14  -8 628.184 109.111   3
   1  14  -8 614.577 104.756   2
   1  14  -7 363.874 84.0338   3
   1  14  -7 409.795 84.2783   2
   1  14  -6 36.0108 29.7631   4
   1  14  -6 41.4807 36.1099   3
   1  14  -6 8.45509 27.3875   2
   1  14  -5 891.705 128.108   3
   1  14  -5 959.211 104.247   4
   1  14  -5 1004.02 122.464   2
   1  14  -4 518.761 86.0549   2
   1  14  -4 538.475 98.4059   3
   1  14  -3 35.5587 33.4309   2
   1  14  -3 56.3754 37.7908   3
   1  14  -2 2353.88 172.769   2
   1  14  -2 2360.67 196.009   3
   1  14  -1 798.305 115.825   3
   1  14  -1 909.064 103.831   2
   1  14  -1 930.680 134.949   7
   1  14   0 173.418 57.8708   3
   1  14   0 223.596 53.0863   2
   1  14   0 272.263 70.4506   7
   1  14   1 3.58095 26.4935   3
   1  14   1 17.9373 32.0123   7
   1  14   1 64.7365 32.2932   2
   1  14   2 1941.91 172.951   3
   1  14   2 2137.73 175.390   7
   1  14   2 2235.70 148.726   2
   1  14   3 403.934 81.0629   3
   1  14   3 355.704 75.9617   7
   1  14   4 57.3056 40.6627   3
   1  14   5 87.4614 60.8190   6
   1  14   5 97.4698 45.3487   3
   1  14   6 347.409 76.5117   3
   1  14   6 487.245 110.349   6
   1  14   7-8.82715 48.4180   6
   1  14   8 161.287 82.0249   6
   1  14   9 162.106 69.6889   6
   1  14  10-21.4524 63.8305   6
   1  15 -13-86.8280 52.7018   3
   1  15 -12 155.906 72.2604   3
   1  15 -11-31.7323 42.1500   3
   1  15 -11-27.2565 37.2284   2
   1  15 -10 78.6449 44.9972   2
   1  15 -10 157.516 68.1476   3
   1  15  -9-15.2366 36.2210   2
   1  15  -9 15.2297 35.1481   3
   1  15  -8 204.906 63.8889   3
   1  15  -8 205.890 66.4598   2
   1  15  -7 77.1053 46.5729   2
   1  15  -7-34.5034 47.2989   3
   1  15  -7 0.13072 27.6881   4
   1  15  -6 225.066 72.1707   3
   1  15  -6 80.1672 42.0166   2
   1  15  -6 151.566 46.3062   4
   1  15  -5 527.349 83.3767   4
   1  15  -5 390.525 81.3532   2
   1  15  -5 561.850 102.333   3
   1  15  -4 40.5729 44.4900   3
   1  15  -4-7.67232 22.1351   4
   1  15  -4 26.2366 27.2253   2
   1  15  -3-44.3806 38.0123   2
   1  15  -3 2.30778 24.8329   4
   1  15  -3-34.3497 32.3316   3
   1  15  -2 928.662 130.640   3
   1  15  -2 822.504 110.022   2
   1  15  -1-19.7294 34.2453   3
   1  15  -1 23.7145 25.8716   2
   1  15   0-7.41863 20.5379   2
   1  15   0 14.4619 34.0280   3
   1  15   0-39.7653 48.1296   7
   1  15   1 434.745 86.3134   3
   1  15   1 494.824 93.9607   7
   1  15   1 556.983 81.2622   2
   1  15   2 156.134 47.4319   2
   1  15   2 113.663 45.3092   7
   1  15   2 129.259 48.1520   3
   1  15   3-40.4618 30.5287   2
   1  15   3 19.7350 29.5191   3
   1  15   4 63.5676 36.8331   3
   1  15   4 45.2623 50.5063   6
   1  15   5 21.8334 48.9480   6
   1  15   5 49.7133 40.7039   3
   1  15   6 135.127 53.8095   3
   1  15   6 408.352 111.976   6
   1  15   7 39.2794 64.3503   6
   1  15   8 157.815 95.1106   6
   1  15   9 57.8853 59.9596   6
   1  16 -11 2.55035 41.9962   3
   1  16 -11 9.27585 32.1355   2
   1  16 -10 8.14024 35.0383   2
   1  16 -10 28.9481 40.8114   3
   1  16  -9 282.303 84.5489   3
   1  16  -9 235.946 71.9962   2
   1  16  -8 102.484 53.4267   2
   1  16  -8 59.9597 48.4077   3
   1  16  -7-59.8530 46.8230   3
   1  16  -7 4.44924 24.0640   2
   1  16  -6 9.69211 36.9846   3
   1  16  -6 68.0107 39.4190   2
   1  16  -6-7.47354 26.9506   4
   1  16  -5 92.7005 45.7105   3
   1  16  -5 211.516 66.9872   2
   1  16  -5 138.405 50.0360   4
   1  16  -4 164.003 50.9849   4
   1  16  -4 134.900 56.9917   3
   1  16  -4 157.210 57.0234   2
   1  16  -3 34.7724 28.2880   4
   1  16  -3 84.6141 42.7052   2
   1  16  -3 93.6637 46.2338   3
   1  16  -2 440.273 96.2257   3
   1  16  -2 456.099 90.8883   4
   1  16  -2 461.360 84.3152   2
   1  16  -1 184.802 63.8955   3
   1  16  -1 181.755 63.8038   4
   1  16  -1 164.568 50.9507   2
   1  16   0 71.8010 37.5635   3
   1  16   0-32.5762 29.5258   2
   1  16   0 31.2495 46.4951   4
   1  16   1 158.447 50.4503   2
   1  16   1 24.3304 30.9650   3
   1  16   1 88.2035 48.6551   4
   1  16   2 291.447 79.0122   3
   1  16   2 140.217 62.0972   4
   1  16   3-49.6233 39.3624   3
   1  16   3 48.2409 31.7570   4
   1  16   4 66.9336 45.9325   4
   1  16   4 3.13266 41.8486   3
   1  16   4 12.5204 41.6344   6
   1  16   5 119.634 56.5499   3
   1  16   5 10.9139 40.1589   4
   1  16   5 38.9579 49.5190   6
   1  16   6 17.4991 42.3237   6
   1  16   7-56.7468 55.5320   6
   1  16   8 27.3865 74.6829   6
   1  17 -10 10.3752 33.7918   2
   1  17  -9 193.373 72.3597   2
   1  17  -8 56.5936 41.8626   2
   1  17  -7 117.889 52.2979   2
   1  17  -7 91.6937 57.7386   3
   1  17  -6 492.161 100.442   2
   1  17  -6 475.348 108.521   3
   1  17  -5 37.4671 53.0685   3
   1  17  -5 34.0824 33.1502   2
   1  17  -5-65.6164 44.3415   4
   1  17  -4-21.1102 34.7541   3
   1  17  -4-39.4864 37.3332   2
   1  17  -4-58.1482 37.1478   4
   1  17  -3 7.11342 31.0392   2
   1  17  -3 23.9791 36.9678   3
   1  17  -3 5.66422 34.9503   4
   1  17  -2 189.550 64.3812   4
   1  17  -2 176.995 60.8491   2
   1  17  -2 160.925 61.6274   3
   1  17  -1-32.5144 39.6503   3
   1  17  -1 8.30127 25.5189   4
   1  17   0-7.19007 33.8349   3
   1  17   0 2.16746 30.5186   4
   1  17   1 229.066 77.6848   3
   1  17   1 154.472 66.8053   4
   1  17   2 200.342 77.9761   4
   1  17   2 121.900 61.2194   3
   1  17   3-56.1143 47.9349   4
   1  17   3 38.9478 39.9109   3
   1  17   3 15.6495 47.9319   6
   1  17   4 114.773 63.1749   4
   1  17   4 12.8014 36.9601   3
   1  17   4 3.45243 49.1582   6
   1  17   5-28.8651 65.0448   6
   1  18  -9 158.051 65.0364   2
   1  18  -8 60.7202 47.6117   2
   1  18  -7 238.093 77.5314   2
   1  18  -6 241.717 74.2876   2
   1  18  -5 32.8208 37.7314   2
   1  18  -4-72.0612 44.0241   4
   1  18  -4-55.9587 45.9001   2
   1  18  -3 50.9372 46.6674   3
   1  18  -3 105.358 54.5542   4
   1  18  -2 33.6749 46.2683   4
   1  18  -2-91.7335 54.4314   3
   1  18  -1-108.842 54.8120   4
   1  18  -1-17.8593 35.1752   3
   1  18   0 38.3544 33.9475   3
   1  18   0 1.34320 31.1971   4
   1  18   1 42.7132 55.1466   4
   1  18   1 24.6510 46.3418   3
   1  18   2-10.5730 36.1583   4
   1  18   2 128.352 63.9652   3
   1  18   3-84.8735 48.9386   3
   1  19  -2 21.3829 45.5081   4
   1  19  -1-117.640 57.4236   4
   1  19   0 5.67147 40.3899   4
  -2  20   0 9.55648 51.9698   4
  -2  20  -1 28.2951 42.4081   4
  -2  19   2 148.436 79.1884   4
  -2  19   1-5.21759 38.4771   3
  -2  19   1-172.628 76.2176   4
  -2  19   0 214.502 70.6500   3
  -2  19   0 60.3459 49.0575   4
  -2  19  -1 64.8487 57.3284   4
  -2  19  -2-9.49532 31.9228   4
  -2  18   4-166.341 75.6339   4
  -2  18   3 385.307 132.691   6
  -2  18   3 219.198 85.8770   4
  -2  18   2 52.5583 78.7145   6
  -2  18   2 17.2016 59.3796   4
  -2  18   1-30.3621 60.7072   4
  -2  18   1 135.572 64.7280   3
  -2  18   1 25.3020 60.8354   6
  -2  18   0 189.431 77.2128   3
  -2  18   0 128.451 74.0997   4
  -2  18   0 284.233 106.747   6
  -2  18  -1-18.2000 66.6078   6
  -2  18  -1 40.4699 46.6425   4
  -2  18  -1 49.3465 56.2050   3
  -2  18  -2 49.8931 34.3164   3
  -2  18  -2 1.04276 50.0304   4
  -2  18  -3 94.3687 68.2082   6
  -2  18  -3 43.7435 30.3187   4
  -2  18  -3 14.3668 31.5412   3
  -2  18  -4-52.8494 48.1036   3
  -2  18  -4 244.652 99.2363   6
  -2  18  -5-69.9589 51.3735   3
  -2  18  -6 32.1588 47.2500   3
  -2  18  -7 25.3312 42.6556   3
  -2  17   8-57.3022 63.6050   6
  -2  17   7 498.230 142.129   6
  -2  17   6 100.208 85.4980   6
  -2  17   6-52.9591 51.8320   4
  -2  17   5-69.2571 56.1508   4
  -2  17   5-8.70782 42.9006   6
  -2  17   4 463.350 113.129   4
  -2  17   4 316.373 120.615   6
  -2  17   3 126.992 80.1588   6
  -2  17   3 118.972 71.3026   4
  -2  17   2-4.43716 68.9325   6
  -2  17   2 53.1764 46.1129   3
  -2  17   2 66.4940 47.7322   4
  -2  17   1 921.870 143.412   3
  -2  17   1 781.237 149.697   6
  -2  17   1 892.753 145.544   4
  -2  17   0-39.3271 40.7464   4
  -2  17   0-48.4841 54.0104   6
  -2  17   0 25.3731 38.0166   3
  -2  17  -1 78.2985 36.3414   3
  -2  17  -1 34.2514 45.9815   4
  -2  17  -2-11.2418 44.2935   6
  -2  17  -2 17.0503 47.0771   3
  -2  17  -2 32.8372 34.1099   4
  -2  17  -3 47.1509 54.0794   3
  -2  17  -3 32.5167 46.4227   4
  -2  17  -4 835.711 137.093   3
  -2  17  -5 104.148 56.1657   3
  -2  17  -6 172.695 73.0292   3
  -2  17  -7 197.862 78.3885   3
  -2  17  -8 25.6283 33.4550   3
  -2  17  -9 689.374 139.214   3
  -2  17 -10-239.845 85.1578   3
  -2  16  11-81.8853 65.2707   6
  -2  16  10-25.9364 46.7578   6
  -2  16   9 170.411 95.1602   6
  -2  16   8 245.490 94.8728   4
  -2  16   8 40.9345 81.9615   6
  -2  16   7 1.24980 60.2282   4
  -2  16   7-49.2140 83.6523   6
  -2  16   6-37.2974 37.4027   4
  -2  16   6 54.2031 51.9405   6
  -2  16   5 21.3818 43.8775   4
  -2  16   5-20.3817 48.2419   6
  -2  16   4 53.6946 35.4235   4
  -2  16   4 103.808 56.1997   6
  -2  16   3-97.8799 81.3248   6
  -2  16   3 69.7797 44.9212   4
  -2  16   2-51.9964 52.9384   4
  -2  16   2 26.9734 39.1018   3
  -2  16   2-17.4071 44.4933   6
  -2  16   1-11.3676 31.8950   4
  -2  16   1-11.2845 29.9113   3
  -2  16   1-43.7541 44.5116   6
  -2  16   0 192.900 65.0974   4
  -2  16   0 170.042 58.4357   3
  -2  16   0 74.1024 52.1698   6
  -2  16  -1 23.8704 35.9263   4
  -2  16  -1 8.74778 36.9307   3
  -2  16  -1 9.03749 43.6352   6
  -2  16  -2 159.269 66.9681   3
  -2  16  -2 204.443 65.1582   4
  -2  16  -3 261.219 78.7235   3
  -2  16  -3 216.822 67.4877   4
  -2  16  -4 937.278 127.175   4
  -2  16  -4 1323.07 165.720   3
  -2  16  -5 79.0124 46.5453   3
  -2  16  -6-30.8932 33.1073   3
  -2  16  -7-2.51319 38.6662   3
  -2  16  -8-2.05871 39.6269   3
  -2  16  -9 20.3667 36.7048   3
  -2  16 -10-31.6177 39.6824   3
  -2  16 -11 117.841 63.6281   3
  -2  16 -12 83.7752 54.3420   3
  -2  16 -13-13.0924 44.7514   3
  -2  15  12-260.278 109.991   6
  -2  15  11-111.954 77.8730   6
  -2  15  10 57.5115 82.0408   6
  -2  15   9 5.34898 44.4566   4
  -2  15   9 142.738 78.6417   6
  -2  15   8 350.843 101.682   4
  -2  15   8 398.713 123.499   6
  -2  15   7 209.757 74.6973   6
  -2  15   7 43.6987 41.3766   4
  -2  15   6 11.1894 60.9965   6
  -2  15   6-6.22115 29.4465   4
  -2  15   5 1086.88 182.372   6
  -2  15   5 1001.22 153.458   4
  -2  15   4 93.0701 50.9587   4
  -2  15   4 231.776 92.0074   6
  -2  15   3 41.6262 38.2100   4
  -2  15   3-8.97876 31.9576   3
  -2  15   2-13.3466 40.2511   4
  -2  15   2 71.7503 45.2767   3
  -2  15   2 11.4878 46.5916   6
  -2  15   1 110.376 53.6806   6
  -2  15   1 113.896 48.0768   4
  -2  15   1 106.119 51.4835   3
  -2  15   0 947.643 154.916   6
  -2  15   0 855.760 126.649   4
  -2  15   0 1106.61 142.779   3
  -2  15  -1 29.1244 37.5182   6
  -2  15  -1 33.2448 39.0677   4
  -2  15  -1 90.1109 50.4378   3
  -2  15  -2 1055.56 134.767   4
  -2  15  -2 1092.74 145.614   3
  -2  15  -3 22.8652 34.6428   4
  -2  15  -3 41.9939 40.3770   3
  -2  15  -4 50.1490 35.0858   4
  -2  15  -4 8.66540 39.1582   3
  -2  15  -5 3149.75 242.770   3
  -2  15  -6 86.0072 61.6911   3
  -2  15  -7 29.2564 35.6067   3
  -2  15  -8 223.624 78.7639   3
  -2  15  -9 372.014 90.9961   3
  -2  15 -10 54.0030 46.6738   3
  -2  15 -11 20.8134 28.3870   3
  -2  15 -12-49.4141 40.6869   3
  -2  15 -13 1.84903 34.2532   3
  -2  15 -14 8.20526 30.5513   3
  -2  15 -15 11.8715 42.5263   3
  -2  15 -16-20.6288 35.1938   3
  -2  14  12 99.2239 74.9872   6
  -2  14  11 30.0731 42.3630   4
  -2  14  11 83.4886 56.2079   6
  -2  14  10 85.8674 79.8926   6
  -2  14  10 43.1799 44.9448   4
  -2  14   9-136.451 77.3925   6
  -2  14   9 30.1202 37.4165   4
  -2  14   8 1006.22 148.155   4
  -2  14   8 677.793 149.470   6
  -2  14   7 92.0537 61.7395   6
  -2  14   7-38.8475 40.2320   4
  -2  14   6 104.511 50.8818   4
  -2  14   6 26.3666 38.5915   6
  -2  14   5 361.373 99.1881   6
  -2  14   5 512.814 103.304   4
  -2  14   4 598.585 123.291   6
  -2  14   4 695.124 115.460   4
  -2  14   3 272.735 73.9998   4
  -2  14   3 138.780 58.9782   6
  -2  14   3 188.720 59.8588   3
  -2  14   2 26.1946 31.9285   3
  -2  14   2 6.51042 28.3158   4
  -2  14   2 16.6455 52.3049   6
  -2  14   1 56.4358 41.8386   6
  -2  14   1 67.7699 46.2449   3
  -2  14   1 124.560 47.3064   4
  -2  14   0 1025.07 130.036   4
  -2  14   0 1075.51 134.420   3
  -2  14   0 1046.57 156.865   6
  -2  14  -1 213.934 66.2513   3
  -2  14  -1 176.589 54.3845   4
  -2  14  -2 284.512 70.6758   4
  -2  14  -2 246.532 68.7946   3
  -2  14  -3 373.699 82.4754   3
  -2  14  -3 505.973 87.9103   4
  -2  14  -4 186.148 56.9051   3
  -2  14  -4 232.207 56.1870   4
  -2  14  -5 412.426 85.5263   3
  -2  14  -6 214.685 67.6044   3
  -2  14  -7 28.2146 31.6582   3
   2 -14   8 11.6705 20.5208   7
  -2  14  -8 3.16829 30.6438   3
  -2  14  -9 582.643 106.740   3
  -2  14 -10 34.7408 40.6630   3
  -2  14 -11-8.00731 40.6333   3
  -2  14 -12 35.0252 47.8424   3
  -2  14 -13-16.9066 34.5314   3
  -2  14 -14 205.055 67.4796   3
  -2  14 -15-26.7086 36.3140   3
  -2  14 -16-60.4854 46.4490   3
  -2  14 -17 23.1329 41.3116   3
  -2  14 -18-253.046 84.0180   3
  -2  13  13 128.223 77.1068   6
  -2  13  12 124.118 74.6427   6
  -2  13  12 40.4639 32.6982   4
  -2  13  11 144.437 64.0868   6
  -2  13  11 243.776 81.0848   4
  -2  13  10-13.4999 37.2453   4
  -2  13  10 51.3249 54.4675   6
  -2  13   9 250.074 96.8647   6
  -2  13   9 392.022 96.8391   4
  -2  13   8 269.855 79.2291   4
  -2  13   8 248.717 80.2085   6
  -2  13   7-0.94772 38.6420   6
  -2  13   7 70.1938 38.1810   4
  -2  13   6 65.0886 43.2588   4
  -2  13   6 77.5358 53.0743   6
  -2  13   5 109.043 64.2385   6
  -2  13   5 24.1844 35.8536   4
  -2  13   5 51.3409 13.9877   7
  -2  13   4 9.59501 36.8029   4
  -2  13   4 55.1012 12.8331   1
  -2  13   4 88.6418 54.7905   6
  -2  13   3 1296.95 138.980   3
  -2  13   3 1326.60 74.3925   2
  -2  13   3 1329.23 179.331   6
  -2  13   3 1218.65 143.707   4
  -2  13   2-0.51080 28.2542   3
  -2  13   2 1.11631 12.3247   2
  -2  13   2-8.36251 47.9840   6
  -2  13   2 6.38633 38.7013   4
  -2  13   1-6.99535 27.1294   3
  -2  13   1 10.6907 30.4747   4
  -2  13   1 62.8522 51.7995   6
  -2  13   1 18.1866 17.7393   2
  -2  13   0 296.117 48.8889   2
  -2  13   0 305.013 85.8074   6
  -2  13   0 325.300 68.2965   4
  -2  13   0 364.958 74.0672   3
  -2  13  -1 3614.00 232.434   3
  -2  13  -1 3355.07 218.801   4
  -2  13  -2 1506.98 143.742   4
  -2  13  -2 1311.23 144.246   3
  -2  13  -3-33.6921 38.1580   3
  -2  13  -3 43.7600 35.4045   4
  -2  13  -4 92.3417 43.9201   3
  -2  13  -4 151.941 46.3606   4
  -2  13  -5 437.809 83.7008   3
  -2  13  -6 52.5995 41.2118   3
  -2  13  -7 51.5901 45.9286   3
   2 -13   7 72.5635 36.3879   7
  -2  13  -8 36.8584 34.9830   3
   2 -13   8 2.85402 22.1323   7
   2 -13   9 133.262 51.7414   7
  -2  13  -9 143.424 57.2248   3
  -2  13 -10-44.0136 34.7755   3
  -2  13 -11 202.332 62.1106   3
  -2  13 -12 60.7178 42.6238   3
  -2  13 -13 1.10358 30.1750   3
  -2  13 -14 75.8290 38.6319   3
  -2  13 -15 30.0487 35.2495   3
  -2  13 -16 55.9073 48.6481   3
  -2  13 -17 104.884 56.3108   3
  -2  13 -18-127.993 60.5761   3
  -2  13 -19-45.0811 40.6340   3
  -2  12  13 46.8935 47.7140   4
  -2  12  13 38.7314 61.3477   6
  -2  12  12 278.414 85.4659   4
  -2  12  12 465.828 126.409   6
  -2  12  11 122.494 59.0421   4
  -2  12  11 68.2972 63.9759   6
  -2  12  10-5.78257 38.2697   4
  -2  12  10 30.9541 35.4832   6
  -2  12   9 202.839 68.3469   4
  -2  12   9 167.945 74.4896   6
  -2  12   8-57.0842 56.7657   4
   2 -12  -8 18.2339 17.9304   3
  -2  12   8-2.12936 52.0035   6
   2 -12  -7 189.999 45.9579   3
  -2  12   7 245.386 83.0412   6
  -2  12   7 259.185 69.2432   4
   2 -12  -6 9.71830 14.2928   3
  -2  12   6 32.5654 39.7614   6
  -2  12   6 5.41955 28.1168   4
   2 -12  -5 15.9045 18.3803   3
  -2  12   5-1.81218 39.3174   6
  -2  12   5 14.4456 6.44966   1
  -2  12   5 12.7443 38.9468   4
  -2  12   4 65.1098 43.7470   4
  -2  12   4 87.3466 22.3718   7
  -2  12   4 66.8556 14.9531   2
  -2  12   4 93.6677 60.5516   6
  -2  12   4 37.5222 10.2865   1
   2 -12  -4 149.776 41.0380   3
  -2  12   3 193.629 72.6467   6
   2 -12  -3 159.805 43.6287   3
  -2  12   3 135.330 48.5459   3
  -2  12   3 197.372 28.0107   2
  -2  12   3 151.030 54.5829   4
  -2  12   2 14.3764 29.4281   4
  -2  12   2 26.9934 35.0790   3
  -2  12   2 12.9922 11.0595   2
  -2  12   2 34.0154 45.0441   6
  -2  12   1 2.18158 13.6953   2
  -2  12   1 31.6726 36.8172   3
  -2  12   1 14.8702 36.1179   4
  -2  12   1 4.96437 36.4663   6
  -2  12   0-26.0642 30.3554   3
  -2  12   0 5.19827 14.3317   2
  -2  12   0-13.7468 33.1844   4
  -2  12  -1 2204.72 167.360   4
  -2  12  -1 2213.34 125.611   2
  -2  12  -1 2114.05 171.196   3
  -2  12  -2 84.3294 39.8155   3
  -2  12  -2 47.8697 28.0674   4
  -2  12  -3 12.9003 30.7290   3
  -2  12  -4 351.716 72.6322   3
  -2  12  -5 410.759 78.5024   3
  -2  12  -6-17.0738 33.5369   3
   2 -12   6 39.3408 31.0114   7
   2 -12   7 111.434 42.7903   7
  -2  12  -7 137.854 54.2085   3
   2 -12   8 167.679 59.2445   7
  -2  12  -8 165.239 54.3105   3
  -2  12  -9 191.316 61.3266   3
   2 -12   9 362.846 91.1287   7
  -2  12 -10 390.322 80.8921   3
  -2  12 -11 484.042 88.4465   3
  -2  12 -12 4.69080 31.8678   3
  -2  12 -13 247.920 67.2508   3
  -2  12 -14-20.8358 38.2605   3
  -2  12 -15 113.670 51.3857   3
  -2  12 -16-23.6779 29.8937   3
  -2  12 -17 105.416 59.2220   3
  -2  12 -18 45.9620 50.9522   3
  -2  12 -19 0.24661 41.6820   3
  -2  11  15 26.5692 36.7877   4
  -2  11  14-18.4450 43.1715   6
  -2  11  14 142.923 64.8145   4
  -2  11  13 72.3630 49.3952   4
  -2  11  13 0.32435 50.1896   6
  -2  11  12 76.0510 47.5581   4
  -2  11  12 247.706 83.2579   6
  -2  11  11 72.7483 71.0690   6
  -2  11  11 37.8231 33.9996   4
  -2  11  10 933.608 138.643   4
   2 -11 -10 688.233 78.0857   3
  -2  11  10 722.489 137.215   6
   2 -11  -9 747.088 84.1991   3
  -2  11   9 745.892 138.151   6
  -2  11   9 895.877 133.057   4
  -2  11   8 303.122 75.1553   4
  -2  11   8 363.900 97.6522   6
   2 -11  -8 154.235 40.0432   3
  -2  11   7 46.9994 43.2387   4
   2 -11  -7 37.0730 19.5776   3
  -2  11   7-20.2447 45.0757   6
   2 -11  -6 356.016 60.5310   3
  -2  11   6 414.759 86.5365   4
  -2  11   6 423.763 102.101   6
  -2  11   5 0.64244 3.42614   1
  -2  11   5 7.75834 5.27928   2
  -2  11   5 55.1428 51.2547   6
  -2  11   5-0.51803 31.4835   4
   2 -11  -5 28.9110 18.2743   3
  -2  11   4 9.30369 46.1701   6
   2 -11  -4 16.9065 21.1054   3
  -2  11   4 20.0478 8.38522   2
  -2  11   4 19.1298 11.6475   7
  -2  11   4 29.7851 8.79728   1
  -2  11   4 19.4293 39.3737   4
  -2  11   3 521.453 104.511   6
  -2  11   3 545.150 88.4565   4
  -2  11   3 549.133 43.0262   2
  -2  11   3 554.375 47.2994   7
  -2  11   3 462.889 75.7104   3
   2 -11  -3 554.879 74.4324   3
  -2  11   2 1772.83 180.947   6
   2 -11  -2 1860.26 138.292   3
  -2  11   2 1753.17 84.4179   2
  -2  11   2 1867.34 149.356   3
  -2  11   2 1951.03 156.260   4
  -2  11   1-6.64233 13.9028   2
  -2  11   1 19.2730 28.9982   3
   2 -11  -1-13.7120 18.5698   3
  -2  11   1 8.52360 38.4513   6
  -2  11   1-22.4846 32.0370   4
  -2  11   0 1023.71 110.363   4
   2 -11   0 1177.69 112.766   3
  -2  11   0 1045.04 113.675   3
  -2  11   0 1068.90 77.5097   2
  -2  11  -1 40.4113 24.1264   3
   2 -11   1 66.6768 30.6437   3
  -2  11  -1 12.9284 26.8050   4
  -2  11  -1 79.4507 23.2070   2
   2 -11   2 60.1610 31.0687   3
  -2  11  -2 37.5227 24.8462   3
  -2  11  -3 20.5361 33.6278   3
  -2  11  -4 374.689 71.7657   3
  -2  11  -4 381.487 62.4006   4
  -2  11  -5 30.8751 28.9096   3
   2 -11   5 25.4163 21.7525   7
   2 -11   6 9.29626 28.0235   7
  -2  11  -6-30.4952 31.8950   3
   2 -11   7 1548.37 154.804   7
  -2  11  -7 1571.79 145.814   3
   2 -11   8 77.2369 39.6420   7
  -2  11  -8 55.5272 25.1413   3
   2 -11   9 93.9948 47.3318   7
  -2  11  -9 60.4333 34.0226   3
  -2  11 -10 58.7660 36.5248   3
  -2  11 -11 34.0691 35.3533   3
  -2  11 -12 352.098 76.2245   3
  -2  11 -13 8.82876 25.9465   3
  -2  11 -14 34.8720 38.9725   3
  -2  11 -15 20.1352 33.8896   3
  -2  11 -16 58.8971 33.9931   3
  -2  11 -17-1.48220 26.8836   3
  -2  11 -18 0.22016 31.5227   3
  -2  11 -19-51.3906 38.1143   3
  -2  10  16 139.451 70.1828   4
  -2  10  15 53.0981 32.9113   4
  -2  10  14 171.849 70.2374   4
  -2  10  14 29.5277 40.5274   6
  -2  10  13-22.3665 50.8829   4
  -2  10  13-7.60859 60.7208   6
  -2  10  12 326.983 90.3404   4
  -2  10  12 235.011 79.2981   6
  -2  10  11 59.7439 38.8929   4
   2 -10 -11 23.0475 18.3902   3
   2 -10 -10 63.1570 26.2766   3
  -2  10  10 12.0712 31.0926   4
  -2  10  10 82.0746 57.0347   6
  -2  10   9 664.549 124.780   6
  -2  10   9 684.128 107.366   4
   2 -10  -9 621.809 72.8584   3
   2 -10  -8 423.038 62.7423   3
  -2  10   8 404.315 100.172   6
  -2  10   8 533.537 92.7751   4
  -2  10   7 406.551 80.5762   4
  -2  10   7 438.062 94.0522   6
   2 -10  -7 261.489 47.4000   3
   2 -10  -6-7.14735 18.0910   3
  -2  10   6 96.4798 50.9532   6
  -2  10   6 57.6964 38.8668   4
  -2  10   5 777.477 122.773   6
   2 -10  -5 927.385 91.7814   3
  -2  10   5 861.604 108.831   4
  -2  10   4 99.0121 12.7290   1
  -2  10   4 65.5843 48.0994   6
   2 -10  -4 135.131 34.8553   3
  -2  10   4 112.448 15.9712   2
  -2  10   4 133.919 46.5216   4
  -2  10   3 1347.28 122.520   3
  -2  10   3 1650.33 142.554   4
  -2  10   3 1325.79 149.592   6
  -2  10   3 1546.63 70.5488   7
   2 -10  -3 1590.05 120.263   3
  -2  10   3 1465.78 65.7422   2
  -2  10   2 210.723 54.3757   4
   2 -10  -2 187.998 43.8283   3
  -2  10   2 209.899 64.1629   6
  -2  10   2 165.063 23.8994   2
  -2  10   2 188.659 51.9589   3
  -2  10   1 312.660 65.8685   3
   2 -10  -1 277.949 53.0465   3
  -2  10   1 259.355 57.6133   4
  -2  10   1 231.089 67.6012   6
  -2  10   1 287.410 38.3639   2
  -2  10   0 149.396 44.2424   4
   2 -10   0 175.365 40.7799   3
  -2  10   0 150.126 45.5503   3
  -2  10   0 133.918 27.4729   2
  -2  10  -1 628.308 88.0837   3
   2 -10   1 673.197 80.0622   3
  -2  10  -1 672.075 62.5174   2
   2 -10   2 348.595 58.9386   3
  -2  10  -2 265.471 55.4067   3
  -2  10  -3 163.185 40.1011   4
   2 -10   3 143.389 39.8729   3
  -2  10  -3 109.743 41.7746   3
  -2  10  -4 2147.76 156.021   3
   2 -10   4 2132.83 135.037   7
  -2  10  -5 10.2077 15.0952   5
   2 -10   5 13.0784 23.8689   7
  -2  10  -5-11.0202 32.5372   3
  -2  10  -6 534.273 82.5986   3
   2 -10   6 550.922 74.9248   2
  -2  10  -6 557.402 67.5917   5
   2 -10   6 531.718 86.1709   7
  -2  10  -7 324.456 66.4420   3
   2 -10   7 387.679 78.8001   7
   2 -10   7 261.447 55.0331   2
   2 -10   8 610.763 107.801   7
  -2  10  -8 611.082 89.8414   3
   2 -10   8 687.534 88.5755   2
  -2  10  -9 2114.75 164.354   3
  -2  10 -10 123.521 48.9259   3
  -2  10 -11-7.92443 30.2990   3
  -2  10 -12-11.2892 35.9257   3
  -2  10 -13 1310.24 137.904   3
  -2  10 -14 28.9916 29.7178   3
  -2  10 -15 97.5743 44.3857   3
  -2  10 -16 74.3179 43.6459   3
  -2  10 -17-4.43305 32.4644   3
  -2  10 -18 21.1427 46.7770   1
  -2  10 -18-21.8187 28.3802   3
  -2   9  17-31.2812 61.8667   4
  -2   9  16 301.292 91.3238   4
  -2   9  16 205.216 51.6531   5
  -2   9  15-24.7501 37.2106   6
  -2   9  15 37.5540 34.7423   4
  -2   9  14 256.747 79.8306   4
  -2   9  14 136.564 56.5752   6
  -2   9  13 374.256 87.6196   4
  -2   9  13 350.687 89.7410   6
   2  -9 -12 17.9439 13.0874   3
  -2   9  12-54.0975 51.8673   4
  -2   9  12-30.4723 50.5118   6
  -2   9  11 646.198 44.4086   2
  -2   9  11 705.479 116.096   4
  -2   9  11 739.550 127.114   6
   2  -9 -11 783.000 75.6157   3
   2  -9 -10 479.577 59.9241   3
  -2   9  10 471.993 102.019   6
  -2   9  10 506.714 95.4278   4
  -2   9  10 506.097 34.8030   2
  -2   9   9 214.358 65.4091   4
   2  -9  -9 248.415 44.4515   3
  -2   9   9 308.325 23.3613   2
  -2   9   9 210.643 68.8828   6
   2  -9  -8 1032.25 90.5544   3
  -2   9   8 1092.14 127.759   4
  -2   9   8 978.664 143.948   6
   2  -9  -7 756.148 77.8971   3
  -2   9   7 817.052 125.750   6
  -2   9   7 798.166 109.754   4
   2  -9  -6 2442.32 139.106   3
  -2   9   6 2708.08 186.774   4
  -2   9   6 2425.56 210.258   6
  -2   9   5 924.561 108.542   4
  -2   9   5 923.456 128.993   6
   2  -9  -5 978.004 89.5307   3
  -2   9   4 278.788 72.0165   6
   2  -9  -4 267.363 48.2617   3
  -2   9   4 228.071 18.7874   2
  -2   9   4 196.654 51.2030   4
  -2   9   4 224.997 16.5608   1
  -2   9   3-1.22172 23.7278   3
   2  -9  -3 36.2046 23.2194   3
  -2   9   3-22.0254 41.5924   6
  -2   9   3 4.94526 7.48076   2
  -2   9   3 26.0321 24.0221   4
  -2   9   3 8.48292 8.11180   7
  -2   9   2 616.320 42.3471   2
  -2   9   2 592.708 42.1835   7
  -2   9   2 569.461 93.7849   6
  -2   9   2 717.102 84.9556   3
   2  -9  -2 755.106 79.0364   3
  -2   9   2 709.122 88.2455   4
  -2   9   1 1155.80 63.7826   2
  -2   9   1 1036.86 102.392   3
   2  -9  -1 1178.45 97.9426   3
  -2   9   0 388.949 42.8324   2
  -2   9   0 508.611 72.0267   3
   2  -9   0 420.288 60.7328   3
   2  -9   1 96.8721 34.3644   3
  -2   9  -1 20.6434 25.9664   3
  -2   9  -1 64.1446 22.8324   2
   2  -9   2 158.734 40.6225   3
  -2   9  -2 141.950 39.8552   4
   2  -9   3 5169.43 190.118   7
  -2   9  -3 5863.97 215.739   4
   2  -9   3 6043.60 232.708   3
   2  -9   4 3052.48 146.817   2
   2  -9   4 3091.78 169.632   3
   2  -9   4 3146.93 169.407   7
   2  -9   5 856.602 84.9292   2
  -2   9  -5 859.913 94.7493   3
  -2   9  -5 800.388 74.5396   5
   2  -9   5 914.138 102.173   7
  -2   9  -6 6057.77 251.902   3
   2  -9   6 6188.70 235.095   2
  -2   9  -6 5923.70 207.019   5
   2  -9   7 149.784 40.2135   2
  -2   9  -7 193.117 48.0684   3
  -2   9  -7 168.052 38.1072   5
  -2   9  -8 55.3260 26.9920   5
   2  -9   8 48.9866 30.8514   2
  -2   9  -8 59.1833 33.6868   3
   2  -9   9 2237.69 163.024   2
  -2   9  -9 2343.09 163.545   3
  -2   9 -10 370.495 70.0734   3
  -2   9 -11-19.2643 28.0526   3
  -2   9 -12 966.896 112.481   3
  -2   9 -13 41.6165 27.4871   3
  -2   9 -14 412.501 74.2538   3
  -2   9 -15 75.5532 39.5920   3
  -2   9 -16 44.9936 29.5456   3
  -2   9 -17-17.8816 31.6468   3
  -2   9 -18-4.15139 24.4611   3
  -2   9 -18 66.4136 44.2421   1
  -2   8  18-91.7369 59.4778   4
  -2   8  17 55.6370 33.6407   5
  -2   8  17 31.1248 35.5512   4
  -2   8  16 17.8591 32.7823   4
  -2   8  16 35.3439 27.1186   5
  -2   8  15 44.7077 37.5237   6
  -2   8  15 49.0613 44.0330   4
  -2   8  14-22.4269 34.5766   6
  -2   8  14 118.643 55.6565   4
  -2   8  13 1079.65 143.288   4
  -2   8  13 1009.62 145.676   6
  -2   8  12 61.8208 31.9623   6
  -2   8  12 93.2734 23.0777   2
   2  -8 -12 50.1119 20.2158   3
  -2   8  12 101.817 52.9500   4
  -2   8  11 53.9719 42.6093   4
  -2   8  11 71.1217 19.5927   2
   2  -8 -11 49.0306 22.6073   3
  -2   8  11 120.659 55.8970   6
  -2   8  10 17.8916 9.57847   2
  -2   8  10 1.43462 35.8230   4
   2  -8 -10 18.5442 17.1824   3
  -2   8  10-9.51272 41.5328   6
  -2   8   9 39.2206 36.2438   4
  -2   8   9 73.5848 14.8495   2
  -2   8   9 109.750 55.8574   6
   2  -8  -9 23.6506 12.3837   3
  -2   8   8 599.861 33.9820   2
  -2   8   8 590.074 90.0873   4
   2  -8  -8 453.379 56.5506   3
  -2   8   8 634.054 112.225   6
   2  -8  -7 834.092 77.3955   3
  -2   8   7 795.469 101.168   4
  -2   8   7 774.340 30.7279   2
  -2   8   7 927.126 124.880   6
   2  -8  -6 686.521 70.0952   3
  -2   8   6 708.800 108.296   6
  -2   8   6 625.939 88.2325   4
  -2   8   5 715.344 104.648   6
   2  -8  -5 702.320 73.2204   3
  -2   8   5 840.449 97.7804   4
  -2   8   4 372.337 75.8311   6
   2  -8  -4 427.803 56.3554   3
   2  -8  -3 4672.16 186.334   3
  -2   8   3 4891.03 218.461   4
  -2   8   3 4453.16 84.0900   2
  -2   8   3 4866.03 254.364   6
  -2   8   2 204.432 45.1159   3
  -2   8   2 191.763 20.4157   7
  -2   8   2 208.905 22.1660   2
   2  -8  -2 194.988 41.3528   3
  -2   8   1 10310.8 296.660   3
  -2   8   1 9344.43 168.086   2
   2  -8  -1 9812.30 272.280   3
   2  -8   0 2636.38 141.677   3
  -2   8   0 2396.43 144.636   3
  -2   8   0 2626.59 145.419   4
  -2   8   0 2763.71 101.178   2
  -2   8  -1 378.657 55.2534   4
   2  -8   1 326.808 50.4933   3
   2  -8   2 367.031 54.7289   3
   2  -8   2 316.807 42.0084   7
  -2   8  -2 310.224 51.3092   4
   2  -8   2 305.476 39.5724   2
   2  -8   3 2701.30 126.141   2
   2  -8   3 2596.17 138.990   7
   2  -8   3 2672.14 145.193   3
   2  -8   4 55.2240 23.1177   3
   2  -8   4 58.6380 31.5941   7
   2  -8   4 68.1463 24.8954   2
   2  -8   5 7.19875 18.4905   3
  -2   8  -5 32.5630 28.2893   3
  -2   8  -5 4.35167 9.84815   5
   2  -8   5-0.53253 14.5975   2
  -2   8  -6 8134.83 274.192   3
  -2   8  -6 8875.81 237.550   5
   2  -8   6 8109.87 263.534   2
  -2   8  -7 740.494 73.4157   5
  -2   8  -7 742.387 86.0317   3
   2  -8   7 743.492 84.8983   2
  -2   8  -8 890.137 84.1552   5
  -2   8  -8 676.391 83.1716   3
   2  -8   8 676.883 85.1117   2
  -2   8  -9 8894.87 301.910   3
  -2   8  -9 9175.63 280.917   5
   2  -8   9 8848.42 314.324   2
  -2   8 -10 7.63689 29.2010   3
  -2   8 -10-6.52066 15.3645   5
  -2   8 -11 105.970 39.3082   3
  -2   8 -12 791.660 95.9428   3
  -2   8 -13 575.832 80.6133   3
  -2   8 -14 65.2663 36.0169   3
  -2   8 -15-36.2488 30.4202   3
  -2   8 -16-22.6638 28.5547   3
  -2   8 -17-0.44282 30.1674   1
  -2   8 -17 47.5093 35.7014   3
  -2   8 -18-28.8390 43.3252   1
  -2   8 -18 30.0436 23.5971   3
  -2   8 -19 11.5018 38.6924   1
  -2   7  19-52.9260 48.6573   4
  -2   7  18 54.9208 55.8655   4
  -2   7  17 101.017 33.2550   5
  -2   7  17 115.656 71.0227   4
  -2   7  16 9.76579 20.5116   5
  -2   7  16-33.0423 46.1074   4
  -2   7  15 86.5399 41.7295   6
  -2   7  15 100.163 36.9778   5
  -2   7  15 113.908 50.1617   4
  -2   7  14 301.801 83.3123   4
  -2   7  14 154.006 60.5867   6
  -2   7  13 353.629 82.9976   6
   2  -7 -13 388.566 46.0440   3
  -2   7  13 454.327 52.6175   2
  -2   7  13 444.495 91.2138   4
  -2   7  12 178.905 63.1897   4
  -2   7  12 192.166 34.5962   2
  -2   7  12 240.117 68.1711   6
   2  -7 -12 132.420 28.5982   3
  -2   7  11 879.605 126.747   6
  -2   7  11 893.398 65.1974   2
  -2   7  11 880.049 117.695   4
   2  -7 -11 890.030 74.8493   3
  -2   7  10 404.112 39.4578   2
   2  -7 -10 362.603 47.9097   3
  -2   7  10 376.565 77.8210   4
  -2   7  10 358.058 87.5194   6
   2  -7  -9 173.400 36.3196   3
  -2   7   9 168.057 61.2431   6
  -2   7   9 136.263 22.0503   2
  -2   7   9 131.647 52.1638   4
   2  -7  -8 87.9479 26.3910   3
  -2   7   8 111.611 50.1943   6
  -2   7   8 65.4674 12.9045   2
  -2   7   8 68.1329 37.4023   4
   2  -7  -7 1067.48 84.0283   3
  -2   7   7 989.570 108.795   4
  -2   7   7 1150.84 133.643   6
  -2   7   7 1298.52 47.3464   2
  -2   7   6 451.664 88.9037   6
   2  -7  -6 402.544 53.1022   3
   2  -7  -5 2849.46 138.337   3
  -2   7   5 3067.48 208.502   6
  -2   7   4 3333.19 207.538   6
   2  -7  -4 3540.89 154.124   3
  -2   7   3 1771.29 149.424   6
   2  -7  -3 1710.38 106.964   3
   2  -7  -2-17.9678 19.4670   3
  -2   7   2-5.20152 19.1742   3
  -2   7   1 12963.8 315.344   4
   2  -7  -1 12953.4 296.389   3
  -2   7   1 12548.1 310.212   3
   2  -7   0 1832.40 111.220   3
  -2   7   0 1837.90 116.759   4
   2  -7   1 3392.18 102.743   7
   2  -7   1 3152.57 111.342   2
  -2   7  -1 3259.97 151.903   4
   2  -7   1 3449.80 153.946   3
   2  -7   2 2579.15 133.452   3
   2  -7   2 2484.56 116.447   7
   2  -7   2 2196.95 103.538   2
  -2   7  -2 2226.07 124.433   4
   2  -7   3 668.850 61.3516   2
   2  -7   3 646.822 67.1770   3
   2  -7   4 100.787 27.6824   2
   2  -7   4 123.299 31.3083   3
   2  -7   5 3450.20 158.335   2
  -2   7  -5 3608.85 137.848   5
   2  -7   5 3480.27 161.166   3
  -2   7  -6 1607.34 96.5175   5
   2  -7   6 1480.62 110.378   2
  -2   7  -7 50.8439 23.6006   5
   2  -7   7 45.4566 23.1485   2
   2  -7   8 1358.26 116.413   2
  -2   7  -8 1297.94 97.4201   5
  -2   7  -9 726.216 76.2503   5
   2  -7   9 742.820 91.8862   2
  -2   7  -9 730.904 82.5882   3
  -2   7 -10 649.912 79.3155   3
  -2   7 -10 786.155 82.7066   5
   2  -7  10 766.291 95.7201   2
  -2   7 -11 501.194 70.9594   3
  -2   7 -11 566.470 73.4286   5
  -2   7 -12 41.4503 30.4319   3
  -2   7 -13 756.340 90.8751   3
  -2   7 -14 613.462 86.3083   3
  -2   7 -15 454.551 78.6085   6
  -2   7 -15 497.343 75.6057   3
  -2   7 -16 58.6300 40.5073   1
  -2   7 -16 23.4171 29.1678   3
  -2   7 -17 16.2429 40.7717   1
  -2   7 -17-43.4403 28.2980   3
  -2   7 -18 32.7407 33.5010   1
  -2   7 -18 145.752 47.1937   3
  -2   7 -19 86.3028 53.0367   1
  -2   6  20-51.5301 48.4625   4
  -2   6  19-112.234 62.4069   4
  -2   6  18-5.37802 19.4835   5
  -2   6  18 32.9979 44.1259   4
   2  -6 -17 10.2637 15.7914   1
  -2   6  17 29.1167 28.7359   5
  -2   6  16 14.6098 29.9814   6
  -2   6  16 21.3580 34.4460   4
   2  -6 -16 18.4778 20.2653   1
  -2   6  16 85.4540 37.3584   5
  -2   6  15 316.276 73.4196   6
  -2   6  15 315.635 62.2776   5
  -2   6  15 220.559 74.7291   4
   2  -6 -15 337.740 46.5188   1
  -2   6  14-27.5503 30.4453   6
  -2   6  14 26.7162 21.3241   5
   2  -6 -14-6.33962 10.6736   3
  -2   6  14-5.25988 30.0562   4
  -2   6  14 4.72649 19.0535   2
  -2   6  13-4.27660 10.8637   2
  -2   6  13 31.4855 40.8955   4
   2  -6 -13 7.52010 9.48243   3
  -2   6  13-43.3154 45.7955   6
  -2   6  12 16.7398 28.9563   4
  -2   6  12 22.1830 18.5088   2
   2  -6 -12 34.6137 17.8436   3
  -2   6  12 6.14078 33.4005   6
   2  -6 -12 29.9504 17.3534   1
   2  -6 -11 680.255 64.4602   3
  -2   6  11 739.817 62.9059   2
  -2   6  11 850.760 111.687   4
   2  -6 -11 789.586 56.3969   1
  -2   6  11 836.078 117.745   6
   2  -6 -10 281.588 42.4044   3
  -2   6  10 274.261 36.1029   2
   2  -6 -10 239.415 29.6372   1
  -2   6  10 266.526 63.5306   4
  -2   6  10 226.763 63.2005   6
   2  -6  -9 680.722 66.9227   3
  -2   6   9 671.550 92.9453   4
  -2   6   9 735.843 108.892   6
  -2   6   9 845.260 55.5712   2
  -2   6   8 1320.15 140.577   6
  -2   6   8 1238.21 118.704   4
  -2   6   8 1332.62 63.2182   2
   2  -6  -8 1350.00 92.1332   3
  -2   6   7 1653.14 60.7742   2
   2  -6  -7 1667.48 102.029   3
  -2   6   7 1729.67 137.851   4
  -2   6   7 1777.09 160.009   6
  -2   6   6 3301.96 210.017   6
  -2   6   6 3274.32 66.7201   2
   2  -6  -6 3125.63 139.821   3
   2  -6  -5 7313.71 213.286   3
  -2   6   5 7231.69 303.849   6
  -2   6   4 971.849 108.694   6
   2  -6  -4 975.362 78.1240   3
  -2   6   3 1206.85 116.714   6
   2  -6  -3 1185.23 84.5457   3
   2  -6  -2 3086.55 134.930   3
  -2   6   2 3091.90 150.952   4
   2  -6  -1 54467.9 574.921   3
  -2   6   1 54899.3 601.524   3
  -2   6   1 54168.2 610.349   4
  -2   6   0 4427.87 172.454   3
   2  -6   0 4667.08 110.311   2
   2  -6   0 4709.45 169.478   3
  -2   6   0 4583.08 174.457   4
   2  -6   1 82.7262 17.7652   7
   2  -6   1 107.457 28.1584   3
   2  -6   1 70.1778 17.3923   2
  -2   6  -1 39.6250 17.9113   4
   2  -6   2 1208.84 71.5151   4
   2  -6   2 1196.19 86.2721   3
   2  -6   2 1124.53 70.2752   2
   2  -6   3 199.618 34.8451   3
   2  -6   3 174.958 32.2698   2
   2  -6   3 170.573 26.5061   4
   2  -6   4 2142.23 85.8516   4
   2  -6   4 2249.24 117.366   2
   2  -6   4 2259.18 118.280   3
  -2   6  -4 2327.11 126.415   3
   2  -6   5 2316.94 126.858   2
   2  -6   5 2105.18 80.7716   4
  -2   6  -5 2177.63 101.999   5
  -2   6  -5 2323.68 126.465   3
   2  -6   5 2054.33 114.810   3
  -2   6  -6 113.588 35.4988   3
   2  -6   6 87.2791 30.5302   2
  -2   6  -6 70.1943 22.1900   5
   2  -6   6 66.3063 14.7833   4
  -2   6  -7 492.030 54.3587   5
   2  -6   7 479.445 34.4580   4
   2  -6   7 464.688 63.6517   2
  -2   6  -8 768.398 72.3198   5
   2  -6   8 642.931 37.3764   4
   2  -6   8 788.147 86.9348   2
  -2   6  -9 2076.66 122.366   5
   2  -6   9 2298.64 155.878   2
  -2   6 -10 1198.80 97.8518   5
   2  -6  10 1068.91 110.496   2
  -2   6 -11 902.545 89.3391   5
  -2   6 -12 66.5108 29.8855   5
   2  -6  12 17.5626 5.97518   4
  -2   6 -13 1200.95 105.941   3
  -2   6 -13 891.478 97.4373   5
  -2   6 -14-40.0682 25.9391   3
  -2   6 -14 1.80192 15.1699   6
  -2   6 -15 662.924 81.3854   3
  -2   6 -15 595.120 99.0152   1
  -2   6 -15 645.189 85.2256   6
  -2   6 -16 82.8721 28.8116   3
  -2   6 -16-28.9844 38.4185   1
  -2   6 -17 9.69986 35.2253   1
  -2   6 -17 68.2483 26.4345   3
  -2   6 -18 90.2608 50.5594   1
  -2   6 -19 5.34032 30.8417   1
  -2   6 -20-150.786 60.9050   1
  -2   5  20-4.28319 52.1628   4
  -2   5  19-10.7194 28.6472   5
  -2   5  19 3.12269 34.0119   4
   2  -5 -18 175.160 42.4466   1
  -2   5  18 114.881 63.2119   4
  -2   5  18 155.722 44.9043   5
  -2   5  17 17.0838 18.9511   5
  -2   5  17-6.65534 47.2735   4
  -2   5  16 362.201 64.0176   5
  -2   5  16 424.600 82.8907   6
  -2   5  16 303.528 81.2537   4
   2  -5 -16 417.964 57.9194   1
  -2   5  15 1129.99 109.755   5
  -2   5  15 1332.92 159.286   4
  -2   5  15 1067.91 127.995   6
   2  -5 -15 1199.40 95.1148   1
   2  -5 -14 27.8975 20.4230   1
   2  -5 -14 26.3828 14.0639   3
  -2   5  14-20.9998 46.8739   6
  -2   5  14 65.2134 25.5287   2
  -2   5  14 11.0452 20.6985   5
  -2   5  13-3.17579 23.4188   6
   2  -5 -13-9.78481 12.9407   3
  -2   5  13 19.4882 26.5388   4
  -2   5  13 36.7859 20.4002   2
   2  -5 -12 697.866 64.5296   3
  -2   5  12 738.457 106.037   4
   2  -5 -12 661.216 90.4711   6
  -2   5  12 708.777 68.2335   2
  -2   5  12 703.680 104.387   6
  -2   5  11 178.272 51.7106   4
  -2   5  11 240.989 37.8315   2
   2  -5 -11 275.395 37.5846   1
   2  -5 -11 272.736 40.5722   3
   2  -5 -11 275.015 61.1686   6
  -2   5  11 285.255 65.2319   6
  -2   5  10 109.154 42.9181   4
   2  -5 -10 131.525 26.2804   1
  -2   5  10 121.236 24.0192   2
   2  -5 -10 127.558 44.3102   6
   2  -5 -10 119.190 27.4362   3
  -2   5  10 89.5004 39.6665   6
   2  -5  -9 76.6966 23.4783   3
   2  -5  -9 94.4285 20.5714   1
  -2   5   9 75.0950 17.3999   2
   2  -5  -9 88.4219 31.0261   6
  -2   5   9 95.7227 43.3993   6
  -2   5   9 62.2150 38.6150   4
   2  -5  -8 2077.84 149.124   6
   2  -5  -8 2061.49 110.090   3
  -2   5   8 2206.40 172.425   6
  -2   5   8 2103.23 84.0061   2
  -2   5   8 2112.61 147.781   4
   2  -5  -8 2094.05 74.9689   1
   2  -5  -7 2635.94 74.9100   1
   2  -5  -7 2764.62 127.669   3
  -2   5   7 2775.07 164.671   4
   2  -5  -7 2813.72 170.441   6
  -2   5   7 2890.17 87.1922   2
  -2   5   7 2702.26 187.090   6
   2  -5  -6 2243.00 56.3644   1
   2  -5  -6 2075.58 110.396   3
   2  -5  -6 2275.39 148.227   6
  -2   5   6 2295.38 64.3558   2
  -2   5   6 2099.53 158.584   6
  -2   5   5 8654.77 312.829   6
   2  -5  -5 8300.48 277.036   6
   2  -5  -5 7973.36 212.345   3
  -2   5   4 490.607 75.6663   6
   2  -5  -4 474.085 67.2420   6
   2  -5  -4 481.754 53.0720   3
   2  -5  -3 4983.44 166.886   3
  -2   5   3 5321.79 230.684   6
  -2   5   2 751.096 71.9888   4
  -2   5   2 805.827 89.4619   6
   2  -5  -2 720.604 63.1826   3
   2  -5  -1 10397.9 227.820   4
   2  -5  -1 9799.29 227.568   3
  -2   5   1 10335.2 242.837   3
   2  -5  -1 9666.69 118.613   2
  -2   5   1 10278.7 250.906   4
  -2   5   0 104.878 30.5263   4
   2  -5   0 62.7964 23.6305   3
   2  -5   0 114.999 27.3939   4
   2  -5   0 127.879 18.1015   2
   2  -5   1 926.340 70.3464   3
   2  -5   1 862.965 62.5695   4
   2  -5   1 953.910 55.2634   2
  -2   5  -1 946.321 84.7342   6
   2  -5   2 1706.24 95.5007   3
   2  -5   2 1698.75 84.3376   4
   2  -5   2 1791.23 84.1307   2
   2  -5   3 2399.32 97.4154   4
   2  -5   3 2440.04 113.688   3
  -2   5  -3 2381.61 119.617   3
   2  -5   3 2200.03 101.916   2
   2  -5   4 291.405 39.7703   3
  -2   5  -4 264.489 40.9189   3
   2  -5   4 247.295 38.3207   2
   2  -5   5 2321.19 111.977   3
  -2   5  -5 2326.95 96.6114   5
   2  -5   5 2247.07 118.840   2
  -2   5  -5 2379.63 119.986   3
  -2   5  -6 1836.29 92.8154   5
  -2   5  -6 1835.58 106.070   3
   2  -5   6 1799.85 101.042   3
   2  -5   6 1792.18 115.183   2
  -2   5  -7 474.491 57.8726   3
  -2   5  -7 431.038 48.5571   5
   2  -5   7 479.418 63.5104   2
  -2   5  -8 1699.56 106.005   3
   2  -5   8 1737.24 126.117   2
  -2   5  -8 1775.08 103.698   5
  -2   5  -9 101.854 29.4844   3
   2  -5   9 91.7402 32.6362   2
  -2   5  -9 90.8107 30.1574   5
  -2   5 -10 2208.03 124.646   3
   2  -5  10 2373.20 161.924   2
  -2   5 -10 2137.48 125.985   5
  -2   5 -11 1376.35 107.340   5
   2  -5  11 1297.61 125.120   2
  -2   5 -12 108.320 31.7018   5
  -2   5 -13 285.087 48.7013   6
  -2   5 -13 368.365 71.2107   1
  -2   5 -13 275.902 52.7766   5
  -2   5 -14 63.5832 29.0442   5
  -2   5 -14 85.2304 42.7957   1
   2  -5  14 37.2477 15.5297   4
  -2   5 -14 51.9318 19.4645   6
   2  -5  15 328.640 41.4378   4
  -2   5 -15 384.039 55.6396   6
  -2   5 -15 491.580 85.8832   1
   2  -5  16 53.6422 20.1865   4
  -2   5 -16 68.6704 34.7339   1
  -2   5 -17 367.215 82.6894   1
  -2   5 -18 20.0831 31.5573   1
  -2   5 -19 14.1660 32.8615   1
  -2   5 -20-64.8639 42.1236   1
  -2   4  20 14.7213 24.4331   5
   2  -4 -19 44.9359 24.5709   1
  -2   4  19 33.3628 23.8642   5
  -2   4  19 6.41908 36.0427   4
  -2   4  18 235.644 51.5507   5
   2  -4 -18 179.358 45.1719   1
  -2   4  18 113.602 57.0916   4
  -2   4  17 19.2029 22.2957   5
  -2   4  17-0.92299 39.1907   4
   2  -4 -17 32.2997 27.6813   1
  -2   4  16 172.081 47.8347   6
  -2   4  16 206.223 67.0534   4
  -2   4  16 206.056 47.6133   5
   2  -4 -16 207.140 47.9591   1
  -2   4  15 1076.48 122.739   6
  -2   4  15 827.796 90.3809   2
  -2   4  15 920.478 98.7926   5
   2  -4 -15 1087.24 96.9233   1
   2  -4 -15 1076.96 76.7029   3
   2  -4 -15 1033.31 113.565   6
  -2   4  15 918.595 130.129   4
  -2   4  14 8.64808 24.8765   6
  -2   4  14-22.8034 26.4693   5
  -2   4  14 66.7811 47.3201   4
   2  -4 -14-12.4084 21.1365   6
   2  -4 -14 7.80671 18.4819   1
  -2   4  14 9.92183 15.8236   2
  -2   4  13 71.7784 40.4222   6
  -2   4  13 19.6823 17.8932   2
   2  -4 -13 28.7076 21.3400   6
  -2   4  13 5.89548 27.4510   4
  -2   4  13 13.9016 21.0209   5
   2  -4 -12 684.602 94.2439   6
  -2   4  12 563.616 64.0421   2
  -2   4  12 629.426 98.0172   6
  -2   4  12 718.647 100.047   4
  -2   4  11 173.526 33.6846   2
   2  -4 -11 236.828 55.7890   6
   2  -4 -11 148.082 32.4506   1
  -2   4  11 143.222 47.5096   6
  -2   4  11 175.412 52.5909   4
  -2   4  10 257.132 58.5187   4
   2  -4 -10 311.323 41.0977   1
  -2   4  10 270.376 64.3863   6
  -2   4  10 346.286 44.0593   2
   2  -4 -10 373.466 67.5739   6
  -2   4   9-13.9298 29.9448   4
   2  -4  -9-4.67363 20.9515   6
  -2   4   9 14.6533 14.5896   2
  -2   4   9-27.3334 38.3322   6
   2  -4  -9-3.57403 10.7428   1
   2  -4  -8-10.9550 23.8053   6
   2  -4  -8 13.6471 11.7863   1
  -2   4   8 3.28285 20.0616   4
  -2   4   8 3.04586 8.99842   2
  -2   4   8-13.5434 38.2727   6
   2  -4  -7 3994.06 201.521   6
  -2   4   7 3948.69 109.831   2
  -2   4   7 3827.86 185.890   4
  -2   4   7 3894.26 211.451   6
   2  -4  -7 3931.73 107.724   1
  -2   4   6 95.3472 15.5026   2
   2  -4  -6 87.3194 32.4723   6
   2  -4  -6 62.3916 14.9213   1
  -2   4   6 65.5939 33.8722   6
  -2   4   6 57.5158 27.8452   4
  -2   4   5 80949.4 908.251   6
   2  -4  -5 82104.1 850.155   6
   2  -4  -4 1410.30 109.801   6
  -2   4   4 1343.42 115.561   6
   2  -4  -3 14012.0 327.353   6
   2  -4  -3 14273.8 262.563   3
  -2   4   3 13734.4 350.222   6
   2  -4  -2 52250.1 603.812   6
   2  -4  -2 49986.9 491.293   3
   2  -4  -2 51257.7 504.283   4
  -2   4   1 184.918 37.2016   4
   2  -4  -1 193.171 31.4653   3
   2  -4  -1 177.639 31.9435   4
   2  -4  -1 192.250 38.9516   6
   2  -4  -1 174.183 14.8781   2
  -2   4   1 208.521 14.5062   1
   2  -4   0 13177.6 249.256   3
  -2   4   0 13607.2 155.793   1
   2  -4   0 13642.3 248.507   4
  -2   4  -1 105.167 35.4203   6
   2  -4   1 110.286 24.3358   3
   2  -4   1 146.874 27.9767   4
   2  -4   2 2801.44 110.499   3
  -2   4  -2 2634.84 115.603   3
  -2   4  -2 2776.32 124.148   6
  -2   4  -3 1074.06 75.5604   3
   2  -4   3 1071.68 70.8917   3
  -2   4  -4 677.986 59.2784   3
   2  -4   4 732.235 57.5173   3
  -2   4  -5 6297.03 148.979   5
  -2   4  -5 6312.01 180.488   3
   2  -4   5 6210.28 166.385   3
  -2   4  -6 3095.06 126.319   3
  -2   4  -6 2870.59 110.225   5
   2  -4   6 2840.15 113.521   3
  -2   4  -7 38.6538 19.7820   3
  -2   4  -7 34.7277 14.4391   5
  -2   4  -8 8810.01 220.843   3
  -2   4  -8 8871.32 219.787   5
   2  -4   8 9022.82 276.032   2
  -2   4  -9 871.270 71.5478   3
   2  -4   9 954.483 96.2244   2
  -2   4  -9 1089.43 81.9884   5
  -2   4 -10 8.03346 15.2536   3
  -2   4 -10 3.10979 13.2604   5
   2  -4  10 11.5937 15.2435   5
   2  -4  10 6.95648 24.5048   2
  -2   4 -11 1051.37 81.5862   3
  -2   4 -11 1132.63 93.1949   5
   2  -4  11 1159.40 80.3061   5
  -2   4 -11 1146.99 111.314   1
   2  -4  11 1066.35 113.686   2
  -2   4 -12 186.399 34.9038   6
  -2   4 -12 149.843 36.1610   5
   2  -4  12 172.743 36.7901   5
  -2   4 -12 125.048 43.1906   1
  -2   4 -12 121.950 29.5733   3
  -2   4 -13 46.1927 17.9563   6
   2  -4  13 34.8349 24.7252   5
  -2   4 -13 33.7979 24.3571   5
  -2   4 -13 65.2918 38.6281   1
  -2   4 -13 21.3703 21.3474   3
  -2   4 -14 14.6771 17.1751   5
  -2   4 -14 33.3546 32.6588   1
  -2   4 -14 37.4635 20.4712   3
  -2   4 -14 25.3812 14.4149   6
   2  -4  14 26.1994 20.1673   5
   2  -4  15 18.0517 17.0839   5
  -2   4 -15-10.8212 20.3048   5
  -2   4 -15 18.8405 20.9687   3
   2  -4  15-15.5696 17.1757   4
  -2   4 -15-0.16309 34.4745   1
  -2   4 -15 11.3787 9.07737   6
   2  -4  16-0.56202 16.3229   5
   2  -4  16 51.0721 24.9766   4
  -2   4 -16-29.8735 37.5104   1
  -2   4 -16 54.2408 22.7793   3
   2  -4  17 89.5344 31.9835   5
  -2   4 -17 81.8340 36.5421   1
  -2   4 -17 126.107 34.0698   3
  -2   4 -18-13.2012 34.9999   1
  -2   4 -19-17.8225 38.2437   1
  -2   4 -20-49.6466 41.7334   1
  -2   3  20 28.6312 34.6966   5
   2  -3 -20-2.25196 28.8961   1
   2  -3 -19 186.611 53.1015   1
  -2   3  19 219.238 56.8913   5
  -2   3  18-1.52058 18.7575   5
  -2   3  18 2.33087 38.1126   4
   2  -3 -18 14.1307 23.6288   1
  -2   3  17 61.1351 32.2647   5
  -2   3  17 3.01923 24.8274   4
   2  -3 -17 43.7474 32.8778   1
   2  -3 -16 770.679 91.4367   1
  -2   3  16 638.241 83.7435   5
   2  -3 -16 666.355 91.9252   6
  -2   3  16 523.602 99.9584   4
  -2   3  15 106.617 48.4890   4
  -2   3  15 61.8774 31.4418   2
  -2   3  15 110.460 41.9065   6
   2  -3 -15 147.801 39.2197   1
  -2   3  15 83.2869 34.3884   5
   2  -3 -15 104.390 34.0321   6
  -2   3  14 34.1819 27.4166   6
  -2   3  14 52.7695 26.0766   5
  -2   3  14 15.6673 22.7374   2
   2  -3 -14 68.2829 36.0454   1
  -2   3  14-17.7622 29.1772   4
   2  -3 -14 118.568 48.0069   6
   2  -3 -13 53.5768 32.6981   6
  -2   3  13 15.2819 25.8271   4
  -2   3  13-2.92806 15.7951   2
  -2   3  13 29.3378 31.6542   6
   2  -3 -13 48.0509 24.1391   1
  -2   3  13-12.3349 21.7973   5
   2  -3 -12 1450.42 136.304   6
  -2   3  12 1607.26 118.727   5
  -2   3  12 1380.99 102.987   2
  -2   3  12 1581.01 144.440   6
  -2   3  12 1625.69 143.079   4
  -2   3  11 225.943 39.4845   2
   2  -3 -11 261.228 44.1057   1
  -2   3  11 255.265 58.4279   4
   2  -3 -11 279.066 60.4228   6
  -2   3  11 238.658 46.0247   5
  -2   3  11 298.589 63.3882   6
  -2   3  10 800.642 69.3944   2
  -2   3  10 845.103 95.2397   4
  -2   3  10 734.886 93.6336   6
   2  -3 -10 716.948 90.4874   6
   2  -3  -9 1019.50 108.309   6
  -2   3   9 1041.73 110.058   6
  -2   3   9 1147.25 105.838   4
  -2   3   9 1025.67 72.8100   2
  -2   3   8 587.663 79.0434   6
  -2   3   8 560.167 73.0890   4
   2  -3  -8 519.790 75.2453   6
  -2   3   8 576.810 49.6417   2
  -2   3   7 70.7107 17.0386   2
  -2   3   7 74.8050 32.0599   4
   2  -3  -7 31.1398 22.1656   6
  -2   3   7 13.7618 27.7904   6
  -2   3   6 71.7142 15.0726   2
  -2   3   6 94.1231 36.9589   4
   2  -3  -6 76.7618 32.1711   6
  -2   3   6 80.2424 31.9572   6
  -2   3   5 537.193 74.0641   6
   2  -3  -5 441.727 63.3939   6
  -2   3   5 471.153 58.4291   4
  -2   3   4 523.604 60.1952   4
   2  -3  -4 537.076 67.0161   6
   2  -3  -4 529.057 52.7078   4
  -2   3   4 429.116 64.2960   6
   2  -3  -3 13931.5 319.191   6
   2  -3  -3 13292.4 253.250   4
  -2   3   3 13473.5 324.807   6
  -2   3   2 146061. 489.005   7
   2  -3  -2 147214. 832.312   4
   2  -3  -1 149.513 12.7153   1
   2  -3  -1 149.027 29.0419   4
   2  -3  -1 172.071 35.3506   6
   2  -3   0 2973.13 109.405   3
  -2   3   0 3241.19 67.5865   1
   2  -3   0 3276.26 129.416   6
  -2   3  -1 11639.4 160.815   1
   2  -3   1 12138.1 234.468   6
  -2   3  -1 11917.8 247.282   6
   2  -3   1 11431.9 213.643   3
   2  -3   2 338.158 37.1383   3
  -2   3  -2 330.340 40.5466   6
  -2   3  -2 327.551 34.3865   1
  -2   3  -2 344.503 40.1207   3
   2  -3   3 1233.38 67.2976   3
  -2   3  -3 1095.19 68.2824   3
  -2   3  -3 1249.30 71.7221   6
  -2   3  -3 1148.53 67.9738   1
   2  -3   4 13616.1 222.583   3
  -2   3  -4 14050.5 189.758   5
  -2   3  -4 13543.2 235.108   3
  -2   3  -5 2783.04 108.868   3
  -2   3  -5 2910.83 94.6385   5
   2  -3   5 2630.04 97.0740   3
  -2   3  -6 4.04622 9.54284   5
  -2   3  -6 5.48667 16.5871   3
   2  -3   6 3.23148 9.12785   3
  -2   3  -7 18.4264 16.1449   3
  -2   3  -7 19.5469 14.4089   5
  -2   3  -8 786.447 60.2918   3
   2  -3   8 910.499 59.1172   5
  -2   3  -8 884.558 66.6512   5
  -2   3  -9 7.44446 11.7676   3
   2  -3   9 20.0135 13.2992   5
  -2   3  -9 32.6157 16.0037   5
  -2   3 -10 440.194 67.4508   1
  -2   3 -10 503.295 57.4586   5
   2  -3  10 497.469 49.5625   5
  -2   3 -10 508.229 47.2987   6
  -2   3 -10 532.517 52.8040   3
  -2   3 -11 214.773 30.2110   6
  -2   3 -11 214.662 36.1201   3
  -2   3 -11 250.432 54.8673   1
   2  -3  11 250.189 52.9358   2
  -2   3 -11 219.126 42.5154   5
   2  -3  11 233.404 37.0950   5
  -2   3 -12 672.529 51.1632   6
  -2   3 -12 734.404 77.6008   5
  -2   3 -12 650.108 87.9496   1
  -2   3 -12 608.545 58.4436   3
   2  -3  12 681.499 91.6858   2
   2  -3  12 583.652 59.1622   5
  -2   3 -13 706.874 63.1708   3
  -2   3 -13 713.080 81.7048   5
   2  -3  13 682.210 67.9517   5
  -2   3 -13 654.571 89.9677   1
  -2   3 -13 536.670 41.0484   6
  -2   3 -14 98.8733 36.1274   1
  -2   3 -14 73.7188 25.1496   3
   2  -3  14 93.9351 26.6350   5
  -2   3 -15 166.429 30.6364   3
   2  -3  15 168.439 37.9256   5
  -2   3 -15 118.482 40.5458   1
  -2   3 -16 61.7799 36.0008   1
   2  -3  16 123.290 36.0859   4
   2  -3  16 134.054 35.2700   5
   2  -3  17 231.520 45.9179   5
   2  -3  17 257.410 51.7310   4
  -2   3 -17 225.011 62.3160   1
   2  -3  18 24.1897 19.4739   5
  -2   3 -18 23.3789 25.9015   1
  -2   3 -19-35.1555 31.4679   1
  -2   3 -20-21.9855 40.0821   1
   2  -2 -21-34.5959 26.0731   1
  -2   2  21-84.7186 36.9171   5
  -2   2  20-3.61398 20.2629   5
   2  -2 -20 44.1553 37.2952   1
   2  -2 -19 66.3904 25.3326   1
  -2   2  19 74.8529 34.4621   5
  -2   2  18-35.3266 23.0308   5
   2  -2 -18 3.53081 20.1576   1
   2  -2 -17 41.6970 31.3979   1
  -2   2  17 7.32252 20.0851   5
  -2   2  17-11.7319 41.6734   4
  -2   2  16-23.7896 31.9784   4
  -2   2  16 22.5548 19.4706   5
   2  -2 -16 3.04987 20.7059   1
   2  -2 -16 6.71900 17.5975   6
  -2   2  15 250.909 52.1492   2
  -2   2  15 440.765 84.7959   4
  -2   2  15 256.829 53.9418   5
   2  -2 -15 407.784 67.1774   1
   2  -2 -15 304.364 65.9961   6
  -2   2  14 75.8579 31.0803   2
  -2   2  14 54.2225 33.7316   4
  -2   2  14 60.7178 32.3569   5
   2  -2 -14 64.0773 32.8807   1
   2  -2 -14 44.1285 26.8629   6
  -2   2  13 1058.51 113.581   6
  -2   2  13 1207.70 123.640   4
   2  -2 -13 1050.31 121.388   6
  -2   2  13 1083.74 99.1127   2
  -2   2  13 1086.21 102.602   5
  -2   2  12 1164.30 101.542   5
   2  -2 -12 1120.10 122.803   6
  -2   2  12 1088.45 116.010   6
  -2   2  12 1123.61 113.825   4
  -2   2  12 1160.60 98.2443   2
  -2   2  11 189.002 42.9023   5
  -2   2  11 181.209 37.7964   2
  -2   2  11 203.730 48.4054   4
   2  -2 -11 231.032 57.6775   6
  -2   2  11 191.727 48.0825   6
  -2   2  10 20.4532 24.1032   4
  -2   2  10-9.74536 20.8762   5
  -2   2  10 22.6673 32.6771   6
  -2   2  10 1.54822 12.4207   2
   2  -2 -10-23.3102 28.6954   6
   2  -2  -9 10347.9 339.702   6
  -2   2   9 9837.54 293.659   4
  -2   2   9 10271.1 328.006   6
  -2   2   9 10022.1 236.779   2
  -2   2   8 66.3729 32.4749   6
  -2   2   8 73.1811 22.7896   2
  -2   2   8 54.4807 31.6390   4
   2  -2  -8 84.2320 30.4754   6
   2  -2  -7 30.9619 22.5021   6
  -2   2   7 4.89869 22.5663   6
  -2   2   7 6.14089 9.03413   2
  -2   2   7 3.38759 19.6206   4
  -2   2   6 3990.25 188.688   6
  -2   2   6 4151.29 166.158   4
  -2   2   6 3956.31 112.975   2
   2  -2  -6 4333.81 197.443   6
  -2   2   5 612.409 64.5986   4
   2  -2  -5 703.015 44.7580   2
   2  -2  -5 660.695 57.1034   4
  -2   2   5 702.139 78.5176   6
   2  -2  -5 524.645 68.0859   6
  -2   2   4 12617.0 269.857   4
   2  -2  -4 13615.8 320.341   6
  -2   2   4 12810.4 312.533   6
   2  -2  -4 12577.5 242.258   4
   2  -2  -4 13051.3 164.260   2
   2  -2  -3 21334.6 318.234   4
  -2   2   3 21456.9 293.041   7
   2  -2  -3 21234.7 383.728   6
  -2   2   3 22824.4 397.889   6
   2  -2  -2 32417.2 388.082   4
   2  -2  -2 33002.6 454.910   6
   2  -2  -2 34085.0 313.458   7
   2  -2  -1 6512.10 191.522   6
   2  -2   0 97941.6 369.853   1
   2  -2   0 94500.5 678.528   6
   2  -2   1 56171.6 480.894   6
  -2   2  -1 57411.0 497.234   6
   2  -2   1 55247.1 343.683   1
  -2   2  -1 56106.0 324.836   1
   2  -2   2 1290.10 64.9753   6
  -2   2  -2 1428.64 72.9033   6
   2  -2   2 1375.37 64.1196   1
   2  -2   2 1292.54 63.3451   3
  -2   2  -2 1312.49 59.3163   1
   2  -2   3 16985.4 227.009   3
  -2   2  -3 18196.7 240.810   6
  -2   2  -4 1674.41 59.6819   5
  -2   2  -4 1834.25 69.5480   6
  -2   2  -4 1739.02 74.5981   3
   2  -2   4 1669.99 69.3043   3
   2  -2   5 10844.3 171.071   3
  -2   2  -5 11083.4 191.320   3
  -2   2  -5 11000.0 170.909   5
  -2   2  -5 11211.8 160.004   6
  -2   2  -6 7546.18 158.728   3
  -2   2  -6 7382.43 155.454   5
  -2   2  -6 7316.76 121.113   6
   2  -2   6 7500.89 142.862   3
  -2   2  -7 2703.58 97.0687   3
  -2   2  -7 2655.34 68.6664   6
   2  -2   7 2818.02 90.7713   5
  -2   2  -7 2748.87 104.788   5
  -2   2  -8 876.737 56.1368   3
  -2   2  -8 945.864 65.9941   5
   2  -2   8 922.646 56.1482   5
  -2   2  -9 14.6983 14.7037   5
  -2   2  -9 51.9855 16.1353   3
   2  -2   9 11.9992 11.6698   5
  -2   2  -9 26.4426 26.1504   1
  -2   2 -10 219.241 37.5921   5
  -2   2 -10 187.030 28.3019   3
  -2   2 -10 235.626 47.8255   1
   2  -2  10 209.226 31.6044   5
   2  -2  11 378.073 44.4314   5
  -2   2 -11 374.009 38.4780   3
  -2   2 -11 388.712 52.0625   5
  -2   2 -11 444.830 67.7182   1
  -2   2 -12 1249.43 114.458   1
  -2   2 -12 1250.88 70.6125   3
   2  -2  12 1382.27 87.9540   5
   2  -2  12 1553.79 134.834   2
  -2   2 -13 1023.72 63.2646   3
   2  -2  13 1041.37 80.4295   5
  -2   2 -13 1104.10 112.591   1
  -2   2 -14-15.6332 29.5434   1
   2  -2  14 3.08093 14.4765   5
   2  -2  15 43.2386 21.9420   5
  -2   2 -15 12.4111 26.4824   1
  -2   2 -16 64.7520 33.3175   1
   2  -2  16 50.4665 27.3871   5
   2  -2  17 194.787 47.3223   4
   2  -2  17 221.087 44.0153   5
  -2   2 -17 217.312 59.7236   1
  -2   2 -18-11.8508 28.9017   1
   2  -2  18 27.6249 25.2623   5
  -2   2 -19 23.3119 31.5117   1
   2  -2  19 9.79180 14.6398   5
  -2   2 -20 67.7905 48.4244   1
  -2   2 -21-135.233 53.7478   1
   2  -1 -22 56.6802 41.7350   1
   2  -1 -21-6.27831 34.9773   1
  -2   1  21 68.1084 35.9344   5
   2  -1 -20-17.2391 31.3106   1
  -2   1  20 52.3901 30.2082   5
   2  -1 -19-14.3529 24.2402   1
  -2   1  19-20.2125 20.2037   5
   2  -1 -18 22.3031 27.7243   1
  -2   1  18-5.49022 20.6948   5
  -2   1  17 24.6997 24.4093   5
   2  -1 -17 11.1567 24.2806   1
   2  -1 -16 650.813 93.0630   1
  -2   1  16 498.980 75.9698   5
   2  -1 -16 522.919 93.1455   6
  -2   1  15-29.6625 26.7756   2
  -2   1  15 30.1586 25.2305   5
   2  -1 -15-12.3314 34.4871   6
  -2   1  15 3.51968 30.4290   4
  -2   1  14 459.224 69.6075   2
  -2   1  14 327.964 64.6328   5
  -2   1  14 539.800 87.2768   4
   2  -1 -14 520.439 87.8747   6
  -2   1  13 1150.25 105.354   5
  -2   1  13 1188.93 106.311   2
  -2   1  13 1165.67 118.198   4
   2  -1 -13 1109.07 122.888   6
  -2   1  12 273.687 48.9307   2
  -2   1  12 336.658 56.6688   5
  -2   1  12 267.413 56.8344   4
   2  -1 -12 233.397 56.0608   6
  -2   1  11 2.82024 15.5510   2
  -2   1  11-5.75740 17.8384   5
  -2   1  11 7.32590 25.0066   6
  -2   1  11-1.56980 24.7115   4
   2  -1 -11-11.1149 27.6198   6
  -2   1  10 19.6420 19.6537   5
  -2   1  10-9.68997 27.2222   6
  -2   1  10-32.1112 29.5191   4
   2  -1 -10 17.4209 23.5733   6
  -2   1  10-1.33440 15.0001   2
  -2   1   9 2701.50 147.084   4
  -2   1   9 2530.06 158.539   6
  -2   1   9 2671.20 136.212   5
  -2   1   9 2625.55 126.053   2
   2  -1  -9 2652.59 171.786   6
  -2   1   8 17.3693 22.6014   4
  -2   1   8-7.83120 28.5167   6
  -2   1   8 18.5166 21.2733   2
  -2   1   8 13.4462 16.3809   5
   2  -1  -8 18.4231 21.5149   6
   2  -1  -7 3584.40 128.516   2
  -2   1   7 3449.10 174.345   6
   2  -1  -7 3208.21 172.432   6
  -2   1   7 3479.56 125.305   2
  -2   1   7 3643.29 156.850   4
   2  -1  -6 18561.3 293.953   4
  -2   1   6 18149.6 334.255   4
  -2   1   6 18569.6 383.557   6
   2  -1  -6 18466.1 272.764   2
   2  -1  -6 17993.5 394.580   6
  -2   1   5 118.253 37.9837   6
   2  -1  -5 49.5862 20.2471   4
   2  -1  -5 77.0316 17.7536   2
   2  -1  -5 74.7847 27.5600   6
   2  -1  -4 29862.6 276.605   2
  -2   1   4 28640.9 427.714   7
   2  -1  -4 28916.2 365.523   4
   2  -1  -4 29645.7 455.778   6
  -2   1   4 28742.2 439.997   6
  -2   1   3 97510.6 663.279   7
   2  -1  -3 95632.8 771.857   6
   2  -1  -2 49041.7 525.335   6
   2  -1  -2 49990.7 410.981   7
   2  -1  -1 43326.8 461.257   6
  -2   1   0 7633.24 177.687   6
   2  -1   0 7449.59 179.579   6
   2  -1   1 99679.2 431.578   1
   2  -1   1 100220. 603.960   6
  -2   1  -1 101630. 588.330   6
  -2   1  -2 69.2975 19.2379   6
   2  -1   2 47.2290 14.6161   1
   2  -1   2 44.9161 16.3293   6
   2  -1   3 197.713 23.1018   3
   2  -1   3 188.029 21.5866   6
  -2   1  -3 190.017 20.7582   6
  -2   1  -3 174.526 14.9507   5
   2  -1   3 175.044 26.1958   1
   2  -1   4 8551.84 192.391   1
  -2   1  -4 8420.65 120.077   5
   2  -1   4 8468.55 135.305   3
   2  -1   5 440.021 28.6627   3
  -2   1  -5 398.288 43.2456   1
  -2   1  -5 420.314 30.6971   5
   2  -1   5 444.415 27.9030   5
  -2   1  -6 5917.28 129.553   5
   2  -1   6 5808.26 112.996   5
  -2   1  -6 5936.20 174.053   1
  -2   1  -7 5718.14 144.152   5
   2  -1   7 5904.95 125.323   5
  -2   1  -7 5684.33 183.084   1
  -2   1  -8 1064.80 67.2006   5
   2  -1   8 1173.73 61.6256   5
   2  -1   9 81.4458 20.3534   5
  -2   1  -9 74.6705 20.7442   5
   2  -1  10 2344.51 100.224   5
  -2   1 -10 2420.57 139.553   1
  -2   1 -11-19.5104 27.6571   1
   2  -1  11 8.75007 12.2901   5
  -2   1 -12 426.491 65.5876   1
   2  -1  12 365.192 45.5972   5
   2  -1  13 2104.28 110.820   5
  -2   1 -13 2003.06 146.009   1
   2  -1  14 126.345 30.1029   5
  -2   1 -14 18.7281 28.2691   1
   2  -1  15 14.2970 16.2199   5
  -2   1 -15 14.5081 28.5758   1
  -2   1 -16-22.0761 35.6729   1
   2  -1  16 31.6057 14.4606   5
  -2   1 -17 77.8779 41.8703   1
   2  -1  17 54.5583 24.0702   5
   2  -1  17 74.1378 34.5894   4
  -2   1 -18 21.6797 26.5512   1
   2  -1  18 38.6610 32.3205   4
   2  -1  18 17.2562 14.7004   5
  -2   1 -19 52.1476 40.6465   1
  -2   1 -20 8.34066 25.1319   1
  -2   1 -21-14.0753 26.7582   1
  -2   0  22 26.8416 19.4635   5
   2   0 -22-112.542 49.8404   1
   2   0 -21-130.765 52.7862   1
  -2   0  21 25.3750 29.0937   5
  -2   0  20 72.4488 37.7649   5
   2   0 -20 32.9689 26.7564   1
   2   0 -19 11.6507 21.7643   1
  -2   0  19 4.13061 19.5021   5
   2   0 -18-16.5616 34.0687   1
  -2   0  18 4.52527 24.1797   5
  -2   0  17 5.55017 18.4382   5
   2   0 -17-16.3004 27.0549   1
  -2   0  16 358.518 66.6680   5
   2   0 -16 282.298 66.3108   6
  -2   0  15 92.6652 37.3303   5
   2   0 -15 34.1205 30.6313   6
   2   0 -14-0.17476 21.2448   6
  -2   0  14-3.42476 22.1020   5
  -2   0  14 30.7063 22.7529   2
   2   0 -13 2754.16 199.402   6
  -2   0  13 2792.53 160.673   5
  -2   0  13 2742.08 163.806   2
  -2   0  12 19.5507 19.5817   2
  -2   0  12 40.9602 26.1477   5
   2   0 -12 47.9837 29.8630   6
  -2   0  11 132.539 35.5431   2
  -2   0  11 235.079 45.8602   5
   2   0 -11 162.977 50.6643   6
  -2   0  10 1524.72 107.983   5
  -2   0  10 1491.64 103.183   2
   2   0 -10 1362.19 126.907   6
  -2   0   9 1352.21 94.7079   2
  -2   0   9 1460.62 102.393   5
   2   0  -9 1473.16 124.796   6
  -2   0   8 3141.21 132.581   2
   2   0  -8 3191.16 178.987   6
  -2   0   8 3113.45 141.250   5
  -2   0   8 2936.91 162.548   6
   2   0  -8 3245.97 138.731   2
  -2   0   7 4462.26 160.943   5
   2   0  -7 4775.10 207.103   6
  -2   0   7 4692.06 152.079   2
   2   0  -7 4784.42 158.803   2
  -2   0   7 4767.83 198.579   6
   2   0  -7 4688.69 143.351   4
  -2   0   6 7095.92 190.913   5
   2   0  -6 6845.89 171.469   4
   2   0  -6 7055.78 180.726   2
   2   0  -6 6832.13 235.578   6
  -2   0   6 6978.26 230.156   6
   2   0  -5 2624.40 102.262   2
  -2   0   5 2430.84 147.427   7
   2   0  -5 2634.23 140.823   6
  -2   0   5 2565.98 133.302   6
   2   0  -5 2427.37 103.546   4
  -2   0   4 84159.3 738.809   7
  -2   0   4 85394.1 733.424   6
   2   0  -4 86795.3 519.676   2
   2   0  -4 84044.2 754.609   6
   2   0  -3 60656.8 586.110   7
  -2   0   3 58894.0 533.896   7
  -2   0   3 58928.8 582.132   6
   2   0  -3 58615.3 591.868   6
   2   0  -2 291.445 37.7748   7
   2   0  -2 243.409 38.0376   6
   2   0  -1 48628.3 474.131   6
  -2   0   0 2196.91 90.2329   6
   2   0   0 2133.40 93.1292   6
  -2   0  -1 4830.12 121.794   6
   2   0   1 4544.94 122.901   6
   2   0   2 5756.27 117.503   1
   2   0   2 5729.92 122.969   6
   2   0   3 12644.2 155.782   6
   2   0   3 12320.0 197.306   1
  -2   0  -4 1760.73 46.7291   5
  -2   0  -4 1712.72 78.2207   1
   2   0   4 1711.98 82.1092   1
   2   0   5 1208.04 37.1063   3
   2   0   5 1277.69 42.1230   5
  -2   0  -5 1303.14 49.5136   5
   2   0   5 1336.81 80.6593   1
  -2   0  -5 1405.55 74.3666   1
   2   0   6 412.768 28.4838   5
  -2   0  -6 476.737 49.0983   1
  -2   0  -7 2250.25 111.333   1
   2   0   7 2337.83 77.0876   5
   2   0   8 1195.22 60.6352   5
   2   0   9 1554.64 74.6894   5
   2   0  10 888.593 61.7952   5
  -2   0 -10 782.049 78.1637   1
  -2   0 -11 143.498 39.3272   1
   2   0  11 115.438 26.4424   5
   2   0  12 1632.08 92.5653   5
  -2   0 -12 1812.25 127.233   1
   2   0  13 727.806 64.3131   5
  -2   0 -13 661.450 82.1573   1
   2   0  14 3.33957 13.1400   5
  -2   0 -14-31.6368 28.1517   1
   2   0  15 544.678 61.6754   5
  -2   0 -15 550.705 79.1901   1
   2   0  16 332.849 49.0476   5
  -2   0 -16 287.998 61.2958   1
  -2   0 -17 52.0532 30.9185   1
   2   0  17 25.7080 19.5016   5
  -2   0 -18 30.7926 28.5666   1
   2   0  18 3.57104 16.6044   5
   2   0  18 56.9640 33.4779   4
  -2   0 -19 0.50347 23.2360   1
  -2   0 -20 18.7840 26.1340   1
  -2   0 -21 48.1171 31.7110   1
   2   1 -22 1.54187 23.2039   1
  -2  -1  22 16.0873 24.3137   5
  -2  -1  21-60.3057 34.4948   5
   2   1 -21-73.6533 42.8456   1
   2   1 -20 17.0175 24.6384   1
  -2  -1  20 22.1885 26.3504   5
   2   1 -19-32.1329 34.4339   1
  -2  -1  19-62.5845 33.0564   5
  -2  -1  18 134.946 46.1730   5
  -2  -1  17 12.1221 21.4535   5
  -2  -1  16 16.5499 22.1258   5
   2   1 -16-5.48372 35.3700   6
  -2  -1  15 203.559 48.5964   5
   2   1 -15 167.597 56.8608   6
  -2  -1  14 101.980 35.9909   5
   2   1 -14 49.9418 29.4222   6
  -2  -1  14 106.223 40.9817   2
   2   1 -13 3852.34 238.300   6
  -2  -1  13 4090.38 195.480   5
  -2  -1  13 3799.03 198.470   2
  -2  -1  12 26.8806 20.4164   2
   2   1 -12-15.1953 36.4189   6
  -2  -1  12 26.8352 20.4961   5
   2   1 -11 2038.86 161.759   6
  -2  -1  11 2274.53 135.297   5
  -2  -1  11 2264.39 139.362   2
  -2  -1  10 3531.35 163.549   2
  -2  -1  10 3577.48 162.595   5
   2   1 -10 3794.98 210.651   6
  -2  -1   9 3252.69 148.172   5
  -2  -1   9 3058.71 144.527   2
   2   1  -9 3118.06 184.476   6
  -2  -1   8 2072.69 114.907   5
  -2  -1   8 1787.17 104.817   2
   2   1  -8 1880.59 112.053   2
   2   1  -8 1970.96 139.861   6
   2   1  -7 30591.2 348.517   4
   2   1  -7 31284.8 432.858   2
   2   1  -7 29915.2 527.460   6
   2   1  -6 1672.02 94.3505   2
  -2  -1   6 1696.03 135.380   7
   2   1  -6 1685.88 84.0450   4
   2   1  -6 1788.32 122.145   6
   2   1  -5 1185.30 74.5031   2
  -2  -1   5 1328.60 107.195   7
   2   1  -5 1223.96 98.3690   6
   2   1  -4 101674. 831.108   6
  -2  -1   4 98629.9 823.867   7
   2   1  -3 18944.1 340.517   6
  -2  -1   3 18643.2 309.602   7
   2   1  -3 18401.8 249.862   5
   2   1  -2 2946.02 90.3870   5
  -2  -1   2 3081.53 91.0974   5
   2   1  -1 19864.3 206.450   5
  -2  -1   1 20320.1 203.822   5
  -2  -1   0 6357.75 93.4292   5
   2   1   3 12238.0 193.119   1
   2   1   4 578.858 48.6457   1
  -2  -1  -4 662.197 45.9824   1
  -2  -1  -5 588.198 47.1974   1
   2   1   5 596.393 53.3836   1
   2   1   5 551.451 26.0340   5
  -2  -1  -6 951.197 63.7143   1
   2   1   6 844.384 70.0943   1
   2   1   6 926.224 40.4670   5
   2   1   7 136.569 33.4121   1
  -2  -1  -7 180.084 32.6251   1
   2   1   7 159.255 20.0971   5
   2   1   8 426.404 35.3518   5
   2   1   9 4721.50 129.111   5
   2   1  10 965.936 62.1484   5
  -2  -1 -10 896.076 80.2230   1
   2   1  11-1.08637 12.9715   5
  -2  -1 -11 18.3653 19.9741   1
  -2  -1 -12 3186.10 164.277   1
   2   1  12 3253.02 128.233   5
  -2  -1 -13 208.722 45.9455   1
   2   1  13 228.416 37.6296   5
   2   1  14 211.798 38.8031   5
  -2  -1 -14 212.663 46.4729   1
   2   1  15 164.522 34.2026   5
  -2  -1 -15 203.268 48.8288   1
  -2  -1 -16-3.56924 22.2963   1
   2   1  16 17.3710 19.3082   5
  -2  -1 -17 37.8697 30.0376   1
   2   1  17 46.4005 24.6828   5
  -2  -1 -18-69.5502 35.6929   1
   2   1  18 10.6125 36.6688   4
   2   1  19 13.8698 24.4627   4
  -2  -1 -19 13.6265 33.3770   1
  -2  -1 -20-4.65532 22.2320   1
  -2  -1 -21-77.8764 39.7648   1
   2   2 -22 39.9677 38.9190   1
  -2  -2  22 0.17000 21.9493   5
  -2  -2  21-73.4940 37.2585   5
   2   2 -21-0.22400 28.7546   1
   2   2 -20 141.685 62.7992   1
  -2  -2  20 83.4884 42.0784   5
  -2  -2  19 18.6389 28.4380   5
  -2  -2  18 6.70033 23.0649   5
  -2  -2  17 33.3304 30.2433   5
  -2  -2  16-76.7540 34.9005   5
   2   2 -16 9.18868 30.1981   6
  -2  -2  15 89.2086 42.3487   5
   2   2 -15 2.91265 26.1729   6
   2   2 -14 1527.60 155.505   6
  -2  -2  14 1518.51 123.779   5
  -2  -2  13 2067.88 140.114   5
   2   2 -13 1930.95 168.888   6
  -2  -2  13 1746.73 136.840   2
  -2  -2  12 1327.14 108.555   5
   2   2 -12 1431.76 140.670   6
  -2  -2  12 1247.71 111.239   2
   2   2 -11 609.330 92.6266   6
  -2  -2  11 541.516 70.4095   2
  -2  -2  11 533.412 67.0695   5
  -2  -2  10 1794.98 116.730   5
  -2  -2  10 1620.82 114.760   2
   2   2 -10 1885.84 150.685   6
   2   2 -10 1854.76 127.945   2
  -2  -2   9 131.392 36.7017   5
   2   2  -9 121.247 41.7396   6
   2   2  -8 21563.0 389.404   5
   2   2  -8 19908.4 266.051   4
   2   2  -8 20348.4 465.167   6
   2   2  -7 3390.96 180.891   6
  -2  -2   7 3353.71 209.684   7
   2   2  -7 3395.44 147.864   5
   2   2  -7 3187.51 110.011   4
   2   2  -7 3437.63 150.629   2
  -2  -2   6 6321.26 263.562   7
   2   2  -6 6225.71 190.817   2
   2   2  -6 6186.87 232.801   6
   2   2  -6 6666.16 193.284   5
  -2  -2   5 13646.7 346.515   7
   2   2  -5 13809.1 265.063   2
   2   2  -5 13796.3 262.265   5
   2   2  -4 11871.0 226.771   5
  -2  -2   4 12706.6 299.801   7
   2   2  -3 331.101 35.5990   5
  -2  -2   3 284.540 32.9443   5
  -2  -2   2 7026.96 138.366   5
   2   2  -2 6833.12 142.039   5
   2   2  -1 14959.9 187.707   5
  -2  -2   1 15503.4 179.139   5
   2   2   0 288.930 22.9860   5
  -2  -2   0 314.241 22.1661   5
   2   2   1 49.6736 8.74896   5
   2   2   3 1391.82 64.7344   1
   2   2   4-9.59996 11.9183   1
   2   2   5 473.530 47.5054   1
   2   2   5 492.927 25.7773   5
  -2  -2  -6 15293.9 248.134   1
   2   2   6 15631.7 168.690   5
   2   2   6 15954.6 230.605   6
   2   2   6 15379.2 287.836   1
   2   2   7 6504.03 206.183   1
   2   2   7 6906.15 126.491   5
  -2  -2  -7 7049.86 179.609   1
   2   2   7 6799.08 159.084   6
   2   2   8 2092.85 78.5425   5
   2   2   8 2150.24 87.9914   6
   2   2   9 11909.3 200.180   5
   2   2   9 11143.7 178.763   6
   2   2  10 853.945 58.0266   5
  -2  -2 -10 887.577 76.7964   1
  -2  -2 -11 1480.54 105.201   1
   2   2  11 1356.68 76.8965   5
  -2  -2 -12 3823.67 173.404   1
   2   2  12 3831.33 137.043   5
  -2  -2 -13 18.7048 22.5334   1
   2   2  13-6.15874 14.5013   5
  -2  -2 -14 52.2739 23.7924   1
   2   2  14 64.2305 22.6372   5
   2   2  15 14.4603 15.4215   5
  -2  -2 -15 40.5183 26.6042   1
   2   2  16 25.6198 16.7270   5
  -2  -2 -16 15.6362 24.2414   1
  -2  -2 -17 2.63297 22.1090   1
   2   2  18 64.8083 41.6098   4
  -2  -2 -18 170.688 49.6281   1
   2   2  19 40.1983 34.3241   4
  -2  -2 -19 29.8585 27.0578   1
  -2  -2 -20-29.9654 27.0568   1
  -2  -2 -21 15.3977 24.3029   1
  -2  -3  22 23.3920 27.5140   5
   2   3 -21 1.41301 39.4435   1
  -2  -3  21-70.8818 37.1841   5
  -2  -3  20 71.9104 40.2881   5
   2   3 -19 12.4368 22.3466   3
  -2  -3  19 11.4635 22.5391   5
  -2  -3  18 11.1180 20.6331   5
   2   3 -18 38.0801 24.3686   3
  -2  -3  17 272.108 60.9845   5
   2   3 -17 231.813 68.8993   6
   2   3 -16-5.72584 20.7257   6
  -2  -3  16 13.7945 18.9411   5
   2   3 -15 132.121 54.5493   6
  -2  -3  15 162.183 43.5955   5
   2   3 -14 882.960 121.661   6
  -2  -3  14 1049.00 103.652   5
   2   3 -13 133.316 51.8734   6
  -2  -3  13 154.547 43.6120   5
  -2  -3  12 89.8742 37.4486   5
   2   3 -12 93.9760 40.9109   6
  -2  -3  11 540.409 68.1922   5
   2   3 -11 483.281 72.1817   2
   2   3 -11 621.839 93.7456   6
  -2  -3  10 154.753 38.6336   5
   2   3 -10 120.132 36.2248   5
   2   3 -10 107.271 38.5150   2
   2   3 -10 127.477 44.1559   6
  -2  -3   9 901.135 126.770   7
   2   3  -9 896.131 85.7825   5
   2   3  -9 974.809 108.427   6
   2   3  -8 997.909 107.882   6
   2   3  -8 1090.16 90.5804   5
  -2  -3   8 1071.88 128.897   7
   2   3  -8 1049.39 58.0148   4
  -2  -3   7 6149.06 282.694   7
   2   3  -7 6382.84 206.115   5
  -2  -3   6 2737.16 174.516   7
   2   3  -6 2972.74 133.923   5
   2   3  -5 7012.31 190.365   5
  -2  -3   5 6804.45 249.950   7
  -2  -3   4 1411.52 103.384   7
  -2  -3   4 1468.88 78.1118   5
   2   3  -4 1451.52 82.0406   5
   2   3  -3 1729.69 81.5828   5
   2   3  -3 1641.52 113.721   7
  -2  -3   3 1610.68 75.3313   5
   2   3  -2 3738.28 109.780   5
  -2  -3   2 3812.56 105.346   5
  -2  -3   1 22763.7 227.574   5
   2   3  -1 21914.0 243.412   5
   2   3   0 6521.25 119.879   5
  -2  -3   0 6410.90 107.190   5
   2   3   1 965.043 41.0289   5
   2   3   2 3839.93 69.3091   5
   2   3   4-0.83750 10.0086   1
   2   3   5 1376.22 78.4471   1
   2   3   5 1299.19 48.7688   3
   2   3   6 2122.69 56.8019   3
   2   3   6 2516.68 116.390   1
   2   3   7 1142.24 53.1190   5
   2   3   7 1127.29 76.3003   6
   2   3   7 1311.62 90.6781   1
   2   3   8 1417.08 102.036   1
   2   3   8 1364.36 63.3047   5
   2   3   8 1320.97 87.3085   6
   2   3   9 48.9344 12.6009   5
   2   3   9 51.2264 19.8567   6
   2   3  10 48.0645 17.3185   5
   2   3  10 33.1689 13.4994   6
  -2  -3 -10 76.1531 25.8531   1
  -2  -3 -11 493.004 60.5157   1
   2   3  11 579.081 51.2632   5
   2   3  11 531.148 46.1843   6
   2   3  12 2285.05 103.404   5
  -2  -3 -12 2250.45 128.445   1
   2   3  13 231.945 34.5021   5
  -2  -3 -13 233.136 45.8963   1
   2   3  14 296.998 41.9314   5
  -2  -3 -14 263.689 48.3981   1
  -2  -3 -15 123.205 39.9286   1
   2   3  15 168.741 33.4383   5
  -2  -3 -16 15.3316 19.8516   1
  -2  -3 -17 16.6267 27.4059   1
  -2  -3 -18 24.7002 28.8182   1
   2   3  18-10.6061 36.5743   4
   2   3  19 30.6035 42.0877   4
   2   3  20 7.73348 31.2304   4
  -2  -4  21-14.1877 24.4516   5
  -2  -4  20 25.8814 22.9153   5
  -2  -4  19 67.4652 40.3466   5
   2   4 -19 12.5897 24.7677   3
  -2  -4  18 76.8443 39.5291   5
   2   4 -18 21.2509 24.6501   3
  -2  -4  17 22.2378 20.3322   5
   2   4 -17-1.62740 27.0106   6
  -2  -4  16 97.1194 40.3015   5
   2   4 -16 37.1540 38.1861   6
  -2  -4  15 80.3300 40.0772   5
   2   4 -15 50.5838 23.7229   6
   2   4 -14 192.501 63.4272   6
  -2  -4  14 234.859 53.0691   5
   2   4 -13 243.852 69.8852   6
  -2  -4  13 404.952 66.3039   5
   2   4 -12 1215.35 114.914   5
   2   4 -12 1222.27 121.082   2
  -2  -4  12 1142.49 103.061   5
   2   4 -12 1219.29 137.036   6
  -2  -4  11 307.959 54.4716   5
   2   4 -11 201.132 56.6789   6
  -2  -4  11 303.521 82.5519   7
   2   4 -11 349.291 62.6999   5
   2   4 -11 292.576 58.1272   2
   2   4 -10 118.287 46.2373   6
   2   4 -10 67.7020 30.5673   2
  -2  -4  10 109.217 36.7525   5
  -2  -4  10 68.7375 50.9209   7
   2   4 -10 67.2025 28.2106   5
   2   4  -9 9377.89 282.914   5
  -2  -4   9 9056.40 390.154   7
   2   4  -9 8729.95 146.787   4
   2   4  -9 9227.35 295.710   2
   2   4  -8 1655.93 71.1997   4
   2   4  -8 1814.16 119.988   5
  -2  -4   8 1697.57 162.325   7
  -2  -4   7 526.872 84.5662   7
   2   4  -7 615.439 65.9778   5
   2   4  -6 641.090 63.3883   5
  -2  -4   6 481.167 78.9932   7
   2   4  -5 25480.7 375.010   5
  -2  -4   5 26170.6 491.685   7
  -2  -4   4 522.195 47.9627   5
   2   4  -4 516.221 75.6126   7
   2   4  -4 537.995 52.8230   5
   2   4  -3 1311.60 75.3705   5
  -2  -4   3 1173.50 65.8391   5
   2   4  -3 1275.58 104.658   7
   2   4  -2 5078.50 136.070   5
  -2  -4   2 5027.05 123.135   5
   2   4  -2 5444.00 187.851   7
  -2  -4   1 1.96724 9.93342   5
   2   4  -1 4.06079 9.07414   5
   2   4   0 1934.99 72.5074   5
   2   4   1 378.775 29.4978   5
   2   4   2 62535.2 336.288   5
   2   4   4 4690.54 133.110   1
   2   4   4 4741.13 119.318   3
   2   4   5 33648.8 302.420   3
   2   4   5 34140.3 391.269   1
   2   4   6 431.912 33.5636   3
   2   4   6 429.752 48.8340   1
   2   4   7 302.389 46.9031   6
   2   4   7 253.679 40.2776   1
   2   4   8 2887.20 145.997   6
   2   4   8 2804.78 143.496   1
   2   4   9 90.2299 28.0798   6
   2   4   9 98.3082 20.0142   5
   2   4   9 111.236 31.7721   1
   2   4  10 479.254 60.1697   6
   2   4  10 570.912 47.3090   5
   2   4  11 198.563 30.8347   5
   2   4  11 150.694 32.9574   6
   2   4  12 91.8820 23.0168   6
   2   4  12 89.3592 22.9847   5
   2   4  13 243.304 35.6861   5
   2   4  14 25.1149 14.9263   5
   2   4  15 116.373 26.6308   5
   2   4  18 9.02870 38.9555   4
   2   4  19-5.02011 31.1144   4
   2   4  20 2.60162 26.4858   4
  -2  -5  21 72.8084 38.5784   5
  -2  -5  20-67.0630 37.5184   5
  -2  -5  19 17.3269 32.6110   5
   2   5 -19-0.88916 24.5996   3
   2   5 -18 133.657 44.8840   3
  -2  -5  18 109.178 41.4868   5
   2   5 -17 99.4544 42.6896   3
  -2  -5  17 77.8224 40.0979   5
  -2  -5  16 16.5201 27.1330   5
   2   5 -16-4.77924 24.2427   6
   2   5 -15-94.9047 48.4885   6
  -2  -5  15 70.6140 35.6940   5
   2   5 -14 192.740 66.3121   6
  -2  -5  14 168.789 44.4406   5
  -2  -5  13 641.438 84.9771   5
   2   5 -13 743.880 114.554   6
   2   5 -12 93.8654 41.1947   6
   2   5 -12 135.101 47.9470   2
  -2  -5  12 128.710 40.1180   5
  -2  -5  11 130.559 57.5370   7
  -2  -5  11 111.698 34.1936   5
   2   5 -11 208.803 51.9577   5
   2   5 -11 164.436 48.1645   2
   2   5 -10 225.689 53.9627   2
   2   5 -10 275.552 52.4763   5
  -2  -5  10 236.713 67.6978   7
  -2  -5  10 297.833 50.4691   5
   2   5  -9 5061.19 212.749   5
   2   5  -9 4527.95 97.5479   4
  -2  -5   9 4905.19 287.102   7
  -2  -5   8 7850.06 344.123   7
   2   5  -8 7497.33 246.415   5
   2   5  -7 4402.76 181.714   5
  -2  -5   7 4186.30 238.288   7
  -2  -5   6 3805.88 205.862   7
   2   5  -6 3808.37 159.997   5
  -2  -5   5 9203.70 294.453   7
   2   5  -5 8787.10 230.000   5
   2   5  -5 9317.36 353.292   7
   2   5  -4 7931.20 207.659   5
  -2  -5   4 8245.12 188.906   5
   2   5  -4 8238.27 301.691   7
   2   5  -3 5765.87 229.313   7
   2   5  -3 5669.36 164.265   5
  -2  -5   3 5777.88 149.699   5
   2   5  -2 1477.54 104.792   7
   2   5  -2 1307.65 74.4581   5
   2   5  -1 1032.68 61.8214   5
   2   5   0 8.46944 8.63284   5
   2   5   1 8308.70 150.788   5
   2   5   2 1104.43 51.2590   5
   2   5   3 4057.34 131.172   3
   2   5   4 5558.73 146.232   3
   2   5   5 1014.02 60.8468   3
   2   5   5 939.813 65.5149   1
   2   5   6 52.6473 19.2605   1
   2   5   6 39.0821 13.1882   3
   2   5   7 3099.57 140.107   1
   2   5   7 3539.84 172.390   6
   2   5   7 3495.45 105.784   3
   2   5   8 218.677 46.0828   6
   2   5   8 228.311 41.0766   1
   2   5   9 956.434 90.9690   1
   2   5   9 965.802 96.9748   6
   2   5  10 1265.06 72.4850   5
   2   5  10 1252.00 110.326   6
   2   5  11 1662.68 123.654   6
   2   5  11 1823.57 89.5822   5
   2   5  12 35.5362 16.9612   5
   2   5  12 18.2488 25.1134   6
   2   5  13 200.476 37.5086   6
   2   5  13 201.025 33.1997   5
   2   5  14 22.0665 12.6292   5
   2   5  18 30.1363 29.4377   4
   2   5  19-78.1900 49.4560   4
  -2  -6  20 48.9310 32.1813   5
   2   6 -20-5.65419 23.9204   3
  -2  -6  19-12.7812 20.5608   5
   2   6 -19-37.5368 30.1192   3
   2   6 -18 7.22935 19.5341   3
  -2  -6  18 18.2498 24.8905   5
   2   6 -17 28.1307 28.0960   3
  -2  -6  17-25.2708 22.1594   5
   2   6 -16 272.354 61.9186   3
  -2  -6  16 245.424 56.3797   5
   2   6 -15 47.9243 47.2388   6
  -2  -6  15 43.4877 28.3169   5
  -2  -6  14-11.6699 24.3744   5
   2   6 -14 103.967 46.0786   6
  -2  -6  13 172.245 45.9632   5
   2   6 -13 195.060 62.1297   6
   2   6 -13 68.9076 36.1659   2
  -2  -6  12 6079.86 237.910   5
   2   6 -12 6654.28 298.695   2
   2   6 -11 464.862 80.8722   2
  -2  -6  11 326.555 56.1181   5
   2   6 -10 935.577 97.0331   5
  -2  -6  10 973.995 91.1182   5
   2   6 -10 1109.04 117.816   2
  -2  -6  10 1003.86 135.710   7
   2   6  -9 7874.93 268.476   5
  -2  -6   9 7396.37 234.815   5
   2   6  -9 6640.79 116.895   4
   2   6  -9 7594.59 289.499   2
  -2  -6   9 7160.06 351.631   7
   2   6  -8 196.241 41.8147   5
  -2  -6   8 197.825 59.7917   7
   2   6  -7 24.9079 14.0912   5
  -2  -6   7 44.2485 34.1623   7
   2   6  -6 10.5288 12.5627   5
  -2  -6   6-19.6828 28.8542   7
   2   6  -5 125.844 53.9514   7
   2   6  -5 160.381 35.0910   5
   2   6  -4 1694.48 101.163   5
   2   6  -4 1666.28 142.558   7
   2   6  -3 6050.81 250.892   7
   2   6  -3 6034.13 178.813   5
   2   6  -2 3654.91 134.563   5
   2   6  -2 3958.41 182.884   7
   2   6  -1 1652.42 84.5457   5
   2   6   0 45.4708 15.3037   5
   2   6   1 21386.8 266.470   5
   2   6   2 1871.84 100.982   3
   2   6   2 1701.84 71.1017   5
   2   6   3 1807.63 96.2942   3
   2   6   4 13530.6 258.306   3
   2   6   5 405.036 43.9521   3
   2   6   5 408.363 44.8237   1
   2   6   6 68.5007 22.0752   3
   2   6   6 59.1980 22.2582   1
   2   6   7 2577.32 161.002   6
   2   6   7 2278.58 100.421   3
   2   6   7 2257.63 120.602   1
   2   6   8 804.473 93.6866   6
   2   6   8 613.688 68.8562   1
   2   6   9 963.916 90.1996   1
   2   6   9 1031.81 110.434   6
   2   6  10 122.018 43.3061   6
   2   6  11 139.066 26.5530   5
   2   6  11 136.039 39.8913   6
   2   6  12 217.072 51.3339   6
   2   6  12 234.257 35.0285   5
   2   6  13 1004.19 97.8968   6
   2   6  13 1023.76 72.5057   5
   2   6  18 20.6779 29.1715   4
   2   7 -20 5.46962 26.3181   3
  -2  -7  20 0.33504 27.0667   5
   2   7 -19 15.2459 22.2774   3
  -2  -7  19 47.1983 35.3725   5
  -2  -7  18 3.04825 21.5366   5
   2   7 -18-19.9821 24.9490   3
   2   7 -17 152.159 52.6923   3
  -2  -7  17 106.336 38.7702   5
  -2  -7  16 130.298 47.2894   5
   2   7 -16 169.863 52.8275   3
   2   7 -15 263.229 61.7995   3
  -2  -7  15 339.062 65.6465   5
  -2  -7  14 11.7139 25.5400   5
   2   7 -13 94.8945 54.3221   2
  -2  -7  13 100.852 35.0139   5
   2   7 -12 4796.86 263.051   2
  -2  -7  12 4758.95 211.201   5
  -2  -7  11 240.526 50.7822   5
   2   7 -11 116.843 42.6570   2
  -2  -7  10 1755.15 184.524   7
  -2  -7  10 1615.60 114.034   5
   2   7 -10 1642.55 145.436   2
   2   7  -9 2540.42 158.247   5
  -2  -7   9 2363.68 133.635   5
  -2  -7   9 2582.52 208.096   7
   2   7  -9 2024.99 159.444   2
   2   7  -8 2208.14 143.234   5
  -2  -7   8 2233.90 182.200   7
  -2  -7   8 2220.67 125.384   5
   2   7  -8 2215.57 156.243   2
   2   7  -7-7.56832 28.7580   2
  -2  -7   7 35.5041 31.5534   7
  -2  -7   7 34.7467 22.7596   5
   2   7  -7-27.4884 21.3209   5
   2   7  -6 3350.72 160.824   5
  -2  -7   6 3131.46 135.901   5
   2   7  -6 3250.98 173.896   2
   2   7  -5 486.926 59.2300   5
   2   7  -5 507.325 88.8758   7
   2   7  -5 447.470 62.6601   2
  -2  -7   5 475.853 51.8051   5
   2   7  -4 239.201 40.5246   5
   2   7  -4 247.158 60.2831   7
   2   7  -3 753.035 93.0982   7
   2   7  -3 828.752 71.2838   5
   2   7  -2 6422.91 187.468   5
   2   7  -2 6541.44 249.971   7
   2   7  -1 1316.79 80.3757   5
   2   7   0 3540.02 125.061   5
   2   7   0 3695.77 162.451   3
   2   7   1 11359.2 211.449   5
   2   7   1 11211.7 272.462   3
   2   7   2 3686.73 114.521   5
   2   7   2 3530.94 148.444   3
   2   7   3 0.42132 13.5470   3
   2   7   4 3443.38 141.750   3
   2   7   5 383.095 47.3524   3
   2   7   5 402.333 46.1651   1
   2   7   6 1560.42 96.5775   1
   2   7   6 1423.36 91.2423   3
   2   7   7 3610.59 142.890   3
   2   7   7 3418.40 200.654   6
   2   7   7 3367.31 150.769   1
   2   7   8 146.647 50.9899   6
   2   7   8 129.307 33.4968   1
   2   7   9 1225.31 128.877   6
   2   7   9 1192.37 101.548   1
   2   7  10 117.108 36.0174   1
   2   7  10 106.760 43.3025   6
   2   7  11 419.272 44.5756   5
   2   7  11 522.188 87.9792   6
   2   7  12-4.40479 11.4692   5
   2   7  12 17.5953 21.9428   6
   2   8 -20 25.8036 29.2416   3
  -2  -8  19-18.8652 26.9862   5
   2   8 -19-4.05058 29.6717   3
   2   8 -18 21.1258 30.2793   3
  -2  -8  18-0.61966 25.6102   5
   2   8 -17-1.98770 29.0164   3
  -2  -8  17 4.41808 25.9565   5
   2   8 -16 732.309 107.572   3
  -2  -8  16 921.402 107.651   5
   2   8 -15 57.5792 35.4294   3
  -2  -8  15 102.062 37.1269   5
   2   8 -14 125.863 45.9262   3
  -2  -8  14 140.608 47.3415   5
  -2  -8  13 491.740 72.4212   5
   2   8 -13 560.119 97.6512   2
   2   8 -12 166.636 56.8268   2
  -2  -8  12 197.642 47.8501   5
   2   8 -11 729.309 101.863   2
  -2  -8  11 676.788 78.6950   5
   2   8 -10 414.811 78.2416   2
  -2  -8  10 397.272 59.0395   5
  -2  -8   9 146.568 39.0201   5
   2   8  -9 101.668 41.5299   2
  -2  -8   9 135.491 45.9680   7
   2   8  -8 50.3182 30.9694   2
  -2  -8   8 25.4059 17.4566   5
   2   8  -8 54.8861 27.2305   5
  -2  -8   8 28.2767 23.9158   7
   2   8  -7 117.014 42.7654   2
   2   8  -7 106.331 34.2719   5
  -2  -8   7 89.5654 28.4879   5
   2   8  -6 1357.35 107.954   5
   2   8  -6 1336.36 116.597   2
   2   8  -5-15.5257 39.9841   7
   2   8  -5 65.9369 25.0826   5
   2   8  -5 39.5413 25.0778   2
   2   8  -4 55.1942 23.6848   5
   2   8  -4 67.5476 45.7314   7
   2   8  -3 1321.11 94.1152   5
   2   8  -3 1286.37 128.761   7
   2   8  -2 1915.04 108.214   5
   2   8  -2 2087.20 154.057   7
   2   8  -2 1945.04 132.391   3
   2   8  -1 50.2701 30.2523   3
   2   8  -1 47.8548 19.2943   5
   2   8   0 3308.73 128.490   5
   2   8   0 3292.20 161.956   3
   2   8   1 1397.98 80.0847   5
   2   8   1 1376.41 103.665   3
   2   8   2 363.328 54.7809   3
   2   8   2 378.059 40.0718   5
   2   8   3 2133.00 124.290   3
   2   8   4 266.167 46.2641   3
   2   8   5 359.718 46.0584   1
   2   8   5 380.917 52.2131   3
   2   8   6 4.47032 16.6090   3
   2   8   6 9.37142 15.0619   1
   2   8   7 12.5854 17.1204   3
   2   8   7 12.4949 11.6512   1
   2   8   7-28.2277 28.7763   6
   2   8   8 827.949 110.803   6
   2   8   8 780.936 78.8076   1
   2   8   9 1487.21 154.923   6
   2   8   9 1351.91 109.828   1
   2   8  10 342.419 57.6569   1
   2   8  10 460.416 89.9879   6
   2   8  11 30.6527 27.6157   6
   2   8  12 37.8915 23.0491   6
   2   9 -20 39.5527 37.1700   3
   2   9 -19-35.7453 33.6476   3
  -2  -9  19 61.0954 41.1565   5
   2   9 -18 11.3984 37.2214   3
  -2  -9  18 2.36566 32.0619   5
   2   9 -17 24.7860 34.9890   3
  -2  -9  17 4.50149 29.9624   5
  -2  -9  16 1335.07 130.976   5
   2   9 -16 1246.05 146.730   3
   2   9 -15 61.3198 39.8723   3
  -2  -9  15 43.7771 30.6710   5
   2   9 -14 70.0932 39.3846   3
  -2  -9  14 78.0828 35.4782   5
   2   9 -13 894.782 112.873   3
   2   9 -13 817.886 118.041   2
  -2  -9  13 775.698 91.0486   5
  -2  -9  12 310.916 57.1871   5
   2   9 -12 338.356 74.2045   2
   2   9 -12 330.735 70.6773   3
  -2  -9  11 8.45133 20.1270   5
   2   9 -11-6.59684 27.4789   3
   2   9 -11-11.8782 35.0915   2
  -2  -9  10 97.3603 34.9170   5
   2   9 -10 103.897 42.4431   3
   2   9 -10 93.1183 43.5746   2
   2   9  -9-18.3213 31.7195   2
   2   9  -8-37.3026 40.5345   2
   2   9  -7 778.053 98.7815   2
   2   9  -7 832.176 91.4648   5
   2   9  -6 8221.37 306.871   3
   2   9  -6 7954.90 271.186   5
   2   9  -6 7667.15 290.519   2
   2   9  -5 684.533 88.8904   3
   2   9  -5 819.368 91.9298   2
   2   9  -5 640.818 76.3962   5
   2   9  -5 635.701 109.352   7
   2   9  -4 3271.44 162.122   5
   2   9  -4 2946.61 215.986   7
   2   9  -4 3143.99 174.362   2
   2   9  -4 3321.46 189.382   3
   2   9  -3 8074.94 245.685   5
   2   9  -3 8273.49 337.331   7
   2   9  -3 8453.25 293.285   3
   2   9  -2 2350.55 170.076   7
   2   9  -2 2254.43 123.901   5
   2   9  -2 2240.07 149.089   3
   2   9  -1 557.292 80.7146   7
   2   9  -1 573.342 61.8070   5
   2   9  -1 586.331 75.0843   3
   2   9   0 139.679 27.0068   5
   2   9   0 138.163 37.5810   3
   2   9   1 38.7284 28.1588   3
   2   9   1 19.6133 11.1598   5
   2   9   2 1042.89 95.4345   3
   2   9   2 1013.27 70.2442   5
   2   9   3 3961.82 181.188   3
   2   9   3 3690.24 131.872   5
   2   9   4 147.105 39.3263   3
   2   9   5 377.498 51.9044   1
   2   9   5 452.323 62.9647   3
   2   9   6 1016.32 93.0751   3
   2   9   6 1088.25 87.3177   1
   2   9   7 645.446 74.4277   3
   2   9   7 609.069 97.5041   6
   2   9   7 571.504 65.9512   1
   2   9   8-24.8211 19.1498   1
   2   9   8 24.4499 31.2431   6
   2   9   9 101.472 32.0795   1
   2   9   9 154.644 57.6076   6
   2   9  10-4.41317 18.4961   1
   2   9  10 0.43051 26.9623   6
   2   9  11-113.280 51.4857   6
   2   9  12-12.9359 35.2170   6
   2  10 -20 96.1680 57.2468   3
   2  10 -19 6.13990 37.4481   3
   2  10 -18 22.2637 34.0057   3
   2  10 -17 350.601 88.5943   3
   2  10 -16-15.9506 30.4477   3
   2  10 -15 208.057 63.0394   3
   2  10 -14 53.1605 40.0014   2
   2  10 -14 0.57931 39.2666   3
   2  10 -13 124.563 52.7826   3
   2  10 -13-50.3056 50.2478   2
   2  10 -12 7.76596 25.1465   3
   2  10 -12-41.2473 46.6880   2
   2  10 -11 369.166 78.5899   3
   2  10 -11 452.688 89.7306   2
   2  10 -10 392.010 80.0128   2
   2  10 -10 406.475 80.3861   3
   2  10  -9 26.7391 28.2271   2
   2  10  -9 54.9285 28.4006   3
   2  10  -8-5.50357 34.3582   3
   2  10  -8-1.09670 24.9753   2
   2  10  -7 822.370 104.976   2
   2  10  -7 896.112 109.243   3
   2  10  -6 1426.91 131.365   2
   2  10  -6 1386.38 134.491   3
   2  10  -5 1151.46 114.390   2
   2  10  -5 1212.14 123.494   3
   2  10  -5 1208.53 107.366   5
   2  10  -4 100.452 40.7712   3
   2  10  -4 149.803 59.5007   7
   2  10  -4 160.242 40.4304   5
   2  10  -4 114.425 41.3041   2
   2  10  -3 13.3321 24.1306   3
   2  10  -3 3.90298 32.1571   7
   2  10  -3 11.9715 16.3040   5
   2  10  -2 189.366 48.8857   3
   2  10  -2 159.434 35.4779   5
   2  10  -2 212.030 56.6545   7
   2  10  -1 219.980 52.4975   3
   2  10  -1 205.299 53.7125   7
   2  10  -1 221.293 41.8878   5
   2  10   0 360.552 64.6418   3
   2  10   0 388.415 51.2314   5
   2  10   1 154.549 44.6764   3
   2  10   1 130.003 29.7130   5
   2  10   2 408.898 67.3470   3
   2  10   2 345.252 45.4020   5
   2  10   3 935.235 70.5514   5
   2  10   3 1091.57 102.992   3
   2  10   4 2884.54 167.613   3
   2  10   4 2953.67 120.707   5
   2  10   5 751.328 70.6717   1
   2  10   5 681.663 82.0928   3
   2  10   6 543.468 63.5367   1
   2  10   6 566.453 75.5459   3
   2  10   7 185.546 38.2195   1
   2  10   7 205.571 47.9063   3
   2  10   7 243.130 74.0577   6
   2  10   8 58.2806 24.1936   1
   2  10   8 5.87159 34.2874   6
   2  10   9 70.7513 41.5834   6
   2  10  10-1.23149 31.7649   6
   2  10  11-7.65207 26.5966   6
   2  11 -20 182.702 86.0741   3
   2  11 -19 39.0585 42.9022   3
   2  11 -18-50.9005 41.2679   3
   2  11 -17 118.650 64.9725   3
   2  11 -16 29.7914 36.7745   3
   2  11 -15 31.4422 28.8343   3
   2  11 -14 56.1544 50.0222   2
   2  11 -14-11.7572 36.8539   3
   2  11 -13 58.1123 39.0155   3
   2  11 -13-47.5503 40.1354   2
   2  11 -12 54.3713 40.9078   3
   2  11 -12 67.2145 44.4948   2
   2  11 -11-33.7930 37.9251   3
   2  11 -11 25.8954 32.1889   2
   2  11 -10 2004.21 182.684   2
   2  11 -10 2049.38 178.769   3
   2  11  -9 31.6533 29.9374   2
   2  11  -9 57.4056 39.4438   3
   2  11  -8 499.853 90.8244   2
   2  11  -8 677.428 100.538   3
   2  11  -7 2865.36 198.246   2
   2  11  -7 3245.43 218.446   3
   2  11  -6 1374.52 134.975   2
   2  11  -6 1127.58 126.654   3
   2  11  -5 221.661 53.7745   2
   2  11  -5 226.320 59.3427   3
   2  11  -4 236.862 58.9947   2
   2  11  -4 221.185 61.6293   3
   2  11  -4 191.756 65.3772   7
   2  11  -3 958.116 94.0340   5
   2  11  -3 972.137 132.700   7
   2  11  -3 1106.57 108.912   2
   2  11  -3 1099.28 121.291   3
   2  11  -2 69.0991 36.0245   3
   2  11  -2 26.7707 37.4540   7
   2  11  -2 68.0389 29.3819   5
   2  11  -1 24.5344 19.7447   5
   2  11  -1 75.9773 36.8366   3
   2  11  -1 6.93672 27.3508   7
   2  11   0 30.9500 32.7070   7
   2  11   0 7.40521 14.7522   5
   2  11   0 18.7677 29.9301   3
   2  11   1 82.9246 37.5320   3
   2  11   1 99.1201 26.7103   5
   2  11   2 1014.38 81.2890   5
   2  11   2 1123.14 114.924   3
   2  11   3 339.153 60.4816   3
   2  11   3 319.388 44.8427   5
   2  11   4 70.9788 35.7862   3
   2  11   4 79.9981 21.1320   5
   2  11   5 357.725 51.9724   1
   2  11   5 353.252 44.4239   5
   2  11   5 446.542 70.6902   3
   2  11   6 324.971 51.5888   1
   2  11   6 516.525 76.9056   3
   2  11   7 42.2127 22.2616   1
   2  11   7 4.63489 38.2142   6
   2  11   7 20.0897 22.5298   3
   2  11   8-13.2620 43.3051   6
   2  11   9 196.227 65.0174   6
   2  11  10 22.0070 47.1544   6
   2  11  11 118.075 64.3234   6
   2  12 -18 67.3020 55.1960   3
   2  12 -17-146.154 62.3582   3
   2  12 -16 44.2606 51.0528   3
   2  12 -15-9.43549 31.3240   3
   2  12 -14 46.0710 42.1209   3
   2  12 -14-24.5373 35.5036   2
   2  12 -13 39.1794 30.8070   2
   2  12 -13-82.2340 47.0277   3
   2  12 -12 51.5807 39.3953   3
   2  12 -12 16.2094 33.4992   2
   2  12 -11 138.057 53.8936   3
   2  12 -11 40.1221 57.1599   2
   2  12 -10 398.303 92.0922   3
   2  12 -10 357.024 81.2446   2
   2  12 -10 249.468 32.0160   4
   2  12  -9 136.895 52.3709   3
   2  12  -9 67.0988 45.6726   2
   2  12  -9 66.9005 22.8911   4
   2  12  -8-41.3324 39.5972   2
   2  12  -8 41.9947 30.0211   3
   2  12  -7 581.042 93.5153   2
   2  12  -7 745.768 110.624   3
   2  12  -6 252.509 66.6387   3
   2  12  -6 314.186 70.9960   2
   2  12  -5 7.32377 33.3706   3
   2  12  -5-36.8749 42.3479   2
   2  12  -4 892.182 116.544   3
   2  12  -4 900.087 142.086   7
   2  12  -4 859.099 105.923   2
   2  12  -3-38.2028 40.5206   3
   2  12  -3 2.41390 39.8942   7
   2  12  -3 35.2811 32.1057   2
   2  12  -2 171.883 47.1438   2
   2  12  -2 106.089 42.7505   3
   2  12  -2 161.255 62.5443   7
   2  12  -1 2832.06 196.669   3
   2  12  -1 2862.57 159.508   5
   2  12  -1 3076.43 223.790   7
   2  12   0 1189.63 125.727   3
   2  12   0 1023.49 92.6037   5
   2  12   0 1273.15 135.930   7
   2  12   1 787.160 101.078   3
   2  12   1 908.067 110.253   7
   2  12   1 867.023 82.1220   5
   2  12   2 920.492 108.187   3
   2  12   2 821.363 78.0961   5
   2  12   3 89.4915 38.1857   3
   2  12   3 90.1696 25.7634   5
   2  12   4 51.6587 30.8185   3
   2  12   4 58.7710 20.0608   5
   2  12   5 12.6814 13.7313   5
   2  12   5 46.1574 21.0462   1
   2  12   5-4.65573 25.3967   3
   2  12   6 350.407 71.1218   3
   2  12   7 27.6597 36.6654   6
   2  12   7 12.7496 19.0367   3
   2  12   8 46.1267 50.5326   6
   2  12   9 573.345 115.383   6
   2  12  10 11.6100 43.4614   6
   2  13 -16-0.26337 52.1006   3
   2  13 -15-59.0089 54.8619   3
   2  13 -14 249.258 82.6732   3
   2  13 -14 269.676 82.1681   2
   2  13 -13-44.0959 53.5432   3
   2  13 -13-219.090 74.9276   2
   2  13 -12 63.4215 48.3304   3
   2  13 -12-5.17749 34.0991   2
   2  13 -11 577.822 110.545   3
   2  13 -11 555.407 104.919   2
   2  13 -10 10.5349 28.3024   3
   2  13 -10 212.419 71.0289   2
   2  13  -9 1.06330 28.9604   3
   2  13  -9 37.9334 21.4040   4
   2  13  -9-49.4413 44.4427   2
   2  13  -8 302.859 75.1381   3
   2  13  -8 284.364 77.9040   2
   2  13  -7-8.99840 38.5521   3
   2  13  -7 49.4994 44.2398   2
   2  13  -6 308.927 72.5246   2
   2  13  -6 272.348 74.0815   3
   2  13  -5 58.3591 39.2557   2
   2  13  -5 97.1692 48.3919   3
   2  13  -4 19.2217 25.4379   2
   2  13  -4 60.8101 41.9519   3
   2  13  -3 74.8733 42.2636   2
   2  13  -3 70.8761 58.6397   7
   2  13  -3 71.7839 43.5816   3
   2  13  -2 7.10723 38.1231   7
   2  13  -2 66.5216 42.0218   3
   2  13  -2 68.3658 35.8887   2
   2  13  -1 19.2828 36.1650   7
   2  13  -1 33.0115 33.4555   3
   2  13  -1 43.1526 33.3541   2
   2  13   0-30.0311 34.8888   3
   2  13   0 39.3621 44.4295   7
   2  13   1 491.237 84.7413   3
   2  13   1 463.292 84.7222   7
   2  13   2 185.208 55.9593   3
   2  13   2 219.028 59.3712   7
   2  13   3 71.9871 37.7090   3
   2  13   4 87.3337 34.4611   3
   2  13   5 236.989 61.0053   3
   2  13   6 180.729 64.2982   6
   2  13   6 165.227 52.7873   3
   2  13   7 173.426 71.0447   6
   2  13   7 204.016 56.8958   3
   2  13   8 98.4173 63.3478   6
   2  13   9 119.585 64.8698   6
   2  13  10-48.2433 76.0685   6
   2  14 -14 19.6234 39.7047   3
   2  14 -13-77.4294 50.0787   2
   2  14 -13-75.0269 48.0084   3
   2  14 -12 129.365 59.0468   2
   2  14 -12 18.5561 32.9942   3
   2  14 -11 77.1692 45.7474   3
   2  14 -11 99.6169 50.4351   2
   2  14 -10 26.8336 29.8608   2
   2  14 -10 39.1222 43.6728   3
   2  14  -9 3.70176 32.8926   3
   2  14  -9 46.4071 46.4625   2
   2  14  -8 61.0553 39.2079   3
   2  14  -8-1.65757 28.0130   2
   2  14  -7-28.8014 49.1465   3
   2  14  -7 81.7340 44.4171   2
   2  14  -6 171.740 58.1906   2
   2  14  -6 155.682 54.9550   3
   2  14  -5 1235.29 155.798   3
   2  14  -5 1276.80 140.503   2
   2  14  -4-13.0544 25.7311   2
   2  14  -4-67.8017 43.0321   3
   2  14  -3 112.328 42.6462   2
   2  14  -3 65.9679 51.5548   7
   2  14  -3-2.35263 33.2360   3
   2  14  -2 1369.76 152.143   3
   2  14  -2 1592.47 185.278   7
   2  14  -2 1551.65 143.958   2
   2  14  -1 188.550 69.2509   7
   2  14  -1 277.203 70.3573   3
   2  14  -1 215.228 56.6357   2
   2  14   0 362.926 78.8826   3
   2  14   0 265.164 70.0397   7
   2  14   0 297.710 62.8327   2
   2  14   1-37.2868 35.4333   3
   2  14   1 42.0460 34.2771   7
   2  14   2 188.018 54.6940   3
   2  14   2 109.870 48.7751   7
   2  14   3-1.62240 38.2355   7
   2  14   3 11.5448 26.9396   3
   2  14   4 55.9095 41.9835   3
   2  14   5 676.335 104.948   3
   2  14   6 198.034 59.3657   3
   2  14   6 162.957 80.3669   6
   2  14   7-10.1099 33.9683   6
   2  14   8 31.4334 47.7229   6
   2  14   9 165.437 86.9964   6
   2  15 -13 25.0408 34.0754   2
   2  15 -12-61.2324 54.8916   3
   2  15 -12-101.911 50.0541   2
   2  15 -11-0.26766 35.3925   3
   2  15 -11-29.2301 27.8500   2
   2  15 -10-62.9123 52.8234   3
   2  15 -10 13.1084 28.3736   2
   2  15  -9-20.9412 36.5777   3
   2  15  -9 62.6053 44.1053   2
   2  15  -8-35.4562 52.4787   3
   2  15  -8 29.5699 38.9860   2
   2  15  -7-19.7710 27.3443   4
   2  15  -7 39.3500 45.4758   3
   2  15  -7-42.4212 46.3815   2
   2  15  -6-18.8145 40.2924   2
   2  15  -6-19.5571 36.5640   3
   2  15  -6 9.31533 23.1098   4
   2  15  -5 14.9237 34.3695   2
   2  15  -5-37.6403 36.7789   3
   2  15  -4 65.7517 38.3865   2
   2  15  -4 56.1867 44.3554   3
   2  15  -3 390.292 90.7525   3
   2  15  -3 421.811 81.9517   2
   2  15  -2 570.815 95.3232   2
   2  15  -2 570.626 103.419   3
   2  15  -2 456.914 107.990   7
   2  15  -1-13.8624 29.9679   7
   2  15  -1 86.5668 40.8301   2
   2  15  -1 97.7316 50.0257   3
   2  15   0 4.08086 25.1652   3
   2  15   0-37.2773 38.4976   7
   2  15   0 22.1475 23.8953   2
   2  15   1 147.150 56.3393   3
   2  15   1 154.144 47.3395   2
   2  15   1 182.583 61.0448   7
   2  15   2 308.187 76.9273   3
   2  15   2 227.033 54.4409   2
   2  15   2 184.485 62.9519   7
   2  15   3 245.866 69.0777   3
   2  15   4-1.83341 24.2868   3
   2  15   5 63.9221 47.4737   3
   2  15   5 31.1555 43.3976   6
   2  15   6 116.772 75.8434   6
   2  15   7-41.3652 50.0689   6
   2  15   8-69.0611 61.3295   6
   2  16 -11-69.3177 50.5538   2
   2  16 -10-56.2259 36.4346   2
   2  16  -9 295.316 87.4981   3
   2  16  -9 93.0640 52.1681   2
   2  16  -8 25.7901 44.5966   3
   2  16  -8 8.57552 34.4988   2
   2  16  -7-38.3164 45.6233   3
   2  16  -7 17.5003 33.0576   2
   2  16  -6 439.413 90.4007   2
   2  16  -6 500.694 105.584   3
   2  16  -6 513.425 84.7084   4
   2  16  -5 37.8567 35.9805   2
   2  16  -5 43.8283 39.8647   3
   2  16  -5 55.1643 35.8923   4
   2  16  -4 50.3676 40.8474   2
   2  16  -4 53.9274 42.8621   3
   2  16  -3-8.79936 25.6305   2
   2  16  -3 24.4021 31.4680   3
   2  16  -2 134.087 56.9023   2
   2  16  -2 117.927 55.5114   3
   2  16  -1 36.8717 33.0800   3
   2  16  -1 22.2642 36.7647   2
   2  16   0-18.7827 26.7416   2
   2  16   0 35.0916 39.1171   3
   2  16   1 244.038 58.7181   2
   2  16   1 374.944 88.2088   3
   2  16   2 77.3793 48.9077   3
   2  16   3 20.1823 29.2087   3
   2  16   4-68.6915 43.3536   3
   2  16   5 0.73165 57.7071   6
   2  16   6-0.38324 41.4653   6
   2  16   7 206.949 103.823   6
   2  17 -10 6.23900 31.6972   2
   2  17  -9 93.5631 52.8990   2
   2  17  -8 17.4644 33.8539   2
   2  17  -7 48.9324 48.1679   2
   2  17  -6 216.756 73.0415   2
   2  17  -6 310.741 88.7663   3
   2  17  -5-22.8581 43.4127   2
   2  17  -5 35.5732 34.8727   3
   2  17  -5 116.424 49.2488   4
   2  17  -4 60.1649 44.2011   3
   2  17  -4 72.1489 42.7471   2
   2  17  -4-20.8860 41.2289   4
   2  17  -3 228.668 69.3567   4
   2  17  -3 81.4995 44.0075   2
   2  17  -3 171.224 75.1878   3
   2  17  -2 216.914 65.7064   2
   2  17  -2 252.295 78.6915   3
   2  17  -2 345.578 88.3822   4
   2  17  -1 73.6920 40.7034   3
   2  17   0-14.3557 32.0242   3
   2  17   1 6.97533 35.9123   3
   2  17   2 124.846 66.9329   3
   2  17   3 106.048 57.0517   3
   2  18  -8-23.4429 35.9717   2
   2  18  -7-138.936 60.9993   2
   2  18  -6 4.24512 29.3904   2
   2  18  -5-14.5300 28.6586   2
   2  18  -4-46.5459 38.2457   2
   2  18  -3 10.0193 27.9270   4
   2  18  -2 63.6819 51.2172   4
   2  18  -1-28.6696 36.7774   4
   2  18   0 77.3199 51.0400   3
   2  18   0 16.6467 35.2486   4
   2  18   1 46.6739 58.4947   3
   2  18   1 92.9973 58.3729   4
   2  18   2 71.3208 56.5894   3
  -3  19   3 57.8615 69.7619   4
  -3  19   2-22.0916 44.1656   4
  -3  19   1 124.323 81.5149   4
  -3  19  -1 42.1097 43.7762   3
  -3  18   5 64.1182 67.7963   4
  -3  18   4-31.6152 75.6595   6
  -3  18   4-50.6917 51.6949   4
  -3  18   3 245.787 104.697   6
  -3  18   3 84.9674 74.0610   4
  -3  18   2 54.4531 78.9763   6
  -3  18   2-7.22702 40.2080   4
  -3  18   1 164.278 75.9411   4
  -3  18   1 148.126 65.7658   6
  -3  18   0-10.0253 37.1275   3
  -3  18   0-18.1929 36.1031   4
  -3  18  -1 21.3899 46.6816   6
  -3  18  -1-18.5763 37.7721   3
  -3  18  -2-2.78317 40.3897   3
  -3  18  -2 107.288 61.8455   6
  -3  18  -3 18.9630 34.6313   3
  -3  18  -3 26.1577 58.2933   6
  -3  18  -4 58.4368 41.6726   3
  -3  18  -4 0.37605 55.2932   6
  -3  18  -5 139.105 64.4989   3
  -3  18  -5 183.857 84.2472   6
  -3  18  -6 495.489 116.117   3
  -3  18  -6 424.124 118.926   6
  -3  18  -7 347.003 100.440   3
  -3  18  -7 15.7570 61.4599   6
  -3  18  -8 60.7230 42.3676   6
  -3  18  -9 64.4378 54.4656   6
  -3  18 -10-16.0275 44.9216   6
  -3  18 -11 7.68610 56.9149   6
  -3  17   8-155.173 86.8921   6
  -3  17   7 299.523 119.334   6
  -3  17   6-104.442 76.3264   6
  -3  17   6-89.5082 61.0557   4
  -3  17   5 119.594 73.2982   6
  -3  17   5-30.8785 49.5271   4
  -3  17   4 444.862 116.390   4
  -3  17   4 533.685 141.790   6
  -3  17   3-157.943 62.7798   6
  -3  17   3 51.7497 56.2947   4
  -3  17   2 168.646 74.7101   4
  -3  17   2 139.684 87.4337   6
  -3  17   1 273.168 103.794   6
  -3  17   1 268.686 79.0571   4
  -3  17   0-17.6282 31.8518   4
  -3  17   0 29.2296 43.2901   3
  -3  17  -1 109.534 58.3001   3
  -3  17  -1-9.87316 46.4814   6
  -3  17  -1-7.98740 46.0695   4
  -3  17  -2 343.120 97.8925   6
  -3  17  -2 240.065 78.9674   3
  -3  17  -3-35.9709 31.2998   3
  -3  17  -3 47.7929 60.8810   6
  -3  17  -4 406.260 115.706   6
  -3  17  -4 531.467 113.992   3
  -3  17  -5 262.763 81.9759   3
  -3  17  -5 542.120 130.043   6
  -3  17  -6-72.1600 46.7593   3
  -3  17  -6 98.2094 77.1338   6
  -3  17  -7 111.264 73.6723   3
  -3  17  -7 96.4600 53.7246   6
  -3  17  -8 281.778 89.5946   3
  -3  17  -9 846.335 150.270   3
  -3  17 -10 3.26414 41.9517   3
  -3  17 -11 15.1789 42.0945   3
  -3  17 -15-80.8921 60.1999   6
  -3  16  11-113.488 80.4952   6
  -3  16  10 9.52123 42.1213   6
  -3  16   9 33.9531 57.6413   6
  -3  16   8 209.882 96.6062   6
  -3  16   8 32.3113 54.3018   4
  -3  16   7-15.2740 57.4390   6
  -3  16   7-203.543 81.9798   4
  -3  16   6 240.388 108.605   6
  -3  16   6 318.816 103.344   4
  -3  16   5 748.748 163.935   6
  -3  16   5 575.020 122.141   4
  -3  16   4 247.483 78.0644   4
  -3  16   4 85.2949 45.2051   6
  -3  16   3 72.8842 42.2938   6
  -3  16   3-50.0524 50.3793   4
  -3  16   2-17.5792 39.9397   4
  -3  16   2-42.2506 52.4859   6
  -3  16   1 64.4506 46.7792   6
  -3  16   1 76.6198 41.8053   4
  -3  16   1 74.9586 46.4450   3
  -3  16   0 77.8317 48.8150   4
  -3  16   0 10.3448 36.8514   3
  -3  16   0-42.9929 53.6362   6
  -3  16  -1 113.573 57.2928   3
  -3  16  -1 106.690 72.1028   6
  -3  16  -1 62.9730 38.9862   4
  -3  16  -2 160.311 70.8400   6
  -3  16  -2 196.358 73.6167   3
  -3  16  -3 858.704 133.395   3
  -3  16  -3 788.039 147.775   6
  -3  16  -4 151.275 69.3350   3
  -3  16  -4 70.6094 58.4885   6
  -3  16  -5 74.9513 58.4621   3
  -3  16  -5-3.09470 43.9571   6
  -3  16  -6 200.001 64.9231   3
  -3  16  -7-61.8709 57.0488   3
  -3  16  -8 18.8206 42.4832   3
  -3  16  -9 172.172 73.3439   3
  -3  16 -10-39.4943 47.7771   3
  -3  16 -11 262.166 87.6314   3
  -3  16 -12-170.832 71.6516   3
  -3  16 -13 44.4780 52.4301   3
  -3  16 -14 38.2503 47.4631   3
  -3  15  12 100.029 74.5182   6
  -3  15  11 434.104 144.381   6
  -3  15  10 85.9599 71.2757   6
  -3  15   9 183.824 95.2710   6
  -3  15   9 114.094 71.1189   4
  -3  15   8 379.481 116.033   6
  -3  15   8 425.270 109.753   4
  -3  15   7 307.235 92.9568   4
  -3  15   7 158.833 75.1413   6
  -3  15   6 198.535 93.2894   6
  -3  15   6 108.184 54.0466   4
  -3  15   5 866.808 168.192   6
  -3  15   5 842.917 145.296   4
  -3  15   4 357.233 93.9131   4
  -3  15   4 355.416 106.402   6
  -3  15   3 64.9038 52.0124   4
  -3  15   3-54.9941 74.0567   6
  -3  15   2 578.472 127.714   6
  -3  15   2 395.629 93.3321   4
  -3  15   1 47.2336 40.6571   3
  -3  15   1-58.5519 69.0416   6
  -3  15   1 15.6244 43.8337   4
  -3  15   0 565.239 102.258   3
  -3  15   0 769.610 123.121   4
  -3  15   0 801.457 150.716   6
  -3  15  -1 1522.33 165.640   4
  -3  15  -1 1353.65 158.492   3
  -3  15  -1 1613.47 203.890   6
  -3  15  -2-29.4096 42.3525   3
  -3  15  -2 20.0116 34.0858   6
  -3  15  -3 684.619 116.429   3
  -3  15  -3 871.508 149.238   6
  -3  15  -4 166.410 68.0897   3
  -3  15  -4 232.642 86.8310   6
  -3  15  -5 4566.00 296.589   3
  -3  15  -6 145.275 52.8829   3
  -3  15  -7 237.285 63.8093   3
  -3  15  -8 715.097 121.544   3
  -3  15  -9 31.8801 34.9949   3
  -3  15 -10-32.4092 41.6592   3
  -3  15 -11 9.19802 31.8509   3
  -3  15 -12 43.2185 42.0426   3
  -3  15 -13 190.769 73.2986   3
  -3  15 -14 65.3871 50.1177   3
  -3  15 -15 75.9113 57.7249   3
  -3  15 -16 28.1742 36.6443   3
  -3  14  13 49.8550 42.7179   6
  -3  14  12 91.0478 67.1264   6
  -3  14  11-81.7873 59.6206   4
  -3  14  11 165.289 91.8266   6
  -3  14  10 102.637 89.9006   6
  -3  14  10 34.9716 35.5968   4
  -3  14   9 365.083 113.371   6
  -3  14   9 382.923 99.3001   4
  -3  14   8 439.387 112.191   4
  -3  14   8 107.594 60.7573   6
  -3  14   7 82.1403 63.9002   6
  -3  14   7 56.2741 52.2988   4
  -3  14   6-21.4908 52.6154   6
  -3  14   6-66.4189 45.3067   4
  -3  14   5 300.709 101.528   6
  -3  14   5 386.419 94.1529   4
  -3  14   4 34.8262 35.3255   4
  -3  14   4-50.8442 65.3373   6
  -3  14   3 489.749 100.926   4
  -3  14   3 338.651 99.5014   6
  -3  14   2 3387.89 250.161   4
  -3  14   2 2939.69 272.264   6
  -3  14   1 3838.57 251.777   3
  -3  14   1 3835.24 305.910   6
  -3  14   1 4285.43 278.349   4
  -3  14   0 893.846 147.341   6
  -3  14   0 667.616 107.862   4
  -3  14   0 814.555 120.803   3
  -3  14  -1 477.279 96.5875   3
  -3  14  -1 374.481 98.5318   6
  -3  14  -1 424.597 85.7316   4
  -3  14  -2 450.489 84.9457   3
  -3  14  -2 601.757 120.209   6
  -3  14  -3 1004.89 131.618   3
  -3  14  -3 1149.22 163.733   6
  -3  14  -4 422.261 88.7756   3
  -3  14  -5 582.413 106.376   3
  -3  14  -6-28.5147 34.1923   3
  -3  14  -7 340.965 84.9921   3
   3 -14   7 300.870 70.0554   7
   3 -14   8 81.7073 37.8336   7
  -3  14  -8 201.141 59.9236   3
  -3  14  -9 63.0325 45.9587   3
  -3  14 -10 318.543 82.5158   3
  -3  14 -11 187.044 67.8363   3
  -3  14 -12 57.8848 48.7968   3
  -3  14 -13 56.1835 31.6991   3
  -3  14 -14-27.8539 39.5826   3
  -3  14 -15 22.5452 42.1069   3
  -3  14 -16-88.2974 54.5722   3
  -3  14 -17 11.9343 47.0551   3
  -3  14 -18-110.275 59.2499   3
  -3  13  14 169.933 97.9558   6
  -3  13  13-46.8092 54.8486   6
  -3  13  12 46.2459 39.7790   4
  -3  13  12 21.3905 58.7652   6
  -3  13  11 266.986 85.9349   4
  -3  13  11 131.903 82.0745   6
  -3  13  10 172.910 75.6341   4
  -3  13  10 187.554 87.0150   6
  -3  13   9 222.064 81.1814   4
  -3  13   9 185.439 84.3715   6
  -3  13   8-35.1438 61.0129   6
  -3  13   8 82.0184 53.8532   4
  -3  13   7 72.0932 63.1068   6
  -3  13   7-10.0304 33.6235   4
  -3  13   6 256.318 74.3345   4
  -3  13   6 262.382 84.7785   6
  -3  13   5 628.715 117.459   4
  -3  13   5 759.046 150.606   6
  -3  13   4 1668.52 204.505   6
  -3  13   4 1829.09 187.990   4
  -3  13   3 926.926 127.760   4
  -3  13   3 812.020 140.493   6
  -3  13   2 70.5584 61.6178   6
  -3  13   2 28.6218 33.6042   4
  -3  13   1-51.1861 42.2053   4
  -3  13   1-11.6205 30.9282   6
  -3  13   1 18.5155 32.0326   3
  -3  13   0 165.786 55.2019   3
  -3  13   0 124.723 55.1085   6
  -3  13   0 128.998 47.3018   4
  -3  13  -1 11396.4 419.817   3
  -3  13  -1 12268.0 500.457   6
  -3  13  -1 11197.2 409.957   4
  -3  13  -2 347.197 76.9263   3
  -3  13  -2 364.685 97.3910   6
  -3  13  -3 181.262 60.9042   3
  -3  13  -3 316.961 87.1521   6
  -3  13  -4 1530.13 157.236   3
  -3  13  -5 30.7789 30.4526   3
  -3  13  -6-24.3961 37.1208   3
   3 -13   6 15.0390 18.4900   7
  -3  13  -7 54.8021 38.9041   3
   3 -13   7-5.92887 33.1107   7
   3 -13   8 35.4190 30.0048   7
  -3  13  -8 16.1362 33.9981   3
  -3  13  -9 843.986 123.535   3
   3 -13   9 848.372 135.615   7
  -3  13 -10-1.46700 50.4010   3
  -3  13 -11 259.666 75.7875   3
  -3  13 -12-21.6489 41.3532   3
  -3  13 -13 155.199 62.0415   3
  -3  13 -14 396.731 90.5788   3
  -3  13 -15-36.9154 43.3743   3
  -3  13 -16 4.97349 30.6397   3
  -3  13 -17 78.4835 58.6553   3
  -3  13 -18 0.26245 42.9177   3
  -3  12  14 77.2733 62.5457   4
  -3  12  14 132.071 75.2208   6
  -3  12  13 373.106 108.103   4
  -3  12  13 291.845 101.794   6
  -3  12  12 413.439 106.027   4
  -3  12  12 392.494 115.388   6
  -3  12  11 17.1863 43.6783   4
  -3  12  11 91.7797 71.3302   6
  -3  12  10-172.187 80.9338   6
  -3  12  10 10.5339 35.1028   4
  -3  12   9 888.993 138.827   4
  -3  12   9 898.780 160.565   6
   3 -12  -9 733.263 89.6333   3
   3 -12  -8 71.3373 30.9572   3
  -3  12   8 16.9048 44.0249   4
  -3  12   8 55.3240 52.5817   6
  -3  12   7 1197.13 152.536   4
  -3  12   7 1053.32 170.272   6
   3 -12  -7 742.497 91.4451   3
  -3  12   6 1858.33 214.253   6
  -3  12   6 1912.34 190.167   4
   3 -12  -6 1499.69 132.810   3
  -3  12   5 1860.28 183.644   4
  -3  12   5 1972.10 220.412   6
  -3  12   4 4391.53 318.582   6
  -3  12   4 4056.23 263.594   4
  -3  12   3 104.447 45.8940   4
  -3  12   3 53.0632 50.8492   6
  -3  12   2 1383.27 175.236   6
  -3  12   2 1171.09 139.251   4
  -3  12   1 319.287 84.4927   6
  -3  12   1 185.554 52.9985   3
  -3  12   1 192.841 60.9383   4
  -3  12   0 476.532 97.6541   6
  -3  12   0 602.015 94.9522   3
  -3  12   0 714.219 104.496   4
  -3  12  -1 1576.82 171.907   6
  -3  12  -1 1702.60 157.415   3
  -3  12  -1 1569.41 147.138   4
  -3  12  -2 38.5324 40.3219   3
  -3  12  -2-27.0545 38.0936   6
  -3  12  -3 462.390 84.4696   3
   3 -12   4 60.8728 24.8546   7
  -3  12  -4 35.5557 31.7794   3
   3 -12   5 369.647 64.3335   7
  -3  12  -5 350.928 73.7285   3
   3 -12   6 337.807 69.3570   7
  -3  12  -6 428.181 85.4586   3
   3 -12   6 339.316 59.7619   2
  -3  12  -7 1540.56 155.933   3
   3 -12   7 1233.36 140.483   7
   3 -12   8 359.665 84.4175   7
  -3  12  -8 245.068 67.2113   3
  -3  12  -9 96.7076 48.6604   3
   3 -12   9 80.3960 44.3749   7
  -3  12 -10 39.2618 35.9610   3
  -3  12 -11 54.6260 38.9515   3
  -3  12 -12 100.965 54.2297   3
  -3  12 -13 80.2554 55.0331   3
  -3  12 -14 10.2839 29.3217   3
  -3  12 -15 204.943 62.2613   3
  -3  12 -16-18.7069 30.4838   3
  -3  12 -17-16.8828 32.2784   3
  -3  12 -18 3.84921 32.2781   3
  -3  11  15 58.0477 51.9864   4
  -3  11  15-3.69111 45.4211   6
  -3  11  14 237.669 82.4191   4
  -3  11  14 93.5513 63.8631   6
  -3  11  13 492.345 113.796   4
  -3  11  13 490.190 122.369   6
  -3  11  12 2.24835 36.9102   4
  -3  11  12 96.0209 52.9071   6
  -3  11  11 355.726 95.8990   4
  -3  11  11 268.332 84.6522   6
  -3  11  10 215.217 76.2718   4
   3 -11 -10 252.116 50.1793   3
  -3  11  10 242.581 89.6233   6
   3 -11  -9 1102.21 106.386   3
  -3  11   9 1231.83 180.095   6
  -3  11   9 1341.92 166.237   4
  -3  11   8 171.348 71.3867   4
   3 -11  -8 126.613 41.7714   3
  -3  11   8 54.7469 41.2907   6
   3 -11  -7 3205.62 184.548   3
  -3  11   7 3473.72 291.876   6
  -3  11   7 3147.19 241.867   4
   3 -11  -6 159.614 42.4166   3
  -3  11   6 144.977 57.4480   4
  -3  11   6 228.327 89.6275   6
   3 -11  -5 93.5776 34.7220   3
  -3  11   5 94.2278 49.4100   4
  -3  11   5 90.4181 61.2541   6
  -3  11   4 670.082 107.758   4
   3 -11  -4 708.042 86.3657   3
  -3  11   4 645.483 123.042   6
   3 -11  -3 17315.8 427.257   3
  -3  11   3 17627.2 591.941   6
  -3  11   3 16744.4 498.745   4
   3 -11  -2-7.22094 17.5647   3
  -3  11   2-57.5190 46.8640   6
  -3  11   2-25.9580 40.5479   4
   3 -11  -1 491.270 74.4708   3
  -3  11   1 506.681 80.8146   3
  -3  11   1 505.050 98.6069   6
  -3  11   1 557.902 90.4973   4
   3 -11   0 1148.26 112.022   3
  -3  11   0 1007.40 133.967   6
  -3  11   0 988.805 115.602   4
  -3  11   0 993.595 114.345   3
  -3  11  -1 93.1676 42.3288   3
   3 -11   1 112.054 35.7644   3
  -3  11  -1 23.5350 27.2174   6
  -3  11  -1 64.7938 30.0840   4
  -3  11  -2 152.426 46.3006   3
   3 -11   2 208.951 50.7092   3
  -3  11  -2 148.833 59.4425   6
   3 -11   3 741.448 92.0246   3
   3 -11   3 720.563 68.3629   7
  -3  11  -3 595.716 91.5398   3
  -3  11  -4 1971.67 162.535   3
   3 -11   4 1730.19 119.792   2
   3 -11   4 1828.06 132.108   7
   3 -11   5 445.228 73.9369   7
  -3  11  -5 460.729 78.2929   3
   3 -11   5 422.072 63.9415   2
   3 -11   6 34.8160 20.7213   2
  -3  11  -6 49.1626 34.4219   3
   3 -11   6 30.2084 25.0023   7
   3 -11   7 191.363 48.2473   2
  -3  11  -7 183.051 52.3864   3
   3 -11   7 180.993 55.5509   7
  -3  11  -8 270.669 64.8599   3
  -3  11  -9 83.2763 41.3611   3
  -3  11 -10 3955.50 244.324   3
  -3  11 -11-48.5086 40.1570   3
  -3  11 -12-8.26163 26.6773   3
  -3  11 -13 568.314 100.123   3
  -3  11 -14-7.82637 38.8450   3
  -3  11 -15-18.5953 27.7842   3
  -3  11 -16-51.4462 62.4745   1
  -3  11 -16 31.2425 24.0918   3
  -3  11 -17 59.6477 43.5631   1
  -3  11 -17 67.8147 46.0542   3
  -3  11 -18-9.66208 41.4069   3
  -3  10  16 142.004 73.0638   4
  -3  10  15 16.7636 41.0160   6
  -3  10  15 275.353 90.5093   4
  -3  10  14 82.6574 62.1458   4
  -3  10  14 11.3744 36.8494   6
  -3  10  13 1183.54 177.050   6
  -3  10  13 1204.67 170.625   4
  -3  10  12 256.993 73.9322   4
  -3  10  12 252.321 89.6373   6
  -3  10  11-11.5789 46.6573   6
   3 -10 -11 16.1844 23.5480   3
  -3  10  11-99.9671 54.3281   4
   3 -10 -10 164.153 39.0624   3
  -3  10  10 159.107 62.2587   4
  -3  10   9 207.195 85.3479   6
  -3  10   9 82.8074 49.6021   4
   3 -10  -9 192.002 44.4600   3
   3 -10  -8 395.446 64.3648   3
  -3  10   8 391.762 87.5524   4
  -3  10   8 327.439 83.6525   6
   3 -10  -7 11.0398 15.1477   3
  -3  10   7 7.66019 42.2321   6
  -3  10   7 15.4583 36.7921   4
  -3  10   6 393.096 93.8197   6
   3 -10  -6 499.406 71.3979   3
  -3  10   6 440.659 88.7417   4
  -3  10   5 904.507 137.669   6
   3 -10  -5 871.604 93.7359   3
  -3  10   5 864.698 116.195   4
   3 -10  -4 48.0055 24.3458   3
  -3  10   4 22.6111 44.1243   6
  -3  10   4 11.5295 32.2281   4
   3 -10  -3 9229.94 300.089   3
  -3  10   3 9142.88 353.298   4
  -3  10   3 9502.70 413.907   6
  -3  10   2 63.7049 33.1284   4
   3 -10  -2 15.7801 20.8443   3
  -3  10   2 1.38493 38.8911   6
   3 -10  -1-5.25044 24.4835   3
  -3  10   1 5.00278 24.3121   3
  -3  10   1 12.8870 36.9338   6
  -3  10   1 19.5861 26.8067   4
   3 -10   0 2094.35 145.205   3
  -3  10   0 2107.17 157.114   3
  -3  10   0 1931.15 174.487   6
  -3  10   0 2120.91 156.284   4
   3 -10   1 3599.14 188.982   3
  -3  10  -1 3473.98 229.888   6
  -3  10  -1 3342.13 197.120   3
  -3  10  -2 1275.65 136.155   6
  -3  10  -2 1307.20 125.826   3
   3 -10   2 1313.98 116.420   3
   3 -10   3 2315.50 126.954   7
  -3  10  -3 2274.95 166.183   3
   3 -10   3 2309.26 125.278   2
   3 -10   3 2290.46 153.049   3
  -3  10  -4 1101.96 115.922   3
   3 -10   4 1067.49 101.518   7
   3 -10   4 1153.25 94.2113   2
   3 -10   4 1174.84 109.730   3
   3 -10   5 15.7701 15.6720   2
   3 -10   5 1.70690 25.7389   3
  -3  10  -5 4.33328 26.1289   3
   3 -10   5-26.2347 36.8763   7
   3 -10   6 744.713 87.5592   2
  -3  10  -6 604.303 90.9911   3
  -3  10  -6 692.472 71.5965   5
   3 -10   6 735.590 90.3543   3
  -3  10  -7 1303.65 130.194   3
   3 -10   7 1462.51 126.368   2
  -3  10  -8 139.712 52.1569   3
   3 -10   8 133.206 42.8371   2
  -3  10  -9 9.95550 28.2458   3
  -3  10 -10 1093.25 124.153   3
  -3  10 -11 68.1591 36.2439   3
  -3  10 -12 183.085 55.4131   3
  -3  10 -13 514.214 90.6843   3
  -3  10 -14 179.881 54.6722   3
  -3  10 -15 19.5488 34.5292   1
  -3  10 -15 9.17757 32.9916   3
  -3  10 -16 92.2465 45.3205   3
  -3  10 -16 107.935 54.9970   1
  -3  10 -17 37.3595 27.1965   1
  -3  10 -17 13.2398 31.9016   3
  -3  10 -18-1.58568 32.2489   3
  -3  10 -18 5.70338 30.8432   1
  -3   9  17 25.1071 20.9732   5
  -3   9  17 161.152 76.1619   4
  -3   9  16 89.4748 55.1712   4
  -3   9  15 77.0093 51.5513   6
  -3   9  15 51.4043 37.2699   4
  -3   9  14 26.0536 39.3238   6
  -3   9  14 140.330 62.5271   4
  -3   9  13-11.3590 37.4639   4
  -3   9  13 14.2939 33.7828   6
  -3   9  12 187.021 73.6185   4
   3  -9 -12 95.3347 32.0113   3
  -3   9  12 155.016 63.6293   6
   3  -9 -11 1474.98 114.282   3
  -3   9  11 1728.20 201.212   6
  -3   9  11 1739.35 186.152   4
   3  -9 -10 1647.72 122.371   3
  -3   9  10 1901.50 186.495   4
  -3   9  10 1904.91 210.093   6
  -3   9   9 218.825 72.1627   6
   3  -9  -9 165.637 38.1144   3
  -3   9   9 253.525 72.1199   4
   3  -9  -8 100.025 36.7544   3
  -3   9   8 26.7468 26.6068   4
  -3   9   8 70.7742 55.6859   6
  -3   9   7 5229.22 283.862   4
   3  -9  -7 5745.47 227.597   3
  -3   9   7 5525.55 334.826   6
  -3   9   6 390.167 94.8202   6
   3  -9  -6 251.839 49.3921   3
  -3   9   6 325.000 76.3449   4
  -3   9   5 44.8514 39.0060   6
   3  -9  -5 75.8290 28.3542   3
  -3   9   5 161.295 60.1780   4
   3  -9  -4 1452.26 116.090   3
  -3   9   4 1531.55 142.195   4
  -3   9   4 1372.77 156.125   6
   3  -9  -3 1246.69 107.388   3
  -3   9   3 1252.49 126.617   4
  -3   9   3 1235.00 144.151   6
   3  -9  -2 175.658 41.4928   3
  -3   9   2 162.935 18.7268   1
  -3   9   2 176.952 47.3817   4
   3  -9  -1 3004.59 164.627   3
  -3   9   1 2878.33 173.564   3
   3  -9   0 310.415 55.5525   3
  -3   9   0 302.078 59.3538   3
   3  -9   1 124.243 37.1364   3
   3  -9   1 141.411 27.2469   2
   3  -9   2 274.500 39.7470   2
   3  -9   2 321.671 58.2758   3
  -3   9  -2 238.880 62.6379   6
   3  -9   2 256.619 37.3291   7
   3  -9   3 5763.35 198.468   2
   3  -9   3 6385.93 244.470   3
   3  -9   3 6041.73 220.582   7
   3  -9   4 65.5038 29.3636   3
   3  -9   4 23.4925 15.0707   2
  -3   9  -5 1902.27 144.962   3
   3  -9   5 1875.40 127.347   2
   3  -9   5 2091.34 141.357   3
  -3   9  -6 2054.16 118.848   5
  -3   9  -6 1813.42 143.639   3
   3  -9   6 1939.41 134.449   2
   3  -9   6 2053.90 139.940   3
   3  -9   7 43.2662 25.7668   2
  -3   9  -7 80.3106 35.3209   3
  -3   9  -7 75.3747 28.1385   5
  -3   9  -8 1281.71 101.083   5
  -3   9  -8 991.101 109.177   3
   3  -9   8 1002.45 107.522   2
  -3   9  -9 198.736 43.4475   5
  -3   9  -9 489.419 82.0149   3
  -3   9 -10 615.548 89.7356   3
  -3   9 -11 65.2507 37.2512   3
  -3   9 -12 879.814 108.180   3
  -3   9 -13 527.673 84.4682   3
  -3   9 -14 67.5133 43.6651   1
  -3   9 -14 57.5809 35.5953   3
  -3   9 -15 436.309 80.4878   3
  -3   9 -15 423.520 88.5151   1
  -3   9 -16 92.3612 43.9332   1
  -3   9 -16-3.58736 34.0560   3
  -3   9 -16 58.0435 30.2217   6
  -3   9 -17 43.8134 26.4781   3
  -3   9 -17 9.27541 30.6511   1
  -3   9 -18 34.5899 42.7051   1
  -3   9 -18-15.1244 26.8435   3
  -3   8  18 71.4956 65.0666   4
  -3   8  18 48.6700 36.7793   5
  -3   8  17 53.7525 31.7768   5
  -3   8  17 184.863 78.9180   4
  -3   8  16-21.8984 43.4856   6
  -3   8  16 20.1754 22.4136   5
  -3   8  16-1.75035 33.1817   4
  -3   8  15 58.9006 45.1696   6
  -3   8  15 55.0125 40.0641   4
  -3   8  14 20.9196 29.2896   6
  -3   8  14-27.9883 40.3014   4
   3  -8 -13-7.67560 15.0387   3
  -3   8  13-84.0464 56.8029   4
  -3   8  13-60.4101 51.0406   6
   3  -8 -12 56.2490 21.4027   3
  -3   8  12 126.347 57.2559   4
  -3   8  12 25.3146 34.2402   6
  -3   8  11 32.4933 42.1454   4
   3  -8 -11 9.60817 17.7586   3
  -3   8  11 96.5872 55.9382   6
   3  -8 -10 27.4981 24.6365   3
  -3   8  10 115.887 59.7176   6
  -3   8  10 20.3787 35.7384   4
  -3   8   9 1.40075 35.0575   6
   3  -8  -9 51.9770 25.7191   3
  -3   8   9 59.3985 42.0630   4
   3  -8  -8 9.09338 15.0885   3
  -3   8   8 2.42836 31.6715   4
   3  -8  -7 8087.41 263.121   3
  -3   8   7 8451.33 347.656   4
  -3   8   7 7871.55 387.784   6
   3  -8  -6 434.998 63.6424   3
  -3   8   6 272.270 77.8771   6
  -3   8   6 329.706 72.1826   4
  -3   8   5 115.848 50.3261   6
   3  -8  -5 81.2453 28.9686   3
  -3   8   5 46.4121 28.8612   4
   3  -8  -4 1979.73 128.883   3
  -3   8   4 1861.94 173.290   6
   3  -8  -3 172.798 38.4628   3
  -3   8   3 133.682 47.2773   6
  -3   8   3 157.436 48.4515   4
   3  -8  -2 5896.64 221.355   3
  -3   8   2 5480.86 85.7998   1
   3  -8  -1 15630.0 361.773   3
   3  -8   0 936.900 89.4155   3
   3  -8   0 945.777 57.5691   2
   3  -8   1 187.537 30.6740   2
   3  -8   1 204.765 42.8696   3
   3  -8   1 191.042 25.6284   7
   3  -8   2 209.267 33.9937   2
   3  -8   2 201.781 43.6325   3
   3  -8   2 211.479 37.3470   4
   3  -8   3 4140.49 185.882   3
   3  -8   3 3812.14 150.068   4
   3  -8   3 4172.03 161.343   2
   3  -8   4 526.457 68.6408   3
   3  -8   4 518.101 53.1674   4
   3  -8   4 618.905 67.4017   2
  -3   8  -5 4.97921 21.7001   3
   3  -8   5 38.4052 27.8922   3
   3  -8   5 11.3488 16.1354   2
   3  -8   5 19.1422 10.7181   4
   3  -8   6 455.937 63.6629   2
  -3   8  -6 441.748 69.5644   3
  -3   8  -6 423.865 51.4841   5
   3  -8   6 444.715 46.3353   4
   3  -8   6 493.441 65.7659   3
  -3   8  -7 1830.74 137.266   3
  -3   8  -7 1685.32 106.574   5
   3  -8   7 1830.51 135.103   2
   3  -8   7 1707.51 82.1712   4
   3  -8   7 1751.21 124.245   3
   3  -8   8-3.72027 10.9690   4
  -3   8  -8-30.6704 19.2287   5
   3  -8   8 28.8745 23.8184   2
  -3   8  -8-15.4858 24.3141   3
   3  -8   9 130.689 19.5465   4
   3  -8   9 199.192 55.4639   2
  -3   8  -9 155.026 44.5856   3
  -3   8  -9 180.133 42.0445   5
  -3   8 -10 366.729 64.5669   3
  -3   8 -10 451.717 63.4635   5
   3  -8  10 323.426 25.4547   4
  -3   8 -11 562.182 81.9212   3
  -3   8 -12 957.564 108.475   3
  -3   8 -13 279.019 62.6888   3
  -3   8 -13 240.213 67.6561   1
  -3   8 -14 307.513 72.1980   1
  -3   8 -14 357.604 68.0800   3
  -3   8 -15-15.0951 29.3760   1
  -3   8 -15 48.3214 29.9131   3
  -3   8 -16 80.9800 47.7799   1
  -3   8 -16-21.8654 28.2487   3
  -3   8 -17-41.8469 28.5749   3
  -3   8 -17 13.1406 34.7079   1
  -3   8 -18-9.06678 30.9063   1
  -3   7  19 9.00600 28.6061   5
  -3   7  19 103.377 68.1574   4
  -3   7  18 52.2098 33.7606   5
  -3   7  18-94.9209 59.0594   4
  -3   7  17-10.8254 34.1442   4
  -3   7  17-28.1344 25.0253   5
  -3   7  16-76.5915 53.8818   6
  -3   7  16-58.0567 53.8380   4
  -3   7  16 9.85467 24.9412   5
  -3   7  15 108.001 50.7845   6
  -3   7  15 93.6439 56.3680   4
  -3   7  14 61.1274 39.8496   6
  -3   7  14 93.4374 52.5247   4
   3  -7 -13 31.7883 16.2024   3
   3  -7 -13 73.9496 18.6772   1
  -3   7  13 92.9125 45.4231   6
  -3   7  13 31.6644 37.3145   4
   3  -7 -12 26.2416 19.5638   3
  -3   7  12-27.3739 49.0008   6
  -3   7  12-10.5060 31.1214   4
   3  -7 -11 1405.56 109.177   3
  -3   7  11 1656.72 181.896   6
  -3   7  11 1433.93 157.366   4
  -3   7  10 859.159 132.227   6
   3  -7 -10 546.923 69.2830   3
  -3   7  10 584.772 97.2240   4
   3  -7  -9 259.011 49.8664   3
  -3   7   9 364.171 76.2669   4
  -3   7   9 273.597 75.4147   6
   3  -7  -8 813.657 83.3904   3
  -3   7   8 868.230 113.022   4
  -3   7   8 740.132 115.015   6
   3  -7  -7 480.037 62.4869   3
  -3   7   7 470.459 93.8167   6
  -3   7   7 716.657 97.4516   4
   3  -7  -6 204.916 42.0354   3
  -3   7   6 236.536 60.8707   6
   3  -7  -5 294.573 50.1014   3
  -3   7   5 233.668 64.4231   6
  -3   7   4 688.557 38.1347   7
   3  -7  -4 757.974 79.0290   3
  -3   7   4 733.795 104.720   6
   3  -7  -3-4.45217 14.1246   3
  -3   7   2 1400.59 33.8782   1
   3  -7  -2 1329.99 102.169   3
   3  -7  -1 12354.2 308.177   3
   3  -7  -1 11953.7 164.209   2
  -3   7   1 11503.5 152.300   1
   3  -7  -1 12442.2 298.336   4
  -3   7   1 11967.0 332.950   4
   3  -7   0 2567.70 139.101   3
   3  -7   0 2518.97 91.1165   2
   3  -7   0 2452.52 129.235   4
  -3   7   0 2508.24 86.6703   1
   3  -7   1 3923.99 173.085   3
   3  -7   1 3719.04 125.422   2
   3  -7   1 3847.69 157.005   4
   3  -7   2 9340.71 220.689   2
  -3   7  -2 9943.06 322.111   6
   3  -7   2 9305.72 240.121   4
   3  -7   2 9615.17 270.182   3
   3  -7   3 603.499 60.4631   4
   3  -7   3 669.455 72.0407   3
  -3   7  -3 599.966 79.6073   6
   3  -7   3 654.032 63.1858   2
   3  -7   4 369.008 50.4930   2
   3  -7   4 362.159 53.5808   3
   3  -7   4 340.739 45.3772   4
  -3   7  -4 368.906 64.9002   6
   3  -7   5-13.5853 18.3309   2
   3  -7   5 5.84251 14.1101   3
   3  -7   5-5.04037 14.9915   4
   3  -7   6 131.488 37.9854   2
  -3   7  -6 180.447 32.3919   5
   3  -7   6 172.497 37.3034   3
   3  -7   6 160.386 30.2477   4
  -3   7  -7 5.83712 12.8932   5
   3  -7   7-3.68308 15.2270   3
   3  -7   7 1.51338 20.9190   2
  -3   7  -8 121.069 30.3625   5
   3  -7   8 95.6664 33.8966   2
  -3   7  -9 1641.55 125.967   3
  -3   7  -9 1621.05 109.595   5
   3  -7   9 1685.27 137.481   2
  -3   7 -10 52.1718 28.3491   5
  -3   7 -10-18.5698 28.5663   3
  -3   7 -11 575.573 72.5573   5
  -3   7 -11 601.049 80.7503   3
  -3   7 -12 1532.41 127.168   3
  -3   7 -12 1492.50 122.279   5
  -3   7 -12 1407.42 137.980   1
  -3   7 -13 125.736 57.4901   1
  -3   7 -13 81.7466 35.0887   3
  -3   7 -14 104.496 51.1599   1
  -3   7 -14 30.2599 19.1315   3
  -3   7 -15 81.7761 33.8140   3
  -3   7 -15 101.879 44.1686   1
  -3   7 -15 104.605 35.9071   6
  -3   7 -16-4.97677 20.7615   3
  -3   7 -16-10.9346 37.8054   1
  -3   7 -17 12.6241 19.5335   3
  -3   7 -17-51.1261 40.4156   1
  -3   7 -18 89.1549 44.1927   1
  -3   7 -19-13.5836 35.0597   1
  -3   6  19 5.31857 25.7325   5
  -3   6  18 66.1187 31.8610   5
  -3   6  18 127.875 60.4859   4
  -3   6  17 210.640 54.1358   5
  -3   6  17 231.327 84.6121   4
  -3   6  16 152.352 70.7106   4
  -3   6  16 84.2001 41.7444   6
   3  -6 -16 124.007 32.3849   1
  -3   6  16 86.5514 33.4688   5
  -3   6  15 104.756 40.0327   5
   3  -6 -15 90.8920 26.4578   1
  -3   6  15 107.706 50.0992   6
  -3   6  15 133.871 63.2989   4
  -3   6  14 81.8641 50.0551   6
   3  -6 -14 27.9555 14.8557   3
  -3   6  14 10.5508 34.3792   4
  -3   6  13-4.07723 39.5917   6
   3  -6 -13-12.8326 18.8070   3
   3  -6 -13-14.7316 14.9956   1
  -3   6  13-44.2360 43.9856   4
   3  -6 -13-87.1334 48.6825   6
  -3   6  12 696.198 114.236   6
  -3   6  12 857.990 121.610   4
   3  -6 -12 712.293 77.5121   3
   3  -6 -12 774.936 109.756   6
   3  -6 -12 876.098 62.4851   1
   3  -6 -11 4466.57 257.403   6
   3  -6 -11 4042.60 181.642   3
  -3   6  11 4037.15 251.855   4
   3  -6 -11 4295.04 127.496   1
  -3   6  11 4259.60 275.142   6
   3  -6 -10-28.4792 24.2536   3
  -3   6  10 25.8258 33.2288   6
   3  -6 -10-38.6808 34.7005   6
   3  -6 -10 14.4198 10.8529   1
  -3   6  10-42.5603 44.0162   4
   3  -6  -9 324.890 28.1687   1
   3  -6  -9 332.621 52.4129   3
   3  -6  -9 339.035 71.8834   6
  -3   6   9 401.594 87.2034   6
  -3   6   9 326.769 71.2234   4
  -3   6   8 1202.54 125.548   4
   3  -6  -8 967.619 40.7121   1
   3  -6  -8 1067.52 91.3688   3
   3  -6  -8 1186.99 126.459   6
  -3   6   8 1059.62 134.897   6
   3  -6  -7 501.615 63.2059   3
   3  -6  -7 541.406 84.3945   6
  -3   6   7 413.024 71.4733   4
  -3   6   7 662.912 104.592   6
   3  -6  -6 19.9832 17.3938   3
   3  -6  -6-2.36355 20.7998   6
  -3   6   6 6.35461 30.2351   6
  -3   6   5 2109.75 174.615   6
   3  -6  -5 2287.46 162.378   6
   3  -6  -5 1849.54 118.372   3
   3  -6  -4 3773.71 167.039   3
  -3   6   4 3871.01 105.635   7
   3  -6  -4 4081.80 211.528   6
  -3   6   4 4109.09 235.901   6
   3  -6  -3 310.397 47.6602   4
   3  -6  -3 353.812 52.0551   3
   3  -6  -3 442.404 70.2151   6
   3  -6  -2 239.026 42.4676   3
   3  -6  -2 172.345 15.3904   2
   3  -6  -2 223.529 47.2322   6
   3  -6  -2 256.811 44.3345   4
  -3   6   1 13.3478 7.11555   1
   3  -6  -1 25.9628 19.5753   3
   3  -6  -1 67.9206 14.9914   2
   3  -6  -1 31.5795 19.8188   4
  -3   6   0 5127.50 114.877   1
   3  -6   0 5120.16 190.312   3
   3  -6   0 5075.55 123.647   2
   3  -6   0 5191.10 187.632   4
  -3   6  -1 16.4138 27.1414   6
  -3   6  -1 8.63867 10.8498   1
   3  -6   1 25.4599 20.7564   3
   3  -6   1-7.13282 19.0402   4
   3  -6   1 5.66805 12.7258   2
   3  -6   2 12320.4 279.848   4
   3  -6   2 12334.5 290.903   3
  -3   6  -2 12466.1 339.482   6
  -3   6  -2 12184.6 229.195   1
   3  -6   3 1702.99 105.086   4
   3  -6   3 1495.99 102.838   3
  -3   6  -3 1981.98 135.699   6
  -3   6  -4 59.7888 31.2233   6
   3  -6   4 60.3063 23.2228   3
  -3   6  -4 46.5980 29.1194   3
   3  -6   5 926.416 79.6419   3
  -3   6  -5 991.342 90.0159   3
  -3   6  -5 1135.02 96.2659   6
  -3   6  -6 533.357 51.0506   5
   3  -6   6 642.446 71.7350   2
   3  -6   6 561.316 61.3304   3
   3  -6   7 846.129 87.3017   2
  -3   6  -7 888.480 70.1295   5
   3  -6   7 954.790 80.0831   3
  -3   6  -8 1487.81 96.6958   5
   3  -6   8 1506.20 121.283   2
  -3   6  -9 636.567 82.8187   1
  -3   6  -9 809.905 75.5942   5
   3  -6   9 940.365 101.464   2
  -3   6 -10-4.01301 28.8164   1
  -3   6 -10-0.61045 15.6470   5
   3  -6  10-10.5843 29.6671   2
  -3   6 -11 24.0833 30.8874   1
  -3   6 -11 50.7081 22.3717   5
  -3   6 -12 1433.13 115.285   5
  -3   6 -12 1501.36 140.113   1
  -3   6 -13 379.017 66.4994   5
  -3   6 -13 367.892 75.9588   1
  -3   6 -13 320.550 49.5498   6
  -3   6 -14 41.7178 22.0149   6
  -3   6 -14 27.4586 25.6245   3
  -3   6 -14-1.81638 32.1243   1
  -3   6 -14 23.9145 18.3167   6
  -3   6 -15 8.48782 24.1917   3
  -3   6 -15 25.3613 15.4413   6
   3  -6  15 42.2515 14.5134   4
  -3   6 -16 5.39892 25.2859   1
  -3   6 -16-6.48175 15.6749   3
  -3   6 -17 74.6352 42.9135   1
  -3   6 -17 9.75512 18.2665   3
  -3   6 -18 9.23492 29.0518   1
  -3   6 -19-60.6589 48.3925   1
  -3   5  20-59.4680 32.6033   5
  -3   5  19-1.40364 23.2689   5
  -3   5  18 28.3220 21.3878   5
   3  -5 -18 5.96033 17.0467   1
  -3   5  17 52.4069 32.4273   6
  -3   5  17 94.3722 39.9673   5
   3  -5 -17 77.4083 26.7187   1
  -3   5  17 105.488 47.0211   4
  -3   5  16 78.4937 32.4266   6
   3  -5 -16 203.115 41.8009   1
  -3   5  16 104.180 37.5150   5
  -3   5  16 113.014 53.1549   4
  -3   5  15 8.81448 31.1304   6
   3  -5 -15 10.9070 16.6969   1
  -3   5  15-64.0901 33.5098   5
   3  -5 -15-99.7461 44.0346   6
  -3   5  15-20.7217 38.0184   4
  -3   5  14 446.259 92.1846   6
  -3   5  14 396.191 65.3851   5
   3  -5 -14 433.990 86.0274   6
  -3   5  14 538.994 100.852   4
  -3   5  13 132.447 52.6577   6
  -3   5  13 149.475 56.9078   4
   3  -5 -13 143.917 47.2512   6
  -3   5  12 65.0674 52.8030   6
   3  -5 -12 109.667 41.4194   6
   3  -5 -12 77.0445 24.6968   1
  -3   5  12 72.2343 40.9169   4
   3  -5 -11 1958.60 171.030   6
  -3   5  11 1972.80 187.958   6
  -3   5  11 2107.24 177.784   4
   3  -5 -11 2079.11 101.567   1
  -3   5  10 200.750 57.5636   6
   3  -5 -10 197.712 29.7000   1
  -3   5  10 262.083 66.6678   4
   3  -5 -10 206.155 58.1828   6
  -3   5   9 637.455 91.3807   4
   3  -5  -9 747.660 101.142   6
   3  -5  -9 756.651 51.6958   1
  -3   5   9 712.335 106.968   6
   3  -5  -8 1287.94 132.674   6
   3  -5  -8 1508.31 64.8949   1
  -3   5   8 1504.18 134.421   4
  -3   5   8 1434.13 147.201   6
   3  -5  -7 347.522 67.4859   6
  -3   5   7 279.102 57.5670   4
   3  -5  -7 309.456 27.0339   1
  -3   5   7 344.869 75.0826   6
  -3   5   6 2944.16 202.434   6
   3  -5  -6 2576.27 63.3252   1
   3  -5  -6 2703.54 182.708   6
  -3   5   5 5825.93 186.073   7
  -3   5   5 6143.73 281.062   6
   3  -5  -5 6275.07 268.231   6
  -3   5   4 5069.74 134.168   7
  -3   5   4 4857.52 245.967   6
   3  -5  -4 4970.66 232.524   6
   3  -5  -4 4937.87 190.689   4
   3  -5  -3 89.3188 28.2159   4
   3  -5  -3 150.444 45.2536   6
   3  -5  -2 14325.4 303.999   3
   3  -5  -2 13942.5 364.459   6
   3  -5  -2 14537.8 316.757   4
   3  -5  -1 8439.66 272.237   6
   3  -5  -1 8768.72 236.744   3
   3  -5  -1 8676.76 243.482   4
  -3   5   1 9223.78 108.595   1
   3  -5   0 613.666 64.8629   3
   3  -5   0 562.720 70.3797   6
   3  -5   0 667.455 69.1294   4
  -3   5   0 603.975 79.0508   6
  -3   5   0 673.844 38.3858   1
  -3   5  -1 1109.00 100.613   6
   3  -5   1 990.888 79.8867   3
   3  -5   1 1023.60 83.4476   4
  -3   5  -1 1013.62 55.6048   1
  -3   5  -2 4797.12 199.909   6
   3  -5   2 4791.70 172.563   3
  -3   5  -2 4719.20 134.799   1
   3  -5   3 226.847 38.3596   3
  -3   5  -3 242.897 35.2153   1
  -3   5  -3 231.678 40.6879   3
  -3   5  -3 241.971 46.5423   6
   3  -5   4 156.385 32.4791   3
  -3   5  -4 186.234 35.5297   1
  -3   5  -4 154.212 33.9627   3
  -3   5  -4 167.010 40.7430   6
  -3   5  -5 12536.8 291.719   3
  -3   5  -5 12279.8 278.711   1
   3  -5   5 12178.3 269.127   3
  -3   5  -5 12582.7 293.537   6
  -3   5  -6 263.883 44.2427   6
  -3   5  -6 289.951 48.1962   3
   3  -5   6 231.776 38.2427   3
  -3   5  -6 315.851 37.3790   5
  -3   5  -7 1671.13 109.792   3
  -3   5  -7 1696.18 93.2230   5
  -3   5  -7 1720.54 105.843   6
   3  -5   7 1758.75 101.300   3
  -3   5  -8 19.6499 18.1144   5
  -3   5  -8 9.22051 16.5691   3
  -3   5  -8 24.3027 19.7874   6
   3  -5   8 2.13733 11.8025   3
  -3   5  -9 49.8423 27.6410   3
  -3   5  -9 108.813 39.3102   1
  -3   5  -9 92.4221 26.6757   5
  -3   5  -9 78.1032 21.4737   6
  -3   5 -10 45.8615 22.8233   3
  -3   5 -10 19.9184 15.7168   5
   3  -5  10 19.2858 21.2559   2
  -3   5 -10 24.9896 19.8827   6
  -3   5 -11 1587.43 110.666   3
  -3   5 -11 1606.37 94.2045   6
  -3   5 -11 1566.10 133.259   1
  -3   5 -11 1775.74 117.355   5
  -3   5 -12 517.990 68.3152   5
  -3   5 -12 592.044 86.4060   1
  -3   5 -12 559.681 54.1794   6
  -3   5 -13 250.342 38.1901   6
  -3   5 -13 261.171 50.5330   5
  -3   5 -13 193.094 51.8691   1
  -3   5 -13 248.961 35.1403   6
  -3   5 -14 9.43790 7.45185   6
  -3   5 -14 2.43466 18.2547   5
  -3   5 -14 25.0076 29.8456   1
  -3   5 -15 37.5730 31.1364   1
  -3   5 -16 70.5563 37.7179   1
  -3   5 -17-21.6606 38.0945   1
  -3   5 -18-0.98847 28.7364   1
  -3   5 -19 113.138 58.1707   1
  -3   4  21 57.6131 34.4992   5
  -3   4  20-56.2602 33.5535   5
   3  -4 -19-90.5367 35.4623   1
  -3   4  19 102.449 43.2562   5
   3  -4 -18 107.675 34.2582   1
  -3   4  18 100.964 39.8291   5
   3  -4 -17 19.0691 21.7578   1
  -3   4  17-21.1086 28.7321   5
   3  -4 -16-11.8638 20.1668   1
  -3   4  16-11.0971 32.9980   6
  -3   4  16 20.4957 27.1067   5
   3  -4 -16-43.9624 33.9431   6
  -3   4  16-27.1190 37.6143   4
   3  -4 -15 783.099 112.970   6
  -3   4  15 766.011 112.167   6
  -3   4  15 761.028 94.4883   5
   3  -4 -15 956.467 92.6324   1
  -3   4  15 623.417 109.244   4
  -3   4  14 586.744 80.8902   5
   3  -4 -14 672.510 75.5907   1
   3  -4 -14 572.223 100.974   6
  -3   4  14 535.970 95.5824   6
  -3   4  14 561.237 101.323   4
  -3   4  13 72.8699 46.0069   6
   3  -4 -13 65.4972 27.9244   6
  -3   4  13 53.2437 30.5124   5
  -3   4  13 66.9168 38.7215   4
  -3   4  12 129.815 54.8674   6
   3  -4 -12 75.9298 31.9038   6
  -3   4  12 122.704 51.0666   4
  -3   4  11-0.35256 33.6915   6
   3  -4 -11 75.6924 42.0565   6
  -3   4  11 80.0127 37.5015   4
  -3   4  10 53.1714 35.6901   6
   3  -4 -10 8.07442 21.4408   6
  -3   4  10 38.1184 36.6189   4
   3  -4  -9 3186.66 210.719   6
  -3   4   9 3269.92 194.839   4
  -3   4   9 3596.12 227.024   6
   3  -4  -8 1482.74 139.578   6
  -3   4   8 1334.54 122.205   4
  -3   4   8 1315.61 136.356   6
  -3   4   7 382.035 64.6095   4
   3  -4  -7 336.799 66.7266   6
  -3   4   7 333.607 68.5646   6
  -3   4   6 2754.98 186.265   6
  -3   4   6 2414.40 154.355   4
   3  -4  -6 2566.68 175.406   6
  -3   4   5 2465.23 124.345   7
   3  -4  -5 2412.98 133.113   4
  -3   4   5 2574.14 177.253   6
   3  -4  -5 2314.46 161.669   6
   3  -4  -5 2624.37 68.1464   2
   3  -4  -4 4.56058 5.48398   2
  -3   4   4-7.57067 14.1745   7
   3  -4  -4 12.3871 28.1950   6
   3  -4  -4 43.9082 26.6098   4
  -3   4   4 27.6313 37.8698   6
   3  -4  -3 17076.9 406.089   6
   3  -4  -3 16930.3 341.872   4
  -3   4   3 17123.8 429.433   6
   3  -4  -2 490.330 24.3651   1
   3  -4  -2 467.182 35.0249   7
   3  -4  -2 549.036 63.3093   4
   3  -4  -2 494.051 67.3057   6
   3  -4  -1 595.632 70.8734   6
   3  -4  -1 664.348 67.4132   4
   3  -4  -1 597.889 33.6501   1
  -3   4   0 284.871 23.6620   1
  -3   4   0 279.634 54.4952   6
   3  -4   0 272.924 26.7556   1
   3  -4   0 333.180 50.7793   6
   3  -4   1 0.44945 16.4055   3
  -3   4  -1-2.79063 10.4917   1
   3  -4   1-20.2529 24.3130   6
  -3   4  -1-9.04411 28.4978   6
   3  -4   2 836.215 67.3412   3
  -3   4  -2 832.885 80.5176   6
   3  -4   2 943.938 76.6177   6
  -3   4  -2 858.331 55.3023   1
   3  -4   3 1660.52 96.1711   3
  -3   4  -3 1731.47 108.216   6
  -3   4  -3 1745.37 86.2971   1
   3  -4   4 13576.2 264.573   3
  -3   4  -4 14279.0 266.637   1
  -3   4  -4 13388.8 288.942   6
   3  -4   5 225.238 36.0590   3
  -3   4  -5 195.685 26.2285   5
  -3   4  -5 290.883 44.8760   3
  -3   4  -5 195.003 35.2384   6
  -3   4  -6 147.485 25.2737   5
  -3   4  -6 141.555 32.9245   3
   3  -4   6 119.457 25.6999   3
  -3   4  -6 137.186 31.2458   6
  -3   4  -7 5100.25 173.060   3
  -3   4  -7 5161.87 150.930   5
  -3   4  -7 5103.05 162.032   6
   3  -4   7 5226.42 160.820   3
  -3   4  -8 455.738 54.8598   3
  -3   4  -8 465.082 49.4835   6
  -3   4  -8 451.075 49.0997   5
   3  -4   8 446.124 47.4508   3
  -3   4  -9 214.708 36.4265   5
  -3   4  -9 193.499 35.0848   3
  -3   4  -9 213.655 31.4352   6
  -3   4 -10 128.660 37.0260   1
  -3   4 -10 92.8729 29.2479   3
  -3   4 -10 164.960 35.0923   5
  -3   4 -10 115.639 24.1995   6
  -3   4 -11 1363.51 73.5765   6
  -3   4 -11 1417.33 101.700   5
  -3   4 -11 1483.24 126.212   1
  -3   4 -11 1371.35 96.0819   3
  -3   4 -11 1394.05 72.0140   6
  -3   4 -12 57.9244 22.7976   5
  -3   4 -12 20.8169 22.1562   3
  -3   4 -12 11.9359 27.0652   1
  -3   4 -12 47.4100 13.5706   6
  -3   4 -13 140.371 37.9506   5
  -3   4 -13 262.204 62.9605   1
  -3   4 -14 542.995 73.1518   5
  -3   4 -14 576.432 88.3487   1
  -3   4 -15 30.3416 24.9362   5
  -3   4 -15 85.1490 39.8306   1
  -3   4 -16 14.8733 22.2976   1
  -3   4 -17-0.18025 22.1470   1
  -3   4 -18 133.750 52.2835   1
  -3   4 -19 131.101 59.4002   1
  -3   4 -20-4.84611 29.1978   1
  -3   3  21 52.3001 41.8590   5
   3  -3 -20 33.8600 26.1949   1
  -3   3  20 7.32938 28.5653   5
  -3   3  19 30.0547 28.8021   5
   3  -3 -19-20.8596 29.3807   1
  -3   3  18 32.0675 28.2743   5
   3  -3 -18 23.7439 21.3884   1
   3  -3 -17-2.51078 22.2881   1
  -3   3  17 25.4338 28.2890   5
  -3   3  16 52.8614 32.6664   5
   3  -3 -16 33.2105 26.7047   1
   3  -3 -16-35.3297 22.4639   6
  -3   3  15 462.006 86.9518   6
   3  -3 -15 440.347 87.4621   6
  -3   3  15 274.665 58.7004   5
   3  -3 -15 482.009 71.9412   1
  -3   3  14 341.076 76.3747   6
   3  -3 -14 288.492 54.1920   1
  -3   3  14 238.999 51.1248   5
   3  -3 -14 253.958 64.6656   6
   3  -3 -13 35.4546 26.8056   6
  -3   3  13-24.7808 28.1838   5
  -3   3  13 65.2185 42.1501   6
  -3   3  13 19.6963 24.9044   4
  -3   3  12 159.275 48.4031   6
  -3   3  12 214.070 46.0187   5
   3  -3 -12 348.625 76.6286   6
  -3   3  12 208.260 60.3442   4
  -3   3  11 141.231 52.0361   6
   3  -3 -11 132.540 42.3217   6
  -3   3  11 133.674 45.1801   4
  -3   3  10 86.6635 37.6558   6
   3  -3 -10 30.0979 27.7808   6
  -3   3  10 87.8795 38.8037   4
   3  -3  -9 3253.02 212.187   6
  -3   3   9 3173.57 188.705   4
  -3   3   9 3517.57 219.278   6
  -3   3   8 81.1123 38.6658   6
   3  -3  -8 53.4972 33.1054   6
  -3   3   8 68.4730 33.9242   4
   3  -3  -7 4141.89 226.885   6
   3  -3  -7 3970.70 169.467   4
  -3   3   7 3711.92 215.398   6
   3  -3  -7 4029.94 124.383   2
  -3   3   6 2078.90 152.683   6
  -3   3   6 2075.68 137.330   7
   3  -3  -6 2026.78 119.527   4
   3  -3  -6 2019.10 154.317   6
   3  -3  -6 2214.61 83.4873   2
  -3   3   5 27.0306 19.0893   7
   3  -3  -5-2.11228 10.2266   2
   3  -3  -5 23.9384 21.4988   4
   3  -3  -5-21.2432 29.7421   6
  -3   3   5-25.0783 32.0926   6
  -3   3   4 64.5949 33.6747   6
  -3   3   4 68.8898 22.6289   7
   3  -3  -4 92.0567 35.2209   6
   3  -3  -4 66.1056 25.7294   4
   3  -3  -3 7750.03 192.131   7
   3  -3  -3 7794.98 268.601   6
   3  -3  -3 7237.39 221.450   4
   3  -3  -2 22105.8 261.420   7
   3  -3  -2 22423.2 440.095   6
   3  -3  -1 872.130 36.9490   1
   3  -3  -1 878.030 85.9566   6
  -3   3   0 20423.7 390.161   6
   3  -3   0 20224.1 210.667   1
   3  -3   0 19048.6 379.054   6
   3  -3   1 12489.5 284.027   6
  -3   3  -1 12620.9 173.067   1
   3  -3   1 12681.4 191.072   1
  -3   3  -1 12505.2 294.172   6
   3  -3   2 486.167 49.6987   3
   3  -3   2 502.699 52.1414   6
   3  -3   2 547.808 45.5842   1
  -3   3  -2 593.031 62.6552   6
  -3   3  -2 474.403 40.4057   1
   3  -3   3 4291.33 141.947   6
   3  -3   3 4100.46 139.386   3
   3  -3   3 4103.56 137.982   1
  -3   3  -3 4230.24 155.187   6
  -3   3  -3 4077.53 126.804   1
   3  -3   4 1278.90 76.1473   3
  -3   3  -4 1224.38 81.1909   6
  -3   3  -4 1316.68 79.0899   1
   3  -3   5 2348.18 101.047   3
  -3   3  -5 2340.55 81.3651   5
  -3   3  -5 2409.51 107.059   6
   3  -3   6 6405.31 164.243   3
  -3   3  -6 6883.32 170.930   6
  -3   3  -6 6575.95 148.482   5
  -3   3  -7 7154.84 169.539   5
  -3   3  -7 7028.30 163.635   6
   3  -3   7 7062.04 169.265   3
  -3   3  -8 663.293 56.2709   5
  -3   3  -8 678.224 46.7753   6
  -3   3  -9 353.729 45.5857   5
  -3   3  -9 379.045 31.7829   6
  -3   3 -10 434.173 50.4180   5
  -3   3 -10 415.966 63.6358   1
  -3   3 -11 959.071 80.1514   5
  -3   3 -11 936.518 97.0406   1
  -3   3 -12 112.553 33.1500   5
  -3   3 -12 131.505 42.8951   1
  -3   3 -13 427.926 60.0474   5
  -3   3 -13 320.624 64.4658   1
  -3   3 -14 248.748 61.1729   1
  -3   3 -15 386.652 74.9867   1
  -3   3 -16 11.8685 31.6460   1
  -3   3 -17-20.0371 30.0452   1
  -3   3 -18 51.7666 30.1630   1
  -3   3 -19 33.8881 36.7349   1
  -3   3 -20-24.0636 32.3497   1
  -3   2  21-53.5334 33.7311   5
   3  -2 -21 83.0966 37.6711   1
  -3   2  20-84.4512 39.1559   5
   3  -2 -20-35.4750 31.8479   1
   3  -2 -19 512.068 87.2585   1
  -3   2  19 318.932 67.9173   5
  -3   2  18-23.4196 27.1714   5
   3  -2 -18-31.7013 31.2169   1
   3  -2 -17 13.7191 23.3624   1
  -3   2  17 11.2933 19.0776   5
   3  -2 -16 142.899 46.2770   1
  -3   2  16 137.769 47.2496   5
   3  -2 -16 87.4034 44.6010   6
  -3   2  15 8.64878 23.8015   5
   3  -2 -15 8.37040 30.3710   6
  -3   2  14 397.204 66.3338   5
   3  -2 -14 482.928 92.0074   6
  -3   2  13 330.277 69.5846   6
   3  -2 -13 358.864 76.3842   6
  -3   2  13 391.228 63.0090   5
  -3   2  12 74.8900 40.6908   6
  -3   2  12 123.286 36.8059   5
   3  -2 -12 125.071 38.4607   6
  -3   2  11 20.5985 27.6704   6
  -3   2  11 18.9416 22.2966   5
   3  -2 -11-16.9188 25.3009   6
  -3   2  10 2022.16 130.657   5
   3  -2 -10 2039.60 173.949   6
  -3   2  10 1969.90 160.694   6
   3  -2  -9 8820.84 344.703   6
  -3   2   9 8329.38 321.662   6
  -3   2   8 415.631 70.6189   6
   3  -2  -8 438.422 49.7393   2
   3  -2  -8 453.075 77.7832   6
  -3   2   7 2117.16 152.735   6
  -3   2   7 2056.89 152.033   7
   3  -2  -7 2121.01 158.479   6
   3  -2  -7 2154.30 121.308   4
   3  -2  -7 2315.54 101.626   2
  -3   2   6 3630.40 181.497   7
   3  -2  -6 3466.91 153.247   4
   3  -2  -6 3886.41 207.429   6
   3  -2  -6 3765.24 118.572   2
  -3   2   6 3604.58 194.059   6
  -3   2   5 67.5199 30.7679   6
   3  -2  -5 76.4969 18.8240   2
  -3   2   5 74.9498 26.8265   7
   3  -2  -5 64.8347 26.2434   4
   3  -2  -5 98.4535 36.2213   6
  -3   2   4 98.5614 45.7779   6
   3  -2  -4 133.354 48.3370   6
   3  -2  -4 63.5118 26.8807   4
  -3   2   4 110.284 30.1315   7
   3  -2  -3 512.052 53.8811   7
   3  -2  -3 558.976 72.1944   6
   3  -2  -2 37379.2 557.043   6
   3  -2  -1 42.4428 27.4941   6
   3  -2   0 59651.5 346.075   1
  -3   2   0 60750.4 637.852   6
   3  -2   0 61605.9 646.080   6
   3  -2   1 8712.04 151.516   1
  -3   2  -1 8449.03 226.082   6
   3  -2   1 8264.15 223.444   6
  -3   2  -2 11589.7 182.464   1
  -3   2  -2 11027.4 243.230   6
   3  -2   2 11416.4 244.735   6
   3  -2   2 11626.7 198.406   1
   3  -2   3 4578.72 140.498   6
   3  -2   3 4696.88 140.858   1
  -3   2  -3 4763.75 148.331   6
   3  -2   4 3685.54 120.827   3
   3  -2   4 3764.08 112.646   6
   3  -2   4 4019.40 144.505   1
  -3   2  -4 4162.37 127.054   6
   3  -2   5 5903.11 146.698   3
  -3   2  -5 5880.90 116.929   5
   3  -2   5 6057.82 191.265   1
  -3   2  -5 5908.26 139.087   6
  -3   2  -6 1433.84 59.0183   6
  -3   2  -6 1526.92 66.4834   5
   3  -2   6 1541.72 72.0061   3
  -3   2  -7 5825.91 142.589   5
   3  -2   7 5751.92 134.203   3
  -3   2  -8 6151.25 159.229   5
  -3   2  -9 265.980 47.5799   1
  -3   2  -9 226.427 33.1099   5
  -3   2 -10 373.463 58.2857   1
  -3   2 -10 288.583 39.3307   5
  -3   2 -11-0.21636 25.9347   1
  -3   2 -11-18.3914 15.8906   5
  -3   2 -12 10.6867 21.7388   1
  -3   2 -13 5.94890 23.5870   1
  -3   2 -14 523.917 81.4030   1
  -3   2 -15 207.661 59.4055   1
  -3   2 -16 123.455 43.8043   1
  -3   2 -17 88.6312 41.1758   1
  -3   2 -18-62.9755 40.6644   1
  -3   2 -19 28.1663 34.0675   1
  -3   2 -20 34.4463 39.5752   1
  -3   1  22 43.4770 33.3736   5
  -3   1  21-6.47556 20.6289   5
   3  -1 -21 28.1250 29.2825   1
  -3   1  20 113.266 46.1807   5
   3  -1 -20 89.9733 39.3881   1
   3  -1 -19 196.687 54.1036   1
  -3   1  19 221.427 59.0786   5
   3  -1 -18-5.50861 23.7807   1
  -3   1  18 5.79332 26.8867   5
  -3   1  17-24.7211 32.5112   5
  -3   1  16 270.277 59.6666   5
   3  -1 -16 181.945 59.2528   6
  -3   1  15 180.524 45.5096   5
   3  -1 -15 128.206 53.4600   6
  -3   1  14 249.689 54.5509   5
   3  -1 -14 202.963 57.2397   6
  -3   1  13 254.687 52.1661   5
   3  -1 -13 277.238 69.1418   6
   3  -1 -12 142.427 46.5358   6
  -3   1  12 205.547 46.0253   5
  -3   1  11 2181.10 141.184   5
   3  -1 -11 2166.72 181.099   6
  -3   1  11 2093.47 165.037   6
  -3   1  10 3513.89 172.795   5
   3  -1 -10 3100.11 210.594   6
  -3   1  10 3514.47 207.651   6
  -3   1   9 1598.94 137.304   6
  -3   1   9 1649.26 114.275   5
   3  -1  -9 1539.92 145.720   6
   3  -1  -9 1635.60 103.393   2
  -3   1   8 581.670 83.9343   6
  -3   1   8 705.541 97.2813   7
   3  -1  -8 624.094 65.2053   4
   3  -1  -8 603.305 60.2906   2
   3  -1  -8 626.648 89.7387   6
   3  -1  -7 2368.69 111.776   2
  -3   1   7 2399.87 166.485   7
   3  -1  -7 2400.54 126.306   4
   3  -1  -7 2364.38 164.788   6
  -3   1   7 2768.74 169.652   6
  -3   1   6 5138.90 219.156   7
   3  -1  -6 5154.02 184.330   4
   3  -1  -6 5253.74 236.334   6
   3  -1  -6 5481.22 153.684   2
  -3   1   6 5277.00 226.756   6
  -3   1   5 2284.55 132.971   7
   3  -1  -5 2404.51 151.768   6
   3  -1  -5 2194.67 119.310   4
  -3   1   5 2303.09 148.853   6
   3  -1  -4 380.483 57.9803   6
  -3   1   4 392.821 63.5435   6
  -3   1   4 422.596 50.8439   7
   3  -1  -4 411.146 61.1231   7
   3  -1  -3 132.414 35.1720   6
   3  -1  -3 71.7983 27.7014   7
   3  -1  -2 53880.0 633.216   6
   3  -1  -1 18080.1 348.091   6
   3  -1   0 219.815 40.1573   6
  -3   1   0 180.443 37.0148   6
   3  -1   1 29834.4 273.072   1
   3  -1   1 31275.8 418.399   6
  -3   1  -1 30550.3 398.828   6
   3  -1   2 250.966 29.2703   1
  -3   1  -2 235.403 33.4390   6
   3  -1   2 264.968 39.1670   6
  -3   1  -3 14615.2 228.628   6
   3  -1   3 13817.8 241.600   6
   3  -1   3 14347.2 237.436   1
   3  -1   4 26329.0 289.006   6
  -3   1  -4 26525.3 192.395   5
   3  -1   4 27109.3 359.954   1
  -3   1  -4 26405.0 271.897   6
   3  -1   5 506.687 40.0083   3
   3  -1   5 558.061 31.9446   6
  -3   1  -5 531.948 31.9996   5
   3  -1   5 501.662 53.9743   1
   3  -1   6 4192.20 104.237   3
  -3   1  -6 4153.09 99.8778   5
   3  -1   6 4291.09 169.945   1
  -3   1  -7 856.527 50.9028   5
   3  -1   7 833.830 43.3699   3
  -3   1  -8 1003.07 61.2332   5
  -3   1  -9 2441.78 100.728   5
  -3   1  -9 2576.50 138.470   1
  -3   1 -10 649.091 74.5985   1
   3  -1  11 1235.46 69.0415   5
  -3   1 -11 1142.35 102.305   1
  -3   1 -12 359.973 59.8214   1
   3  -1  12 320.176 37.3679   5
  -3   1 -13 35.5298 28.6161   1
   3  -1  13 86.3721 22.8634   5
   3  -1  14 110.453 25.7336   5
  -3   1 -14 166.214 51.0080   1
   3  -1  15 7.46186 13.5254   5
  -3   1 -15 18.8453 26.6184   1
  -3   1 -16 109.859 42.5749   1
  -3   1 -17 33.0651 31.2669   1
  -3   1 -18-37.8484 32.5091   1
  -3   1 -19 24.0926 31.4860   1
  -3   1 -20 69.3417 41.8043   1
  -3   0  22-33.4487 27.6267   5
   3   0 -22-19.1725 28.6036   1
   3   0 -21-90.3771 46.2984   1
  -3   0  21-38.1383 31.2828   5
   3   0 -20-16.6890 26.8770   1
  -3   0  20-31.6699 31.8309   5
  -3   0  19 99.7313 42.7740   5
  -3   0  18 69.8611 34.3247   5
  -3   0  17 451.907 77.3912   5
   3   0 -17 255.543 68.5299   6
  -3   0  16 314.760 60.0900   5
   3   0 -16 315.771 82.6706   6
  -3   0  15 132.782 41.7183   5
   3   0 -15 136.597 51.2615   6
  -3   0  14-48.9427 38.3268   5
   3   0 -14 6.26377 26.4382   6
  -3   0  13 1329.24 115.252   5
   3   0 -13 1130.39 140.548   6
  -3   0  12 1101.75 102.213   5
   3   0 -12 1003.77 126.465   6
  -3   0  11 1756.96 124.964   5
   3   0 -11 1901.21 170.837   6
  -3   0  10 1192.12 101.841   5
   3   0 -10 1167.16 128.514   6
   3   0  -9 97.8218 44.4115   6
  -3   0   9 109.931 34.8755   5
  -3   0   9 144.642 50.7229   7
   3   0  -9 96.1244 27.2592   4
  -3   0   8 1561.34 130.514   6
  -3   0   8 1274.61 131.824   7
   3   0  -8 1235.42 87.9277   4
   3   0  -8 1358.57 92.7692   2
   3   0  -8 1308.20 125.315   6
   3   0  -7 718.333 69.4442   4
  -3   0   7 712.834 92.9791   7
  -3   0   7 674.066 84.4977   6
   3   0  -7 769.248 67.7048   2
   3   0  -7 786.334 92.8536   6
   3   0  -6 970.498 70.6141   2
  -3   0   6 953.357 99.0182   6
  -3   0   6 909.767 97.0790   7
   3   0  -6 1097.13 107.440   6
  -3   0   5 2606.36 144.011   7
   3   0  -5 2306.65 147.949   6
  -3   0   5 2261.56 144.851   6
  -3   0   4 5709.09 218.814   6
  -3   0   4 6059.15 195.155   7
   3   0  -4 5802.71 214.531   7
   3   0  -4 5852.25 226.113   6
   3   0  -3 2435.81 141.661   6
   3   0  -3 2245.73 120.528   7
   3   0  -2 4945.05 191.481   6
  -3   0   1 13712.8 292.522   6
   3   0  -1 13487.5 300.876   6
  -3   0   0 9600.96 234.216   6
   3   0   0 9181.70 235.594   6
   3   0   1 481.726 53.2700   6
   3   0   2 9110.31 166.246   1
   3   0   2 8649.66 203.556   6
   3   0   3 22115.2 287.970   1
   3   0   3 23186.7 305.920   6
  -3   0  -4 6084.90 150.347   1
  -3   0  -4 5684.42 70.3288   5
   3   0   4 5652.48 137.559   6
   3   0   4 5861.13 164.333   1
  -3   0  -5 1210.56 40.2363   5
   3   0   5 1214.09 81.8940   1
   3   0   5 1084.85 51.9865   6
   3   0   6 51.6954 11.1576   3
   3   0   6 54.4325 20.2952   1
   3   0   7 441.766 58.7784   1
   3   0   7 402.690 22.9675   3
  -3   0  -9 1389.26 101.547   1
   3   0   9 985.159 51.4230   5
  -3   0 -10 1774.84 116.690   1
   3   0  10 1929.32 75.3519   5
   3   0  11 338.667 35.3499   5
  -3   0 -11 309.860 50.8158   1
   3   0  12 295.139 34.5368   5
  -3   0 -12 331.604 60.1147   1
  -3   0 -13 2547.19 159.396   1
   3   0  13 2711.19 107.635   5
   3   0  14 19.6250 15.1537   5
  -3   0 -14-2.06667 23.0806   1
  -3   0 -15 790.462 99.0169   1
   3   0  15 805.753 64.6409   5
  -3   0 -16 649.154 89.2390   1
   3   0  16 753.981 63.8993   5
  -3   0 -17 61.2446 31.2523   1
  -3   0 -18 18.0033 44.2854   1
  -3   0 -19 278.348 64.3051   1
  -3   0 -20 48.1994 43.6412   1
   3   1 -22-30.9090 34.0788   1
  -3  -1  22 14.0064 30.4961   5
   3   1 -21 0.21818 36.4082   1
  -3  -1  21 61.5191 39.5472   5
  -3  -1  20-86.7645 40.7153   5
  -3  -1  19-35.9943 28.5324   5
  -3  -1  18 21.4127 27.6607   5
  -3  -1  17 463.326 77.6189   5
   3   1 -17 582.946 115.230   6
  -3  -1  16-13.6054 31.0322   5
   3   1 -16 4.91660 22.7173   6
  -3  -1  15 869.344 101.352   5
   3   1 -15 906.189 132.457   6
  -3  -1  14 21.9019 24.2856   5
   3   1 -14 53.7380 41.7279   6
   3   1 -13 488.353 92.9319   6
  -3  -1  13 525.140 76.3812   5
   3   1 -12 687.091 107.905   6
  -3  -1  12 639.909 79.1929   5
  -3  -1  12 690.231 125.957   7
   3   1 -11 9.05791 30.6692   6
   3   1 -11-26.7955 28.0888   2
  -3  -1  11-8.48567 27.4810   5
  -3  -1  11 0.68897 26.6251   7
  -3  -1  10 8991.00 273.087   5
   3   1 -10 8709.77 350.718   6
  -3  -1  10 9079.97 401.747   7
   3   1  -9 9.58295 16.9082   4
  -3  -1   9-20.8136 33.7001   7
   3   1  -9 22.5179 22.3254   6
   3   1  -8 2437.58 121.057   4
  -3  -1   8 2399.06 179.932   7
   3   1  -8 2513.21 175.375   6
   3   1  -7 9272.40 237.419   4
  -3  -1   7 9644.25 337.539   7
   3   1  -7 9897.86 247.557   2
   3   1  -7 9338.63 328.780   6
   3   1  -6 62.6027 31.6985   6
  -3  -1   6 113.894 39.9131   7
   3   1  -6 90.0081 26.7123   2
   3   1  -5 53.2832 30.7044   6
   3   1  -5 66.2377 40.9463   7
  -3  -1   5 69.2054 30.7746   7
   3   1  -4 12723.4 338.541   6
  -3  -1   4 13090.8 244.466   5
   3   1  -3 492.583 67.2681   6
  -3  -1   3 431.407 43.1099   5
   3   1  -2 8635.82 257.735   6
  -3  -1   2 8630.34 169.429   5
   3   1  -1-9.27366 17.9193   6
  -3  -1   1-8.73859 13.4383   5
   3   1   0 9462.46 242.827   6
  -3  -1   0 9073.77 136.975   5
   3   1   1 9848.12 238.071   6
  -3  -1  -1 9852.48 115.959   5
   3   1   3 764.202 53.1915   1
   3   1   4 549.425 49.8609   1
   3   1   4 547.325 46.7716   6
   3   1   5 2775.28 97.3908   6
   3   1   5 2881.85 124.426   1
   3   1   6 12285.8 275.861   1
   3   1   6 11839.2 176.826   6
   3   1   7 3552.04 160.379   1
  -3  -1  -8 2133.55 111.289   1
   3   1   8 2011.52 129.404   1
   3   1   8 2048.34 58.1136   5
  -3  -1  -9 3598.27 153.578   1
   3   1   9 3278.34 84.1219   5
  -3  -1 -10 1146.06 89.5824   1
   3   1  10 1059.61 52.9758   5
   3   1  11 24.7243 11.9501   5
  -3  -1 -11-0.89550 22.1773   1
   3   1  12 326.533 34.9767   5
  -3  -1 -12 318.946 52.4459   1
  -3  -1 -13 833.452 87.5771   1
   3   1  13 833.642 57.2703   5
   3   1  14 327.681 38.9697   5
  -3  -1 -14 187.040 43.1658   1
  -3  -1 -15 143.190 40.3786   1
   3   1  15 149.725 27.9751   5
  -3  -1 -16 101.279 37.0912   1
  -3  -1 -17 42.8605 30.8454   1
  -3  -1 -18 109.651 42.5682   1
  -3  -1 -19 96.5204 43.4279   1
  -3  -1 -20 81.8421 42.4873   1
   3   2 -22 26.3950 24.1277   1
  -3  -2  21 42.9187 39.2848   5
  -3  -2  20 129.777 50.7500   5
  -3  -2  19-13.7423 27.4415   5
  -3  -2  18-0.15541 23.9455   5
   3   2 -17 829.335 135.204   6
  -3  -2  17 924.427 109.776   5
  -3  -2  16-13.9175 22.8735   5
   3   2 -16-43.8457 36.9411   6
  -3  -2  15 1543.15 134.409   5
   3   2 -15 1219.67 156.312   6
   3   2 -14 49.7984 28.1641   6
  -3  -2  14 116.793 41.6588   5
  -3  -2  13 1316.42 118.116   5
   3   2 -13 1171.26 145.321   6
   3   2 -12 117.908 40.7974   2
   3   2 -12 128.630 48.2791   6
  -3  -2  12 206.030 47.6500   5
  -3  -2  12 127.118 56.5156   7
   3   2 -11 1104.97 132.450   6
  -3  -2  11 1082.31 99.8134   5
  -3  -2  11 1144.44 151.278   7
   3   2 -11 1164.96 109.464   2
   3   2 -10 285.669 65.7952   6
  -3  -2  10 351.340 61.2602   5
   3   2 -10 347.032 43.8953   4
  -3  -2  10 355.502 82.3669   7
   3   2 -10 314.121 58.1970   2
  -3  -2   9 47.9489 35.2348   7
   3   2  -9 40.3467 21.2134   4
   3   2  -9 0.63107 26.0936   6
   3   2  -8 155.931 32.5370   4
   3   2  -8 182.816 51.8466   6
  -3  -2   8 125.932 40.0798   7
   3   2  -7-24.5327 29.8869   6
  -3  -2   7 10.9629 27.8159   7
  -3  -2   6 294.162 53.5385   7
   3   2  -6 308.614 60.3979   6
   3   2  -6 321.197 46.9782   2
  -3  -2   5 816.489 86.5850   7
   3   2  -5 867.988 70.4526   5
   3   2  -5 697.201 86.7508   6
   3   2  -4 154.481 29.4619   5
  -3  -2   4 168.628 30.4368   5
   3   2  -3 2865.07 112.033   5
  -3  -2   3 2967.19 107.452   5
   3   2  -2 200.397 28.9099   5
  -3  -2   2 234.288 29.5205   5
   3   2  -1 8818.83 164.516   5
  -3  -2   1 8874.87 154.429   5
   3   2   0 2201.42 74.0762   5
  -3  -2   0 2275.23 68.0912   5
  -3  -2  -1 1250.03 41.9103   5
   3   2   3 9973.01 191.873   1
   3   2   4 2059.02 95.2447   1
   3   2   5 129.451 26.5436   1
   3   2   6 268.914 40.5371   1
   3   2   7 245.294 14.5111   5
   3   2   7 208.373 39.7177   1
   3   2   8 278.171 20.2489   5
   3   2   8 278.181 50.5276   1
   3   2   8 240.535 27.9811   6
  -3  -2  -9 1889.43 106.764   1
   3   2   9 1801.34 58.2758   5
   3   2   9 1685.43 126.333   1
   3   2  10 170.190 20.9550   5
  -3  -2 -10 172.455 36.9103   1
  -3  -2 -11 713.514 74.5161   1
   3   2  11 640.345 42.9294   5
  -3  -2 -12 140.171 35.6394   1
   3   2  12 112.472 20.4888   5
   3   2  13 7.49303 11.5697   5
  -3  -2 -13-15.5030 24.3766   1
   3   2  14 167.656 27.0844   5
  -3  -2 -14 214.165 49.4582   1
  -3  -2 -15 540.296 76.6590   1
   3   2  15 548.473 48.1772   5
  -3  -2 -16 80.1498 32.4429   1
  -3  -2 -17-35.1915 30.3471   1
  -3  -2 -18-10.8183 22.3678   1
  -3  -3  21-62.1047 37.8922   5
  -3  -3  20 0.17364 29.9182   5
  -3  -3  19-24.9595 30.3329   5
  -3  -3  18 62.2845 31.1130   5
  -3  -3  17 608.226 90.1518   5
   3   3 -16 57.1068 39.0504   6
  -3  -3  16 132.063 46.4700   5
   3   3 -15 73.6728 38.9566   6
  -3  -3  15 204.981 52.8101   5
   3   3 -14 119.378 49.9645   6
  -3  -3  14 141.027 38.5623   5
   3   3 -13 758.660 118.855   6
  -3  -3  13 727.059 87.1841   5
   3   3 -13 779.061 98.5178   2
   3   3 -12 2012.92 153.543   2
  -3  -3  12 2171.00 144.746   5
   3   3 -12 1906.24 180.441   6
  -3  -3  11 4280.95 195.530   5
  -3  -3  11 4504.48 296.897   7
   3   3 -11 4443.47 221.259   2
   3   3 -11 4357.54 268.650   6
  -3  -3  10 661.495 76.7189   5
  -3  -3  10 769.550 121.394   7
   3   3 -10 751.293 60.1266   4
   3   3 -10 756.425 87.2532   2
   3   3 -10 775.247 109.516   6
   3   3  -9 696.736 102.935   6
   3   3  -9 608.450 74.1237   5
   3   3  -9 466.139 65.9803   2
  -3  -3   9 644.642 103.677   7
   3   3  -9 640.711 58.3798   4
   3   3  -8 3820.55 223.286   6
  -3  -3   8 4020.09 236.507   7
   3   3  -8 3802.13 175.281   5
   3   3  -7 1649.86 144.993   6
   3   3  -7 1600.66 107.971   5
  -3  -3   7 1649.91 141.317   7
   3   3  -6 1051.15 84.3733   5
  -3  -3   6 1013.87 103.477   7
   3   3  -5 1217.26 86.6875   5
  -3  -3   5 1176.72 79.6706   5
   3   3  -4 517.548 53.8785   5
  -3  -3   4 506.195 49.6003   5
  -3  -3   3 6346.24 159.396   5
   3   3  -3 6200.56 172.021   5
   3   3  -2 501.023 45.8894   5
  -3  -3   2 495.024 41.8755   5
   3   3  -1 5329.34 133.694   5
  -3  -3   1 5289.70 121.824   5
   3   3   0 3411.52 97.7618   5
  -3  -3   0 3616.85 87.6486   5
   3   3   1 1085.83 48.9292   5
   3   3   2 574.599 30.3616   5
   3   3   3 434.794 23.6106   5
   3   3   4 315.061 38.8616   1
   3   3   5 7763.06 199.926   1
   3   3   6 1648.06 100.620   1
   3   3   6 1726.20 59.5877   3
   3   3   7 973.824 81.6615   1
   3   3   8 3056.81 156.515   1
   3   3   8 2875.57 61.9354   5
   3   3   8 2881.61 120.214   6
   3   3   9 1206.91 104.763   1
   3   3   9 1288.08 79.7332   6
   3   3   9 1151.70 45.7650   5
   3   3  10 863.883 43.9139   5
   3   3  10 906.936 57.9324   6
   3   3  11 52.4396 13.8146   5
   3   3  12 123.458 20.5360   5
   3   3  13 102.904 19.5765   5
   3   3  14 27.7880 11.8047   5
  -3  -4  21 43.7578 32.7106   5
  -3  -4  20 6.62543 26.2019   5
  -3  -4  19 22.3848 36.7856   5
  -3  -4  18 77.3908 36.2673   5
  -3  -4  17 131.543 45.3302   5
   3   4 -16-6.47779 37.2744   6
  -3  -4  16-3.60704 24.0358   5
   3   4 -15-26.1436 39.0259   6
  -3  -4  15-31.9729 30.3051   5
   3   4 -14 46.9393 26.0128   6
  -3  -4  14 1.27883 26.0804   5
   3   4 -13 425.335 91.2445   6
  -3  -4  13 272.887 54.2213   5
   3   4 -13 277.118 62.8322   2
   3   4 -12 357.959 85.0107   6
   3   4 -12 463.634 78.0067   2
  -3  -4  12 449.082 67.6289   5
  -3  -4  11 165.777 58.0411   7
   3   4 -11 139.808 49.2193   6
   3   4 -11 171.635 43.0669   5
   3   4 -11 238.663 59.5727   2
  -3  -4  11 159.660 42.4564   5
   3   4 -11 164.223 25.0894   4
  -3  -4  10 492.582 99.7122   7
   3   4 -10 467.824 89.0824   6
   3   4 -10 576.387 76.4057   5
  -3  -4  10 406.809 60.7679   5
   3   4 -10 404.971 72.8730   2
   3   4 -10 487.777 47.5780   4
   3   4  -9 544.861 90.0134   6
   3   4  -9 607.630 80.8407   2
   3   4  -9 593.981 74.7776   5
  -3  -4   9 495.793 91.1251   7
  -3  -4   8 1588.72 148.020   7
   3   4  -8 1762.71 122.412   5
  -3  -4   7 1635.91 143.123   7
   3   4  -7 1781.61 117.556   5
   3   4  -6 2660.25 137.922   5
  -3  -4   6 2758.49 172.784   7
   3   4  -5 60.8007 21.7922   5
   3   4  -4 318.553 43.8623   5
  -3  -4   4 296.897 39.7231   5
   3   4  -3 793.889 62.7133   5
  -3  -4   3 722.782 55.3633   5
   3   4  -3 736.974 83.6358   7
   3   4  -2 2480.44 105.295   5
  -3  -4   2 2513.40 94.2239   5
   3   4  -1 1792.49 81.6629   5
  -3  -4   1 1656.80 69.9781   5
   3   4   0 657.626 46.2560   5
   3   4   1 98.8785 17.8049   5
   3   4   2 322.502 26.3999   5
   3   4   3 1986.78 57.5377   5
   3   4   4 6016.73 166.359   1
   3   4   4 5882.97 86.9599   5
   3   4   5 3641.91 138.056   1
   3   4   5 3225.75 56.0415   5
   3   4   6 1685.79 103.112   1
   3   4   6 1823.75 70.2952   3
   3   4   7 21.1624 18.4854   1
   3   4   7 7.18692 4.08324   5
   3   4   7 1.10244 5.91653   3
   3   4   8 2439.42 139.312   1
   3   4   8 2494.95 63.2179   5
   3   4   8 2589.65 132.659   6
   3   4   9 7.36113 5.02232   5
   3   4   9 28.9679 22.1737   1
   3   4   9-1.29070 17.1473   6
   3   4  10 59.0521 32.2156   1
   3   4  10 140.461 18.7291   5
   3   4  10 97.2418 28.1848   6
   3   4  11 54.9396 19.9827   6
   3   4  11 96.7979 16.3311   5
   3   4  12 85.5962 15.6736   6
   3   4  12 98.6426 16.3286   5
   3   4  13 47.1178 12.8238   5
  -3  -5  20-14.9569 25.6780   5
   3   5 -20-25.5796 27.6792   3
  -3  -5  19-78.6559 38.5324   5
  -3  -5  18 110.607 44.8222   5
  -3  -5  17-9.69341 38.9312   5
  -3  -5  16 176.431 49.1638   5
  -3  -5  15 372.619 69.6700   5
   3   5 -14 59.4544 45.7148   6
   3   5 -14 72.6948 43.9537   2
  -3  -5  14 67.9073 36.7254   5
   3   5 -13 53.5021 36.6877   6
  -3  -5  13 59.0382 33.3605   5
   3   5 -13 28.1450 31.4440   2
   3   5 -12 4.90423 31.0494   2
  -3  -5  12 32.7792 30.5593   5
   3   5 -12 28.6251 30.8675   6
   3   5 -11 54.3606 38.0588   6
   3   5 -11-2.70870 23.8574   2
  -3  -5  11 10.0871 21.8268   5
   3   5 -11 6.93044 9.38249   4
   3   5 -10-26.6798 34.3403   2
   3   5 -10-7.07493 26.2095   5
  -3  -5  10-5.72399 20.0876   5
  -3  -5  10-25.8341 42.3812   7
   3   5 -10-2.38086 8.57931   4
   3   5  -9 19.3011 24.1765   2
   3   5  -9 15.5161 17.4655   5
  -3  -5   9 31.0559 19.4806   5
  -3  -5   9 52.0889 42.2656   7
   3   5  -8 653.551 77.1713   5
  -3  -5   8 628.919 97.2958   7
   3   5  -7-30.8127 26.0040   5
  -3  -5   7 49.8505 29.0887   7
   3   5  -6 2919.19 147.307   5
   3   5  -5 5014.29 183.032   5
   3   5  -4 23.0276 12.1939   5
  -3  -5   4 34.0323 16.0878   5
   3   5  -4 24.1330 37.0326   7
   3   5  -3 2998.38 127.971   5
  -3  -5   3 2914.38 111.750   5
   3   5  -3 3225.98 177.821   7
   3   5  -2 125.351 25.8626   5
  -3  -5   2 108.828 23.4002   5
   3   5  -1 1069.69 67.4842   5
   3   5   0 935.492 59.3836   5
   3   5   1-6.94634 8.76250   5
   3   5   2 5433.72 120.305   5
   3   5   3 152.486 18.9108   5
   3   5   4 3484.25 81.1673   5
   3   5   5 2183.37 108.860   1
   3   5   5 2213.15 94.2645   3
   3   5   5 2114.13 57.7090   5
   3   5   6 1860.25 82.7009   3
   3   5   6 1847.19 108.465   1
   3   5   7 602.463 44.5480   3
   3   5   7 562.524 65.3836   1
   3   5   8 3566.30 85.8262   5
   3   5   8 3451.54 172.034   6
   3   5   8 3598.72 172.840   1
   3   5   9 258.494 23.4274   5
   3   5   9 261.401 51.9827   1
   3   5   9 249.945 50.7351   6
   3   5  10 234.478 23.4907   5
   3   5  10 257.339 54.2161   1
   3   5  10 206.952 43.9568   6
   3   5  11 30.3579 10.0087   5
   3   5  11 21.0977 18.4020   6
   3   5  12 3.68576 6.49260   5
   3   5  12-7.69152 16.7820   6
   3   6 -20-17.0951 25.8617   3
  -3  -6  20 0.88021 24.8696   5
   3   6 -19-63.3121 36.4601   3
  -3  -6  19 9.62563 23.9414   5
  -3  -6  18 115.459 45.5656   5
  -3  -6  17 57.6004 36.4299   5
  -3  -6  16 115.246 41.5331   5
  -3  -6  15 266.442 57.8632   5
  -3  -6  14 29.6218 22.6776   5
   3   6 -14-33.7686 46.3473   2
  -3  -6  13 1127.14 110.287   5
   3   6 -13 943.232 120.953   2
  -3  -6  12 4673.48 2167.98   5
   3   6 -12 4764.68 2629.73   2
   3   6 -11 300.264 29.6752   4
  -3  -6  11 332.799 55.8163   5
   3   6 -11 230.634 58.5618   2
  -3  -6  10 175.693 42.5026   5
   3   6 -10 183.055 50.0903   2
   3   6  -9 375.210 68.7158   2
   3   6  -9 417.299 65.4215   5
  -3  -6   9 442.450 59.8579   5
  -3  -6   9 523.679 93.3098   7
   3   6  -8 425.840 70.2800   2
   3   6  -8 348.925 59.1382   5
  -3  -6   8 336.468 73.0419   7
  -3  -6   8 289.526 47.4473   5
   3   6  -7 243.885 46.7041   5
  -3  -6   7 304.081 46.6445   5
   3   6  -6 435.629 94.6221   7
   3   6  -6 315.857 49.7262   5
  -3  -6   6 442.034 55.0763   5
   3   6  -5 39.3142 19.4535   5
   3   6  -5 9.88074 41.5143   7
   3   6  -4 6.57173 16.3066   5
   3   6  -4 2.03984 31.3362   7
   3   6  -3 4444.25 164.178   5
   3   6  -3 4781.96 232.386   7
   3   6  -2 14048.6 274.979   5
   3   6  -1 1676.16 88.6929   5
   3   6   0 6762.13 170.247   5
   3   6   1 14284.6 231.165   5
   3   6   2 4356.34 120.068   5
   3   6   3 242.877 27.2240   5
   3   6   4 242.546 24.3249   5
   3   6   4 217.402 35.2968   3
   3   6   5 753.281 66.5361   1
   3   6   5 686.102 58.5629   3
   3   6   5 647.097 36.8886   5
   3   6   6 25.2281 14.6261   1
   3   6   6 26.8636 16.2935   3
   3   6   6 26.0086 8.76264   5
   3   6   7 374.457 53.9114   1
   3   6   7 397.581 43.1876   3
   3   6   8 1091.92 96.8935   1
   3   6   8 1299.63 70.5202   3
   3   6   8 1276.02 115.504   6
   3   6   9 184.693 48.6498   6
   3   6   9 165.760 21.5309   5
   3   6   9 155.017 40.8250   1
   3   6  10 1559.66 63.4242   5
   3   6  10 1514.14 130.349   6
   3   6  10 1524.69 128.184   1
   3   6  11 217.099 24.1533   5
   3   6  11 192.340 49.9246   6
   3   6  12 137.281 37.1482   6
   3   7 -20 20.6993 32.0660   3
  -3  -7  19 120.635 49.0854   5
   3   7 -19 70.5832 47.4270   3
  -3  -7  18-70.3120 43.1461   5
   3   7 -18-0.56371 23.5347   3
  -3  -7  17 92.6749 38.9430   5
  -3  -7  16 37.7230 34.2815   5
   3   7 -15-73.5190 46.1694   2
  -3  -7  15-4.99409 25.5807   5
   3   7 -14-15.5423 49.9883   2
  -3  -7  14-5.49434 24.2637   5
  -3  -7  13 1401.44 123.893   5
   3   7 -13 1599.03 158.137   2
  -3  -7  12 582.702 78.5223   5
   3   7 -12 506.363 89.2034   2
   3   7 -11 16.0304 33.9939   2
  -3  -7  11 60.3746 32.9362   5
   3   7 -11 46.1646 11.7613   4
   3   7 -10 174.969 53.4018   2
  -3  -7  10 332.365 56.8670   5
   3   7  -9 2085.83 161.176   2
  -3  -7   9 1966.84 126.216   5
  -3  -7   9 1999.78 179.390   7
   3   7  -8 35.2167 33.8926   2
  -3  -7   8 16.5038 15.7219   5
   3   7  -8 20.2412 19.4107   5
   3   7  -7 40.7650 26.4182   2
   3   7  -7 59.7781 26.1249   5
  -3  -7   7 77.9553 27.4479   5
   3   7  -6 46.0070 28.3830   2
   3   7  -6 37.2073 23.5435   5
  -3  -7   6 21.2389 16.6123   5
   3   7  -5 66.3469 23.6936   5
   3   7  -5 98.8828 45.1123   7
  -3  -7   5 68.7552 23.1250   5
   3   7  -4 404.367 54.9321   5
   3   7  -4 430.660 82.6822   7
   3   7  -3 1347.22 94.1367   5
   3   7  -3 1281.50 125.917   7
   3   7  -2 6.70360 12.7118   5
   3   7  -1 82.4560 21.6784   5
   3   7   0 1033.17 70.9341   5
   3   7   1 21.5013 11.7058   5
   3   7   2 5.88881 16.4555   3
   3   7   2 19.0847 9.57832   5
   3   7   3 354.305 48.9536   3
   3   7   3 292.449 32.5329   5
   3   7   4 2604.50 89.2660   5
   3   7   4 2904.04 135.020   3
   3   7   5 112.095 27.6367   3
   3   7   5 141.731 31.4305   1
   3   7   5 125.702 18.7701   5
   3   7   6 226.202 36.5061   3
   3   7   6 220.695 41.5022   1
   3   7   6 197.932 22.2957   5
   3   7   7 476.524 51.7076   3
   3   7   7 503.057 62.8429   1
   3   7   8 392.398 60.8562   1
   3   7   8 412.743 46.6480   3
   3   7   8 493.866 82.1431   6
   3   7   9-20.5175 24.0634   6
   3   7   9 34.3936 26.3074   1
   3   7  10 344.228 32.4418   5
   3   7  10 405.091 66.5012   1
   3   7  10 323.688 65.9846   6
   3   7  11 239.370 64.3565   6
   3   8 -20-74.5769 42.5038   3
  -3  -8  19 15.4778 28.5407   5
   3   8 -19 5.61372 31.6878   3
   3   8 -18-14.5502 34.5526   3
  -3  -8  18 40.7516 31.9625   5
   3   8 -17 0.19680 34.9355   3
  -3  -8  17-8.25933 23.2440   5
  -3  -8  16 243.584 58.4411   5
  -3  -8  15 89.8459 40.8050   5
   3   8 -15 47.2780 40.1644   2
  -3  -8  14 59.9886 31.7217   5
   3   8 -14 17.1205 29.9514   2
  -3  -8  13 1612.47 132.520   5
   3   8 -13 1312.73 155.735   2
   3   8 -12 63.8077 41.9577   2
  -3  -8  12 13.6526 31.4184   5
   3   8 -11 55.6722 39.0185   2
   3   8 -11 55.8689 12.0396   4
  -3  -8  11 92.2498 34.1282   5
   3   8 -10 95.4320 45.5234   2
  -3  -8  10 111.721 34.7178   5
   3   8  -9 123.214 48.2952   2
  -3  -8   9 174.152 39.3884   5
   3   8  -8 78.6166 37.0893   2
  -3  -8   8 59.2612 26.4686   5
   3   8  -7 443.320 74.9192   2
  -3  -8   7 434.307 57.5094   5
   3   8  -7 464.458 67.1677   5
   3   8  -6 1847.33 192.138   7
   3   8  -6 1672.81 124.432   5
  -3  -8   6 1725.05 107.626   5
   3   8  -6 1695.43 135.913   2
   3   8  -5 1197.38 100.819   5
   3   8  -5 1213.05 144.747   7
   3   8  -4 101.772 30.6271   5
   3   8  -4 48.1913 39.7830   7
   3   8  -3 13928.8 316.227   5
   3   8  -3 13533.3 426.667   7
   3   8  -2 937.714 78.3217   5
   3   8  -2 1001.55 112.432   7
   3   8  -1 339.062 45.1525   5
   3   8   0 4.75062 9.43353   5
   3   8   1 97.7386 31.7551   3
   3   8   1 98.9799 22.3845   5
   3   8   2 1983.64 95.8206   5
   3   8   2 2045.97 127.775   3
   3   8   3 648.085 51.7514   5
   3   8   3 670.294 71.8067   3
   3   8   4 5.35159 7.75822   5
   3   8   4-2.60735 18.5452   3
   3   8   5 173.823 24.8938   5
   3   8   5 201.886 38.0132   3
   3   8   5 197.719 38.4180   1
   3   8   6 6.26549 13.6998   3
   3   8   6 6.02741 6.42770   5
   3   8   6 32.6820 15.2026   1
   3   8   7 282.739 50.0596   1
   3   8   7 313.343 48.5100   3
   3   8   7 292.836 28.7201   5
   3   8   8 187.787 42.4375   1
   3   8   8 241.796 40.5662   3
   3   8   8 367.388 76.0979   6
   3   8   9 377.616 81.2812   6
   3   8   9 235.221 48.9514   1
   3   8  10 323.389 63.0925   1
   3   8  10 285.955 72.2491   6
   3   8  11 282.297 68.8773   6
   3   9 -20-74.0300 45.9938   3
   3   9 -19 2.23924 33.3428   3
   3   9 -18 89.1931 47.6628   3
  -3  -9  18 29.1137 31.9099   5
   3   9 -17 138.044 60.4135   3
  -3  -9  17 77.1854 36.0738   5
   3   9 -16 70.6134 46.9638   3
  -3  -9  16 42.7693 27.8033   5
   3   9 -15 145.631 65.6984   2
   3   9 -15-21.7948 41.6199   3
  -3  -9  15 109.009 43.7996   5
  -3  -9  14 50.2290 34.9339   5
   3   9 -14 61.6478 36.6952   2
  -3  -9  13 1120.79 112.088   5
   3   9 -13 1223.21 148.909   2
   3   9 -12 849.848 1238.47   2
  -3  -9  12 943.152 996.344   5
  -3  -9  11 105.890 40.3966   5
   3   9 -11 132.783 53.8386   2
   3   9 -10 259.928 68.4457   2
  -3  -9  10 261.017 49.5976   5
   3   9  -9 606.809 97.8872   2
  -3  -9   9 575.636 73.0321   5
   3   9  -8 203.487 61.1595   2
  -3  -9   8 198.722 43.5954   5
   3   9  -7 7.98759 35.2977   2
   3   9  -6 799.302 137.253   7
   3   9  -6 553.467 75.5646   5
   3   9  -6 855.988 104.502   2
   3   9  -5 185.033 68.7736   7
   3   9  -5 156.904 39.5208   5
   3   9  -4 2679.91 150.682   5
   3   9  -4 2659.32 208.503   7
   3   9  -3 3176.23 158.345   5
   3   9  -3 3099.01 217.478   7
   3   9  -2 281.105 48.3925   5
   3   9  -2 282.201 64.7229   7
   3   9  -1 875.681 94.8382   3
   3   9  -1 722.821 70.1135   5
   3   9   0 8748.37 233.303   5
   3   9   0 9507.26 302.366   3
   3   9   1 914.484 72.1467   5
   3   9   1 801.760 88.6056   3
   3   9   2 392.094 60.9338   3
   3   9   2 328.236 43.2685   5
   3   9   3 1990.36 131.640   3
   3   9   3 1641.70 89.8263   5
   3   9   4-6.94222 21.2123   3
   3   9   4 16.0185 10.4371   5
   3   9   5 372.465 53.5862   1
   3   9   5 301.694 49.9999   3
   3   9   5 279.567 34.1571   5
   3   9   6 1268.30 102.520   3
   3   9   6 992.669 91.7498   1
   3   9   6 1123.30 64.9817   5
   3   9   7 48.2997 25.6365   3
   3   9   7 44.4378 13.4547   5
   3   9   7 38.2734 25.0911   1
   3   9   8 185.825 39.6419   3
   3   9   8 137.853 37.4046   1
   3   9   8 134.207 52.9880   6
   3   9   9 54.8299 36.3644   6
   3   9  10 291.341 77.9078   6
   3   9  11 134.520 55.2973   6
   3  10 -20-4.23000 28.4300   3
   3  10 -19 74.8670 58.8127   3
   3  10 -18-30.1508 37.5823   3
   3  10 -17 56.9916 33.2329   3
  -3 -10  17-16.8999 29.3282   5
  -3 -10  16 14.2142 24.0443   5
   3  10 -16-4.64258 33.2719   3
   3  10 -15 78.6690 45.7567   3
   3  10 -15 20.7568 38.9637   2
  -3 -10  15 17.9647 27.5144   5
  -3 -10  14 12.8877 22.0022   5
   3  10 -14 94.7932 58.5057   2
   3  10 -14 22.5369 28.9843   3
   3  10 -13 102.977 53.7144   3
   3  10 -13 51.6812 33.1485   2
  -3 -10  13 114.912 39.1022   5
  -3 -10  12 205.240 49.9024   5
   3  10 -12 135.465 55.7772   2
   3  10 -12 168.612 59.0787   3
   3  10 -11 160.088 54.6390   2
   3  10 -10 92.4471 46.4187   2
   3  10  -9 586.578 99.2905   2
   3  10  -8 208.859 57.8859   2
   3  10  -7 1735.62 152.231   2
   3  10  -6 392.170 71.0231   2
   3  10  -6 351.609 98.3639   7
   3  10  -5 46.9734 60.4440   7
   3  10  -5 48.6952 30.6744   2
   3  10  -4 761.245 101.628   3
   3  10  -4 666.822 80.5737   5
   3  10  -4 718.900 117.447   7
   3  10  -3 2038.13 182.998   7
   3  10  -3 2213.38 138.608   5
   3  10  -3 2521.06 175.288   3
   3  10  -2 509.353 64.5687   5
   3  10  -2 617.642 87.0590   3
   3  10  -2 644.576 103.139   7
   3  10  -1 3790.58 168.470   5
   3  10  -1 4217.81 240.661   7
   3  10  -1 4250.82 218.543   3
   3  10   0 25.3206 28.8515   3
   3  10   0 30.8408 14.2097   5
   3  10   1 988.697 81.3909   5
   3  10   1 927.625 102.051   3
   3  10   2 1765.61 134.843   3
   3  10   2 1609.65 97.8333   5
   3  10   3 80.8198 31.5856   3
   3  10   3 69.0141 21.3084   5
   3  10   4 425.672 66.0800   3
   3  10   4 363.024 43.8479   5
   3  10   5 1232.11 107.844   3
   3  10   5 1146.40 94.0071   1
   3  10   5 1179.83 74.4118   5
   3  10   6 401.617 59.8822   1
   3  10   6 375.878 41.3834   5
   3  10   6 497.844 67.1960   3
   3  10   7-2.91469 19.2797   3
   3  10   7-3.93732 21.0688   1
   3  10   8 29.2871 33.6820   6
   3  10   8 7.17521 16.4804   3
   3  10   9 53.7220 52.9469   6
   3  10  10 59.3920 45.8015   6
   3  11 -19-65.2646 45.9073   3
   3  11 -18-80.8942 51.0235   3
   3  11 -17 24.6126 33.3819   3
   3  11 -16 20.3345 26.7538   3
   3  11 -15-42.4173 40.2050   3
   3  11 -15-58.3704 48.9817   2
   3  11 -14 15.2474 37.6177   3
   3  11 -14-37.5644 47.0313   2
   3  11 -13 5.21212 39.9465   3
   3  11 -13-14.3617 30.7811   2
   3  11 -12 17.5108 33.7209   3
   3  11 -12-100.548 60.7023   2
   3  11 -11 2.85664 32.9521   3
   3  11 -11-10.4351 42.8204   2
   3  11 -11-13.3743 8.07590   4
   3  11 -10 1064.63 132.994   2
   3  11 -10 1054.26 136.183   3
   3  11  -9 47.0141 38.4944   2
   3  11  -9 22.5274 36.7788   3
   3  11  -8 75.1917 44.0353   3
   3  11  -8 70.0733 39.1713   2
   3  11  -7 1682.74 162.963   3
   3  11  -7 1564.06 152.864   2
   3  11  -6 663.857 96.1333   2
   3  11  -6 788.283 108.091   3
   3  11  -5 1031.81 158.698   7
   3  11  -5 1214.58 127.315   2
   3  11  -5 1122.07 127.261   3
   3  11  -4 4858.11 313.539   7
   3  11  -4 4791.79 258.377   3
   3  11  -3 733.239 85.0552   5
   3  11  -3 893.797 127.499   7
   3  11  -3 938.866 113.166   3
   3  11  -2 581.331 88.8937   3
   3  11  -2 732.634 114.342   7
   3  11  -2 571.030 70.3768   5
   3  11  -1 2337.52 189.560   7
   3  11  -1 1874.05 125.731   5
   3  11  -1 2314.20 171.234   3
   3  11   0 1159.15 95.1020   5
   3  11   0 1198.12 121.986   3
   3  11   1 1561.44 136.033   3
   3  11   1 1325.70 98.5665   5
   3  11   2 653.250 87.1415   3
   3  11   2 576.381 63.6353   5
   3  11   3 218.872 38.7437   5
   3  11   3 228.571 51.6340   3
   3  11   4 632.731 84.8176   3
   3  11   4 548.760 58.0454   5
   3  11   5 84.9381 30.6148   3
   3  11   5 77.3607 28.5638   1
   3  11   6 430.029 70.5113   3
   3  11   7 31.0448 24.5476   3
   3  11   8 21.3380 41.4532   6
   3  11   9 101.814 56.7169   6
   3  11  10-13.9109 26.5084   6
   3  12 -17 19.6499 25.7840   3
   3  12 -16 50.0242 46.3046   3
   3  12 -15 198.256 72.6060   3
   3  12 -15 292.530 84.1480   2
   3  12 -14 2.91220 39.3614   3
   3  12 -14 156.450 65.4004   2
   3  12 -13 28.3121 34.1974   3
   3  12 -13 76.0441 52.5669   2
   3  12 -12 343.017 82.1575   3
   3  12 -12 433.822 95.3241   2
   3  12 -11 384.766 91.2177   3
   3  12 -11 463.980 95.3356   2
   3  12 -10 416.591 91.0528   3
   3  12 -10 305.972 84.3503   2
   3  12  -9 119.643 52.9412   3
   3  12  -9 101.418 45.4223   2
   3  12  -8 95.5806 51.1998   3
   3  12  -8-57.1977 43.0656   2
   3  12  -7 770.120 112.616   2
   3  12  -7 936.367 125.403   3
   3  12  -6 65.4365 38.4441   2
   3  12  -6 170.057 64.5850   3
   3  12  -5 572.981 91.8070   2
   3  12  -5 471.293 87.9361   3
   3  12  -5 365.000 106.663   7
   3  12  -4 365.939 81.5134   3
   3  12  -4 255.021 81.6635   7
   3  12  -4 358.430 76.0573   2
   3  12  -3 147.382 54.7031   3
   3  12  -3 207.660 71.1150   7
   3  12  -2 621.454 116.635   7
   3  12  -2 715.317 101.584   3
   3  12  -1 138.799 49.0780   3
   3  12  -1 86.7372 46.3785   7
   3  12   0 93.5676 53.0299   7
   3  12   0 82.9967 43.5482   3
   3  12   0 66.4135 28.0906   5
   3  12   1 904.543 110.129   3
   3  12   1 733.500 78.8628   5
   3  12   2-15.6988 15.7674   5
   3  12   2 66.2084 30.0334   3
   3  12   3 61.9618 33.4144   3
   3  12   3 62.5912 23.3330   5
   3  12   4-22.7368 25.0434   3
   3  12   5-21.9122 34.5127   3
   3  12   6 126.734 42.0595   3
   3  12   7 19.5776 28.7499   3
   3  12   8-48.3387 60.1683   6
   3  12   9 201.949 74.2057   6
   3  13 -15-69.7124 49.8479   3
   3  13 -14 329.035 92.8003   2
   3  13 -14 302.549 90.1554   3
   3  13 -13 66.9533 48.2731   3
   3  13 -13-51.2297 54.8903   2
   3  13 -12-34.2301 41.3542   3
   3  13 -12 8.71659 27.6548   2
   3  13 -11 497.702 102.774   3
   3  13 -11 480.890 110.473   2
   3  13 -10 157.924 56.5965   3
   3  13 -10 236.775 70.3170   2
   3  13  -9 15.0190 39.5528   3
   3  13  -9 129.830 54.0366   2
   3  13  -8 202.903 78.3586   3
   3  13  -8 166.950 58.3522   2
   3  13  -7-38.1531 50.3771   2
   3  13  -7-77.1854 51.3275   3
   3  13  -6 89.7741 45.2058   2
   3  13  -6 141.902 51.1720   3
   3  13  -5 450.430 86.1064   2
   3  13  -5 481.774 95.5236   3
   3  13  -4 163.085 59.1138   3
   3  13  -4 179.265 71.1010   7
   3  13  -4 168.775 55.4093   2
   3  13  -3 166.951 77.9440   7
   3  13  -3 118.104 52.3661   3
   3  13  -3 118.134 47.5729   2
   3  13  -2 220.751 63.0007   3
   3  13  -2 195.041 62.5263   7
   3  13  -1 33.7215 42.9936   7
   3  13  -1 14.3072 26.6350   3
   3  13   0 296.783 68.8668   3
   3  13   0 359.228 89.0387   7
   3  13   1 198.316 60.8412   7
   3  13   1 153.529 46.3998   3
   3  13   2 79.6375 39.6107   3
   3  13   3 32.9562 33.8962   3
   3  13   4 34.3031 31.6369   3
   3  13   5-47.6217 40.7588   3
   3  13   6 54.0564 34.6282   3
   3  13   7-120.070 64.2243   6
   3  13   8-103.207 61.1142   6
   3  13   9 55.5466 56.5641   6
   3  14 -13 12.6723 36.8797   3
   3  14 -13-13.0867 36.7571   2
   3  14 -12 22.7585 41.5398   3
   3  14 -12 42.0564 33.9032   2
   3  14 -11 270.322 90.1547   3
   3  14 -11 273.122 85.4738   2
   3  14 -10-39.8360 40.0199   3
   3  14 -10 66.1370 44.4191   2
   3  14  -9-36.6266 38.4067   3
   3  14  -9 52.7417 44.7895   2
   3  14  -8-51.2822 33.0347   3
   3  14  -8-6.16703 28.3992   2
   3  14  -7 46.7150 32.8426   2
   3  14  -7 157.009 69.0972   3
   3  14  -6 82.7177 45.6589   2
   3  14  -6 79.1659 49.2981   3
   3  14  -5 79.8025 47.4293   2
   3  14  -5 201.124 69.8439   3
   3  14  -4 76.8104 36.7593   2
   3  14  -4-18.7011 36.8683   3
   3  14  -4 108.783 67.9777   7
   3  14  -3 270.465 68.5310   3
   3  14  -3 342.668 101.707   7
   3  14  -3 332.054 76.2676   2
   3  14  -2 67.8844 48.2119   3
   3  14  -2 58.7909 44.9519   7
   3  14  -2 31.2943 25.4778   2
   3  14  -1 17.5713 32.7442   3
   3  14  -1 8.85638 32.6922   7
   3  14   0-45.4016 37.0572   3
   3  14   0-0.47750 37.7146   7
   3  14   1-34.8894 33.3140   3
   3  14   1 6.73570 39.6126   7
   3  14   2 62.5969 28.6694   3
   3  14   2-42.6358 47.9944   7
   3  14   3-3.65546 21.4826   3
   3  14   4 17.2345 23.5243   3
   3  14   5 153.742 51.5791   3
   3  14   7-71.1626 57.1652   6
   3  14   8 268.949 101.475   6
   3  15 -12 72.7274 55.0459   2
   3  15 -11 39.7320 34.7177   2
   3  15 -10 60.1876 54.1977   3
   3  15 -10 1.03136 35.5763   2
   3  15  -9-72.0731 53.8561   3
   3  15  -9-56.7474 41.2629   2
   3  15  -8-100.475 55.2616   3
   3  15  -8-120.284 58.6081   2
   3  15  -7 72.5480 44.4523   2
   3  15  -7 86.0397 47.2756   3
   3  15  -6 83.9688 51.8668   2
   3  15  -6-44.9868 57.6835   3
   3  15  -5 79.6363 47.3836   2
   3  15  -5 126.341 61.4749   3
   3  15  -4 195.037 61.9937   2
   3  15  -4 171.169 60.6896   3
   3  15  -3 20.0719 30.4277   2
   3  15  -3 99.4984 44.2171   7
   3  15  -2 1.19667 37.3031   7
   3  15  -2-68.7175 33.3101   3
   3  15  -2-74.0590 41.9749   2
   3  15  -1 22.2509 32.0987   2
   3  15  -1-6.80554 36.2931   3
   3  15  -1-35.7746 42.1049   7
   3  15   0 7.30383 33.8168   3
   3  15   0 58.2071 45.8477   7
   3  15   0-10.1508 30.8911   2
   3  15   1-21.3592 39.9662   3
   3  15   1-47.3510 36.9200   7
   3  15   2 90.6677 48.3663   3
   3  15   2 79.2911 48.8710   7
   3  15   3-8.72535 30.7451   3
   3  15   4 25.0871 32.0430   3
   3  15   6 128.878 72.3693   6
   3  15   7 57.8889 63.5510   6
   3  15   8-104.545 72.8535   6
   3  16 -10-214.522 76.5198   2
   3  16  -9 9.99840 29.8222   2
   3  16  -8-97.5341 53.4031   2
   3  16  -7 108.507 49.2628   2
   3  16  -7 161.167 73.0049   3
   3  16  -6 135.541 61.2612   2
   3  16  -6 79.5460 50.3326   3
   3  16  -5 24.1149 37.2202   2
   3  16  -5 67.4260 45.6920   3
   3  16  -4 107.663 48.1516   2
   3  16  -4 35.7454 31.0286   3
   3  16  -3-10.0633 33.9538   2
   3  16  -3-48.1661 44.7214   3
   3  16  -2-6.85748 37.1297   2
   3  16  -2-3.33543 30.7879   3
   3  16  -2 101.106 67.8232   7
   3  16  -1 16.7202 31.0893   2
   3  16  -1 31.7771 39.2213   3
   3  16   0 117.830 50.9928   3
   3  16   0 165.748 54.7337   2
   3  16   1 77.7032 39.4570   3
   3  16   1 141.665 52.1505   2
   3  16   2 44.1615 44.4743   3
   3  16   3-65.7931 43.8651   3
   3  16   5-48.3503 69.9234   6
   3  16   6 91.1038 80.4167   6
   3  17  -8-18.9027 52.1096   2
   3  17  -7 79.6349 58.1267   2
   3  17  -6-67.1154 59.9715   2
   3  17  -5 62.3929 42.6716   2
   3  17  -4 2.33272 24.8566   2
   3  17  -3-128.598 55.8743   2
   3  17  -3 41.4406 35.2507   3
   3  17  -2-63.4579 42.0521   2
   3  17  -2 5.21417 30.7666   3
   3  17  -1-24.4704 42.9098   3
   3  17   0 42.0463 33.3065   3
   3  17   1-44.6165 47.3817   3
   3  17   2 120.812 67.9200   3
   3  18  -6 44.7790 48.8445   2
   3  18  -5 25.7367 23.5824   2
   3  18  -4 98.0685 55.4242   2
  -4  18   5-229.913 91.7495   4
  -4  18   4 72.0286 79.0598   6
  -4  18   4-77.6980 60.2245   4
  -4  18   3-7.57025 80.5481   6
  -4  18   2 8.23440 68.8903   6
  -4  18   1 3.37570 75.1661   6
  -4  18   0 40.4643 54.8074   6
  -4  18  -1-21.8635 47.3516   6
  -4  18  -2 32.9533 48.0013   6
  -4  18  -3-2.35216 39.7149   6
  -4  18  -3 43.7389 46.1007   3
  -4  18  -4 51.8060 40.5764   3
  -4  18  -4 275.370 105.172   6
  -4  18  -5-9.13292 41.3793   3
  -4  18  -5 63.7661 57.4588   6
  -4  18  -6 94.5148 54.2350   3
  -4  18  -6-16.9069 58.5005   6
  -4  18  -7 0.38207 62.1121   6
  -4  18  -7-2.75479 39.2208   3
  -4  18  -8-41.3986 54.5342   6
  -4  18  -9 0.38247 46.0757   6
  -4  18 -10 11.1413 40.6027   6
  -4  18 -11-93.4212 67.7736   6
  -4  18 -12-67.8862 59.0219   6
  -4  17   8-41.7343 57.7108   6
  -4  17   7-93.2670 73.8785   6
  -4  17   7-36.7954 50.1597   4
  -4  17   6-27.2989 59.9103   6
  -4  17   6-112.928 68.5361   4
  -4  17   5 53.8565 54.7223   6
  -4  17   5 145.045 67.5342   4
  -4  17   4 412.488 125.340   6
  -4  17   4 425.248 110.763   4
  -4  17   3 23.3114 52.8436   6
  -4  17   3 196.198 74.1797   4
  -4  17   2 330.223 118.218   6
  -4  17   1 623.843 147.413   6
  -4  17   0-86.5468 84.9570   6
  -4  17  -1 383.195 110.335   6
  -4  17  -2 93.7485 55.7283   3
  -4  17  -2 20.7401 48.5193   6
  -4  17  -3 713.030 125.977   3
  -4  17  -3 774.190 156.636   6
  -4  17  -4 360.630 99.2761   3
  -4  17  -4 312.666 109.097   6
  -4  17  -5 351.224 95.0164   3
  -4  17  -5 338.082 111.880   6
  -4  17  -6-9.15845 35.5409   3
  -4  17  -6 47.8031 52.8400   6
  -4  17  -7-56.9692 67.2133   6
  -4  17  -7 81.7741 55.2024   3
  -4  17  -8 24.0298 42.8554   6
  -4  17  -8-26.8404 48.8193   3
  -4  17  -9 368.476 111.647   6
  -4  17  -9 289.862 87.4800   3
  -4  17 -10 58.1224 54.4302   6
  -4  17 -10 1.20213 42.1941   3
  -4  17 -11 2.76338 33.1805   3
  -4  17 -11 15.1772 42.2095   6
  -4  17 -12 128.071 66.9130   6
  -4  17 -13 54.8967 42.0644   6
  -4  17 -14-108.079 65.3080   6
  -4  16  11 87.7039 99.2720   6
  -4  16  10-12.6243 60.5259   6
  -4  16   9-76.5011 68.6770   6
  -4  16   8 234.994 107.992   6
  -4  16   8 92.2783 68.5481   4
  -4  16   7 31.3757 56.9374   6
  -4  16   7 64.1889 48.0181   4
  -4  16   6-84.4185 54.2487   6
  -4  16   6 94.7945 63.4603   4
  -4  16   5 154.972 80.4466   4
  -4  16   5 127.321 78.9190   6
  -4  16   4 298.165 102.750   6
  -4  16   4 373.614 103.247   4
  -4  16   3 21.0877 45.3047   6
  -4  16   3 38.9999 49.9002   4
  -4  16   2 37.9822 52.4869   6
  -4  16   2-41.5275 43.2259   4
  -4  16   1 508.450 131.852   6
  -4  16   0 55.1862 72.9455   6
  -4  16  -1 307.599 99.5770   6
  -4  16  -2 378.008 94.7150   3
  -4  16  -2 540.575 124.859   6
  -4  16  -3 63.8915 49.1576   6
  -4  16  -3 154.373 60.5110   3
  -4  16  -4 255.139 74.6159   3
  -4  16  -4 340.143 98.9196   6
  -4  16  -5 105.351 53.8324   3
  -4  16  -5 98.7963 63.6883   6
  -4  16  -6 59.6737 30.9837   3
  -4  16  -6 32.2875 44.0814   6
  -4  16  -7 39.6165 57.2108   6
  -4  16  -7-0.26080 32.7825   3
  -4  16  -8-14.8809 42.8946   3
  -4  16  -8 76.3507 56.2867   6
  -4  16  -9 143.734 77.4342   6
  -4  16  -9 127.817 66.6935   3
  -4  16 -10 25.4983 43.1882   3
  -4  16 -10 88.1641 56.4224   6
  -4  16 -11-27.6083 69.5263   6
  -4  16 -11-2.55019 36.3066   3
  -4  16 -12 104.671 44.0812   3
  -4  16 -12 220.053 87.7209   6
  -4  16 -13-20.1661 35.6929   3
  -4  16 -13-82.9929 57.6198   6
  -4  16 -14-67.1399 53.4540   3
  -4  16 -14 3.26444 32.4881   6
  -4  16 -15-63.5640 51.8762   6
  -4  15  13 14.1575 70.6808   6
  -4  15  12-87.4691 88.9591   6
  -4  15  11 75.6105 59.0922   6
  -4  15  10-121.378 81.2646   6
  -4  15  10-21.3196 43.6711   4
  -4  15   9 226.166 94.4871   6
  -4  15   9 422.901 117.491   4
  -4  15   8 136.364 65.8641   6
  -4  15   8 409.085 114.913   4
  -4  15   7 62.8596 67.7994   6
  -4  15   7-37.5439 50.4218   4
  -4  15   6 135.429 68.7329   6
  -4  15   6 71.8749 36.1994   4
  -4  15   5 359.918 111.404   6
  -4  15   5 526.263 119.595   4
  -4  15   4-48.1016 36.5227   4
  -4  15   4 53.4486 49.8478   6
  -4  15   3 291.787 98.5280   6
  -4  15   3 312.462 85.6589   4
  -4  15   2 320.833 105.401   6
  -4  15   2 351.311 97.3597   4
  -4  15   1 1255.27 71.5981   1
  -4  15   1 1612.19 210.244   6
  -4  15   0 8.65260 14.0317   1
  -4  15   0-38.3331 62.8905   6
  -4  15  -1 1029.08 167.771   6
  -4  15  -1 945.209 134.753   3
  -4  15  -2 754.823 124.867   3
  -4  15  -2 854.222 152.839   6
  -4  15  -3 209.641 69.3416   3
  -4  15  -3 184.560 82.2497   6
  -4  15  -4 87.6864 53.8010   3
  -4  15  -4-5.82880 37.8287   6
  -4  15  -5 1270.40 159.255   3
  -4  15  -5 1258.29 179.124   6
  -4  15  -6 21.9154 36.7154   3
  -4  15  -6 96.0411 70.8289   6
  -4  15  -7 173.511 79.3510   6
  -4  15  -7 134.855 54.7026   3
  -4  15  -8 454.853 103.209   3
  -4  15  -8 420.174 104.267   6
  -4  15  -9-10.3743 47.1386   6
  -4  15  -9 24.7986 26.6976   3
  -4  15 -10 426.964 102.752   3
  -4  15 -10 311.966 93.1956   6
  -4  15 -11 9.30412 39.6182   6
  -4  15 -11-66.8187 48.9165   3
  -4  15 -12-44.9888 48.2287   6
  -4  15 -12 56.0466 36.7185   3
  -4  15 -13 30.4180 43.0111   3
  -4  15 -13 41.5395 41.0908   6
  -4  15 -14-116.453 58.0719   3
  -4  15 -14-2.20288 31.6871   1
  -4  15 -15 74.4671 47.2193   3
  -4  15 -15 88.8102 59.5770   6
  -4  15 -16-22.0688 36.3118   3
  -4  14  14-63.2894 63.5149   6
  -4  14  13 29.6739 50.3913   6
  -4  14  12 44.6019 52.9908   6
  -4  14  11 42.4531 65.2903   6
  -4  14  11 78.1827 61.7788   4
  -4  14  10 289.234 105.960   6
  -4  14  10 387.930 105.248   4
  -4  14   9 197.616 92.6168   6
  -4  14   9 210.108 80.8234   4
  -4  14   8 99.1972 71.4425   6
  -4  14   8 237.086 86.1204   4
  -4  14   7 4.83651 37.8661   6
  -4  14   7 106.901 70.2365   4
  -4  14   6-27.9839 55.2273   6
  -4  14   6-24.3844 45.5734   4
  -4  14   5 68.4728 50.5719   6
  -4  14   5 54.7750 43.0502   4
  -4  14   4-14.8719 45.8960   6
  -4  14   4 9.55262 41.3391   4
  -4  14   3 71.0888 57.0973   6
  -4  14   3 305.583 84.6708   4
  -4  14   2 3153.46 292.961   6
  -4  14   2 2948.29 244.300   4
  -4  14   2 2561.60 71.9145   1
  -4  14   1 709.746 52.7806   1
  -4  14   1 913.100 158.056   6
  -4  14   0 386.947 46.9962   1
  -4  14   0 384.873 109.631   6
  -4  14  -1 107.418 46.1652   3
  -4  14  -1 269.163 86.3404   6
  -4  14  -2 708.997 136.380   6
  -4  14  -2 633.780 113.435   3
  -4  14  -3 137.470 61.7900   3
  -4  14  -3-2.15360 47.0091   6
  -4  14  -4 56.3282 48.3369   3
  -4  14  -4 102.450 57.4533   6
  -4  14  -5 797.672 140.359   6
  -4  14  -5 581.883 107.490   3
  -4  14  -6 227.099 76.8767   6
  -4  14  -6 263.161 74.2542   3
   4 -14   6 140.076 41.5834   7
  -4  14  -7 175.155 64.8616   3
   4 -14   7 93.0442 42.7626   7
  -4  14  -7 72.8701 50.6113   6
   4 -14   8 219.587 70.7019   7
  -4  14  -8 253.977 74.4274   3
  -4  14  -8 129.027 61.0526   6
  -4  14  -9 449.593 103.471   6
  -4  14  -9 285.205 76.9882   3
  -4  14 -10 48.0308 42.8055   3
  -4  14 -10-60.3399 54.7827   6
  -4  14 -11 15.1828 33.7673   3
  -4  14 -11 32.9277 44.0946   6
  -4  14 -12 153.518 64.9389   3
  -4  14 -12-2.90938 36.3750   6
  -4  14 -13-23.2916 35.7483   3
  -4  14 -13 37.3094 46.2372   6
  -4  14 -14 60.1423 44.1007   1
  -4  14 -14 111.354 59.1579   3
  -4  14 -15-80.6905 52.7533   3
  -4  14 -15-85.4343 51.8773   1
  -4  14 -15 32.9546 39.1555   6
  -4  14 -16 4.89107 35.1989   3
  -4  14 -17 55.1740 37.5819   3
  -4  14 -18-86.3045 51.9882   3
  -4  13  14-14.6548 45.0958   6
  -4  13  13 121.690 80.3892   6
  -4  13  12 318.474 110.449   6
  -4  13  12 197.601 84.3904   4
  -4  13  11 82.0409 51.2465   6
  -4  13  11 107.189 62.9684   4
  -4  13  10 146.973 64.8964   4
  -4  13  10 495.037 136.268   6
  -4  13   9 1212.92 198.412   6
  -4  13   9 1118.24 173.205   4
  -4  13   8 105.111 55.5863   6
  -4  13   8 11.3817 43.6109   4
  -4  13   7 242.444 83.4350   6
  -4  13   7 222.588 73.3959   4
  -4  13   6 1434.24 173.856   4
  -4  13   6 1270.47 197.834   6
  -4  13   5 110.304 54.3781   4
  -4  13   5 222.496 92.2914   6
  -4  13   4 20.6987 51.5411   6
  -4  13   4-66.5256 65.5153   4
  -4  13   3 1205.84 151.620   4
  -4  13   3 1073.15 168.371   6
  -4  13   2 2488.27 247.793   6
  -4  13   2 2215.29 205.806   4
  -4  13   2 2141.84 64.9583   1
  -4  13   1 506.204 42.9346   1
  -4  13   1 518.606 113.178   6
  -4  13   0 737.992 61.2170   1
  -4  13   0 764.366 135.161   6
  -4  13  -1 6157.70 314.582   3
  -4  13  -1 6606.13 383.225   6
  -4  13  -2 429.782 88.6851   3
  -4  13  -2 432.495 100.619   6
  -4  13  -3 1331.63 149.990   3
  -4  13  -3 1122.85 155.027   6
  -4  13  -4 2107.28 187.814   3
   4 -13   4 2147.86 127.992   7
  -4  13  -4 2168.33 212.317   6
  -4  13  -5 390.089 83.0200   3
   4 -13   5 414.324 65.5735   7
  -4  13  -5 514.434 107.503   6
   4 -13   5 498.781 72.6065   2
   4 -13   6 246.497 60.9387   7
  -4  13  -6 310.249 76.2148   3
  -4  13  -6 250.069 75.1582   6
   4 -13   6 206.180 53.3733   2
  -4  13  -7 889.170 126.590   3
   4 -13   7 850.459 120.565   7
  -4  13  -7 834.420 134.577   6
  -4  13  -8 5.99459 33.3106   3
   4 -13   8-15.9787 48.4603   7
  -4  13  -8 14.8505 31.3926   6
   4 -13   9 161.492 70.8594   7
  -4  13  -9 207.140 68.3815   3
  -4  13  -9 110.215 51.2466   6
  -4  13 -10 227.534 75.1594   3
  -4  13 -10 318.324 84.6918   6
  -4  13 -11 235.236 70.9170   3
  -4  13 -11 198.111 68.5205   6
  -4  13 -12 67.8441 41.1590   3
  -4  13 -12 20.7259 42.6399   6
  -4  13 -13-2.54964 30.7930   1
  -4  13 -13 44.4777 47.6949   3
  -4  13 -13-4.79365 32.3922   6
  -4  13 -14 182.435 68.1511   6
  -4  13 -14 93.8807 51.7739   3
  -4  13 -15 15.6225 36.5815   1
  -4  13 -15 0.97695 28.7153   3
  -4  13 -16-5.73200 34.5311   1
  -4  13 -16-54.5036 46.8125   3
  -4  13 -17 134.391 69.6119   3
  -4  13 -18 31.8736 34.4020   3
  -4  12  15 2.68527 40.5126   6
  -4  12  14 70.1870 60.2482   4
  -4  12  14 87.0516 55.1169   6
  -4  12  13 256.083 92.3431   4
  -4  12  13 89.4530 59.4677   6
  -4  12  12 725.371 140.954   4
  -4  12  12 915.910 170.382   6
  -4  12  11 43.9264 60.8600   6
  -4  12  11 65.8954 56.2280   4
  -4  12  10 397.434 127.750   6
  -4  12  10 295.187 89.3557   4
  -4  12   9 214.780 80.0276   4
  -4  12   9 252.138 94.8280   6
  -4  12   8 45.4153 46.8921   6
  -4  12   8 126.132 65.6508   4
  -4  12   7-29.0987 44.1608   4
  -4  12   7-51.6940 69.2823   6
  -4  12   6 1267.54 161.892   4
  -4  12   6 1137.32 175.053   6
  -4  12   5 1419.41 170.150   4
  -4  12   5 1355.95 189.238   6
  -4  12   4 1829.70 214.515   6
  -4  12   4 1830.55 182.685   4
  -4  12   3 4863.67 337.431   6
  -4  12   3 4533.16 281.606   4
  -4  12   2 3336.49 238.381   4
  -4  12   2 3628.88 79.8317   1
  -4  12   2 3757.49 289.770   6
  -4  12   1 111.682 21.2973   1
  -4  12   1 164.738 75.4734   6
  -4  12   0 308.700 39.8035   1
  -4  12   0 268.279 79.6560   6
  -4  12  -1 2830.60 205.699   3
  -4  12  -1 2601.59 231.763   6
  -4  12  -2 693.633 107.850   3
  -4  12  -2 803.752 131.470   6
   4 -12   3 246.393 39.8543   7
  -4  12  -3 240.180 68.0384   3
  -4  12  -3 264.436 73.5803   6
  -4  12  -4 2291.66 189.015   3
   4 -12   4 1980.86 131.773   7
  -4  12  -4 2345.42 212.852   6
   4 -12   4 2214.10 139.719   2
  -4  12  -5 343.196 76.0564   3
   4 -12   5 312.361 58.1210   2
  -4  12  -5 409.772 95.2791   6
   4 -12   5 323.356 62.5113   7
   4 -12   6 412.335 69.0794   2
   4 -12   6 401.966 81.6459   7
  -4  12  -6 292.671 77.2672   6
  -4  12  -6 305.705 69.4285   3
  -4  12  -7 118.231 48.5656   3
  -4  12  -7 308.360 78.3794   6
  -4  12  -8 92.1800 50.0165   3
  -4  12  -8 83.3982 50.9798   6
  -4  12  -9 878.038 121.785   3
  -4  12  -9 1183.13 149.357   6
  -4  12 -10 41.6107 34.3106   3
  -4  12 -10 76.7476 45.6855   6
  -4  12 -11 367.193 79.2019   3
  -4  12 -11 442.058 94.6486   6
  -4  12 -12 103.598 42.3518   6
  -4  12 -12 83.8143 47.5502   3
  -4  12 -13 14.8353 28.8176   1
  -4  12 -13 59.5583 32.0328   3
  -4  12 -13 56.4938 26.8913   6
  -4  12 -14 121.995 49.8216   1
  -4  12 -14 189.826 60.4085   3
  -4  12 -14 182.807 61.8739   6
  -4  12 -15 54.0436 35.3455   1
  -4  12 -15-25.5441 37.8340   3
  -4  12 -15 89.8673 42.1716   6
  -4  12 -16 221.659 77.0279   1
  -4  12 -16 83.5551 37.1755   3
  -4  12 -17 231.902 71.5795   3
  -4  12 -18-6.88599 27.9653   3
  -4  11  15 46.2941 47.9577   6
  -4  11  15-95.2522 75.5688   4
  -4  11  14 75.5583 64.2343   6
  -4  11  14 109.491 65.0706   4
  -4  11  13 337.691 97.8311   4
  -4  11  13 478.460 126.177   6
  -4  11  12 230.510 79.9648   4
  -4  11  12 85.4765 47.4447   6
  -4  11  11 78.0955 51.8316   4
  -4  11  11 43.9078 45.9464   6
   4 -11 -10 284.094 58.9845   3
  -4  11  10 252.700 89.8684   6
  -4  11  10 432.647 100.227   4
   4 -11  -9 60.4290 35.3744   3
  -4  11   9 36.4557 44.3781   6
  -4  11   9-7.51814 40.9636   4
   4 -11  -8 247.988 56.0150   3
  -4  11   8 240.156 30.3926   7
  -4  11   8 307.416 98.2497   6
  -4  11   8 407.442 98.0076   4
  -4  11   7 1231.31 161.253   4
   4 -11  -7 1141.72 114.447   3
  -4  11   7 1058.96 165.653   6
   4 -11  -6 3104.88 188.438   3
  -4  11   6 3382.91 288.745   6
  -4  11   6 2924.78 231.653   4
   4 -11  -5 906.147 102.291   3
  -4  11   5 819.135 124.966   4
  -4  11   5 1178.17 167.351   6
  -4  11   4 768.557 128.509   6
   4 -11  -4 806.527 97.9722   3
  -4  11   4 710.304 110.084   4
   4 -11  -3 17011.6 444.462   3
  -4  11   3 16084.0 512.764   4
  -4  11   3 16401.3 590.617   6
   4 -11  -2 759.326 94.3783   3
  -4  11   2 647.811 121.068   6
  -4  11   2 705.872 33.7466   1
  -4  11   2 513.442 89.8706   4
   4 -11  -1 2596.63 173.009   3
  -4  11   1 2512.36 224.551   6
  -4  11   1 2479.42 87.1310   1
   4 -11   0 2954.36 184.906   3
  -4  11   0 2755.89 231.884   6
  -4  11   0 2852.71 109.964   1
   4 -11   1 529.919 79.0855   3
  -4  11  -1 492.213 84.6072   3
  -4  11  -1 474.067 92.6212   6
  -4  11  -1 493.825 53.0628   1
   4 -11   2-3.51706 20.2429   3
   4 -11   2-2.70736 11.5817   7
  -4  11  -2 2.64603 32.2372   3
  -4  11  -2 29.0328 32.0980   6
   4 -11   2-10.6164 14.5167   2
   4 -11   3 1371.14 99.6986   7
  -4  11  -3 1438.98 142.952   3
  -4  11  -3 1353.89 155.562   6
   4 -11   3 1262.48 100.641   2
  -4  11  -4 1519.31 147.682   3
   4 -11   4 1289.92 115.239   7
  -4  11  -4 1370.80 154.563   6
   4 -11   4 1385.18 112.137   2
  -4  11  -5 1564.64 147.995   3
   4 -11   5 1554.10 123.908   2
  -4  11  -5 1193.20 142.228   6
  -4  11  -6 3.48638 32.8433   3
   4 -11   6 8.55222 17.5182   2
  -4  11  -6-28.2373 32.9329   6
  -4  11  -7 1162.45 132.789   3
  -4  11  -7 1199.43 142.297   6
   4 -11   7 1187.61 119.470   2
  -4  11  -8 218.625 60.9594   6
  -4  11  -8 264.967 67.8047   3
  -4  11  -9 233.611 68.9100   3
  -4  11  -9 160.093 56.2854   6
  -4  11 -10 797.814 115.100   3
  -4  11 -10 701.533 110.013   6
  -4  11 -11 334.868 79.1796   3
  -4  11 -11 328.634 80.1198   6
  -4  11 -12 363.977 80.0524   1
  -4  11 -12 271.245 66.0506   3
  -4  11 -12 248.369 67.8993   6
  -4  11 -13 802.381 117.931   3
  -4  11 -13 930.256 126.834   1
  -4  11 -13 863.123 120.304   6
  -4  11 -14 39.4121 28.0135   1
  -4  11 -14 87.6273 38.7967   3
  -4  11 -14 139.356 52.9526   6
  -4  11 -15 30.8245 36.2882   1
  -4  11 -15 2.45212 29.4670   3
  -4  11 -15 17.3562 22.2489   6
  -4  11 -16 35.2850 42.1301   1
  -4  11 -16 42.3370 38.2659   3
  -4  11 -17 205.512 76.5325   1
  -4  11 -17 166.854 56.8567   3
  -4  10  16 397.410 108.738   6
  -4  10  16 282.593 97.4811   4
  -4  10  15 95.5524 85.6606   6
  -4  10  15-77.3429 55.5236   4
  -4  10  14-31.7599 40.6278   6
  -4  10  14 75.8290 38.3457   4
  -4  10  13 319.724 92.0903   4
  -4  10  13 380.133 109.020   6
  -4  10  12-3.80998 54.2262   6
  -4  10  12-68.1633 58.0639   4
   4 -10 -11 109.187 37.4816   3
  -4  10  11 166.598 70.4314   4
  -4  10  11 168.371 70.0410   6
   4 -10 -10 122.332 40.1022   3
  -4  10  10 142.177 41.8437   7
  -4  10  10 152.728 71.0432   6
  -4  10  10 138.623 61.3668   4
   4 -10  -9 2364.34 163.117   3
  -4  10   9 2601.94 258.206   6
  -4  10   9 2615.02 145.852   7
  -4  10   9 2687.44 234.432   4
   4 -10  -8 92.7731 35.1849   3
  -4  10   8 122.438 27.2383   7
  -4  10   8 156.581 80.7275   6
  -4  10   8 163.277 59.2516   4
   4 -10  -7 8432.09 304.403   3
  -4  10   7 8064.16 154.937   7
  -4  10   7 8286.42 386.001   4
  -4  10   7 7982.60 431.748   6
  -4  10   6 4254.76 271.592   4
   4 -10  -6 4142.05 216.111   3
  -4  10   6 4472.14 318.273   6
   4 -10  -5 129.641 38.0082   3
  -4  10   5-3.26101 53.3705   6
  -4  10   5 189.867 63.4457   4
   4 -10  -4 473.636 73.3265   3
  -4  10   4 506.614 106.974   6
  -4  10   4 594.536 100.058   4
   4 -10  -3 7705.79 289.885   3
  -4  10   3 7169.84 377.087   6
  -4  10   3 7099.34 327.531   4
   4 -10  -2 849.660 95.7445   3
  -4  10   2 778.818 31.3083   1
  -4  10   2 549.490 105.903   6
   4 -10  -1 13.0995 19.5627   3
  -4  10   1 3.28597 7.45532   1
  -4  10   1-2.94890 41.9146   6
   4 -10   0 2282.75 158.471   3
  -4  10   0 1934.63 184.840   6
  -4  10   0 2119.11 91.0365   1
   4 -10   1 3.60874 21.8736   3
  -4  10  -1 6.62291 14.7208   1
   4 -10   1 10.2199 12.7557   2
  -4  10  -1 56.2661 41.9309   6
   4 -10   2 6.45570 13.5532   2
  -4  10  -2 4.17216 16.0067   1
   4 -10   2 0.49782 19.6087   3
   4 -10   2-0.82123 12.2225   7
  -4  10  -2 3.69575 26.3849   3
  -4  10  -2-38.8746 41.5326   6
   4 -10   3 2057.13 149.350   3
  -4  10  -3 1867.95 152.656   3
  -4  10  -3 1842.28 172.456   6
   4 -10   3 2026.28 122.235   2
   4 -10   4 243.239 53.1749   3
   4 -10   4 320.833 52.4201   2
  -4  10  -4 320.668 69.3768   3
   4 -10   4 302.458 47.1333   4
  -4  10  -4 435.056 86.6419   6
   4 -10   5 1953.37 116.371   4
  -4  10  -5 2079.34 165.724   3
   4 -10   5 1936.68 133.584   2
  -4  10  -5 2013.64 175.288   6
   4 -10   5 2006.51 148.155   3
  -4  10  -6 1552.99 144.426   3
  -4  10  -6 1515.18 154.066   6
   4 -10   6 1626.35 100.321   4
   4 -10   6 1573.35 127.864   2
   4 -10   6 1700.95 138.029   3
   4 -10   7 3864.67 208.012   2
  -4  10  -7 3919.78 228.000   3
  -4  10  -7 3810.30 239.370   6
   4 -10   7 3789.52 144.813   4
   4 -10   7 3704.68 204.120   3
   4 -10   8 131.213 42.0438   3
   4 -10   8 164.287 48.0769   2
  -4  10  -8 157.487 51.3044   3
  -4  10  -8 60.8360 35.2451   6
   4 -10   8 134.730 27.4149   4
  -4  10  -9 3814.05 229.966   3
  -4  10  -9 3770.50 233.508   6
  -4  10 -10 9.41988 32.5335   1
  -4  10 -10 6.09458 29.3763   3
  -4  10 -10-12.8953 27.5131   6
  -4  10 -11 455.409 82.9465   1
  -4  10 -11 288.654 65.5492   3
  -4  10 -11 406.818 76.0395   6
  -4  10 -12 3.65119 37.3295   1
  -4  10 -12 23.4891 32.0719   3
  -4  10 -12 15.3684 27.7326   6
  -4  10 -13 1021.68 128.881   3
  -4  10 -13 1177.88 130.375   6
  -4  10 -13 1046.79 129.813   1
  -4  10 -14-22.1563 32.3011   1
  -4  10 -14-7.97763 28.4373   3
  -4  10 -14 6.95302 23.4359   6
  -4  10 -15 35.7130 40.9248   1
  -4  10 -15-12.5924 33.7707   3
  -4  10 -15-10.3618 23.7194   6
  -4  10 -16 237.591 71.4113   1
  -4  10 -16 65.4229 37.7771   3
  -4  10 -17 63.9497 55.7028   1
  -4  10 -17 28.6658 23.2167   3
  -4   9  18 23.6758 28.5451   5
  -4   9  17 22.1679 22.1555   5
  -4   9  16 2.11274 30.5402   6
  -4   9  16-34.3976 53.5736   4
  -4   9  15 16.8540 44.1603   6
  -4   9  15-14.7812 41.7783   4
  -4   9  14-27.9789 43.6627   6
  -4   9  14-16.7683 34.9854   4
  -4   9  13 331.198 95.5243   4
  -4   9  13 224.342 81.7726   6
   4  -9 -12 175.426 45.4556   3
  -4   9  12 278.617 84.1978   4
  -4   9  12 155.521 59.3170   6
   4  -9 -11 883.850 99.7515   3
  -4   9  11 1162.60 156.819   4
  -4   9  11 1018.04 161.503   6
  -4   9  10 1275.88 162.716   4
   4  -9 -10 1187.63 116.297   3
  -4   9  10 1279.03 181.799   6
   4  -9  -9 2336.97 159.183   3
  -4   9   9 2490.41 216.659   4
  -4   9   9 2113.08 142.742   7
  -4   9   9 2300.38 233.542   6
  -4   9   8 2663.79 245.140   6
   4  -9  -8 2638.69 168.466   3
  -4   9   8 2942.48 143.601   7
  -4   9   8 2579.46 213.950   4
   4  -9  -7 14740.0 398.001   3
  -4   9   7 16385.3 594.276   6
  -4   9   7 16054.7 275.543   7
  -4   9   7 16052.7 518.765   4
   4  -9  -6 199.495 47.8822   3
  -4   9   6 240.519 65.5107   6
  -4   9   6 233.653 65.6442   4
   4  -9  -5 1066.50 105.763   3
  -4   9   5 1162.27 135.488   4
  -4   9   5 981.263 143.459   6
   4  -9  -4 1444.53 122.880   3
  -4   9   4 1421.19 167.761   6
  -4   9   4 1548.34 148.831   4
   4  -9  -3 419.166 65.6371   3
  -4   9   3 500.264 96.0746   6
  -4   9   3 423.560 82.6328   4
   4  -9  -2 946.778 98.1505   3
   4  -9  -1 1155.95 110.036   3
   4  -9  -1 1065.56 56.3916   2
  -4   9   1 1041.11 49.3889   1
   4  -9   0 786.903 83.1617   4
   4  -9   0 862.906 92.4444   3
  -4   9   0 852.025 55.4496   1
   4  -9   0 829.220 59.2944   2
   4  -9   1 3394.96 182.788   3
  -4   9  -1 3298.09 226.488   6
  -4   9  -1 3285.94 120.993   1
   4  -9   1 3106.58 106.584   7
   4  -9   1 3159.12 163.849   4
   4  -9   1 3147.16 128.724   2
   4  -9   2 90.3745 27.5022   2
   4  -9   2 65.4444 28.0231   3
  -4   9  -2 72.0580 22.5203   1
  -4   9  -2 52.6082 37.7521   6
   4  -9   2 89.4059 29.2194   4
   4  -9   3 4289.71 206.637   3
  -4   9  -3 4104.29 161.179   1
  -4   9  -3 4364.73 250.254   6
   4  -9   3 3925.70 175.222   4
   4  -9   3 3989.09 169.983   2
   4  -9   4 4245.31 205.647   3
  -4   9  -4 4523.54 228.021   3
   4  -9   4 4505.78 189.494   2
  -4   9  -4 4257.05 175.021   1
  -4   9  -4 4355.46 246.992   6
   4  -9   4 4323.44 177.552   4
  -4   9  -5 1271.13 133.204   6
   4  -9   5 1297.71 114.776   3
  -4   9  -5 1055.57 113.100   3
   4  -9   5 1292.73 95.6340   4
   4  -9   5 1294.40 108.897   2
  -4   9  -5 1250.25 100.263   1
  -4   9  -6 5571.43 271.462   6
  -4   9  -6 5668.86 225.338   1
   4  -9   6 5538.03 190.740   4
  -4   9  -6 5808.37 264.444   3
   4  -9   6 5972.21 242.789   2
   4  -9   6 5674.26 238.883   3
   4  -9   7 18.4502 23.6895   3
  -4   9  -7-22.0345 31.9407   3
  -4   9  -7 3.97864 25.2668   1
   4  -9   7 7.94596 21.7463   2
  -4   9  -7 3.90196 10.6284   5
  -4   9  -7-21.2862 29.4568   6
   4  -9   7-3.71109 14.2831   4
  -4   9  -8 1450.67 134.997   3
  -4   9  -8 1725.74 115.675   5
  -4   9  -8 1517.85 127.767   1
  -4   9  -8 1628.88 146.723   6
   4  -9   8 1603.18 94.5953   4
   4  -9   8 1649.57 140.881   2
   4  -9   8 1480.16 124.613   3
  -4   9  -9 2049.27 163.162   3
  -4   9  -9 1919.69 126.921   5
  -4   9  -9 1905.82 150.362   1
   4  -9   9 1854.66 97.9015   4
  -4   9  -9 1851.34 156.016   6
  -4   9 -10 19.5005 24.9819   3
  -4   9 -10 11.5465 23.6450   1
  -4   9 -10 16.6410 34.8817   6
   4  -9  10 25.2571 15.9935   4
  -4   9 -11 84.3760 45.0114   1
  -4   9 -11 133.941 47.7690   3
   4  -9  11 97.0173 21.6487   4
  -4   9 -12 245.430 65.3978   1
  -4   9 -12 191.395 54.7499   3
   4  -9  12 178.333 21.5962   4
  -4   9 -13 1560.07 148.231   3
  -4   9 -13 1519.07 152.968   1
  -4   9 -14 64.6649 34.5634   1
  -4   9 -14 32.5036 27.4935   3
  -4   9 -15-0.39454 32.0281   1
  -4   9 -15 1.33119 24.1551   3
  -4   9 -16 27.0823 37.5453   1
  -4   9 -16 127.464 52.0925   3
  -4   9 -17-23.8678 41.6715   1
  -4   9 -18 27.1023 33.9852   1
  -4   8  19-74.2598 38.9018   5
  -4   8  18-27.0871 27.6247   5
  -4   8  17 376.037 74.7864   5
  -4   8  16-13.4875 41.5966   6
  -4   8  15-4.75707 41.7141   6
  -4   8  15-1.45256 35.1742   4
  -4   8  14 29.3119 34.9485   6
  -4   8  14 18.7993 38.9640   4
  -4   8  13 551.169 121.457   6
   4  -8 -13 518.039 74.2120   3
  -4   8  13 467.899 104.504   4
   4  -8 -12-8.29075 24.9185   3
  -4   8  12-4.32448 33.4163   4
  -4   8  12-98.7895 62.6228   6
  -4   8  11 5612.37 358.572   6
   4  -8 -11 5525.04 243.069   3
  -4   8  11 5969.36 344.772   4
   4  -8 -10 952.800 100.432   3
  -4   8  10 1202.85 150.037   4
  -4   8  10 1177.55 165.439   6
   4  -8  -9 3.29100 15.7229   3
  -4   8   9 10.0336 34.4300   4
   4  -8  -9 65.6246 41.3297   6
  -4   8   9-4.50031 56.9678   6
  -4   8   9-1.62321 19.5202   7
  -4   8   8 109.494 34.3629   7
   4  -8  -8 143.098 40.3873   3
   4  -8  -8 61.4154 44.9565   6
  -4   8   8 92.0141 59.1927   6
  -4   8   8 87.1193 43.5427   4
  -4   8   7 14459.2 294.923   7
   4  -8  -7 14281.7 383.638   3
   4  -8  -7 15858.9 498.069   6
  -4   8   7 13730.4 461.968   4
  -4   8   7 14880.5 545.173   6
   4  -8  -6 1686.05 129.455   3
  -4   8   6 1567.81 76.0966   7
  -4   8   6 1569.77 178.156   6
   4  -8  -6 1650.22 159.523   6
  -4   8   6 1596.93 155.449   4
  -4   8   5 168.113 62.2417   6
   4  -8  -5 203.071 45.8651   3
  -4   8   5 269.365 66.9482   4
   4  -8  -4 2544.07 158.569   3
  -4   8   4 2340.98 206.799   6
  -4   8   4 2097.90 169.152   4
   4  -8  -3 2217.64 146.252   3
   4  -8  -2-4.98869 17.8568   3
   4  -8  -2-5.51692 16.2506   4
   4  -8  -2-3.81342 5.58122   2
  -4   8   1 3212.12 80.7901   1
   4  -8  -1 3168.97 171.869   3
   4  -8  -1 2968.75 163.881   4
   4  -8  -1 2991.34 95.6058   2
   4  -8   0 7121.66 170.568   2
   4  -8   0 6821.32 251.937   3
   4  -8   0 7081.43 248.477   4
  -4   8   0 6951.81 147.064   1
   4  -8   1 1556.40 121.341   3
   4  -8   1 1534.53 87.1703   2
   4  -8   1 1521.31 113.120   4
  -4   8  -1 1392.33 74.8811   1
  -4   8  -2 69.6931 20.7482   1
   4  -8   2 56.9911 26.1827   3
   4  -8   2 70.9963 22.8860   2
   4  -8   2 5.25193 20.4841   4
   4  -8   3 17554.9 397.000   3
   4  -8   3 17081.5 370.012   4
  -4   8  -3 16451.3 309.477   1
   4  -8   3 17523.4 341.234   2
   4  -8   4 1151.33 102.466   3
  -4   8  -4 1093.74 105.910   3
   4  -8   4 1089.30 93.3093   4
  -4   8  -4 1087.18 86.5977   1
   4  -8   4 1119.05 91.4391   2
   4  -8   5 2374.51 145.930   3
   4  -8   5 2467.71 144.909   2
  -4   8  -5 2570.95 139.467   1
   4  -8   5 2451.52 135.251   4
  -4   8  -5 2380.43 160.714   3
   4  -8   6 6267.53 236.731   3
   4  -8   6 6581.34 245.777   2
[truncated: 480,189 more chars]
