# Supplementary material for: Synthesis and Characterization of Novel 2-(1,2,3-Triazol-4-yl)-4,5-dihydro-1H-pyrazol-1-yl)thiazoles and 2-(4,5-Dihydro-1H-pyrazol-1-yl)-4-(1H-1,2,3-triazol-4-yl)thiazoles
Source: Molecules. 2022 Dec 14;27(24):8904. doi: 10.3390/molecules27248904 (PMC9786072; doi:10.3390/molecules27248904)
Supplement: Supplementary file 1 [file molecules-27-08904-s001.zip › Supplementary Materials/23 Compound 14 bmk1923b.cif]

 
data_bmk1923b
 
_audit_creation_method            'SHELXL-2018/1'
_shelx_SHELXL_version_number      '2018/1'
_chemical_name_systematic         ?
_chemical_name_common             ?
_chemical_melting_point           ?
_chemical_formula_moiety          ?
_chemical_formula_sum
 'C28 H22 Cl F N6 S' 
_chemical_formula_weight          529.02

loop_
 _atom_type_symbol
 _atom_type_description
 _atom_type_scat_dispersion_real
 _atom_type_scat_dispersion_imag
 _atom_type_scat_source
 'C'  'C'   0.0033   0.0016
 'International Tables Vol C Tables 4.2.6.8 and 6.1.1.4'
 'H'  'H'   0.0000   0.0000
 'International Tables Vol C Tables 4.2.6.8 and 6.1.1.4'
 'N'  'N'   0.0061   0.0033
 'International Tables Vol C Tables 4.2.6.8 and 6.1.1.4'
 'F'  'F'   0.0171   0.0103
 'International Tables Vol C Tables 4.2.6.8 and 6.1.1.4'
 'S'  'S'   0.1246   0.1234
 'International Tables Vol C Tables 4.2.6.8 and 6.1.1.4'
 'Cl'  'Cl'   0.1484   0.1585
 'International Tables Vol C Tables 4.2.6.8 and 6.1.1.4'
 
_space_group_crystal_system       monoclinic
_space_group_IT_number            14
_space_group_name_H-M_alt         'P 21/c'
_space_group_name_Hall            '-P 2ybc'
 
_shelx_space_group_comment
;
The symmetry employed for this shelxl refinement is uniquely defined
by the following loop, which should always be used as a source of
symmetry information in preference to the above space-group names.
They are only intended as comments.
;
 
loop_
 _space_group_symop_operation_xyz
 'x, y, z'
 '-x, y+1/2, -z+1/2'
 '-x, -y, -z'
 'x, -y-1/2, z-1/2'
 
_cell_length_a                    12.7331(8)
_cell_length_b                    21.2977(9)
_cell_length_c                    9.7424(5)
_cell_angle_alpha                 90
_cell_angle_beta                  105.329(6)
_cell_angle_gamma                 90
_cell_volume                      2548.0(2)
_cell_formula_units_Z             4
_cell_measurement_temperature     293(2)
_cell_measurement_reflns_used   6195
_cell_measurement_theta_min     3.9130
_cell_measurement_theta_max     26.0400
 
_exptl_crystal_description        needle
_exptl_crystal_colour             ?
_exptl_crystal_density_meas       ?
_exptl_crystal_density_method     ?
_exptl_crystal_density_diffrn     1.379          
_exptl_crystal_F_000              1096
_exptl_transmission_factor_min    ?
_exptl_transmission_factor_max    ?
_exptl_crystal_size_max           0.278
_exptl_crystal_size_mid           0.122
_exptl_crystal_size_min           0.119
_exptl_absorpt_coefficient_mu     0.269
_shelx_estimated_absorpt_T_min    0.929
_shelx_estimated_absorpt_T_max    0.969
_exptl_absorpt_correction_T_min                     0.509
_exptl_absorpt_correction_T_max                     1.000
_exptl_absorpt_correction_type            gaussian
_exptl_absorpt_process_details
;
CrysAlisPro 1.171.40.50a (Rigaku Oxford Diffraction, 2019)
Numerical absorption correction based on gaussian integration over
			a multifaceted crystal model
Empirical absorption correction using spherical harmonics,
 implemented in SCALE3 ABSPACK scaling algorithm.
;
_diffrn_ambient_temperature       293(2)
_diffrn_radiation_wavelength      0.71073
_diffrn_radiation_type            MoK\a
_diffrn_source                    ?
_diffrn_measurement_device_type 'SuperNova, Dual, Cu at home/near, Atlas'
_diffrn_measurement_method '\w scans'        
_diffrn_detector_area_resol_mean  ?
_diffrn_reflns_number             24815
_diffrn_reflns_av_unetI/netI      0.0288
_diffrn_reflns_av_R_equivalents   0.0282
_diffrn_reflns_limit_h_min        -16
_diffrn_reflns_limit_h_max        16
_diffrn_reflns_limit_k_min        -26
_diffrn_reflns_limit_k_max        27
_diffrn_reflns_limit_l_min        -13
_diffrn_reflns_limit_l_max        12
_diffrn_reflns_theta_min          3.315
_diffrn_reflns_theta_max          29.720
_diffrn_reflns_theta_full         25.242
_diffrn_measured_fraction_theta_max   0.879
_diffrn_measured_fraction_theta_full  0.998
_diffrn_reflns_Laue_measured_fraction_max    0.879
_diffrn_reflns_Laue_measured_fraction_full   0.998
_diffrn_reflns_point_group_measured_fraction_max   0.879
_diffrn_reflns_point_group_measured_fraction_full  0.998
_reflns_number_total              6378
_reflns_number_gt                 4114
_reflns_threshold_expression      'I > 2\s(I)'
_reflns_Friedel_coverage          0.000
_reflns_Friedel_fraction_max      .
_reflns_Friedel_fraction_full     .
 
_reflns_special_details
;
 Reflections were merged by SHELXL according to the crystal
 class for the calculation of statistics and refinement.
 
 _reflns_Friedel_fraction is defined as the number of unique
 Friedel pairs measured divided by the number that would be
 possible theoretically, ignoring centric projections and
 systematic absences.
;
 
_computing_data_collection     'CrysAlisPro 1.171.40.50a (Rigaku OD, 2019)'
_computing_cell_refinement     'CrysAlisPro 1.171.40.50a (Rigaku OD, 2019)'
_computing_data_reduction      'CrysAlisPro 1.171.40.50a (Rigaku OD, 2019)'
_computing_structure_solution   'SHELXS'
_computing_structure_refinement 'SHELXL-2018/1 (Sheldrick, 2018)'
_computing_molecular_graphics     ?
_computing_publication_material   ?
_refine_special_details           ?
_refine_ls_structure_factor_coef  Fsqd
_refine_ls_matrix_type            full
_refine_ls_weighting_scheme       calc
_refine_ls_weighting_details
'w=1/[\s^2^(Fo^2^)+(0.0506P)^2^+1.0325P] where P=(Fo^2^+2Fc^2^)/3'
_atom_sites_solution_primary      ?
_atom_sites_solution_secondary    ?
_atom_sites_solution_hydrogens    geom
_refine_ls_hydrogen_treatment     constr
_refine_ls_extinction_method      none
_refine_ls_extinction_coef        .
_refine_ls_number_reflns          6378
_refine_ls_number_parameters      336
_refine_ls_number_restraints      0
_refine_ls_R_factor_all           0.0834
_refine_ls_R_factor_gt            0.0487
_refine_ls_wR_factor_ref          0.1395
_refine_ls_wR_factor_gt           0.1194
_refine_ls_goodness_of_fit_ref    1.036
_refine_ls_restrained_S_all       1.036
_refine_ls_shift/su_max           0.001
_refine_ls_shift/su_mean          0.000
 
loop_
 _atom_site_label
 _atom_site_type_symbol
 _atom_site_fract_x
 _atom_site_fract_y
 _atom_site_fract_z
 _atom_site_U_iso_or_equiv
 _atom_site_adp_type
 _atom_site_occupancy
 _atom_site_site_symmetry_order  
 _atom_site_calc_flag
 _atom_site_refinement_flags_posn
 _atom_site_refinement_flags_adp
 _atom_site_refinement_flags_occupancy
 _atom_site_disorder_assembly
 _atom_site_disorder_group
C1 C 1.0007(3) 0.86228(16) 0.7298(3) 0.1032(11) Uani 1 1 d . . . . .
H1A H 0.967315 0.902812 0.727701 0.155 Uiso 1 1 calc R U . . .
H1B H 1.034016 0.859017 0.652471 0.155 Uiso 1 1 calc R U . . .
H1C H 1.055147 0.857084 0.818408 0.155 Uiso 1 1 calc R U . . .
C2 C 0.9153(2) 0.81191(12) 0.7154(2) 0.0694(7) Uani 1 1 d . . . . .
C3 C 0.9228(2) 0.75626(13) 0.6462(3) 0.0731(7) Uani 1 1 d . . . . .
H3 H 0.981220 0.749932 0.607286 0.088 Uiso 1 1 calc R U . . .
C4 C 0.8451(2) 0.70972(11) 0.6335(3) 0.0624(6) Uani 1 1 d . . . . .
H4 H 0.852183 0.672332 0.587406 0.075 Uiso 1 1 calc R U . . .
C5 C 0.75740(18) 0.71861(10) 0.6889(2) 0.0514(5) Uani 1 1 d . . . . .
C6 C 0.7467(2) 0.77445(11) 0.7565(2) 0.0609(6) Uani 1 1 d . . . . .
H6 H 0.687071 0.781287 0.792749 0.073 Uiso 1 1 calc R U . . .
C7 C 0.8265(2) 0.82008(11) 0.7695(2) 0.0694(7) Uani 1 1 d . . . . .
H7 H 0.819896 0.857376 0.816109 0.083 Uiso 1 1 calc R U . . .
C8 C 0.6616(2) 0.66334(13) 0.9234(2) 0.0728(7) Uani 1 1 d . . . . .
H8A H 0.735565 0.677904 0.949422 0.109 Uiso 1 1 calc R U . . .
H8B H 0.655210 0.627178 0.979426 0.109 Uiso 1 1 calc R U . . .
H8C H 0.614564 0.696002 0.940252 0.109 Uiso 1 1 calc R U . . .
C9 C 0.62973(18) 0.64622(9) 0.7701(2) 0.0498(5) Uani 1 1 d . . . . .
C10 C 0.55635(17) 0.60329(9) 0.6953(2) 0.0474(5) Uani 1 1 d . . . . .
C11 C 0.47795(17) 0.56529(9) 0.7437(2) 0.0470(5) Uani 1 1 d . . . . .
C12 C 0.41817(18) 0.51704(10) 0.6745(2) 0.0532(5) Uani 1 1 d . . . . .
H12 H 0.422640 0.501446 0.587018 0.064 Uiso 1 1 calc R U . . .
C13 C 0.38484(19) 0.54464(9) 0.8984(2) 0.0510(5) Uani 1 1 d . . . . .
C14 C 0.38857(19) 0.59439(10) 1.1345(2) 0.0534(5) Uani 1 1 d . . . . .
H14 H 0.467993 0.591647 1.169715 0.064 Uiso 1 1 calc R U . . .
C15 C 0.33477(19) 0.56787(11) 1.2458(2) 0.0565(5) Uani 1 1 d . . . . .
H15A H 0.388024 0.548163 1.323813 0.068 Uiso 1 1 calc R U . . .
H15B H 0.296917 0.600447 1.283392 0.068 Uiso 1 1 calc R U . . .
C16 C 0.25645(18) 0.52046(10) 1.1618(2) 0.0515(5) Uani 1 1 d . . . . .
C17 C 0.35504(17) 0.66104(10) 1.0937(2) 0.0508(5) Uani 1 1 d . . . . .
C18 C 0.2750(2) 0.67641(13) 0.9756(3) 0.0817(8) Uani 1 1 d . . . . .
H18 H 0.240727 0.645001 0.913402 0.098 Uiso 1 1 calc R U . . .
C19 C 0.2439(3) 0.73866(17) 0.9469(4) 0.0998(10) Uani 1 1 d . . . . .
H19 H 0.188924 0.749192 0.866467 0.120 Uiso 1 1 calc R U . . .
C20 C 0.2950(3) 0.78338(13) 1.0380(4) 0.0821(9) Uani 1 1 d . . . . .
C21 C 0.3718(3) 0.77008(13) 1.1590(4) 0.0931(10) Uani 1 1 d . . . . .
H21 H 0.402903 0.801750 1.222463 0.112 Uiso 1 1 calc R U . . .
C22 C 0.4031(2) 0.70824(12) 1.1864(3) 0.0774(8) Uani 1 1 d . . . . .
H22 H 0.457267 0.698270 1.268199 0.093 Uiso 1 1 calc R U . . .
C23 C 0.17339(18) 0.48797(10) 1.2131(2) 0.0514(5) Uani 1 1 d . . . . .
C24 C 0.0956(2) 0.45079(14) 1.1229(3) 0.0769(8) Uani 1 1 d . . . . .
H24 H 0.098021 0.445410 1.029059 0.092 Uiso 1 1 calc R U . . .
C25 C 0.0153(2) 0.42191(15) 1.1689(3) 0.0830(8) Uani 1 1 d . . . . .
H25 H -0.036575 0.397397 1.106719 0.100 Uiso 1 1 calc R U . . .
C26 C 0.0119(2) 0.42929(11) 1.3074(3) 0.0617(6) Uani 1 1 d . . . . .
C27 C 0.08826(19) 0.46484(11) 1.4003(2) 0.0579(6) Uani 1 1 d . . . . .
H27 H 0.086310 0.468996 1.494589 0.069 Uiso 1 1 calc R U . . .
C28 C 0.16825(18) 0.49446(10) 1.3523(2) 0.0545(5) Uani 1 1 d . . . . .
H28 H 0.219564 0.519221 1.414722 0.065 Uiso 1 1 calc R U . . .
N1 N 0.67638(15) 0.67067(8) 0.67248(17) 0.0521(4) Uani 1 1 d . . . . .
N2 N 0.63555(18) 0.64342(9) 0.54260(19) 0.0627(5) Uani 1 1 d . . . . .
N3 N 0.56279(17) 0.60260(9) 0.55785(19) 0.0600(5) Uani 1 1 d . . . . .
N4 N 0.45884(15) 0.58130(8) 0.87339(18) 0.0510(4) Uani 1 1 d . . . . .
N5 N 0.34890(17) 0.54958(8) 1.0168(2) 0.0619(5) Uani 1 1 d . . . . .
N6 N 0.26791(16) 0.51051(8) 1.03616(19) 0.0555(5) Uani 1 1 d . . . . .
S1 S 0.33243(5) 0.48816(3) 0.76974(6) 0.05668(17) Uani 1 1 d . . . . .
Cl1 Cl -0.08998(6) 0.39261(4) 1.36624(8) 0.0811(2) Uani 1 1 d . . . . .
F1 F 0.26427(19) 0.84436(8) 1.0077(3) 0.1264(8) Uani 1 1 d . . . . .
 
loop_
 _atom_site_aniso_label
 _atom_site_aniso_U_11
 _atom_site_aniso_U_22
 _atom_site_aniso_U_33
 _atom_site_aniso_U_23
 _atom_site_aniso_U_13
 _atom_site_aniso_U_12
C1 0.117(3) 0.104(2) 0.0729(19) 0.0160(17) -0.0024(18) -0.047(2)
C2 0.0829(18) 0.0704(16) 0.0428(12) 0.0124(11) -0.0046(12) -0.0167(13)
C3 0.0677(16) 0.0859(19) 0.0639(16) 0.0102(14) 0.0141(13) -0.0050(14)
C4 0.0705(15) 0.0605(14) 0.0546(13) -0.0001(10) 0.0137(12) 0.0044(12)
C5 0.0640(13) 0.0498(12) 0.0361(10) 0.0035(8) 0.0056(9) -0.0021(10)
C6 0.0814(16) 0.0572(13) 0.0438(12) 0.0007(10) 0.0158(11) 0.0003(12)
C7 0.105(2) 0.0525(13) 0.0433(12) 0.0016(10) 0.0062(13) -0.0103(13)
C8 0.0957(19) 0.0836(17) 0.0351(11) -0.0060(11) 0.0102(12) -0.0316(14)
C9 0.0647(13) 0.0481(11) 0.0343(10) -0.0004(8) 0.0093(9) 0.0012(10)
C10 0.0578(12) 0.0458(11) 0.0366(10) -0.0053(8) 0.0088(9) 0.0040(9)
C11 0.0572(12) 0.0429(10) 0.0388(10) -0.0052(8) 0.0089(9) 0.0061(9)
C12 0.0618(13) 0.0541(12) 0.0421(11) -0.0085(9) 0.0111(10) 0.0004(10)
C13 0.0656(13) 0.0424(11) 0.0450(11) -0.0035(8) 0.0143(10) 0.0053(10)
C14 0.0591(13) 0.0540(12) 0.0477(12) -0.0099(9) 0.0148(10) -0.0041(10)
C15 0.0636(14) 0.0572(13) 0.0499(12) -0.0070(10) 0.0168(11) -0.0029(10)
C16 0.0590(13) 0.0486(11) 0.0461(11) 0.0003(9) 0.0124(10) 0.0052(9)
C17 0.0527(12) 0.0508(12) 0.0506(12) -0.0064(9) 0.0165(10) -0.0024(9)
C18 0.091(2) 0.0714(17) 0.0690(17) -0.0101(13) -0.0040(15) 0.0131(15)
C19 0.110(3) 0.099(2) 0.082(2) 0.0135(18) 0.0107(19) 0.038(2)
C20 0.103(2) 0.0547(16) 0.106(2) 0.0132(16) 0.059(2) 0.0137(15)
C21 0.103(2) 0.0535(16) 0.126(3) -0.0148(17) 0.034(2) -0.0180(15)
C22 0.0777(18) 0.0605(15) 0.0854(19) -0.0125(13) 0.0066(15) -0.0134(13)
C23 0.0566(12) 0.0504(12) 0.0451(11) 0.0011(9) 0.0096(9) 0.0032(10)
C24 0.0880(19) 0.097(2) 0.0462(13) -0.0091(13) 0.0193(13) -0.0301(16)
C25 0.0852(19) 0.106(2) 0.0554(15) -0.0103(14) 0.0150(14) -0.0347(17)
C26 0.0604(14) 0.0657(14) 0.0592(14) 0.0037(11) 0.0163(11) -0.0019(11)
C27 0.0626(14) 0.0648(14) 0.0479(12) -0.0015(10) 0.0177(11) 0.0041(11)
C28 0.0571(13) 0.0578(13) 0.0466(12) -0.0034(9) 0.0100(10) 0.0026(10)
N1 0.0659(11) 0.0532(10) 0.0356(9) -0.0045(7) 0.0107(8) -0.0039(8)
N2 0.0798(14) 0.0691(12) 0.0398(10) -0.0123(8) 0.0168(9) -0.0124(10)
N3 0.0744(13) 0.0652(12) 0.0414(10) -0.0133(8) 0.0172(9) -0.0098(10)
N4 0.0662(11) 0.0446(9) 0.0437(9) -0.0074(7) 0.0175(8) -0.0012(8)
N5 0.0834(14) 0.0526(11) 0.0572(11) -0.0146(8) 0.0315(10) -0.0149(10)
N6 0.0678(12) 0.0493(10) 0.0512(10) -0.0049(8) 0.0188(9) -0.0051(8)
S1 0.0659(4) 0.0505(3) 0.0527(3) -0.0102(2) 0.0141(3) -0.0053(3)
Cl1 0.0786(5) 0.0935(5) 0.0768(5) -0.0031(4) 0.0304(4) -0.0202(4)
F1 0.1559(19) 0.0670(11) 0.187(2) 0.0359(12) 0.0994(18) 0.0357(11)
 
_geom_special_details
;
 All esds (except the esd in the dihedral angle between two l.s. planes)
 are estimated using the full covariance matrix.  The cell esds are taken
 into account individually in the estimation of esds in distances, angles
 and torsion angles; correlations between esds in cell parameters are only
 used when they are defined by crystal symmetry.  An approximate (isotropic)
 treatment of cell esds is used for estimating esds involving l.s. planes.
;
 
loop_
 _geom_bond_atom_site_label_1
 _geom_bond_atom_site_label_2
 _geom_bond_distance
 _geom_bond_site_symmetry_2
 _geom_bond_publ_flag
C1 C2 1.508(4) . ?
C1 H1A 0.9600 . ?
C1 H1B 0.9600 . ?
C1 H1C 0.9600 . ?
C2 C7 1.378(4) . ?
C2 C3 1.380(4) . ?
C3 C4 1.382(3) . ?
C3 H3 0.9300 . ?
C4 C5 1.376(3) . ?
C4 H4 0.9300 . ?
C5 C6 1.384(3) . ?
C5 N1 1.430(3) . ?
C6 C7 1.387(3) . ?
C6 H6 0.9300 . ?
C7 H7 0.9300 . ?
C8 C9 1.485(3) . ?
C8 H8A 0.9600 . ?
C8 H8B 0.9600 . ?
C8 H8C 0.9600 . ?
C9 N1 1.352(3) . ?
C9 C10 1.371(3) . ?
C10 N3 1.363(3) . ?
C10 C11 1.457(3) . ?
C11 C12 1.349(3) . ?
C11 N4 1.391(2) . ?
C12 S1 1.723(2) . ?
C12 H12 0.9300 . ?
C13 N4 1.295(3) . ?
C13 N5 1.354(3) . ?
C13 S1 1.738(2) . ?
C14 N5 1.475(3) . ?
C14 C17 1.505(3) . ?
C14 C15 1.535(3) . ?
C14 H14 0.9800 . ?
C15 C16 1.501(3) . ?
C15 H15A 0.9700 . ?
C15 H15B 0.9700 . ?
C16 N6 1.288(3) . ?
C16 C23 1.459(3) . ?
C17 C18 1.361(3) . ?
C17 C22 1.381(3) . ?
C18 C19 1.391(4) . ?
C18 H18 0.9300 . ?
C19 C20 1.346(5) . ?
C19 H19 0.9300 . ?
C20 C21 1.348(5) . ?
C20 F1 1.366(3) . ?
C21 C22 1.382(4) . ?
C21 H21 0.9300 . ?
C22 H22 0.9300 . ?
C23 C28 1.381(3) . ?
C23 C24 1.386(3) . ?
C24 C25 1.366(4) . ?
C24 H24 0.9300 . ?
C25 C26 1.371(4) . ?
C25 H25 0.9300 . ?
C26 C27 1.368(3) . ?
C26 Cl1 1.736(2) . ?
C27 C28 1.380(3) . ?
C27 H27 0.9300 . ?
C28 H28 0.9300 . ?
N1 N2 1.364(2) . ?
N2 N3 1.307(3) . ?
N5 N6 1.376(3) . ?
 
loop_
 _geom_angle_atom_site_label_1
 _geom_angle_atom_site_label_2
 _geom_angle_atom_site_label_3
 _geom_angle
 _geom_angle_site_symmetry_1
 _geom_angle_site_symmetry_3
 _geom_angle_publ_flag
C2 C1 H1A 109.5 . . ?
C2 C1 H1B 109.5 . . ?
H1A C1 H1B 109.5 . . ?
C2 C1 H1C 109.5 . . ?
H1A C1 H1C 109.5 . . ?
H1B C1 H1C 109.5 . . ?
C7 C2 C3 117.7(2) . . ?
C7 C2 C1 121.3(3) . . ?
C3 C2 C1 121.0(3) . . ?
C2 C3 C4 121.3(3) . . ?
C2 C3 H3 119.3 . . ?
C4 C3 H3 119.3 . . ?
C5 C4 C3 120.1(2) . . ?
C5 C4 H4 119.9 . . ?
C3 C4 H4 119.9 . . ?
C4 C5 C6 119.8(2) . . ?
C4 C5 N1 119.63(19) . . ?
C6 C5 N1 120.5(2) . . ?
C5 C6 C7 118.9(2) . . ?
C5 C6 H6 120.5 . . ?
C7 C6 H6 120.5 . . ?
C2 C7 C6 122.1(2) . . ?
C2 C7 H7 118.9 . . ?
C6 C7 H7 118.9 . . ?
C9 C8 H8A 109.5 . . ?
C9 C8 H8B 109.5 . . ?
H8A C8 H8B 109.5 . . ?
C9 C8 H8C 109.5 . . ?
H8A C8 H8C 109.5 . . ?
H8B C8 H8C 109.5 . . ?
N1 C9 C10 104.30(17) . . ?
N1 C9 C8 124.0(2) . . ?
C10 C9 C8 131.7(2) . . ?
N3 C10 C9 108.66(19) . . ?
N3 C10 C11 122.44(18) . . ?
C9 C10 C11 128.83(18) . . ?
C12 C11 N4 115.47(19) . . ?
C12 C11 C10 127.27(19) . . ?
N4 C11 C10 117.21(17) . . ?
C11 C12 S1 110.90(16) . . ?
C11 C12 H12 124.5 . . ?
S1 C12 H12 124.5 . . ?
N4 C13 N5 122.68(19) . . ?
N4 C13 S1 116.21(16) . . ?
N5 C13 S1 121.11(17) . . ?
N5 C14 C17 112.96(18) . . ?
N5 C14 C15 100.72(17) . . ?
C17 C14 C15 112.65(18) . . ?
N5 C14 H14 110.1 . . ?
C17 C14 H14 110.1 . . ?
C15 C14 H14 110.1 . . ?
C16 C15 C14 102.61(17) . . ?
C16 C15 H15A 111.2 . . ?
C14 C15 H15A 111.2 . . ?
C16 C15 H15B 111.2 . . ?
C14 C15 H15B 111.2 . . ?
H15A C15 H15B 109.2 . . ?
N6 C16 C23 121.5(2) . . ?
N6 C16 C15 113.79(19) . . ?
C23 C16 C15 124.71(19) . . ?
C18 C17 C22 118.8(2) . . ?
C18 C17 C14 123.2(2) . . ?
C22 C17 C14 117.9(2) . . ?
C17 C18 C19 120.6(3) . . ?
C17 C18 H18 119.7 . . ?
C19 C18 H18 119.7 . . ?
C20 C19 C18 118.7(3) . . ?
C20 C19 H19 120.7 . . ?
C18 C19 H19 120.7 . . ?
C19 C20 C21 122.7(3) . . ?
C19 C20 F1 118.0(3) . . ?
C21 C20 F1 119.3(3) . . ?
C20 C21 C22 118.4(3) . . ?
C20 C21 H21 120.8 . . ?
C22 C21 H21 120.8 . . ?
C17 C22 C21 120.8(3) . . ?
C17 C22 H22 119.6 . . ?
C21 C22 H22 119.6 . . ?
C28 C23 C24 117.9(2) . . ?
C28 C23 C16 121.1(2) . . ?
C24 C23 C16 121.0(2) . . ?
C25 C24 C23 121.4(2) . . ?
C25 C24 H24 119.3 . . ?
C23 C24 H24 119.3 . . ?
C24 C25 C26 119.5(2) . . ?
C24 C25 H25 120.2 . . ?
C26 C25 H25 120.2 . . ?
C27 C26 C25 120.8(2) . . ?
C27 C26 Cl1 119.55(19) . . ?
C25 C26 Cl1 119.6(2) . . ?
C26 C27 C28 119.2(2) . . ?
C26 C27 H27 120.4 . . ?
C28 C27 H27 120.4 . . ?
C27 C28 C23 121.1(2) . . ?
C27 C28 H28 119.4 . . ?
C23 C28 H28 119.4 . . ?
C9 N1 N2 111.00(17) . . ?
C9 N1 C5 129.39(17) . . ?
N2 N1 C5 119.61(17) . . ?
N3 N2 N1 106.57(17) . . ?
N2 N3 C10 109.45(17) . . ?
C13 N4 C11 109.47(17) . . ?
C13 N5 N6 120.28(18) . . ?
C13 N5 C14 126.15(19) . . ?
N6 N5 C14 113.57(17) . . ?
C16 N6 N5 107.93(18) . . ?
C12 S1 C13 87.94(10) . . ?
 
_refine_diff_density_max    0.234
_refine_diff_density_min   -0.316
_refine_diff_density_rms    0.040

_shelx_res_file
;
TITL bmk1923b in P2/c
    shelx.res
    created by SHELXL-2018/1 at 15:22:04 on 14-Nov-2022
CELL  0.71073  12.7331  21.2977   9.7424   90.000  105.329   90.000
ZERR     4.00   0.0008   0.0009   0.0005    0.000    0.006    0.000
LATT   1
SYMM  - X, 1/2 + Y, 1/2 - Z
SFAC  C    H    N    F    S    CL
UNIT  112 88 24 4 4 4
MERG   2
MPLA C1 C2 C3 C4 C5 C6 C7
MPLA C8 C9 C10 N1 N2 N3
MPLA C11 C12 C13 N4 S1
MPLA 4 C15 C16 N5 N6   C14
MPLA C23 C24 C25 C26 C27 C28 CL1
MPLA C17 C18 C19 C20 C21 C22 F1
MPLA 4 C15 C16 N5 N6 C14
FMAP   2
PLAN   10
SIZE     0.119   0.122   0.278
ACTA
BOND   $H
L.S.   4
WGHT    0.050600    1.032500
FVAR       2.49470
C1    1    1.000694    0.862280    0.729810    11.00000    0.11676    0.10423 =
         0.07293    0.01599   -0.00241   -0.04710
AFIX 137
H1A   2    0.967315    0.902812    0.727701    11.00000   -1.50000
H1B   2    1.034016    0.859017    0.652471    11.00000   -1.50000
H1C   2    1.055147    0.857084    0.818408    11.00000   -1.50000
AFIX   0
C2    1    0.915268    0.811913    0.715439    11.00000    0.08295    0.07038 =
         0.04285    0.01242   -0.00456   -0.01668
C3    1    0.922767    0.756260    0.646187    11.00000    0.06766    0.08585 =
         0.06387    0.01020    0.01409   -0.00499
AFIX  43
H3    2    0.981220    0.749932    0.607286    11.00000   -1.20000
AFIX   0
C4    1    0.845123    0.709720    0.633475    11.00000    0.07046    0.06050 =
         0.05459   -0.00006    0.01370    0.00436
AFIX  43
H4    2    0.852183    0.672332    0.587406    11.00000   -1.20000
AFIX   0
C5    1    0.757403    0.718610    0.688863    11.00000    0.06403    0.04980 =
         0.03615    0.00354    0.00559   -0.00208
C6    1    0.746750    0.774454    0.756531    11.00000    0.08137    0.05715 =
         0.04381    0.00071    0.01578    0.00030
AFIX  43
H6    2    0.687071    0.781287    0.792749    11.00000   -1.20000
AFIX   0
C7    1    0.826522    0.820077    0.769468    11.00000    0.10487    0.05253 =
         0.04330    0.00161    0.00623   -0.01035
AFIX  43
H7    2    0.819896    0.857376    0.816109    11.00000   -1.20000
AFIX   0
C8    1    0.661585    0.663340    0.923352    11.00000    0.09571    0.08364 =
         0.03511   -0.00602    0.01024   -0.03156
AFIX 137
H8A   2    0.735565    0.677904    0.949422    11.00000   -1.50000
H8B   2    0.655210    0.627178    0.979426    11.00000   -1.50000
H8C   2    0.614564    0.696002    0.940252    11.00000   -1.50000
AFIX   0
C9    1    0.629734    0.646218    0.770105    11.00000    0.06471    0.04813 =
         0.03430   -0.00041    0.00929    0.00121
C10   1    0.556352    0.603286    0.695262    11.00000    0.05778    0.04584 =
         0.03663   -0.00534    0.00881    0.00400
C11   1    0.477945    0.565289    0.743698    11.00000    0.05722    0.04290 =
         0.03878   -0.00518    0.00892    0.00610
C12   1    0.418172    0.517036    0.674463    11.00000    0.06176    0.05411 =
         0.04213   -0.00847    0.01111    0.00044
AFIX  43
H12   2    0.422640    0.501446    0.587018    11.00000   -1.20000
AFIX   0
C13   1    0.384842    0.544640    0.898355    11.00000    0.06560    0.04236 =
         0.04495   -0.00350    0.01432    0.00535
C14   1    0.388568    0.594390    1.134536    11.00000    0.05909    0.05398 =
         0.04766   -0.00988    0.01485   -0.00410
AFIX  13
H14   2    0.467993    0.591647    1.169715    11.00000   -1.20000
AFIX   0
C15   1    0.334767    0.567870    1.245823    11.00000    0.06360    0.05721 =
         0.04989   -0.00696    0.01684   -0.00288
AFIX  23
H15A  2    0.388024    0.548163    1.323813    11.00000   -1.20000
H15B  2    0.296917    0.600447    1.283392    11.00000   -1.20000
AFIX   0
C16   1    0.256450    0.520458    1.161769    11.00000    0.05897    0.04861 =
         0.04611    0.00033    0.01236    0.00519
C17   1    0.355038    0.661043    1.093744    11.00000    0.05269    0.05083 =
         0.05063   -0.00642    0.01654   -0.00238
C18   1    0.274976    0.676409    0.975579    11.00000    0.09055    0.07135 =
         0.06897   -0.01010   -0.00404    0.01309
AFIX  43
H18   2    0.240727    0.645001    0.913402    11.00000   -1.20000
AFIX   0
C19   1    0.243901    0.738663    0.946947    11.00000    0.10961    0.09946 =
         0.08205    0.01353    0.01065    0.03806
AFIX  43
H19   2    0.188924    0.749192    0.866467    11.00000   -1.20000
AFIX   0
C20   1    0.294967    0.783381    1.038020    11.00000    0.10315    0.05472 =
         0.10615    0.01323    0.05903    0.01369
C21   1    0.371772    0.770080    1.158987    11.00000    0.10269    0.05349 =
         0.12564   -0.01476    0.03444   -0.01801
AFIX  43
H21   2    0.402903    0.801750    1.222463    11.00000   -1.20000
AFIX   0
C22   1    0.403132    0.708237    1.186395    11.00000    0.07774    0.06049 =
         0.08539   -0.01254    0.00659   -0.01339
AFIX  43
H22   2    0.457267    0.698270    1.268199    11.00000   -1.20000
AFIX   0
C23   1    0.173390    0.487970    1.213127    11.00000    0.05664    0.05040 =
         0.04510    0.00105    0.00963    0.00318
C24   1    0.095562    0.450793    1.122889    11.00000    0.08803    0.09733 =
         0.04620   -0.00910    0.01926   -0.03007
AFIX  43
H24   2    0.098021    0.445410    1.029059    11.00000   -1.20000
AFIX   0
C25   1    0.015344    0.421907    1.168914    11.00000    0.08523    0.10634 =
         0.05536   -0.01034    0.01498   -0.03466
AFIX  43
H25   2   -0.036575    0.397397    1.106719    11.00000   -1.20000
AFIX   0
C26   1    0.011885    0.429291    1.307417    11.00000    0.06036    0.06569 =
         0.05921    0.00369    0.01633   -0.00185
C27   1    0.088261    0.464840    1.400269    11.00000    0.06262    0.06482 =
         0.04788   -0.00152    0.01768    0.00408
AFIX  43
H27   2    0.086310    0.468996    1.494589    11.00000   -1.20000
AFIX   0
C28   1    0.168247    0.494462    1.352281    11.00000    0.05712    0.05778 =
         0.04659   -0.00338    0.00999    0.00262
AFIX  43
H28   2    0.219564    0.519221    1.414722    11.00000   -1.20000
AFIX   0
N1    3    0.676384    0.670665    0.672477    11.00000    0.06594    0.05321 =
         0.03565   -0.00449    0.01067   -0.00391
N2    3    0.635555    0.643424    0.542598    11.00000    0.07976    0.06910 =
         0.03977   -0.01230    0.01676   -0.01236
N3    3    0.562789    0.602601    0.557852    11.00000    0.07441    0.06520 =
         0.04142   -0.01334    0.01719   -0.00984
N4    3    0.458845    0.581302    0.873393    11.00000    0.06621    0.04462 =
         0.04372   -0.00737    0.01747   -0.00122
N5    3    0.348903    0.549581    1.016838    11.00000    0.08336    0.05256 =
         0.05716   -0.01457    0.03153   -0.01491
N6    3    0.267907    0.510511    1.036162    11.00000    0.06782    0.04930 =
         0.05120   -0.00491    0.01876   -0.00513
S1    5    0.332434    0.488155    0.769742    11.00000    0.06594    0.05047 =
         0.05270   -0.01017    0.01407   -0.00529
CL1   6   -0.089984    0.392615    1.366235    11.00000    0.07856    0.09349 =
         0.07682   -0.00315    0.03038   -0.02021
F1    4    0.264266    0.844356    1.007698    11.00000    0.15587    0.06699 =
         0.18716    0.03590    0.09944    0.03574
HKLF    4


REM  bmk1923b in P2/c
REM R1 =  0.0487 for    4114 Fo > 4sig(Fo)  and  0.0834 for all    6378 data
REM    336 parameters refined using      0 restraints

END

WGHT      0.0505      1.0324

REM Highest difference peak  0.234,  deepest hole -0.316,  1-sigma level  0.040
Q1    1   0.4237  0.7062  1.0987  11.00000  0.05    0.23
Q2    1   0.2079  0.5093  1.1851  11.00000  0.05    0.19
Q3    1   0.3870  0.7616  1.0649  11.00000  0.05    0.19
Q4    1   0.5601  0.6359  0.7293  11.00000  0.05    0.18
Q5    1   0.3711  0.6288  1.1186  11.00000  0.05    0.17
Q6    1  -0.0359  0.3887  1.4487  11.00000  0.05    0.16
Q7    1   0.7469  0.6268  0.9603  11.00000  0.05    0.16
Q8    1   0.2357  0.7000  1.0243  11.00000  0.05    0.16
Q9    1   0.4508  0.5462  0.8970  11.00000  0.05    0.16
Q10   1   0.3869  0.4891  0.7151  11.00000  0.05    0.16
;
_shelx_res_checksum   30363

_shelx_hkl_file
;
  -3   0   0 174397. 658.361   2
   3   0   0 170536. 669.602   2
  -3   0   0 173439. 705.477   4
   4   0   0 29107.4 319.638   2
  -4   0   0 30197.4 316.654   2
  -4   0   0 29140.4 337.701   4
  -5   0   0 5011.24 145.527   2
  -5   0   0 4689.17 153.263   4
  -6   0   0 1983.35 104.002   2
  -6   0   0 1621.83 100.833   4
  -7   0   0 4208.65 160.446   2
  -7   0   0 3877.96 166.169   4
  -8   0   0 1240.51 98.0100   2
  -8   0   0 1004.02 92.1532   4
  -9   0   0 3264.90 163.512   2
   9   0   0 3391.40 188.218   4
  -9   0   0 2610.13 159.115   4
 -10   0   0 1871.94 134.938   2
  10   0   0 2045.16 157.577   4
 -11   0   0 7684.18 278.102   2
  11   0   0 7595.66 313.054   4
 -12   0   0 7441.05 288.967   2
  12   0   0 7046.05 320.818   4
 -13   0   0 380.804 76.0754   2
  13   0   0 252.890 72.3716   4
 -14   0   0 302.838 74.8473   2
  14   0   0 311.024 80.5739   4
 -15   0   0 50.5095 42.8049   2
  15   0   0 31.1958 50.5594   4
 -16   0   0 53.6203 52.7216   2
  -2  -1   0 33665.9 249.402   2
   2   1   0 33598.0 251.838   2
  -2   1   0 33475.4 247.295   4
  -3  -1   0 3031.94 90.0967   2
   3   1   0 3034.78 93.0104   2
  -3   1   0 2842.34 84.5815   2
   3  -1   0 2941.88 91.4295   4
  -3   1   0 2787.05 89.1174   4
  -3  -1   0 2928.89 94.6511   4
  -4   1   0 472.490 40.8684   2
  -4  -1   0 516.824 45.5902   2
   4   1   0 515.141 44.5802   2
  -4  -1   0 481.265 46.7253   4
   4  -1   0 486.345 49.5919   4
  -4   1   0 419.231 42.0757   4
  -5   1   0 5596.57 153.622   2
   5   1   0 5642.60 163.639   2
  -5  -1   0 5776.96 159.064   2
  -5   1   0 5610.64 165.964   4
  -5  -1   0 5604.12 169.375   4
   5  -1   0 5892.95 171.618   4
  -6  -1   0 456.212 54.7597   2
  -6   1   0 503.404 53.6535   2
   6   1   0 522.152 56.8354   2
  -6   1   0 435.936 52.6354   4
  -6  -1   0 430.972 56.5924   4
   7   1   0 5874.90 198.129   2
  -7   1   0 6172.11 189.963   2
  -7  -1   0 5964.06 189.412   2
  -7   1   0 6103.44 206.782   4
  -7  -1   0 5966.10 208.967   4
  -8   1   0 116.772 33.4468   2
  -8  -1   0 37.4537 23.8725   2
   8  -1   0 174.831 49.5753   4
  -8  -1   0 84.8468 38.0707   4
  -8   1   0 60.7269 25.2305   4
  -9  -1   0 47.5659 30.0484   2
  -9   1   0 115.777 40.1337   2
   9  -1   0 147.816 53.8314   4
  -9   1   0 175.294 48.1459   4
  -9  -1   0 79.4171 33.6964   4
   9   1   0 94.5514 40.1053   4
 -10  -1   0 665.547 80.8860   2
 -10   1   0 796.522 88.4859   2
  10  -1   0 964.415 109.237   4
  10   1   0 661.783 94.0310   4
 -11   1   0 1370.44 120.432   2
 -11  -1   0 1229.77 118.060   2
  11   1   0 1360.20 139.830   4
  11  -1   0 1442.86 139.607   4
 -12   1   0-0.39109 34.8229   2
 -12  -1   0 74.8089 48.6521   2
  12   1   0 88.1072 56.0953   4
  12  -1   0 65.8573 62.4572   4
 -13   1   0 58.4473 45.3861   2
 -13  -1   0-57.1051 40.5305   2
  13  -1   0 27.0389 37.0763   4
  13   1   0 108.166 59.2876   4
 -14  -1   0 84.2453 44.3229   2
 -14   1   0 188.583 62.1481   2
  14   1   0 295.311 84.4405   4
  14  -1   0 105.236 69.6604   4
 -15   1   0 9.51005 37.5901   2
 -15  -1   0 52.6063 42.6604   2
  15   1   0 29.3938 51.9239   4
  15  -1   0 17.8035 37.1534   4
 -16   1   0-92.8264 49.8284   2
 -16  -1   0 126.291 63.7933   2
   2   2   0 41143.3 298.789   2
  -2  -2   0 40536.7 300.994   4
   2  -2   0 41332.5 266.961   4
  -2   2   0 40668.3 267.290   4
   3   2   0 225.015 29.1263   2
  -3  -2   0 215.757 27.6341   2
  -3   2   0 288.526 29.9994   4
   3  -2   0 279.924 30.9269   4
  -3  -2   0 250.454 30.1937   4
   4   2   0 6339.48 156.289   2
  -4   2   0 6488.00 146.450   2
  -4  -2   0 6470.81 155.432   2
   4  -2   0 6243.41 152.833   4
  -4  -2   0 6078.48 160.255   4
  -4   2   0 6285.31 152.033   4
  -5  -2   0 644.070 57.6171   2
   5   2   0 588.797 56.7923   2
  -5   2   0 650.417 54.8520   2
  -5  -2   0 586.509 56.3249   4
  -5   2   0 558.761 53.6125   4
   5  -2   0 640.325 58.5503   4
  -6   2   0 8868.62 210.666   2
   6   2   0 8659.49 225.673   2
  -6  -2   0 8581.90 216.373   2
  -6  -2   0 8540.73 232.426   4
   6  -2   0 8769.20 230.449   4
  -6   2   0 8686.53 225.610   4
  -7  -2   0-20.0816 30.5140   2
  -7   2   0-14.3784 25.9006   2
   7   2   0-19.0147 26.5680   2
  -7  -2   0 2.91633 21.2505   4
  -7   2   0-14.1602 23.7303   4
   8   2   0 1980.42 126.600   2
  -8   2   0 1933.48 116.920   2
  -8  -2   0 1936.15 120.782   2
   8  -2   0 1836.65 126.366   4
  -8  -2   0 2038.75 132.240   4
  -8   2   0 1766.04 119.613   4
  -9   2   0 2942.84 153.286   2
  -9  -2   0 3094.05 161.049   2
  -9   2   0 2839.96 162.264   4
  -9  -2   0 2846.43 165.941   4
   9   2   0 2738.66 171.597   4
   9  -2   0 3091.11 173.647   4
 -10   2   0 7.21108 32.2057   2
 -10  -2   0 25.6614 33.4627   2
  10   2   0 40.2365 48.4234   4
  10  -2   0 102.270 50.7420   4
 -11  -2   0 306.835 66.6332   2
 -11   2   0 405.169 76.4035   2
  11   2   0 350.478 86.0763   4
  11  -2   0 443.643 84.9827   4
 -12  -2   0 1152.33 116.842   2
 -12   2   0 1208.97 117.411   2
  12  -2   0 1014.60 126.514   4
  12   2   0 1152.21 138.547   4
 -13   2   0 253.156 65.1129   2
 -13  -2   0 272.590 70.5933   2
  13  -2   0 507.762 100.786   4
  13   2   0 209.689 71.1200   4
 -14   2   0 363.829 79.7147   2
 -14  -2   0 187.639 57.5072   2
  14   2   0 376.120 91.2894   4
  14  -2   0 276.105 82.2547   4
 -15   2   0 68.5878 46.8374   2
 -15  -2   0 50.1285 43.3192   2
  15  -2   0 143.648 70.5638   4
  15   2   0 22.8838 49.3035   4
 -16   2   0 31.8870 48.3790   2
 -16  -2   0 31.9364 51.2725   2
   1  -3   0 21606.5 249.278   3
  -2   3   0 7847.08 126.799   1
   2   3   0 8219.13 146.582   2
   2   3   0 8491.69 145.430   4
   2  -3   0 8283.54 118.718   4
  -2  -3   0 8251.35 139.940   4
  -3  -3   0 1230.91 64.6149   2
   3   3   0 1269.02 65.0526   2
   3   3   0 1136.70 66.8229   4
  -3  -3   0 1172.96 63.5108   4
  -3   3   0 1086.85 55.0001   4
   3  -3   0 1109.39 55.2233   4
  -4  -3   0 4782.74 140.720   2
   4   3   0 4897.81 142.602   2
  -4   3   0 4840.39 134.219   4
   4  -3   0 5098.50 135.928   4
  -4  -3   0 4761.13 144.384   4
  -5  -3   0 659.704 61.3893   2
   5   3   0 576.439 57.1166   2
   5  -3   0 589.290 55.4527   4
  -5   3   0 594.197 54.3084   4
  -5  -3   0 571.745 57.5927   4
  -6  -3   0 978.256 81.6401   2
  -6   3   0 1003.26 76.9130   2
   6   3   0 864.241 77.2916   2
  -6   3   0 845.071 73.6485   4
  -6  -3   0 812.053 75.7167   4
   6  -3   0 918.362 78.8913   4
   7   3   0 2494.00 135.064   2
  -7  -3   0 2530.43 130.015   2
  -7   3   0 2577.87 123.779   2
  -7   3   0 2545.24 133.387   4
  -7  -3   0 2724.84 143.713   4
  -8   3   0 4662.11 180.126   2
  -8  -3   0 4601.48 187.089   2
   8   3   0 4581.25 195.095   2
   8  -3   0 4570.52 193.549   4
  -8   3   0 4449.02 190.417   4
  -8  -3   0 4526.80 198.850   4
  -9  -3   0-1.77885 26.6951   2
  -9   3   0-2.10910 25.8879   2
   9   3   0 47.9532 26.7454   2
   9   3   0 99.0954 48.7590   4
   9  -3   0 58.2994 36.7235   4
  -9  -3   0 49.9414 28.6838   4
  -9   3   0 34.9302 29.3301   4
 -10  -3   0 2628.29 161.230   2
 -10   3   0 2895.96 163.157   2
  10  -3   0 2558.49 171.160   4
  10   3   0 2691.80 182.625   4
 -11   3   0 42.8096 36.1463   2
 -11  -3   0 34.3532 32.0810   2
  11   3   0 186.021 69.6863   4
  11  -3   0 78.7433 49.3413   4
 -12   3   0 537.768 84.6958   2
 -12  -3   0 547.411 90.4305   2
  12   3   0 783.740 118.323   4
  12  -3   0 565.251 97.1746   4
 -13  -3   0 431.300 80.6220   2
 -13   3   0 409.670 79.1532   2
  13  -3   0 454.350 91.8121   4
  13   3   0 586.411 103.353   4
 -14   3   0 28.8784 33.7222   2
 -14  -3   0-5.82122 36.0656   2
  14  -3   0 58.4321 42.1507   4
  14   3   0 75.6854 54.6039   4
 -15  -3   0 0.18807 33.2878   2
 -15   3   0-54.7969 40.4359   2
  15   3   0-3.43223 41.1156   4
  15  -3   0 5.65592 52.4332   4
 -16  -3   0 14.6732 35.5185   2
 -16   3   0 28.3836 42.6935   2
   0   4   0 13814.8 175.468   1
   0  -4   0 14232.6 208.986   3
   1  -4   0 13.3813 17.5040   3
   1   4   0 32.2663 13.6757   1
  -1   4   0 6.58765 13.6547   1
  -1  -4   0 27.2733 14.9429   1
  -1  -4   0 18.7680 7.75610   5
   1   4   0 18.6422 7.84379   5
   1  -4   0 40.2957 11.6742   5
  -1  -4   0 7.67471 11.4848   4
   1   4   0 31.1255 14.5452   4
  -2   4   0 133462. 575.694   1
  -2  -4   0 133113. 574.290   1
   2   4   0 135733. 636.875   2
   2   4   0 135309. 601.759   4
   2  -4   0 133362. 475.894   4
  -2  -4   0 133993. 591.906   4
  -3   4   0 3277.26 95.7006   1
   3   4   0 3161.99 108.941   2
   3   4   0 3212.76 111.295   4
   3  -4   0 3281.38 93.3043   4
  -3  -4   0 3210.96 106.526   4
  -4  -4   0 464.490 49.7117   2
   4   4   0 579.758 51.6183   2
  -4  -4   0 531.069 51.7347   4
   4   4   0 540.116 55.7054   4
   4  -4   0 473.433 43.5735   4
  -4   4   0 512.502 44.7193   4
   5   4   0-7.57762 22.2321   2
  -5  -4   0-4.11374 25.3546   2
   5  -4   0 10.5436 22.9813   4
  -5  -4   0 2.37332 21.6884   4
  -5   4   0-1.84091 17.2049   4
  -6  -4   0 31.7923 23.8112   2
   6   4   0 1.40752 20.9112   2
  -6   4   0 8.06504 20.6346   4
  -6  -4   0-29.3374 30.4909   4
   6  -4   0 52.1975 28.2251   4
  -7  -4   0 133.904 38.5836   2
  -7   4   0 118.391 30.4486   2
   7   4   0 154.094 38.3670   2
  -7  -4   0 180.256 42.4196   4
  -7   4   0 85.5913 24.9638   4
  -8  -4   0 138.542 45.0382   2
  -8   4   0 164.462 38.0972   2
   8   4   0 154.822 40.4809   2
  -8   4   0 60.5659 30.5201   4
   8  -4   0 134.734 41.2810   4
   8   4   0 97.2131 39.6914   4
  -8  -4   0 75.3011 32.1437   4
  -9  -4   0 1337.63 112.464   2
  -9   4   0 1340.48 106.165   2
   9   4   0 1441.51 119.152   2
  -9  -4   0 1366.24 118.508   4
  -9   4   0 1291.38 110.386   4
   9  -4   0 1294.74 112.081   4
   9   4   0 1419.14 127.099   4
 -10  -4   0 719.472 87.8604   2
  10   4   0 668.592 87.0208   2
 -10   4   0 731.725 85.3126   2
  10   4   0 627.571 98.5807   4
  10  -4   0 717.654 92.7784   4
 -11  -4   0 1249.78 119.561   2
 -11   4   0 1549.52 127.358   2
  11  -4   0 1572.39 142.537   4
  11   4   0 1436.75 142.646   4
 -12  -4   0 1876.00 154.498   2
 -12   4   0 2132.79 155.249   2
  12  -4   0 2141.46 174.067   4
  12   4   0 2116.91 183.539   4
 -13  -4   0 83.4007 48.2363   2
 -13   4   0 232.034 64.1672   2
  13  -4   0 139.530 60.7131   4
  13   4   0 246.993 72.9220   4
 -14  -4   0 149.733 57.0891   2
 -14   4   0 174.056 59.3696   2
  14   4   0 189.669 72.4416   4
  14  -4   0 215.638 75.4975   4
 -15   4   0 138.906 59.6650   2
 -15  -4   0 77.8146 41.5252   2
  15   4   0 217.550 83.3159   4
  15  -4   0 139.815 76.3488   4
 -16  -4   0 0.21029 34.3497   2
 -16   4   0 15.4693 36.0771   2
   0  -5   0 185.189 36.4957   3
   0   5   0 143.787 28.6249   1
   0  -5   0 166.535 17.2976   5
   0   5   0 157.606 17.0814   5
  -1   5   0 14068.8 252.566   3
  -1  -5   0 13719.4 227.559   3
   1  -5   0 13719.9 242.090   3
   1   5   0 13633.4 197.796   1
  -1   5   0 13496.4 194.878   1
  -1  -5   0 13720.1 195.609   1
   1   5   0 13805.8 123.440   5
  -1  -5   0 13747.3 120.121   5
  -1  -5   0 13894.0 165.823   4
   1  -5   0 13825.5 167.081   5
   2  -5   0 177930. 946.405   3
   2  -5   0 181859. 739.373   1
  -2  -5   0 179802. 720.704   1
   2   5   0 176194. 790.095   2
  -2   5   0 178780. 726.507   1
   2   5   0 182517. 571.419   5
   2   5   0 179316. 729.307   4
  -2  -5   0 177476. 713.880   4
  -3   5   0 3478.85 105.866   1
   3   5   0 3350.29 118.704   2
  -3  -5   0 3207.45 102.710   1
   3  -5   0 3491.02 94.7979   4
   3   5   0 3409.70 118.216   4
  -3  -5   0 3448.97 112.596   4
  -4  -5   0 14620.0 228.590   1
  -4   5   0 14284.3 226.602   1
   4   5   0 14692.7 267.659   2
   4  -5   0 14472.8 225.937   4
   4   5   0 14486.6 272.783   4
  -4  -5   0 15417.7 267.283   4
  -5   5   0 19037.0 282.074   1
   5   5   0 20246.0 340.230   2
  -5  -5   0 19998.1 339.690   4
   5  -5   0 19640.5 298.282   4
  -6  -5   0 1795.65 109.694   2
   6   5   0 1886.72 113.841   2
   6  -5   0 1811.13 103.869   4
  -6  -5   0 1986.38 117.388   4
  -7  -5   0 780.360 79.4804   2
  -7   5   0 779.832 72.0040   2
   7   5   0 831.520 80.3056   2
  -7  -5   0 766.942 78.3059   4
  -7   5   0 791.548 75.0330   4
  -8  -5   0 62.2948 30.5060   2
  -8   5   0 75.5557 27.8830   2
   8   5   0 115.673 41.9942   2
   8   5   0 151.410 49.3379   4
   8  -5   0 73.4327 35.0994   4
  -8  -5   0 27.4630 19.3730   4
  -9  -5   0 1445.57 118.596   2
  -9   5   0 1607.48 115.781   2
   9   5   0 1372.82 118.846   2
   9   5   0 1361.70 125.977   4
   9  -5   0 1308.92 111.318   4
 -10  -5   0 50.7951 37.5941   2
 -10   5   0 47.3184 26.9331   2
  10  -5   0 34.9906 36.9578   4
  10   5   0-24.8532 46.3875   4
 -11   5   0 516.708 65.0424   1
 -11   5   0 444.126 72.9855   2
 -11  -5   0 701.483 93.3430   2
  11   5   0 643.053 102.420   4
  11  -5   0 498.157 84.5645   4
 -12   5   0 159.037 41.1720   1
 -12  -5   0 93.4022 46.0500   2
 -12   5   0 164.314 53.5429   2
  12  -5   0 328.227 78.9430   4
  12   5   0 279.761 77.0679   4
 -13   5   0 131.086 58.3781   2
 -13  -5   0 47.0634 39.0177   2
  13   5   0 144.456 66.0803   4
  13  -5   0 68.0328 55.5997   4
 -14   5   0 90.7507 50.6625   2
 -14  -5   0-8.60309 34.0257   2
  14  -5   0 85.0129 54.2723   4
 -15  -5   0 113.114 58.9615   2
 -15   5   0 125.196 55.7215   2
  15   5   0 144.825 71.0084   4
  15  -5   0 89.5299 62.9031   4
 -16  -5   0 19.1225 45.2145   2
   0  -6   0 16752.3 276.345   3
   0   6   0 16652.1 234.620   1
   0  -6   0 16890.1 153.008   5
   0   6   0 17268.5 152.417   5
   1  -6   0 3921.82 141.008   3
  -1   6   0 3883.97 145.653   3
  -1  -6   0 4004.09 133.184   3
   1   6   0 4063.39 118.815   1
  -1  -6   0 3998.45 114.483   1
  -1   6   0 4020.78 115.892   1
  -1  -6   0 3987.12 68.5795   5
   1   6   0 4026.14 69.4699   5
   1  -6   0 3827.84 92.2789   5
  -1  -6   0 3990.39 94.3298   4
   2  -6   0 172756. 988.729   3
   2  -6   0 176655. 783.384   1
   2   6   0 171137. 788.382   1
  -2   6   0 173394. 779.572   1
  -2  -6   0 171405. 766.900   1
   2   6   0 172134. 832.367   2
   2   6   0 172146. 567.039   5
   2   6   0 170646. 758.387   4
  -2  -6   0 172296. 719.047   4
   3  -6   0 17128.2 342.156   3
  -3  -6   0 16399.6 250.103   1
   3   6   0 16828.5 278.872   2
  -3   6   0 16869.4 249.975   1
   3   6   0 17114.1 212.843   5
  -3  -6   0 16826.1 256.361   4
   3   6   0 17242.7 268.999   4
   3  -6   0 16767.3 205.457   4
  -4  -6   0 8165.43 181.666   1
  -4   6   0 8500.35 184.945   1
   4   6   0 8473.66 212.128   2
   4   6   0 8405.38 208.769   4
   4  -6   0 8300.60 169.348   4
  -4  -6   0 8405.09 201.774   4
  -5   6   0 111.564 27.8875   1
  -5  -6   0 91.9912 29.7853   1
   5   6   0 103.537 33.6920   2
   5  -6   0 113.820 31.1379   4
   5   6   0 115.272 42.9331   4
  -5  -6   0 85.9480 28.9773   4
  -6   6   0 14436.0 266.808   1
   6   6   0 15588.4 330.121   2
   6  -6   0 15272.4 289.372   4
  -6  -6   0 15504.6 328.465   4
  -7  -6   0 9.62219 29.1971   2
   7   6   0 30.5208 21.9138   2
  -7   6   0 112.011 31.0340   1
   7   6   0 34.9972 34.6467   4
  -7  -6   0 50.6722 26.0048   4
  -8  -6   0 889.386 90.4650   2
  -8   6   0 833.346 72.7073   1
   8   6   0 760.823 86.5717   2
  -8   6   0 863.634 83.5607   2
  -8  -6   0 837.640 87.6346   4
   8  -6   0 809.315 85.3322   4
   8   6   0 764.148 92.4976   4
  -9  -6   0 860.917 95.2253   2
  -9   6   0 784.586 70.8867   1
   9   6   0 837.200 94.9595   2
  -9   6   0 896.319 92.6665   2
   9  -6   0 950.526 97.5551   4
   9   6   0 983.940 112.846   4
 -10   6   0 1268.52 94.9193   1
 -10  -6   0 1272.15 120.496   2
 -10   6   0 1507.04 120.965   2
  10  -6   0 1293.41 121.412   4
  10   6   0 1236.21 128.010   4
 -11  -6   0 27.4689 31.8042   2
 -11   6   0 89.4016 31.8590   1
 -11   6   0 187.964 49.2198   2
  11   6   0 68.5074 52.4126   4
  11  -6   0 94.9646 49.3316   4
 -12  -6   0 827.205 107.975   2
 -12   6   0 861.865 85.1851   1
 -12   6   0 984.200 109.605   2
  12   6   0 1165.61 145.673   4
  12  -6   0 861.898 113.413   4
 -13  -6   0 769.828 107.449   2
 -13  -6   0 821.859 85.2042   1
 -13   6   0 929.857 109.896   2
  13   6   0 805.001 125.774   4
  13  -6   0 712.142 108.773   4
 -14   6   0 96.4628 49.8398   2
 -14  -6   0 10.9972 39.7627   2
  14   6   0 7.89759 38.8560   4
  14  -6   0 23.4882 36.3510   4
 -15  -6   0 28.1533 45.9752   2
 -15   6   0 64.2442 49.7656   2
  15  -6   0 12.8265 38.6284   4
   0  -7   0 587.854 64.2614   3
   0  -7   0 785.576 38.4350   5
   0   7   0 728.872 37.5514   5
  -1   7   0 5842.69 191.261   3
  -1  -7   0 5843.71 174.672   3
   1  -7   0 5914.37 184.754   3
  -1   7   0 6085.82 153.461   1
   1   7   0 6201.64 158.445   1
  -1  -7   0 5687.60 148.957   1
   1  -7   0 5781.27 118.441   5
  -1  -7   0 5697.82 87.0267   5
   1   7   0 6004.68 89.9931   5
  -1  -7   0 5913.41 120.074   4
  -2   7   0 56296.2 613.142   3
   2  -7   0 53897.1 589.164   3
  -2  -7   0 52924.3 456.085   1
  -2   7   0 53926.2 466.395   1
   2  -7   0 54081.7 470.076   1
   2   7   0 52746.5 468.371   1
   2   7   0 53131.8 316.763   5
   2  -7   0 53603.5 429.666   5
  -2  -7   0 51882.4 415.268   4
   2   7   0 53657.8 434.045   4
   3  -7   0 15381.0 335.906   3
   3   7   0 15775.6 283.420   2
  -3   7   0 15130.8 252.372   1
  -3  -7   0 15507.5 256.674   1
   3   7   0 14809.0 204.549   5
  -3  -7   0 15737.9 253.280   4
   3   7   0 16146.2 270.056   4
   3  -7   0 15489.4 196.532   4
   4  -7   0 15684.1 370.302   3
  -4  -7   0 16021.4 265.930   1
  -4   7   0 16512.8 270.914   1
   4   7   0 16212.9 308.050   2
   4   7   0 16120.7 241.025   5
   4  -7   0 15601.5 233.550   4
  -4  -7   0 16418.7 287.389   4
   4   7   0 16095.7 296.048   4
  -5  -7   0 20775.3 316.146   1
  -5   7   0 19946.0 313.285   1
   5   7   0 20574.7 367.962   2
   5  -7   0 19873.8 293.674   4
  -5  -7   0 20694.7 354.970   4
   5   7   0 20987.9 367.231   4
  -6   7   0-22.1032 18.4735   1
   6   7   0 17.6054 18.8520   2
  -6  -7   0-27.0409 27.2494   1
   6   7   0 16.2296 34.5931   4
   6  -7   0 15.8603 25.9746   4
  -6  -7   0-7.67879 22.0657   4
  -7   7   0 403.753 53.3543   1
  -7  -7   0 532.230 59.6330   1
  -7  -7   0 478.980 68.7802   2
   7   7   0 463.081 64.1538   2
   7   7   0 487.096 73.6094   4
  -7  -7   0 410.203 60.0849   4
  -8  -7   0 6968.83 248.955   2
  -8   7   0 6576.49 202.993   1
   8   7   0 6855.86 257.286   2
  -8  -7   0 6921.04 255.839   4
   8  -7   0 6661.85 226.785   4
   8   7   0 6840.21 264.729   4
  -9  -7   0 3905.22 198.427   2
  -9   7   0 3504.27 153.232   1
  -9   7   0 3874.15 183.894   2
   9   7   0 3903.59 213.587   4
   9  -7   0 3730.65 184.515   4
 -10  -7   0 289.891 68.3794   2
 -10   7   0 243.565 44.6456   1
 -10   7   0 299.469 58.1028   2
  10   7   0 329.094 71.6861   4
  10  -7   0 236.238 54.4603   4
 -11  -7   0 6.26688 19.4650   1
 -11   7   0 10.9071 21.0019   1
 -11  -7   0-33.6514 44.4153   2
 -11   7   0 20.1969 28.9065   2
  11  -7   0-80.1154 50.7100   4
  11   7   0 4.92743 42.5283   4
 -12  -7   0 129.657 49.7591   2
 -12   7   0 147.161 41.0535   1
 -12  -7   0 105.079 35.6953   1
 -12   7   0 112.679 46.3925   2
  12   7   0 72.3180 49.9454   4
  12  -7   0 155.846 58.7138   4
 -13  -7   0 1024.12 121.138   2
 -13  -7   0 939.106 92.2088   1
 -13   7   0 1052.54 116.705   2
  13  -7   0 977.426 127.691   4
  13   7   0 1027.76 144.684   4
 -14   7   0 208.194 63.5112   2
  14  -7   0 159.308 66.9553   4
  14   7   0 136.974 60.4277   4
 -15   7   0-25.1163 34.8705   2
  15  -7   0-14.2708 39.6250   4
   0  -8   0 5786.99 188.734   3
   0   8   0 5867.98 193.990   3
   0   8   0 5697.71 160.948   1
   0  -8   0 5841.59 103.278   5
   0   8   0 5815.99 103.025   5
   1  -8   0 1404.26 98.8095   3
  -1  -8   0 1355.25 91.7071   3
  -1   8   0 1393.55 104.662   3
  -1   8   0 1541.29 82.3752   1
   1   8   0 1463.54 82.5357   1
  -1  -8   0 1450.72 80.2965   1
  -1  -8   0 1444.20 46.5008   5
   1   8   0 1548.07 47.7922   5
   1  -8   0 1488.73 63.1376   5
  -1  -8   0 1514.05 64.0986   4
  -2   8   0 9120.09 265.575   3
   2  -8   0 9000.13 255.697   3
  -2  -8   0 9073.31 201.629   1
  -2   8   0 9093.63 203.420   1
   2   8   0 8989.76 208.365   1
   2   8   0 8904.70 132.864   5
   2  -8   0 9394.62 185.830   5
  -2  -8   0 9154.44 178.334   4
   3  -8   0 340.704 56.9026   3
   3   8   0 422.909 51.7819   2
  -3  -8   0 415.950 46.4403   1
  -3   8   0 411.893 47.6154   1
   3  -8   0 408.774 55.1842   1
   3   8   0 492.772 40.5907   5
  -3  -8   0 511.813 50.0791   4
   3  -8   0 455.609 36.8750   4
   3   8   0 396.116 46.2237   4
   3  -8   0 310.484 40.4972   5
   4  -8   0 67.3865 39.3250   3
   4   8   0 33.9736 24.6210   2
  -4   8   0 6.98682 19.2554   1
  -4  -8   0 42.9251 29.1190   1
   4   8   0 65.5962 26.0192   5
  -4  -8   0 41.3962 22.9958   4
   4  -8   0 23.9065 18.7647   4
   4   8   0 35.2452 31.0457   4
   5   8   0-9.10120 28.3173   2
  -5  -8   0-39.5032 32.6923   1
  -5   8   0 39.3263 23.8736   1
   5   8   0 2.99756 24.6857   5
   5  -8   0 69.8652 28.2356   4
  -5  -8   0 56.8797 28.0500   4
   5   8   0-5.34853 28.8452   4
  -6   8   0 3845.97 150.930   1
  -6  -8   0 4152.44 153.775   1
   6   8   0 3946.82 176.481   2
  -6  -8   0 4029.96 173.342   4
   6   8   0 4045.39 182.164   4
   6  -8   0 4015.65 147.305   4
   7   8   0 85.0136 34.2967   2
  -7   8   0 93.8904 30.2154   1
   7   8   0 59.6986 37.9527   4
  -7  -8   0 164.290 42.7311   4
  -8  -8   0 1194.67 115.955   2
  -8   8   0 847.498 77.9336   1
   8   8   0 1091.26 108.353   2
   8   8   0 969.102 109.953   4
   8  -8   0 1035.49 93.7774   4
  -8  -8   0 1001.12 99.9698   4
  -9  -8   0 42.0410 43.7002   2
  -9   8   0-0.08501 21.5834   1
  -9   8   0-11.8561 30.9069   2
   9  -8   0-9.44822 33.5158   4
 -10  -8   0 395.645 71.6268   2
 -10  -8   0 408.368 56.5324   1
 -10   8   0 305.058 50.0432   1
 -10   8   0 368.755 61.7801   2
  10  -8   0 276.499 53.2369   4
  10   8   0 386.290 79.6538   4
 -11  -8   0 44.8540 23.3550   1
 -11  -8   0 58.0669 39.1340   2
 -11   8   0 85.4094 31.3037   1
 -11   8   0 36.2712 31.8266   2
  11   8   0 50.1241 49.9184   4
  11  -8   0-7.77542 36.0657   4
 -12  -8   0 514.479 67.9853   1
 -12   8   0 480.315 68.9094   1
 -12   8   0 584.220 83.9628   2
  12   8   0 513.142 100.919   4
  12  -8   0 596.364 93.7759   4
 -13   8   0 21.8465 30.4953   2
 -13  -8   0 67.7110 34.6337   1
  13   8   0 96.3315 60.0126   4
  13  -8   0 41.4783 41.9193   4
 -14   8   0 6.35649 31.7302   2
  14   8   0 96.2715 59.4764   4
  14  -8   0 6.86931 43.3379   4
 -15   8   0-0.17024 30.1820   2
  15   8   0-61.7619 46.1426   5
  15  -8   0-64.5151 48.5714   4
   0  -9   0 15.0394 32.9492   3
   0   9   0-17.6949 17.4820   1
   0  -9   0 36.6270 11.9598   5
   0   9   0 45.1377 14.3151   5
  -1  -9   0 471.109 59.8344   3
   1  -9   0 366.231 55.7419   3
  -1   9   0 408.245 47.1527   1
   1   9   0 439.915 49.4970   1
  -1  -9   0 448.175 27.5913   5
   1   9   0 445.201 27.3951   5
   1  -9   0 381.526 33.0426   5
  -1  -9   0 413.154 36.8176   4
   2  -9   0 4269.94 183.013   3
  -2   9   0 4446.92 197.385   3
  -2  -9   0 4378.54 150.768   1
   2   9   0 4320.99 154.588   1
  -2   9   0 4414.44 152.811   1
   2   9   0 4140.73 92.7436   5
  -2  -9   0 4176.33 125.010   4
   2  -9   0 4310.45 129.520   5
   3  -9   0 14458.5 359.212   3
   3  -9   0 14545.0 283.857   1
   3   9   0 14007.8 294.649   2
  -3  -9   0 13824.5 268.745   1
  -3   9   0 14376.3 278.676   1
   3   9   0 13814.6 197.325   5
   3   9   0 14391.5 271.579   4
  -3  -9   0 13711.3 249.885   4
   3  -9   0 13984.4 265.757   5
   3  -9   0 13824.5 188.217   4
   4  -9   0 3074.26 174.001   3
  -4  -9   0 3079.39 129.873   1
  -4   9   0 3120.47 134.732   1
   4   9   0 3012.03 144.730   2
   4   9   0 3058.86 107.516   5
   4   9   0 3028.87 137.952   4
   4  -9   0 2906.40 99.1446   4
  -4  -9   0 2952.79 129.032   4
   5  -9   0 8558.96 310.703   3
   5   9   0 8405.79 251.469   2
  -5   9   0 8602.25 224.380   1
   5   9   0 8396.03 198.492   5
  -5  -9   0 8432.34 234.337   4
   5  -9   0 8514.47 191.839   4
   5   9   0 8271.28 247.153   4
  -6   9   0 143.453 33.2810   1
   6   9   0 146.789 38.3547   2
   6   9   0 209.048 40.6251   5
  -6  -9   0 150.272 39.3080   4
   6  -9   0 119.495 31.5679   4
   6   9   0 184.941 47.6636   4
  -7   9   0 1497.12 101.592   1
   7   9   0 1734.79 128.349   2
  -7  -9   0 1510.05 116.237   4
   7   9   0 1478.71 120.031   4
  -8   9   0 6385.25 216.606   1
   8   9   0 6365.94 259.182   2
   8  -9   0 5915.51 214.489   4
   8   9   0 5886.56 255.174   4
  -8  -9   0 6303.03 251.524   4
  -9   9   0 451.439 59.9539   1
  -9  -9   0 499.497 62.4380   1
   9   9   0 448.242 80.7761   4
   9  -9   0 384.193 60.6435   4
 -10   9   0 120.797 34.4429   1
 -10  -9   0 102.406 31.3598   1
 -10   9   0 153.053 45.3714   2
  10  -9   0 92.3073 38.4182   4
  10   9   0 120.692 52.8536   4
 -11   9   0 65.2224 28.1678   1
 -11  -9   0 15.1115 25.5493   1
 -11   9   0 29.5925 32.3661   2
  11  -9   0-31.5726 37.1360   4
  11   9   0 119.242 62.3995   4
 -12  -9   0 157.751 42.1449   1
 -12   9   0 145.214 44.2877   2
  12   9   0 169.467 60.3706   4
  12  -9   0 152.072 54.0691   4
 -13  -9   0 75.4243 41.8129   1
 -13   9   0 92.1897 42.4111   2
  13   9   0 99.7275 50.8952   4
  13  -9   0 82.0254 50.9447   4
 -14   9   0 44.7028 37.0456   2
  14   9   0 45.9970 45.8948   5
  14  -9   0 0.19486 36.0545   4
  14   9   0 25.7809 44.2581   4
  15   9   0 19.5921 47.9237   5
  15  -9   0 64.0337 57.5458   4
   0 -10   0 6726.97 229.183   3
   0  10   0 6627.27 196.930   1
   0 -10   0 6522.51 119.949   5
   0 -10   0 6457.04 131.673   4
  -1 -10   0-13.9839 26.6610   3
   1 -10   0 45.0331 30.7702   3
   1  10   0-18.4863 19.9532   1
  -1  10   0 2.60692 20.2388   1
   1 -10   0-8.44285 12.6660   5
  -1 -10   0 6.90913 10.6275   5
   1  10   0-7.27906 10.3640   5
  -1 -10   0-14.8618 15.3976   4
  -2  10   0 564.381 80.2917   3
   2 -10   0 736.409 85.9935   3
   2  10   0 572.740 60.7769   1
  -2  10   0 650.206 64.4752   1
   2 -10   0 608.019 51.8951   5
   2  10   0 649.513 37.2774   5
  -2 -10   0 676.478 53.8388   4
   3 -10   0 19685.9 432.370   3
  -3  10   0 19435.9 342.641   1
   3  10   0 19439.2 361.800   2
   3 -10   0 19333.8 343.876   1
   3  10   0 18920.5 230.794   5
  -3 -10   0 18889.0 300.766   4
   3 -10   0 18671.0 219.242   4
   3 -10   0 19274.8 315.836   5
   4 -10   0 159.195 57.8778   3
  -4  10   0 111.707 27.4764   1
   4  10   0 106.333 30.9889   2
   4  10   0 145.932 27.1374   5
   4 -10   0 108.855 28.9868   5
   4  10   0 140.723 30.6955   4
  -4 -10   0 69.8783 25.3375   4
   4 -10   0 128.945 23.9291   4
   5 -10   0 500.493 81.4815   3
   5  10   0 552.934 70.1308   2
  -5  10   0 474.124 60.4284   1
   5  10   0 515.877 52.0167   5
  -5 -10   0 487.182 60.2021   4
   5 -10   0 487.633 49.1352   4
   5  10   0 589.044 72.2608   4
   6 -10   0 1151.12 125.639   3
   6  10   0 1240.96 106.205   2
  -6  10   0 1232.64 93.3024   1
   6  10   0 1079.90 79.9232   5
   6  10   0 1295.80 109.035   4
   6 -10   0 1130.12 78.4214   4
  -6 -10   0 1205.68 99.1477   4
   7 -10   0 5232.16 275.400   3
   7  10   0 5298.06 229.854   2
  -7  10   0 5000.70 189.227   1
   7  10   0 5136.25 187.175   5
   7  10   0 5142.94 227.354   4
  -7 -10   0 5259.89 217.427   4
  -8 -10   0 6921.52 224.775   1
  -8  10   0 6260.50 220.572   1
   8  10   0 6564.29 227.111   5
   8  10   0 6434.89 268.464   4
   8 -10   0 6238.34 220.354   4
  -8 -10   0 6891.22 264.970   4
  -9  10   0 141.231 37.7869   1
  -9 -10   0 116.664 30.0833   1
   9  10   0 217.491 52.6233   5
   9  10   0 90.3736 45.4386   4
   9 -10   0 168.528 36.3853   4
 -10  10   0-48.4949 38.0371   2
 -10  10   0 53.6935 28.4278   1
 -10 -10   0-27.0055 29.4414   1
  10  10   0 64.6790 41.6268   5
  10 -10   0-35.8330 34.9649   4
  10  10   0-34.5585 53.1651   4
 -11  10   0 50.7574 27.8377   2
 -11 -10   0 25.9144 28.9792   1
 -11  10   0 17.6434 20.9225   1
  11  10   0 31.2130 28.0692   5
  11  10   0-13.5708 38.4765   4
  11 -10   0 38.7311 34.4805   4
 -12  10   0 695.610 94.6560   2
 -12 -10   0 688.969 80.8272   1
  12  10   0 578.085 88.4214   5
  12  10   0 569.878 106.958   4
  12 -10   0 501.310 85.9802   4
 -13  10   0 34.0111 38.8057   2
 -13 -10   0 17.6580 28.5010   1
  13  10   0 8.06880 41.0341   5
  13  10   0-37.5685 43.6819   4
  13 -10   0 2.94507 34.3850   4
 -14  10   0 234.512 65.6828   2
  14  10   0 124.755 54.7718   5
  14 -10   0 87.0233 57.4281   4
  14  10   0 278.848 97.8476   4
  15  10   0 31.7749 40.2457   5
  15 -10   0 0.21455 36.3191   4
   0 -11   0 98.0223 45.5971   3
   0  11   0 67.0919 31.5138   1
   0 -11   0 104.925 20.8111   5
   0 -11   0 78.2441 20.9188   4
   1 -11   0 3380.16 174.718   3
  -1 -11   0 3141.15 164.001   3
  -1  11   0 3371.43 147.426   1
   1  11   0 3300.89 146.086   1
   1  11   0 3322.87 79.2362   5
   1 -11   0 3162.43 103.817   5
  -1 -11   0 3141.78 76.5049   5
  -1 -11   0 3240.89 104.628   4
   2 -11   0 2009.67 140.087   3
   2  11   0 1990.80 115.327   1
  -2  11   0 1968.96 114.524   1
   2 -11   0 1783.75 88.8403   5
   2  11   0 1787.64 62.2791   5
  -2 -11   0 1838.81 88.7872   4
   3 -11   0 3544.60 192.785   3
  -3  11   0 3569.21 153.350   1
   3  11   0 3476.60 155.031   1
   3  11   0 3455.95 157.884   2
   3 -11   0 3695.97 156.019   1
   3  11   0 3443.57 98.0382   5
   3 -11   0 3333.03 92.1594   4
  -3 -11   0 3424.15 130.406   4
   3 -11   0 3373.64 135.080   5
   4 -11   0 2956.01 182.299   3
  -4  11   0 3019.37 144.392   1
   4  11   0 2922.62 152.262   2
   4  11   0 2988.44 104.234   5
   4 -11   0 2769.94 96.3230   4
  -4 -11   0 2812.83 131.077   4
   4 -11   0 2822.94 137.529   5
   5 -11   0 871.223 107.777   3
  -5  11   0 854.256 79.0155   1
   5  11   0 861.639 89.3331   2
   5  11   0 856.705 65.1257   5
   5 -11   0 776.285 78.5350   5
   5 -11   0 810.226 59.8762   4
   5  11   0 803.374 83.0811   4
  -5 -11   0 827.088 77.8067   4
   6  11   0 1080.33 102.016   2
   6 -11   0 1353.71 140.533   3
  -6 -11   0 1165.20 93.2112   1
  -6  11   0 1115.89 92.3261   1
   6  11   0 1154.74 82.9053   5
  -6 -11   0 1086.62 95.9361   4
   6  11   0 1188.99 104.414   4
   6 -11   0 1050.63 97.7750   5
   6 -11   0 1019.89 75.4125   4
   7 -11   0 6911.63 325.496   3
  -7 -11   0 7396.26 232.913   1
  -7  11   0 7232.93 237.671   1
   7  11   0 7394.30 226.453   5
   7  11   0 7629.70 284.633   4
  -7 -11   0 7621.64 265.438   4
  -8 -11   0 1068.40 94.2165   1
  -8  11   0 1047.71 93.1631   1
   8  11   0 1096.03 95.3332   5
   8 -11   0 1100.44 92.0087   4
   8  11   0 965.407 109.051   4
  -9  11   0 1866.44 127.409   1
  -9 -11   0 1800.33 121.853   1
   9  11   0 1934.35 138.030   5
   9  11   0 2062.17 168.040   4
   9 -11   0 1681.16 122.356   4
 -10  11   0 77.0352 31.2785   1
 -10 -11   0 111.184 37.7754   1
  10  11   0 20.7872 27.8538   5
  10  11   0 12.8992 40.8187   4
  10 -11   0 9.12206 32.5692   4
 -11  11   0 794.240 98.5153   2
 -11 -11   0 742.057 84.2317   1
  11  11   0 863.551 104.112   5
  11  11   0 813.595 121.206   4
  11 -11   0 811.761 99.4582   4
 -12  11   0-38.7944 35.7703   2
 -12 -11   0 11.5224 22.8003   1
  12  11   0 17.7089 35.6597   5
  12  11   0 2.76329 54.2678   4
  12 -11   0-50.7658 42.8009   4
 -13  11   0 1.70436 29.1067   2
 -13 -11   0 16.3449 30.1025   1
  13  11   0-8.83151 34.8888   5
  13 -11   0-47.7775 39.3616   4
  13  11   0-14.8182 48.2175   4
 -14  11   0 121.511 57.0318   2
  14  11   0 45.6891 41.7096   5
  14 -11   0 42.5223 43.5487   4
  14  11   0 99.6516 53.2584   4
  15  11   0-49.7829 44.3283   5
  15 -11   0-57.4313 45.1373   4
   0 -12   0 20676.3 439.231   3
   0  12   0 20398.8 379.809   1
   0 -12   0 19020.5 222.004   5
   0 -12   0 19680.3 243.200   4
   1 -12   0 3338.88 179.395   3
  -1 -12   0 3354.32 180.288   3
  -1  12   0 3381.34 153.401   1
   1  12   0 3292.39 154.515   1
  -1 -12   0 3194.48 79.0079   5
   1 -12   0 3061.99 105.373   5
   1  12   0 3358.68 81.9888   5
  -1 -12   0 3183.88 108.049   4
   2 -12   0 3628.79 192.794   3
  -2  12   0 3765.57 209.016   3
  -2  12   0 3676.97 160.875   1
   2  12   0 3878.46 169.326   1
   2  12   0 3613.05 87.9551   5
   2 -12   0 3576.50 127.309   5
  -2 -12   0 3575.83 125.277   4
   3 -12   0 1365.37 125.623   3
   3  12   0 1308.74 101.623   1
   3  12   0 1336.64 103.095   2
   3 -12   0 1280.71 100.536   1
  -3 -12   0 1246.13 96.9932   1
  -3  12   0 1303.88 97.8490   1
   3  12   0 1280.41 59.8312   5
   3 -12   0 1243.48 84.5250   5
   3 -12   0 1265.83 57.2865   4
  -3 -12   0 1265.42 81.5505   4
   4 -12   0 2190.74 164.870   3
  -4 -12   0 2193.65 127.122   1
  -4  12   0 2223.72 128.962   1
   4  12   0 2138.51 135.802   2
   4  12   0 2057.07 88.4403   5
  -4 -12   0 2220.38 116.932   4
   4 -12   0 2044.84 83.0189   4
   4 -12   0 2043.11 119.938   5
   5  12   0 156.634 44.6069   4
   5  12   0 277.697 70.1931   3
   5 -12   0 257.520 61.5117   3
  -5 -12   0 189.765 45.0135   1
   5  12   0 265.432 53.2939   2
  -5  12   0 246.810 48.2861   1
   5  12   0 219.145 35.0853   5
  -5 -12   0 232.946 43.4257   4
   5 -12   0 294.400 51.3199   5
   5 -12   0 234.740 35.6479   4
   6 -12   0 6736.95 312.623   3
   6  12   0 6847.07 296.878   3
   6  12   0 5762.87 242.026   2
  -6 -12   0 6471.35 222.781   1
  -6  12   0 5972.83 220.221   1
   6  12   0 6200.29 191.359   5
   6 -12   0 5964.95 236.346   5
   6  12   0 6620.56 253.206   4
   6 -12   0 5849.79 175.168   4
  -6 -12   0 6205.40 225.601   4
   7 -12   0 155.698 61.9840   3
  -7  12   0 161.222 44.8272   1
  -7 -12   0 248.081 59.2280   1
   7  12   0 323.893 59.1086   5
  -7 -12   0 348.144 64.9546   4
   7  12   0 281.547 67.8997   4
   7 -12   0 247.960 56.8027   5
  -8 -12   0 345.566 57.1234   1
  -8  12   0 336.436 58.2112   1
   8  12   0 388.240 59.8689   5
   8 -12   0 392.365 58.3134   4
   8  12   0 373.410 71.0285   4
  -9 -12   0 576.989 72.3279   1
  -9  12   0 521.172 70.4099   1
   9  12   0 528.487 73.4835   5
   9  12   0 599.352 94.3868   4
   9 -12   0 450.681 63.6651   4
 -10 -12   0 491.397 69.4801   1
  10  12   0 480.453 73.9493   5
  10 -12   0 457.188 71.9622   4
  10  12   0 611.401 103.683   4
 -11  12   0-36.5412 34.5450   2
 -11 -12   0-9.78680 24.0601   1
  11  12   0 36.7420 33.8974   5
  11  12   0-89.9306 61.8739   4
  11 -12   0 30.9236 37.3570   4
 -12  12   0 143.854 51.5671   2
 -12 -12   0 174.739 47.3305   1
  12  12   0 100.294 45.7730   5
  12  12   0 112.853 64.2748   4
  12 -12   0 58.5544 34.9637   4
 -13  12   0 275.229 65.9676   2
 -13 -12   0 153.179 44.0067   1
  13  12   0 173.005 60.5988   5
  13  12   0 65.9044 52.7425   4
  13 -12   0 97.2730 49.7617   4
  14  12   0 119.461 48.4665   5
  14  12   0 24.1817 48.5491   4
  14 -12   0 97.8126 53.6947   4
  15  12   0 23.1291 56.8146   5
  15 -12   0 88.7015 61.6458   4
   0 -13   0 175.130 53.4898   3
   0  13   0 40.0243 27.9907   1
   0 -13   0 160.791 23.3173   5
   0 -13   0 95.5490 21.8472   4
  -1 -13   0 122.578 46.1336   3
  -1  13   0 44.1239 43.8087   3
   1 -13   0 94.9360 37.0702   3
   1  13   0 99.4789 31.4845   1
  -1  13   0 136.915 37.2127   1
  -1 -13   0 121.368 18.4741   5
   1 -13   0 96.8979 21.6472   5
  -1 -13   0 122.062 25.0703   4
   1  13   0 88.7458 14.8271   5
   2 -13   0 6342.23 261.901   3
  -2  13   0 6087.60 271.873   3
  -2 -13   0 5706.80 205.526   1
  -2  13   0 5937.49 214.278   1
   2  13   0 6364.78 224.107   1
   2 -13   0 5888.57 168.081   5
   2  13   0 5943.10 111.956   5
  -2 -13   0 5795.24 162.864   4
   3 -13   0 2933.55 185.276   3
  -3  13   0 2633.80 144.824   1
  -3 -13   0 2391.00 136.409   1
   3  13   0 2628.08 148.199   1
   3 -13   0 2688.88 147.536   1
   3  13   0 2710.97 151.593   2
   3  13   0 2634.77 84.2986   5
   3 -13   0 2501.71 121.937   5
  -3 -13   0 2578.94 118.046   4
   3 -13   0 2500.67 80.7536   4
   4 -13   0 680.203 96.4773   3
   4  13   0 645.562 91.1032   3
  -4 -13   0 649.892 72.8467   1
   4  13   0 724.559 83.8692   2
  -4  13   0 716.294 78.1147   1
   4  13   0 588.611 47.6888   5
   4 -13   0 596.673 45.3869   4
  -4 -13   0 580.757 61.9039   4
   4 -13   0 685.442 69.6926   5
   5  13   0 6642.62 290.800   3
   5 -13   0 6254.64 301.043   3
  -5  13   0 6600.40 235.394   1
   5  13   0 6291.96 248.314   2
  -5 -13   0 5895.05 216.439   1
   5  13   0 6038.82 166.596   5
   5 -13   0 6024.85 221.620   5
  -5 -13   0 6210.51 215.752   4
   5 -13   0 5898.02 157.425   4
   6  13   0 30.7153 40.9604   3
   6  13   0-34.1675 32.0795   4
   6 -13   0 29.4546 43.1366   3
  -6  13   0 134.513 42.2854   1
  -6 -13   0 45.8742 38.6981   1
   6  13   0-3.22798 22.1612   5
   6 -13   0 89.9670 39.7965   5
  -6 -13   0 43.9418 28.2211   4
   6 -13   0 75.3449 30.9817   4
   7  13   0 15408.8 471.954   3
  -7  13   0 14975.3 367.987   1
  -7 -13   0 14703.9 353.964   1
   7  13   0 14991.5 322.430   5
   7 -13   0 13920.8 387.965   5
  -7 -13   0 15160.8 382.462   4
   7  13   0 15071.6 406.784   4
  -8  13   0 806.309 89.0676   1
  -8 -13   0 648.231 76.6506   1
   8  13   0 968.144 91.7747   5
   8  13   0 863.493 109.085   4
   8 -13   0 826.414 79.2887   4
  -9 -13   0 842.105 90.3150   1
   9  13   0 869.112 91.3546   5
   9  13   0 798.027 107.565   4
   9 -13   0 724.000 81.5535   4
 -10 -13   0 420.700 65.9416   1
  10  13   0 567.510 81.9423   5
  10  13   0 444.658 88.1664   4
  10 -13   0 563.918 77.4337   4
 -11 -13   0 200.116 47.4781   1
  11  13   0 256.518 62.7292   5
  11  13   0 153.065 55.6580   4
  11 -13   0 183.778 55.0282   4
 -12  13   0 84.0335 38.1238   2
 -12 -13   0 59.4216 31.2865   1
  12  13   0 70.3655 70.2988   5
  12 -13   0-41.9465 34.8548   4
  12  13   0 89.8063 62.1889   4
 -13  13   0 29.1886 36.7252   2
 -13 -13   0 56.2753 37.3737   1
  13  13   0 26.7403 30.7491   5
  13  13   0-35.6730 45.9686   4
  13 -13   0 0.16895 28.2368   4
  14  13   0 84.4812 48.7483   5
  14 -13   0 91.1522 61.8093   4
  15  13   0 7.85986 42.4235   5
  15 -13   0 32.8577 58.8272   4
   0 -14   0 2910.98 178.874   3
   0  14   0 2793.22 185.938   3
   0  14   0 2769.54 153.741   1
   0 -14   0 2747.97 87.8010   5
   0 -14   0 2739.48 93.3960   4
  -1 -14   0 3644.79 200.951   3
  -1  14   0 3688.01 213.479   3
   1  14   0 3547.12 207.166   3
   1 -14   0 3561.32 201.952   3
   1  14   0 3574.31 173.702   1
  -1  14   0 3842.13 180.068   1
   1 -14   0 3452.07 116.795   5
  -1 -14   0 3348.31 82.2258   5
  -1 -14   0 3442.47 114.491   4
   1 -14   0 3481.75 100.915   4
  -2  14   0 3325.49 210.337   3
   2 -14   0 3326.81 197.098   3
   2  14   0 3192.99 197.378   3
  -2  14   0 3146.77 163.392   1
  -2 -14   0 3266.01 161.806   1
   2 -14   0 3524.27 170.231   1
   2  14   0 3431.60 174.252   1
   2  14   0 3261.06 82.2804   5
   2 -14   0 3136.64 124.699   5
  -2 -14   0 3265.22 123.411   4
   3  14   0 2667.88 183.913   3
   3 -14   0 3175.60 199.665   3
  -3  14   0 2843.21 201.591   3
   3  14   0 3014.58 165.382   2
  -3 -14   0 2791.58 149.805   1
   3  14   0 2715.63 156.999   1
   3 -14   0 2836.63 157.660   1
  -3  14   0 2977.07 160.701   1
   3  14   0 2737.35 83.4719   5
   3 -14   0 2696.90 129.159   5
  -3 -14   0 2719.69 124.116   4
   3 -14   0 2651.23 83.4501   4
   4 -14   0 3303.00 211.215   3
   4  14   0 3219.94 208.395   3
   4  14   0 3219.86 175.043   2
  -4  14   0 3359.79 170.787   1
  -4 -14   0 2979.50 158.393   1
   4  14   0 3107.14 105.739   5
   4 -14   0 2979.39 147.709   5
  -4 -14   0 3139.21 144.004   4
   4 -14   0 3021.06 99.0876   4
   5  14   0 1940.69 165.591   3
   5 -14   0 1752.20 161.649   3
  -5 -14   0 1767.33 124.307   1
  -5  14   0 1792.38 129.434   1
   5  14   0 1766.20 90.1757   5
  -5 -14   0 1826.81 117.270   4
   5 -14   0 1743.03 85.8224   4
   5 -14   0 1710.94 120.875   5
   6  14   0 11453.2 403.655   3
  -6  14   0 11018.4 319.222   1
  -6 -14   0 10722.7 305.683   1
   6  14   0 10939.8 248.071   5
   6 -14   0 10330.8 230.417   4
  -6 -14   0 11015.8 309.390   4
   6 -14   0 10537.1 317.158   5
   7  14   0 1748.21 170.736   3
  -7 -14   0 1516.93 123.395   1
   7  14   0 1672.57 110.270   5
  -7 -14   0 1200.62 113.131   4
   7 -14   0 1190.16 115.603   5
   8  14   0 752.482 98.8440   4
   8  14   0 1074.28 139.009   3
  -8 -14   0 853.109 93.9418   1
   8  14   0 1064.89 95.5155   5
   8 -14   0 815.129 78.3769   4
   9  14   0 35.8662 60.1065   3
   9  14   0 26.2368 45.0613   4
  -9 -14   0-4.74675 28.4436   1
   9  14   0-3.12369 30.0393   5
   9 -14   0-17.5649 27.6200   4
  10  14   0 231.844 65.4366   4
 -10 -14   0 221.936 50.5612   1
  10  14   0 245.791 54.8915   5
  10 -14   0 291.017 57.2157   4
  11  14   0 327.887 88.4013   4
 -11 -14   0 356.668 66.4419   1
  11  14   0 275.353 62.7160   5
  11 -14   0 250.119 60.4639   4
  12  14   0 25.4958 43.7677   4
 -12  14   0 68.7926 33.9999   2
 -12 -14   0-27.5968 27.6420   1
  12  14   0-22.8754 37.9328   5
  12 -14   0-59.6531 36.5197   4
  13  14   0 11.5027 34.1257   5
  13 -14   0 37.4904 41.9952   4
  14  14   0 61.4383 55.4656   5
  14 -14   0 18.0884 39.3624   4
   0  15   0 103.021 55.6244   3
   0 -15   0 73.0610 38.0125   3
   0 -15   0 93.4525 35.9163   1
   0  15   0 73.9461 32.7588   1
   0 -15   0 100.324 20.1334   5
   0 -15   0 42.5358 16.4687   4
  -1 -15   0 991.007 111.312   3
   1  15   0 883.753 111.812   3
   1 -15   0 1000.20 110.290   3
  -1  15   0 917.870 117.983   3
   1 -15   0 946.594 106.299   1
   1  15   0 885.650 92.9303   1
  -1 -15   0 984.060 91.9802   1
  -1  15   0 870.985 90.7339   1
  -1 -15   0 964.168 44.2649   5
   1 -15   0 864.031 61.1016   5
  -1 -15   0 958.475 62.8806   4
   1 -15   0 913.718 53.1844   4
   2 -15   0 373.223 71.8221   3
   2  15   0 298.930 67.3668   3
  -2  15   0 365.226 85.3824   3
  -2 -15   0 238.467 49.0993   1
   2  15   0 390.489 65.0335   1
   2 -15   0 263.462 55.4275   1
  -2  15   0 343.475 59.3943   1
   2 -15   0 286.948 38.8682   5
   2  15   0 341.324 26.4673   5
  -2 -15   0 366.859 43.9143   4
   3  15   0 230.370 65.0522   3
  -3  15   0 116.206 60.8115   3
   3 -15   0 78.7113 41.0190   3
   3  15   0 73.9444 36.1394   1
   3  15   0 109.428 42.1374   2
   3 -15   0 153.898 52.6102   1
  -3  15   0 40.0798 28.0360   1
  -3 -15   0 126.563 43.4267   1
   3  15   0 134.166 20.5973   5
  -3 -15   0 80.9550 26.9392   4
   3 -15   0 71.2004 26.8838   5
   3 -15   0 89.8674 18.0979   4
   4  15   0 1545.97 149.101   3
   4 -15   0 1777.83 161.335   3
  -4 -15   0 1345.63 112.893   1
  -4  15   0 1419.66 117.774   1
   4  15   0 1552.44 71.9338   5
   4 -15   0 1549.25 108.930   5
  -4 -15   0 1455.61 99.7501   4
   4 -15   0 1546.33 70.4286   4
   5  15   0 7566.70 333.043   3
  -5 -15   0 6918.28 255.097   1
   5  15   0 6859.50 173.771   5
   5 -15   0 6865.94 244.900   5
  -5 -15   0 6792.48 229.093   4
   5 -15   0 6828.97 166.362   4
   6  15   0 3674.21 245.434   3
  -6 -15   0 3442.82 183.174   1
   6  15   0 3370.97 137.306   5
  -6 -15   0 2680.55 157.191   4
   6 -15   0 3087.24 126.138   4
   6 -15   0 2863.40 170.321   5
   7  15   0 648.689 112.091   3
  -7 -15   0 594.778 84.1525   1
   7  15   0 570.428 63.1861   5
  -7 -15   0 673.412 84.7818   4
   7 -15   0 520.724 79.3101   5
   8  15   0 716.862 117.682   3
  -8 -15   0 620.278 82.6750   1
   8  15   0 666.946 74.0810   5
   9  15   0 218.983 84.7257   3
  -9 -15   0 219.986 52.6386   1
   9  15   0 246.889 51.2953   5
   9 -15   0 246.648 50.3984   4
  10  15   0 15.1946 40.5902   4
  10  15   0 26.4213 43.2863   3
 -10 -15   0 40.1161 32.3646   1
  10  15   0 42.0540 30.0806   5
  10 -15   0-11.9974 27.3850   4
  11  15   0 403.156 98.7796   3
  11  15   0 205.562 84.0646   4
 -11 -15   0 252.371 52.5801   1
  11  15   0 203.097 54.7039   5
  11 -15   0 217.105 56.8222   4
 -12  15   0 60.9405 37.7852   2
  12  15   0 52.3199 47.7920   4
  12  15   0 50.5927 45.0578   3
 -12 -15   0 46.4103 30.8379   1
  12  15   0 35.6558 35.7556   5
  12 -15   0 65.3148 39.5241   4
  13  15   0-11.8315 30.4940   5
  13 -15   0 96.2555 49.7561   4
   0 -16   0 2684.35 185.650   3
   0  16   0 2290.34 183.117   3
   0  16   0 2212.44 149.576   1
   0 -16   0 2233.52 145.994   1
   0 -16   0 2302.31 81.6198   5
   0 -16   0 2401.62 90.1124   4
  -1  16   0 2300.46 187.477   3
   1  16   0 2100.84 172.298   3
  -1 -16   0 2242.93 170.534   3
   1 -16   0 2306.31 174.939   3
  -1  16   0 2100.02 144.891   1
   1 -16   0 2193.38 144.689   1
  -1 -16   0 2107.13 140.710   1
   1  16   0 2134.72 148.804   1
  -1 -16   0 2221.52 65.4166   5
   1 -16   0 2083.44 93.1954   5
  -1 -16   0 2084.58 94.4053   4
   1 -16   0 2124.58 79.0067   4
   2  16   0 696.053 105.117   3
   2 -16   0 638.895 98.0501   3
  -2  16   0 692.778 109.353   3
   2  16   0 728.518 87.8407   1
   2 -16   0 706.702 85.8882   1
  -2 -16   0 580.240 77.6042   1
   2 -16   0 673.668 61.2475   5
  -2 -16   0 649.367 57.1461   4
   3  16   0 237.992 67.9103   3
   3 -16   0 234.599 62.0313   3
  -3  16   0 237.276 79.5781   3
  -3 -16   0 230.806 54.7307   1
   3 -16   0 283.484 67.1206   1
   3  16   0 275.503 25.1126   5
  -3 -16   0 245.441 41.7846   4
   3 -16   0 234.217 25.6607   4
   3 -16   0 276.804 46.1018   5
   4  16   0 95.8411 46.3208   3
  -4 -16   0 164.238 43.4086   1
   4  16   0 167.717 25.0546   5
   4 -16   0 140.113 22.6684   4
  -4 -16   0 193.982 39.0677   4
   4 -16   0 98.8317 26.6639   5
   5  16   0 338.186 88.0541   3
  -5 -16   0 257.142 62.2686   1
   5  16   0 236.203 34.2399   5
   5 -16   0 198.367 30.9896   4
   5 -16   0 231.156 48.3782   5
  -5 -16   0 230.281 47.0316   4
   6  16   0 3647.43 245.809   3
  -6 -16   0 3865.21 198.723   1
   6 -16   0 3353.05 184.038   5
   6  16   0 3359.37 134.042   5
   6 -16   0 3439.56 129.612   4
  -6 -16   0 3560.88 179.771   4
   7  16   0-21.5410 50.0013   3
  -7 -16   0 38.5596 40.7558   1
   7  16   0-15.0590 24.8507   5
   7 -16   0 20.0157 25.7985   5
   8  16   0 1084.15 145.520   3
  -8 -16   0 900.698 99.7161   1
   8  16   0 1053.88 91.4254   5
   9  16   0 47.9477 56.9372   3
  -9 -16   0-20.9242 26.2822   1
   9  16   0-25.9779 26.5260   5
   9 -16   0 11.9218 26.7897   4
  10  16   0-21.8930 53.6227   3
 -10 -16   0 111.196 44.6840   1
  10  16   0 13.4269 27.0353   5
  10 -16   0 30.8327 30.8997   4
  11  16   0 4.81013 67.1156   3
 -11 -16   0 36.6847 29.6853   1
  11  16   0 7.75818 29.2754   5
  11 -16   0-46.8593 31.3967   4
 -12 -16   0 150.888 49.1657   1
  12  16   0 345.393 104.324   3
  12 -16   0 136.973 51.5076   4
   0  17   0 215.908 78.3114   3
   0 -17   0 143.759 47.4849   1
   0 -17   0 82.4632 18.2495   5
   0 -17   0 61.1152 18.6322   4
  -1  17   0 2338.62 194.638   3
   1  17   0 2012.78 180.269   3
  -1 -17   0 1974.42 141.200   1
   1 -17   0 2092.68 147.933   1
  -1 -17   0 2121.88 60.2937   5
   1 -17   0 2109.43 93.6316   5
  -1 -17   0 1926.21 89.8417   4
   1 -17   0 2155.45 77.3874   4
   2  17   0 17.9433 50.7345   3
  -2  17   0 20.8575 52.6140   3
  -2 -17   0-24.6540 34.0377   1
   2 -17   0-43.0754 36.4963   1
   2 -17   0 10.3719 17.3044   5
  -2 -17   0-1.72075 14.8154   4
   2 -17   0-15.3330 13.6300   4
   3  17   0 1336.53 149.235   3
  -3  17   0 1298.47 155.757   3
   3 -17   0 1430.23 127.425   1
  -3 -17   0 1464.00 125.325   1
   3  17   0 1330.13 47.1173   5
   3 -17   0 1343.00 95.1867   5
   3 -17   0 1387.42 56.3861   4
  -3 -17   0 1298.17 89.1142   4
   4  17   0 4496.27 271.989   3
  -4 -17   0 4357.56 209.918   1
   4 -17   0 4048.37 180.466   5
   4  17   0 4367.43 104.485   5
  -4 -17   0 4140.14 170.754   4
   4 -17   0 4267.35 109.803   4
   5  17   0 8005.36 367.596   3
  -5 -17   0 8142.03 291.111   1
   5  17   0 7770.45 169.889   5
   5 -17   0 7494.58 261.937   5
  -5 -17   0 7439.78 248.066   4
   5 -17   0 7690.36 167.890   4
   6  17   0 2574.28 211.124   3
  -6 -17   0 2592.21 170.813   1
   6  17   0 2625.13 113.106   5
   6 -17   0 2355.84 157.136   5
   6 -17   0 2468.17 110.648   4
  -6 -17   0 2402.17 151.839   4
   7  17   0-9.28297 71.8089   3
  -7 -17   0 99.4257 49.9840   1
   7  17   0 41.3070 24.9585   5
   7 -17   0 91.2644 30.5981   4
   8  17   0 313.134 86.7468   3
  -8 -17   0 296.601 66.5311   1
   8  17   0 218.395 42.5684   5
   9  17   0 27.1079 42.4933   3
  -9 -17   0 1.91880 29.5112   1
   9  17   0 0.10293 23.1474   5
   9 -17   0 32.7087 28.8160   4
  10  17   0 169.077 79.9840   3
 -10 -17   0 155.106 49.8895   1
  10  17   0 115.037 36.8294   5
  10 -17   0 36.9614 25.2254   4
 -11 -17   0 44.8912 32.7547   1
  11  17   0 114.921 72.4388   3
  11 -17   0 19.7309 33.9402   4
 -12 -17   0 61.6335 40.5488   1
   0  18   0 5350.40 297.524   3
   0 -18   0 4579.14 223.233   1
   0 -18   0 4702.18 112.348   5
   0 -18   0 4779.91 126.257   4
   1  18   0 244.670 68.5900   3
  -1  18   0 298.292 80.6919   3
   1 -18   0 198.106 53.0737   1
  -1 -18   0 220.291 47.6648   1
   1 -18   0 198.610 29.6919   5
   1 -18   0 217.910 24.8095   4
  -1 -18   0 207.601 31.0757   4
  -2  18   0 2938.84 230.673   3
   2  18   0 2837.83 222.459   3
   2 -18   0 3264.23 188.667   1
  -2 -18   0 2878.33 174.571   1
   2 -18   0 2941.28 128.180   5
   2 -18   0 2937.99 82.5438   4
  -2 -18   0 2941.74 123.048   4
   3  18   0 285.842 82.6970   3
  -3  18   0 244.825 85.5496   3
   3 -18   0 218.724 62.6783   1
  -3 -18   0 231.474 56.7441   1
   3 -18   0 192.506 39.9005   5
  -3 -18   0 200.880 38.4513   4
   3 -18   0 226.183 22.1106   4
  -4 -18   0 190.539 60.3355   1
   4  18   0 75.3631 62.9981   3
   4  18   0 168.560 19.3938   5
   4 -18   0 153.298 42.9330   5
   4 -18   0 121.449 19.9055   4
  -4 -18   0 155.987 36.6002   4
   5  18   0 821.065 129.940   3
  -5 -18   0 933.400 109.419   1
   5  18   0 652.716 45.5301   5
   5 -18   0 640.956 79.9206   5
   5 -18   0 662.911 50.6193   4
  -5 -18   0 583.699 71.3483   4
   6  18   0 1330.11 170.267   3
  -6 -18   0 1060.74 113.756   1
   6  18   0 1110.96 69.4727   5
   6 -18   0 718.539 58.2731   4
   6 -18   0 658.085 84.4840   5
  -7 -18   0 327.865 81.4741   1
   7 -18   0 221.151 39.3763   4
   8  18   0 97.4374 63.8474   3
  -8 -18   0 29.7763 31.9256   1
   8  18   0 32.2387 19.5449   5
  -9 -18   0 218.434 56.1891   1
   9  18   0 287.562 100.427   3
   9 -18   0 183.817 44.8250   4
 -10 -18   0 87.9829 45.6521   1
  10  18   0 149.977 75.3979   3
 -11 -18   0-12.1579 28.1104   1
  11  18   0 93.1272 66.6890   3
 -12 -18   0 55.6868 37.0735   1
   0  19   0 240.514 85.9054   3
   0 -19   0 97.1226 46.8093   1
   0 -19   0 138.554 21.1451   5
   0 -19   0 74.1812 20.9094   4
  -1  19   0 405.146 95.0629   3
   1  19   0 487.946 104.305   3
  -1 -19   0 519.389 79.5585   1
   1 -19   0 701.801 94.9997   1
   1 -19   0 541.103 47.3450   5
  -1 -19   0 568.404 50.2476   4
   1 -19   0 557.166 37.5383   4
   2  19   0 304.958 85.5787   3
  -2  19   0 351.188 92.3298   3
   2 -19   0 315.146 68.0580   1
  -2 -19   0 298.642 63.2044   1
   2 -19   0 309.185 42.3135   5
  -2 -19   0 345.039 43.5672   4
   2 -19   0 320.235 25.0383   4
   3  19   0 508.659 106.231   3
  -3  19   0 414.418 101.575   3
   3 -19   0 487.118 84.3140   1
  -3 -19   0 494.783 82.8332   1
   3 -19   0 353.073 51.1592   5
   3 -19   0 442.716 31.3172   4
  -3 -19   0 364.687 50.1649   4
   3 -19   0 400.293 25.5841   4
   4  19   0 14.5445 51.6812   3
  -4 -19   0 77.2703 47.7221   1
   4 -19   0 39.3489 24.5031   5
   4 -19   0-0.18137 12.0737   4
  -4 -19   0-46.3294 28.1895   4
   5  19   0 2167.56 209.282   3
  -5 -19   0 1951.59 156.313   1
   5  19   0 1885.27 65.0442   5
   5 -19   0 1663.54 126.127   5
   5 -19   0 1952.19 77.4188   4
  -5 -19   0 1863.68 127.347   4
   6  19   0 14.0114 42.5181   3
  -6 -19   0 136.465 56.0002   1
   6  19   0 21.9985 14.8087   5
   6 -19   0 13.7844 15.2943   4
  -6 -19   0 65.8061 33.9683   4
   6 -19   0 13.2434 19.9072   5
  -7 -19   0 526.752 86.2607   1
   7  19   0 643.756 121.756   3
   7 -19   0 547.059 55.7060   4
  -8 -19   0 3.57993 26.8175   1
   8  19   0 32.5814 46.6557   3
  -9 -19   0 29.4733 34.3818   1
   9  19   0 5.43029 51.7342   3
 -10 -19   0 502.937 86.2716   1
  10  19   0 415.046 109.612   3
 -11 -19   0 57.3514 37.7697   1
 -12 -19   0 39.1834 33.6658   1
   0  20   0 519.417 108.970   3
   0 -20   0 261.806 62.7920   1
   0 -20   0 279.382 24.8939   5
   0 -20   0 290.728 30.5777   4
  -1  20   0 74.1323 51.8270   3
   1  20   0 30.3444 48.4771   3
   1 -20   0 104.158 49.2196   1
  -1 -20   0 98.2729 44.1622   1
   1 -20   0 113.501 22.5568   5
  -1 -20   0 63.3049 18.8589   4
   1 -20   0 125.798 18.2764   4
   2  20   0 247.731 76.3705   3
  -2  20   0 253.830 84.6501   3
  -2 -20   0 266.187 57.3804   1
   2 -20   0 277.259 65.5276   1
   2 -20   0 311.806 43.2308   5
   2 -20   0 293.017 19.0304   4
   2 -20   0 314.126 18.6642   4
  -2 -20   0 318.831 43.3077   4
   3  20   0 114.701 70.4012   3
  -3  20   0 18.4903 64.2886   3
   3 -20   0 48.6470 41.3639   1
  -3 -20   0-21.9021 36.4524   1
   3 -20   0-12.1207 18.6612   5
  -3 -20   0 1.25405 19.0345   4
   4  20   0 2642.87 229.998   3
  -4 -20   0 2422.93 176.479   1
   4 -20   0 2514.87 147.250   5
   4 -20   0 2166.22 57.3507   4
  -4 -20   0 2277.96 130.604   4
   5  20   0-57.9872 59.7079   3
  -5 -20   0 6.09382 26.3562   4
   5 -20   0 6.42892 22.4701   5
   5 -20   0 2.17757 10.1379   4
  -6 -20   0 145.415 50.1806   1
   6  20   0 164.561 68.8655   3
  -7 -20   0 22.2853 33.9632   1
   7  20   0-54.8052 56.9125   3
  -8 -20   0 199.627 56.7922   1
   8  20   0 281.667 93.6159   3
  -9 -20   0 3.90520 30.3426   1
   9  20   0 8.02073 53.3410   3
 -10 -20   0 116.173 46.5486   1
  10  20   0 175.891 73.6142   3
 -11 -20   0 25.2876 40.9634   1
   0 -21   0 47.3408 38.9443   1
   0  21   0 142.087 73.9797   3
   0 -21   0 25.5394 12.4169   4
  -1  21   0-14.3859 61.8668   3
   1  21   0-78.8576 58.9156   3
  -1 -21   0-60.3810 50.2741   1
   1 -21   0 36.6147 39.1158   1
   1 -21   0 15.3249 10.5984   5
  -1 -21   0 8.87918 11.3541   4
   1 -21   0-10.4317 5.93185   4
  -2  21   0 1549.59 185.140   3
   2  21   0 1406.71 171.975   3
   2 -21   0 1173.80 129.820   1
  -2 -21   0 1189.62 128.000   1
   2 -21   0 1133.52 77.8945   5
  -2 -21   0 1193.43 78.6062   4
   3  21   0 262.251 86.1791   3
   3 -21   0 267.186 67.9916   1
  -3 -21   0 254.150 66.1594   1
   3 -21   0 185.529 37.0889   5
  -3 -21   0 140.892 31.8518   4
  -4 -21   0 179.235 57.3212   1
   4  21   0 150.827 65.9021   3
  -4 -21   0 182.113 40.7602   4
  -5 -21   0 1365.01 139.172   1
   5  21   0 1555.02 188.239   3
  -6 -21   0 249.448 66.3033   1
   6  21   0 368.755 95.1651   3
  -7 -21   0 1765.41 159.269   1
   7  21   0 2239.82 229.543   3
  -8 -21   0-21.8821 33.8953   1
   8  21   0-60.5836 55.6226   3
  -9 -21   0 40.7289 39.1420   1
   9  21   0 179.565 84.4981   3
 -10 -21   0 30.4406 31.7515   1
 -11 -21   0 25.3939 33.1146   1
   0 -22   0 91.0776 52.5186   1
   0  22   0 200.542 83.0019   3
  -1 -22   0 12.5528 34.0417   1
   1 -22   0 37.7090 46.2743   1
  -1  22   0 58.8286 59.1286   3
   1  22   0-5.11127 46.8989   3
  -2 -22   0 132.696 50.4978   1
   2 -22   0 201.157 68.3753   1
   2  22   0 243.377 82.1284   3
  -2  22   0 123.927 81.6592   3
  -3 -22   0-0.48446 34.9968   1
   3 -22   0 6.40808 45.0260   1
   3  22   0 28.5993 55.8235   3
  -4 -22   0 207.542 64.2151   1
   4  22   0 176.339 73.2243   3
  -5 -22   0 153.605 58.8588   1
   5  22   0 288.149 87.3287   3
  -6 -22   0-15.2735 36.5177   1
   6  22   0-68.4786 43.7597   3
  -7 -22   0 24.2593 38.9832   1
   7  22   0 73.4790 68.2842   3
  -8 -22   0 105.397 54.0836   1
   8  22   0 54.1540 73.7969   3
  -9 -22   0 17.9802 34.3330   1
 -10 -22   0-55.5968 42.4517   1
 -11 -22   0-11.2257 38.8449   1
   0 -23   0 12.5902 30.8941   1
   0  23   0 77.3142 74.8487   3
   1 -23   0 645.892 100.997   1
  -1 -23   0 701.774 103.400   1
  -1  23   0 713.208 132.292   3
   1  23   0 534.251 120.768   3
   2 -23   0 518.855 97.1554   1
  -2 -23   0 390.087 80.4405   1
   2  23   0 430.082 110.009   3
  -2  23   0 431.197 114.266   3
  -3 -23   0 26.9317 37.6632   1
   3  23   0 16.1659 50.6962   3
  -4 -23   0-53.6984 48.1326   1
   4  23   0 2.26054 52.4211   3
  -5 -23   0 83.1231 39.8957   1
   5  23   0 275.436 98.8010   3
  -6 -23   0 48.2791 33.2198   1
   6  23   0-143.135 89.5855   3
  -7 -23   0 166.594 67.0307   1
   7  23   0 518.301 127.048   3
  -8 -23   0 223.935 68.8973   1
  -9 -23   0-65.9766 45.3772   1
 -10 -23   0-141.723 57.4611   1
   0 -24   0 554.848 95.4003   1
   0  24   0 540.806 121.207   3
   1 -24   0 22.1239 37.2237   1
  -1 -24   0 81.1924 50.2441   1
   1  24   0 70.2417 56.8344   3
  -1  24   0 97.2037 56.2174   3
  -2 -24   0-8.37584 30.6300   1
   2 -24   0 55.8563 43.7677   1
   2  24   0-74.7688 45.1030   3
  -2  24   0 16.4472 53.1255   3
  -3 -24   0 56.8199 55.9934   1
   3  24   0-52.0114 55.3070   3
  -4 -24   0-39.7344 39.2951   1
   4  24   0-66.2924 65.8841   3
  -5 -24   0 37.0609 42.3694   1
   5  24   0-8.61235 60.0563   3
  -6 -24   0 71.9489 46.2548   1
   6  24   0 153.155 82.2197   3
  -7 -24   0 10.7673 39.7855   1
  -8 -24   0 85.8554 56.4683   1
  -9 -24   0 0.60142 39.0560   1
   0 -25   0 20.4341 46.9009   1
   0  25   0 118.678 88.7851   3
   1 -25   0 164.946 61.7674   1
  -1 -25   0 132.810 59.6856   1
   1  25   0 137.770 84.1568   3
  -1  25   0 168.975 92.8571   3
  -2 -25   0 60.2744 36.1037   1
   2 -25   0 19.0453 39.7802   1
  -2  25   0 8.09003 44.7133   3
   2  25   0 76.4177 61.8239   3
  -3 -25   0 104.593 55.0873   1
   3  25   0 7.62260 43.9716   3
  -4 -25   0 289.692 79.8889   1
   4  25   0 309.139 95.7085   3
  -5 -25   0 402.881 90.9855   1
   5  25   0 412.998 118.404   3
  -6 -25   0 0.20047 33.0345   1
  -7 -25   0 779.880 122.955   1
  -8 -25   0 101.741 55.4047   1
   0 -26   0 318.215 83.1282   1
   0  26   0 245.281 93.7498   3
  -1 -26   0 97.6366 51.3024   1
   1 -26   0 107.175 67.1482   1
  -1  26   0 115.522 86.4102   3
   1  26   0 153.997 88.0881   3
   2 -26   0 215.721 73.1876   1
  -2 -26   0 59.6230 54.3850   1
  -2  26   0 44.8513 58.8792   3
   2  26   0 86.7648 73.4632   3
  -3 -26   0 33.9560 42.3698   1
   3  26   0 51.5786 60.5664   3
  -4 -26   0 37.0501 38.4036   1
  -5 -26   0-27.7697 48.9471   1
   0  27   0 122.417 91.0762   3
  -1  27   0 72.0398 77.7704   3
  -2  27   0 66.1372 86.3846   3
 -16   0   1-9.67582 30.5518   2
 -15   0   1-45.3263 36.9703   2
  15   0  -1-78.1586 52.0378   4
 -14   0   1 36.4760 33.4921   2
  14   0  -1-112.664 59.8592   4
 -13   0   1 11.8847 34.1916   2
  13   0  -1-1.31846 39.6119   4
 -12   0   1-18.1848 29.2957   2
  12   0  -1 26.0114 50.3984   4
 -11   0   1-9.53446 29.9223   2
  11   0  -1-42.3694 51.1830   4
 -10   0   1 26.5987 30.1760   2
  10   0  -1 64.6187 45.2062   4
  -9   0   1-34.7556 32.3933   2
  -9   0   1 2.34204 26.3046   4
   9   0  -1-8.04954 32.6236   4
  -8   0   1 0.54550 24.7285   2
  -8   0   1 31.7260 28.5105   4
  -7   0   1 18.1610 22.0080   2
   7   0  -1-25.0824 23.0760   2
  -7   0   1-3.65043 24.3784   4
  -6   0   1-11.3469 23.8138   2
   6   0  -1-11.5375 19.5245   2
  -6   0   1 39.1916 26.3079   4
  -5   0   1-9.28333 17.3205   2
   5   0  -1-12.9585 15.8662   2
   5   0  -1-31.2492 29.7214   4
  -5   0   1 0.94409 19.8108   4
  -4   0   1-0.28041 13.2676   2
   4   0  -1-11.6918 12.0759   2
   4   0  -1-22.1774 25.1303   4
  -4   0   1 11.3819 17.4723   4
  -3   0   1 8.27598 10.4110   2
   3   0  -1 0.76165 9.38714   2
   3   0  -1-15.6518 21.5220   4
  -3   0   1-1.89081 14.3491   4
   2   0  -1 7.69798 7.83849   2
  -2   0   1-19.3892 13.7857   4
   2   0   1 0.89172 12.6051   5
  -3   0  -1 2.18639 17.4110   2
  -4   0  -1 5.81902 19.2049   2
  -4   0  -1 1.12274 19.0061   4
  -5   0  -1 9.66584 26.5338   2
  -5   0  -1-19.4979 26.2312   4
  -6   0  -1-11.5127 29.2830   2
  -6   0  -1 1.24658 21.0076   4
  -7   0  -1 8.46262 23.4073   2
  -7   0  -1 3.19979 20.1891   4
  -8   0  -1-9.53761 27.4854   2
   8   0   1 20.5187 32.3569   4
  -8   0  -1-36.8971 29.8538   4
  -9   0  -1 42.1834 39.2411   2
   9   0   1-13.5650 39.7896   4
 -10   0  -1 9.60833 33.4111   2
  10   0   1-2.84109 38.5756   4
 -11   0  -1-39.1052 41.6344   2
  11   0   1 7.54016 34.1119   4
 -12   0  -1 37.9652 44.4403   2
  12   0   1 20.5171 35.4266   4
 -13   0  -1 33.6770 44.8937   2
  13   0   1 106.921 63.2465   4
 -14   0  -1 49.9686 40.9512   2
  14   0   1 64.3676 54.4865   4
 -15   0  -1-42.4056 42.8576   2
  15   0   1 0.24011 44.3241   4
 -16   0  -1 0.21604 37.9408   2
 -16  -1   1-55.3831 40.9708   2
 -16   1   1 30.9352 37.0102   2
 -15   1   1 26.2436 37.9749   2
 -15  -1   1 16.4110 37.3651   2
  15   1  -1 34.0507 48.8714   4
  15  -1  -1-21.5385 45.6609   4
 -14  -1   1 213.388 56.7358   2
 -14   1   1 166.708 55.6147   2
  14   1  -1 120.226 54.6854   4
  14  -1  -1 52.6894 35.6211   4
 -13  -1   1 371.222 70.1362   2
 -13   1   1 400.777 70.6379   2
  13   1  -1 254.462 68.1888   4
  13  -1  -1 300.183 73.7887   4
 -12   1   1 39.5064 35.1521   2
 -12  -1   1-18.4158 33.5656   2
  12   1  -1-27.0370 54.0034   4
  12  -1  -1 75.0839 40.4282   4
 -11   1   1-8.33059 27.2333   2
 -11  -1   1 4.67567 29.1515   2
  11   1  -1 77.2439 49.4069   4
  11  -1  -1-25.5853 38.7160   4
 -10  -1   1 1739.95 120.559   2
 -10   1   1 1857.96 119.047   2
  10   1  -1 1762.06 145.275   4
  10  -1  -1 1652.31 138.506   4
  -9  -1   1 411.375 57.8384   2
  -9   1   1 407.366 55.7336   2
   9   1  -1 519.599 82.2943   4
   9  -1  -1 363.241 67.9206   4
  -9  -1   1 311.847 56.5081   4
  -9   1   1 386.795 62.9547   4
   8   1  -1 20442.6 369.688   2
  -8  -1   1 20621.4 352.854   2
  -8   1   1 20411.6 339.328   2
   8  -1  -1 20065.7 409.812   4
  -8  -1   1 21145.9 412.518   4
  -8   1   1 20729.4 399.769   4
  -7  -1   1 1058.63 76.0015   2
   7   1  -1 897.382 71.9324   2
  -7   1   1 954.794 71.0913   2
  -7   1   1 823.616 74.5486   4
  -7  -1   1 900.284 79.6294   4
  -6   1   1 13802.2 232.080   2
   6   1  -1 13665.5 252.555   2
  -6  -1   1 13920.0 245.567   2
  -6   1   1 13355.2 272.381   4
   6  -1  -1 13422.2 285.807   4
  -6  -1   1 13582.1 283.942   4
  -5  -1   1-7.79923 16.9027   2
  -5   1   1 7.22314 16.0258   2
   5   1  -1-9.67231 14.7344   2
  -5  -1   1 8.89262 17.4876   4
  -5   1   1 12.7222 19.1172   4
   5  -1  -1 38.5125 29.0168   4
  -4  -1   1 839.886 49.6780   2
   4   1  -1 783.752 48.1782   2
   4  -1  -1 744.231 42.3371   2
  -4   1   1 684.181 40.4215   2
   4  -1  -1 711.007 56.9142   4
  -4  -1   1 780.340 58.8894   4
  -4   1   1 708.903 53.1269   4
  -3  -1   1 8273.33 130.214   2
   3  -1  -1 7894.71 107.598   2
   3   1  -1 7900.51 128.247   2
  -3   1   1 7967.87 103.850   2
  -3  -1   1 7936.94 161.003   4
  -3   1   1 7759.94 147.746   4
   3  -1  -1 7488.06 150.880   4
  -2  -1   1 3690.67 90.6175   5
  -2   1   1 3813.73 87.2240   4
  -2  -1   1 3609.90 97.1008   4
   2  -1  -1 3821.69 90.7415   4
   2   1   1 19769.0 237.208   2
   2  -1   1 19835.1 249.967   5
  -3   1  -1 37914.4 195.643   1
   3   1   1 38738.1 378.700   2
  -3  -1  -1 38765.2 372.611   4
  -4   1  -1 8182.75 192.121   2
  -4  -1  -1 8335.43 194.533   2
   4  -1   1 7905.98 186.841   4
  -4  -1  -1 8513.27 197.101   4
  -5   1  -1 936.024 75.4653   2
  -5  -1  -1 846.785 71.7386   2
  -5   1  -1 914.658 74.4684   4
  -5  -1  -1 912.082 74.1063   4
  -6  -1  -1 44.1224 29.7427   2
  -6   1  -1-47.8023 31.7708   2
  -6   1  -1-8.55126 26.1672   4
  -6  -1  -1-30.7687 26.0795   4
  -7  -1  -1 16.3555 28.2682   2
  -7   1  -1-36.7679 29.6457   2
  -7   1  -1 16.8448 20.4240   4
  -7  -1  -1 0.64497 24.3517   4
  -8  -1  -1 471.510 64.6022   2
  -8   1  -1 445.136 63.7725   2
   8   1   1 442.489 64.2475   4
  -8   1  -1 429.649 61.5177   4
  -8  -1  -1 461.292 66.6655   4
   8  -1   1 315.610 59.2074   4
  -9  -1  -1 2211.66 142.914   2
  -9   1  -1 2212.31 145.137   2
   9   1   1 2071.66 149.607   4
   9  -1   1 2241.69 152.918   4
 -10   1  -1 84.2996 46.4520   2
 -10  -1  -1 40.5098 37.4671   2
  10   1   1 26.1578 39.0635   4
  10  -1   1 26.4577 38.7486   4
 -11  -1  -1-0.80154 35.8183   2
 -11   1  -1 67.2587 44.7403   2
  11   1   1 62.1273 46.6216   4
  11  -1   1 20.9515 33.3142   4
 -12  -1  -1 839.269 107.469   2
 -12   1  -1 1113.45 122.442   2
  12   1   1 1156.33 139.167   4
  12  -1   1 1027.97 127.517   4
 -13  -1  -1 15.1933 34.3284   2
 -13   1  -1 30.8057 35.7891   2
  13   1   1 55.1251 54.2085   4
  13  -1   1 55.5035 49.0338   4
 -14  -1  -1 446.954 87.4054   2
 -14   1  -1 477.647 90.4169   2
  14   1   1 717.194 126.129   4
  14  -1   1 577.748 108.524   4
 -15   1  -1 253.610 80.9808   2
 -15  -1  -1 291.248 77.1292   2
  15   1   1 288.679 90.0906   4
  15  -1   1 335.287 96.9612   4
 -16   1  -1 6.85348 45.0360   2
 -16  -1  -1 5.46106 35.3813   2
 -16  -2   1 28.5298 37.0016   2
 -16   2   1 81.6422 40.4888   2
  16  -2  -1-21.2076 46.5419   4
 -15  -2   1 116.737 51.6582   2
 -15   2   1 204.562 59.9274   2
  15   2  -1 266.272 95.4130   4
  15  -2  -1 200.140 66.7355   4
 -14   2   1 18.9827 28.0031   2
 -14  -2   1-49.0703 45.8656   2
  14   2  -1 26.7984 43.1038   4
  14  -2  -1 78.9107 57.9282   4
 -13   2   1-14.3692 25.6553   2
 -13  -2   1-60.4608 38.1378   2
  13   2  -1-117.570 68.4247   4
  13  -2  -1-44.3558 45.5721   4
 -12  -2   1-62.7641 43.4654   2
 -12   2   1-58.4186 37.5721   2
  12   2  -1 10.3973 43.9580   4
  12  -2  -1-25.3463 42.1906   4
 -11  -2   1 520.885 74.1636   2
 -11   2   1 635.011 75.5695   2
  11   2  -1 622.439 98.3915   4
  11  -2  -1 590.535 92.1484   4
 -10  -2   1 169.507 49.3437   2
 -10   2   1 82.7721 35.1960   2
  10   2  -1 86.0380 33.5974   2
 -10   2   1 164.637 46.4770   4
  10  -2  -1 167.651 60.2588   4
  10   2  -1 115.888 57.5677   4
  -9  -2   1 6883.81 224.283   2
   9   2  -1 6863.61 234.212   2
  -9   2   1 7228.16 216.161   2
   9   2  -1 7101.74 270.744   4
  -9   2   1 7006.55 249.077   4
   9  -2  -1 7358.55 266.063   4
  -9  -2   1 6881.23 254.924   4
  -8  -2   1 52.0818 32.6530   2
  -8   2   1 88.1522 35.8331   2
   8   2  -1 9.45850 21.3356   2
  -8  -2   1 11.1211 22.1045   4
   8  -2  -1 56.6309 37.8420   4
  -8   2   1-2.75689 22.7225   4
  -7  -2   1 1873.74 102.897   2
  -7   2   1 1649.92 88.7676   2
   7   2  -1 1848.96 107.233   2
  -7   2   1 1776.17 108.225   4
  -7  -2   1 1778.81 115.073   4
  -6  -2   1 123.233 33.1651   2
  -6   2   1 136.935 29.9764   2
   6   2  -1 159.597 34.5497   2
  -6  -2   1 125.518 36.2165   4
  -6   2   1 102.563 26.1786   4
   6  -2  -1 93.0830 33.9299   4
  -5  -2   1 14193.4 236.540   2
   5   2  -1 14014.9 237.867   2
  -5   2   1 14384.7 207.041   2
  -5  -2   1 14078.4 271.642   4
   5  -2  -1 14272.5 260.996   4
  -5   2   1 14122.7 248.595   4
  -4  -2   1 28387.0 297.857   2
  -4   2   1 27287.1 241.141   2
   4   2  -1 27066.2 292.901   2
  -4   2   1 27035.9 307.362   4
  -4  -2   1 27042.8 343.215   4
   4  -2  -1 26923.8 315.993   4
  -3   2   1 789.606 32.8177   2
   3   2  -1 868.308 46.8521   2
   3   2  -1 750.177 50.5881   5
  -3   2   1 728.010 45.3609   4
   3  -2  -1 646.184 45.3808   4
  -3  -2   1 730.308 52.2302   4
   2   2  -1 10521.6 157.292   5
  -2  -2   1 10023.7 151.886   5
  -2   2   1 9861.52 128.787   4
  -2  -2   1 10116.0 169.377   4
   2  -2  -1 9727.88 134.613   4
   1   2   1 16006.4 186.305   2
  -1   2  -1 16505.6 143.471   1
   1  -2   1 16180.4 140.170   1
   1   2   1 16135.2 129.075   1
  -1  -2  -1 16407.7 130.822   1
   1  -2   1 16147.3 198.553   5
   1   2   1 16397.8 170.116   4
   1   2   1 16292.7 158.118   5
  -2   2  -1 144176. 418.257   1
  -2  -2  -1 145416. 377.006   1
   2  -2   1 145239. 418.415   1
   2   2   1 142398. 659.334   2
   2   2   1 142684. 619.964   4
  -2  -2  -1 144597. 623.480   4
   2  -2   1 143861. 692.006   5
  -3  -2  -1 11155.8 117.708   1
  -3   2  -1 11021.9 125.002   1
   3   2   1 11137.2 209.552   2
  -3  -2  -1 11399.9 203.048   4
   3  -2   1 11328.8 198.666   4
  -4   2  -1 12644.3 152.301   1
   4   2   1 13297.9 255.244   2
  -4  -2  -1 13436.1 247.599   2
   4  -2   1 13198.9 240.095   4
  -4  -2  -1 13526.1 252.455   4
  -5   2  -1 960.994 76.0267   2
   5   2   1 959.442 78.0026   2
  -5  -2  -1 992.498 77.1928   4
  -6   2  -1 4229.67 162.629   2
  -6  -2  -1 4163.42 163.479   2
   6   2   1 3982.46 164.765   2
  -6  -2  -1 3987.93 165.282   4
  -7  -2  -1 1330.71 101.439   2
  -7   2  -1 1248.77 98.1453   2
  -7  -2  -1 1276.44 101.410   4
   7  -2   1 1217.46 98.0092   4
  -8  -2  -1 354.152 59.3562   2
  -8   2  -1 468.747 65.6833   2
  -8  -2  -1 439.863 64.4709   4
   8  -2   1 380.175 62.2170   4
  -9  -2  -1 256.397 55.5035   2
  -9   2  -1 359.181 67.1288   2
   9  -2   1 206.997 52.5903   4
   9   2   1 326.442 69.4161   4
 -10   2  -1 94.5128 39.5646   2
 -10  -2  -1-75.3110 50.8106   2
  10   2   1 140.421 54.6797   4
  10  -2   1 50.5227 46.5367   4
 -11  -2  -1 1159.55 118.587   2
 -11   2  -1 1013.25 112.995   2
  11   2   1 1006.36 122.097   4
  11  -2   1 984.094 119.943   4
 -12  -2  -1-25.7407 45.1073   2
 -12   2  -1 48.1788 40.5967   2
  12  -2   1 56.9214 51.3782   4
  12   2   1 31.5368 39.1557   4
 -13  -2  -1 903.661 117.171   2
 -13   2  -1 608.909 99.2666   2
  13   2   1 577.359 105.086   4
  13  -2   1 677.760 110.670   4
 -14   2  -1 7.51275 33.6091   2
 -14  -2  -1-71.1356 46.9336   2
  14  -2   1 47.9182 49.2450   4
  14   2   1 67.7869 54.0105   4
 -15  -2  -1-12.5359 37.0804   2
 -15   2  -1 0.19556 33.3541   2
  15  -2   1 87.0986 60.2027   4
 -16  -2  -1-9.74416 36.6666   2
 -16   2  -1 0.21282 54.3604   2
  16  -3  -1 44.6031 59.2114   4
 -15  -3   1 11.8833 35.2745   2
 -15   3   1 26.6272 36.2692   2
  15   3  -1 35.7057 41.8156   4
  15  -3  -1-0.22705 38.2706   4
 -14  -3   1 103.988 45.8707   2
 -14   3   1 201.211 53.7788   2
  14   3  -1 148.826 69.0109   4
  14  -3  -1 218.769 67.8976   4
 -13  -3   1-5.79314 31.0993   2
 -13   3   1 34.1171 29.8039   2
  13   3  -1-5.34315 49.0449   4
  13  -3  -1 19.6851 43.5609   4
 -12   3   1 462.650 70.8211   2
 -12  -3   1 361.144 64.5671   2
  12   3  -1 304.829 67.9854   4
  12  -3  -1 214.568 59.3871   4
 -11  -3   1 354.925 62.2789   2
 -11   3   1 518.554 71.2816   2
  11   3  -1 474.250 75.3170   2
  11  -3  -1 380.739 75.0105   4
  11   3  -1 448.242 84.2228   4
 -10  -3   1 8179.81 265.005   2
  10   3  -1 7659.70 270.224   2
 -10   3   1 7985.80 244.255   2
  10   3  -1 8204.79 311.206   4
 -10   3   1 7601.37 275.871   4
  10  -3  -1 7378.37 283.313   4
  -9  -3   1 1490.85 111.024   2
   9   3  -1 1683.63 119.854   2
  -9   3   1 1674.95 105.197   2
  -9  -3   1 1666.51 127.351   4
   9  -3  -1 1669.09 128.285   4
  -9   3   1 1502.90 116.400   4
   9   3  -1 1635.73 135.068   4
  -8  -3   1 3803.66 161.821   2
  -8   3   1 3703.46 143.269   2
   8   3  -1 3719.60 163.899   2
  -8   3   1 3605.71 165.849   4
   8  -3  -1 3636.75 172.018   4
  -8  -3   1 3708.54 177.387   4
  -7  -3   1 2653.63 127.291   2
  -7   3   1 2740.89 115.158   2
   7   3  -1 2700.65 130.191   2
  -7   3   1 2666.66 130.191   4
  -7  -3   1 2862.09 146.134   4
  -6  -3   1 2997.76 124.850   2
   6   3  -1 2886.27 123.813   2
  -6   3   1 2848.01 105.498   2
   6  -3  -1 2859.20 127.645   4
  -6   3   1 2740.32 120.726   4
  -6  -3   1 2880.96 137.134   4
  -5  -3   1 2885.41 112.210   2
   5   3  -1 2766.57 109.492   2
  -5   3   1 2715.16 91.9693   2
  -5  -3   1 2740.07 122.447   4
   5  -3  -1 2848.33 115.122   4
  -5   3   1 2822.09 109.520   4
   4   3  -1 99.9589 22.2540   2
  -4  -3   1 112.525 28.2572   4
  -4   3   1 155.841 24.7308   4
   4  -3  -1 116.075 26.3504   4
   3   3  -1 2354.64 84.4510   2
   3   3  -1 2536.17 90.7088   5
  -3  -3   1 2427.56 96.4006   4
  -3   3   1 2350.66 73.6550   4
   3  -3  -1 2394.01 78.1780   4
   2   3  -1 137767. 630.726   3
   2  -3  -1 135702. 603.666   3
   2   3  -1 135718. 580.325   5
  -2  -3   1 134730. 569.911   5
  -2  -3   1 136375. 645.170   4
   2  -3  -1 136113. 462.552   4
  -2   3   1 134157. 433.640   4
  -1  -3   1 5205.08 118.794   3
   1   3  -1 5528.75 122.198   3
  -1   3   1 5249.90 103.939   3
   1  -3  -1 5066.98 99.9543   3
   1  -3  -1 5210.79 81.8982   5
  -1  -3   1 5187.45 102.983   5
   1   3  -1 5316.85 103.081   5
   0   3   1 36549.0 244.343   2
   0  -3   1 36234.6 337.524   3
   0   3   1 37871.4 276.844   3
   0   3   1 35625.4 254.290   1
   0  -3  -1 37349.9 243.738   2
   0  -3   1 37384.6 266.479   1
   0  -3   1 36403.3 277.796   5
   0   3  -1 37508.2 275.016   5
  -1  -3  -1 264.346 21.9173   1
  -1   3  -1 277.016 23.9575   1
   1   3   1 275.321 23.2877   1
   1  -3   1 275.553 23.6219   1
   1   3   1 272.551 29.5699   2
   1   3   1 310.487 22.0102   5
   1   3   1 289.186 23.9426   4
   1  -3   1 286.668 30.0235   5
  -1   3  -1 302.561 32.4143   5
  -2   3  -1 342040. 774.391   1
  -2  -3  -1 335888. 953.096   4
   2  -3   1 333359. 1094.49   5
   2   3   1 339211. 954.581   4
  -3   3  -1 13401.3 161.170   1
  -3  -3  -1 14069.0 153.188   1
   3   3   1 13496.1 237.806   2
   3   3   1 14102.2 229.484   4
  -3  -3  -1 13740.2 224.226   4
   3  -3   1 14044.3 222.510   4
   3  -3   1 13632.3 251.428   5
  -4   3  -1 4745.66 102.204   1
  -4  -3  -1 5087.83 100.515   1
   4   3   1 4750.52 157.574   2
   4  -3   1 4926.50 147.381   4
  -4  -3  -1 4729.79 151.188   4
  -5   3  -1 22773.8 241.442   1
   5   3   1 23476.4 379.318   2
   5  -3   1 22465.9 347.343   4
  -5  -3  -1 23310.4 369.532   4
  -6   3  -1 3.36359 13.0575   1
  -6   3  -1 44.0584 31.2472   2
   6   3   1-0.99506 22.8460   2
  -6  -3  -1-10.6980 18.6213   4
  -7   3  -1 3517.95 112.450   1
   7   3   1 3621.72 172.896   2
  -7  -3  -1 3666.77 166.834   2
  -7   3  -1 3923.22 169.902   2
   7  -3   1 3846.13 170.148   4
  -7  -3  -1 3810.77 174.663   4
  -8  -3  -1 525.489 70.9183   2
  -8   3  -1 520.036 46.8380   1
  -8   3  -1 530.716 70.5174   2
   8   3   1 457.423 67.0600   2
  -8  -3  -1 500.274 68.5190   4
   8   3   1 418.184 66.4492   4
   8  -3   1 377.121 60.2643   4
  -9   3  -1 463.188 47.6692   1
  -9  -3  -1 508.264 70.1776   2
  -9   3  -1 488.533 74.1719   2
   9  -3   1 512.664 75.1525   4
   9   3   1 364.683 70.4616   4
 -10   3  -1 2987.75 119.557   1
 -10  -3  -1 3204.65 185.891   2
 -10   3  -1 3121.80 183.297   2
  10  -3   1 3365.94 196.853   4
  10   3   1 3213.18 202.309   4
 -11   3  -1-2.65126 15.2103   1
 -11  -3  -1 16.5019 38.8685   2
 -11   3  -1-1.74293 35.9709   2
  11   3   1 3.70903 36.6200   4
  11  -3   1 27.6195 36.7604   4
 -12  -3  -1 168.466 53.3875   2
 -12   3  -1 348.662 72.7543   2
  12  -3   1 290.218 72.9318   4
  12   3   1 260.530 64.6518   4
 -13   3  -1 78.8015 45.3967   2
 -13  -3  -1-50.3986 46.9927   2
  13   3   1 57.6594 43.4685   4
  13  -3   1 7.37411 41.6945   4
 -14   3  -1 395.959 82.7790   2
 -14  -3  -1 542.360 97.4947   2
  14   3   1 372.486 94.5589   4
  14  -3   1 477.012 101.608   4
 -15   3  -1 3.11619 47.6763   2
 -15  -3  -1-49.7865 51.8319   2
  15  -3   1 17.2547 38.6146   4
 -16   3  -1 65.0473 58.9083   2
 -16  -3  -1 26.2306 54.4593   2
  16  -4  -1-41.4462 59.0987   4
 -15   4   1 156.427 53.2710   2
  15   4  -1-27.8035 49.0874   4
  15  -4  -1 35.8518 53.5560   4
 -14   4   1 19.6624 32.3907   2
 -14  -4   1 14.1514 34.5749   2
  14  -4  -1 57.8945 50.0595   4
  14   4  -1-28.8028 43.8122   4
 -13  -4   1-44.9682 47.4524   2
 -13   4   1-29.8904 27.8344   2
  13   4  -1-123.672 70.6299   4
 -12  -4   1-54.2924 50.6795   2
 -12   4   1 12.6924 27.7187   2
  12   4  -1-62.8254 61.3662   4
  12  -4  -1 11.6163 37.0485   4
 -11  -4   1 2037.81 146.286   2
 -11   4   1 2162.33 135.573   2
  11  -4  -1 1930.30 157.050   4
  11   4  -1 1844.74 160.962   4
 -10  -4   1 1005.25 99.2394   2
 -10   4   1 1028.41 88.8209   2
  10   4  -1 1195.19 111.861   2
 -10   4   1 825.972 92.4349   4
  10  -4  -1 1022.82 108.003   4
  10   4  -1 954.208 117.659   4
  -9   4   1 231.945 43.4797   2
  -9  -4   1 198.620 46.9071   2
   9   4  -1 162.537 39.7799   2
   9   4  -1 239.272 66.9867   4
  -9   4   1 195.371 45.3831   4
  -9  -4   1 211.403 49.6116   4
   9  -4  -1 216.877 52.4290   4
  -8  -4   1 21.2787 24.8914   2
  -8   4   1-0.98142 23.7382   2
   8   4  -1-4.16973 18.8388   2
  -8  -4   1 13.3834 19.8389   4
  -8   4   1-9.72236 22.6351   4
   8  -4  -1-8.15523 25.0789   4
  -7  -4   1 1467.83 97.9993   2
   7   4  -1 1484.13 100.602   2
  -7   4   1 1475.12 84.0966   2
  -7  -4   1 1591.69 111.553   4
  -7   4   1 1480.75 97.6072   4
  -6  -4   1 7081.55 199.254   2
  -6   4   1 7220.12 168.842   2
   6   4  -1 6818.55 196.814   2
  -6   4   1 6951.43 189.250   4
   6  -4  -1 7290.95 200.331   4
  -6  -4   1 7135.87 217.764   4
   5   4  -1 5633.51 163.734   2
  -5   4   1 5504.94 150.441   4
  -5  -4   1 5733.78 182.063   4
   5  -4  -1 5798.58 160.249   4
   4   4  -1 3018.39 111.860   2
   4   4  -1 3021.45 111.489   5
  -4   4   1 2856.08 94.1558   4
   4  -4  -1 3103.53 104.247   4
   4   4  -1 3249.92 132.702   4
  -4  -4   1 3031.92 121.153   4
   3   4  -1 25900.9 300.522   2
   3   4  -1 26036.8 290.299   5
  -3   4   1 25436.5 232.629   4
   3  -4  -1 26089.0 246.495   4
  -3  -4   1 25809.2 321.787   4
   2  -4  -1 30907.8 319.143   3
   2   4  -1 30724.0 335.561   3
  -2  -4   1 30310.1 276.186   5
   2   4  -1 30879.8 283.961   5
  -2  -4   1 31607.7 325.637   4
  -2   4   1 31621.7 190.224   4
   2  -4  -1 31958.5 205.202   4
   1  -4  -1 51681.4 372.290   3
  -1  -4   1 51995.6 419.615   3
  -1   4   1 53393.5 387.886   3
  -1   4   1 51705.7 362.610   1
  -1  -4   1 51628.8 338.276   5
   1   4  -1 52070.5 339.515   5
   0   4   1 41953.7 338.752   3
   0  -4   1 40750.9 398.395   3
   0  -4  -1 41454.1 307.837   1
   0   4   1 41034.4 304.666   1
   0   4  -1 42282.6 325.514   1
   0   4   1 41055.7 292.244   2
   0  -4   1 41081.1 311.629   5
   0   4  -1 42394.5 310.918   5
   0   4   1 41943.9 189.503   4
   1   4   1 14600.4 200.449   2
   1  -4   1 14397.8 259.822   3
   1  -4   1 14453.2 181.178   1
  -1   4  -1 14786.8 187.010   1
  -1  -4  -1 15034.1 175.508   1
   1   4   1 14942.8 176.573   1
  -1  -4  -1 14708.0 201.668   2
   1  -4   1 14295.4 205.079   5
   1   4   1 14878.3 126.939   5
  -1   4  -1 14712.3 205.748   5
   1   4   1 15093.6 164.749   4
  -1  -4  -1 14905.8 165.818   4
  -2  -4  -1 228225. 687.102   1
   2  -4   1 230806. 714.772   1
  -2   4  -1 227496. 725.684   1
   2   4   1 223948. 891.454   2
   2   4   1 231510. 801.328   4
  -2  -4  -1 223106. 799.096   4
   2  -4   1 225923. 928.334   5
  -3   4  -1 34590.7 292.260   1
  -3  -4  -1 35959.1 279.231   1
   3   4   1 35058.8 391.814   2
  -3  -4  -1 35059.0 368.809   4
   3  -4   1 35594.7 412.822   5
   3   4   1 36061.2 369.686   4
  -4  -4  -1 4172.19 100.653   1
  -4   4  -1 3831.90 101.834   1
   4   4   1 4069.80 148.208   2
   4  -4   1 3931.52 131.949   4
   4   4   1 4099.88 143.565   4
  -4  -4  -1 3979.05 140.089   4
  -5  -4  -1 407.392 35.7511   1
  -5   4  -1 304.912 32.2497   1
   5   4   1 374.259 52.4277   2
  -5  -4  -1 439.979 54.1326   4
   5  -4   1 351.523 50.8287   4
  -6  -4  -1 4241.17 116.855   1
  -6   4  -1 3973.47 116.965   1
   6   4   1 4339.98 180.498   2
  -6  -4  -1 4625.76 180.870   4
  -7   4  -1 276.974 34.9034   1
  -7  -4  -1 273.101 50.8101   2
  -7   4  -1 263.297 49.9796   2
   7   4   1 297.570 53.0395   2
   7  -4   1 254.686 49.1767   4
  -7  -4  -1 317.947 53.2520   4
  -8   4  -1-9.73352 14.0939   1
  -8  -4  -1-52.3325 42.3528   2
  -8   4  -1-16.1437 28.0270   2
   8   4   1-24.4018 28.6731   2
  -8  -4  -1 65.1328 30.7533   4
   8  -4   1 5.95355 24.9851   4
   8   4   1-0.44498 32.9367   4
  -9   4  -1 79.2093 23.5291   1
  -9  -4  -1 91.7055 43.5635   2
  -9   4  -1 43.9402 33.2068   2
   9   4   1 59.0407 39.7813   2
   9  -4   1 49.1874 34.3367   4
   9   4   1 87.9626 49.8000   4
 -10   4  -1 2203.37 106.200   1
 -10   4  -1 2382.91 161.228   2
 -10  -4  -1 2261.28 159.976   2
  10  -4   1 2258.90 160.949   4
  10   4   1 2713.73 185.499   4
 -11   4  -1 1074.08 76.9838   1
 -11  -4  -1 1175.51 81.1146   1
 -11  -4  -1 1227.41 124.934   2
 -11   4  -1 1109.88 118.282   2
  11  -4   1 998.106 117.125   4
  11   4   1 1266.92 137.992   4
 -12  -4  -1-11.6121 39.8610   2
 -12  -4  -1 13.9822 21.8199   1
 -12   4  -1 59.8603 40.5178   2
  12  -4   1 95.5768 52.5482   4
  12   4   1 78.8392 51.6674   4
 -13  -4  -1 144.806 51.9678   2
 -13   4  -1 108.814 49.0097   2
  13   4   1 179.176 66.3927   4
  13  -4   1 164.397 60.3364   4
 -14   4  -1 28.2588 48.0803   2
 -14  -4  -1 64.3448 49.1212   2
  14  -4   1-35.3614 43.5618   4
  14   4   1-28.1044 36.8363   4
 -15  -4  -1-45.4608 52.6242   2
 -15   4  -1-52.7385 42.7684   2
  15  -4   1 6.94816 37.5050   4
 -16   4  -1 50.8605 52.4492   2
  16  -5  -1 183.834 79.6126   4
 -15   5   1 21.5812 27.6746   2
  15   5  -1 0.25415 48.5048   4
  15  -5  -1-102.809 57.0619   4
 -14   5   1 441.642 76.3185   2
  14  -5  -1 277.342 77.0677   4
  14   5  -1 402.039 98.1629   4
 -13  -5   1 14.8732 36.8443   2
 -13   5   1 61.1448 36.3835   2
  13   5  -1 52.3996 54.7746   4
  13  -5  -1 51.5493 46.6205   4
 -12   5   1 147.371 47.7700   2
 -12  -5   1 84.5817 42.0667   2
  12   5  -1 59.6761 49.3834   4
  12  -5  -1 8.98062 37.8380   4
 -11  -5   1 1292.99 119.964   2
 -11   5   1 1363.59 109.007   2
  11   5  -1 1361.67 143.607   4
  11  -5  -1 1451.54 134.783   4
 -10  -5   1 3810.68 192.163   2
 -10   5   1 3923.63 172.601   2
  10   5  -1 3829.85 198.267   2
  10   5  -1 3669.06 216.352   4
 -10   5   1 3752.47 191.284   4
  10  -5  -1 3451.50 192.920   4
  -9  -5   1 286.728 56.8553   2
  -9   5   1 329.516 51.9496   2
   9   5  -1 332.425 59.9773   2
  -9   5   1 275.699 51.5037   4
   9   5  -1 341.029 70.3775   4
  -9  -5   1 310.591 61.5363   4
   9  -5  -1 237.912 50.5446   4
   8   5  -1 78.4661 32.9778   2
  -8  -5   1 29.4591 32.4425   2
  -8   5   1 20.4400 24.2306   2
   8   5  -1 95.6261 43.5046   4
  -8  -5   1 91.3227 35.8340   4
  -8   5   1 49.4303 25.5046   4
  -7  -5   1 5516.72 191.071   2
  -7   5   1 5405.10 162.914   2
   7   5  -1 5576.81 196.500   2
  -7  -5   1 5360.77 203.735   4
  -7   5   1 5205.21 179.166   4
   6   5  -1 15918.9 307.421   2
  -6  -5   1 16154.8 332.709   4
  -6   5   1 15424.3 281.157   4
   6  -5  -1 16227.0 293.989   4
   5   5  -1 549.332 58.5773   2
   5   5  -1 420.215 52.0574   5
  -5  -5   1 517.185 59.2226   4
   5  -5  -1 475.363 52.0851   4
  -5   5   1 413.511 43.4774   4
   4   5  -1 3642.14 129.751   2
   4   5  -1 3881.16 128.490   5
   4   5  -1 3748.91 142.163   4
   4  -5  -1 3465.56 105.988   4
  -4   5   1 3577.28 103.684   4
  -4  -5   1 3722.76 137.750   4
   3   5  -1 108.346 31.2662   3
   3  -5  -1 98.0743 27.9386   3
   3   5  -1 108.466 25.1958   5
   3  -5  -1 113.894 20.3766   4
  -3  -5   1 140.516 31.5635   4
  -3   5   1 99.2569 15.3751   4
   2   5  -1 68768.9 553.301   3
  -2   5   1 72911.5 547.585   3
   2  -5  -1 68224.7 520.249   3
   2   5  -1 70563.7 437.696   5
  -2  -5   1 68650.4 424.730   5
   2  -5  -1 70658.4 276.809   4
  -2  -5   1 71036.4 505.129   4
  -2   5   1 70720.8 258.922   4
  -1  -5   1 306.130 42.9929   3
   1  -5  -1 163.601 30.6459   3
  -1   5   1 375.288 45.2473   3
  -1   5   1 173.334 27.6431   1
  -1  -5   1 185.044 26.3399   5
   1   5  -1 195.700 22.7220   5
   0  -5  -1 6439.64 144.917   3
   0   5   1 6527.75 150.930   3
   0  -5   1 6648.87 171.753   3
   0   5   1 6572.35 134.479   1
   0  -5  -1 6671.29 137.122   1
   0   5   1 6417.42 128.129   2
   0   5  -1 6852.63 143.691   1
   0  -5   1 6738.00 130.773   5
   0   5  -1 6504.61 127.675   5
   0   5   1 6744.81 77.9659   4
   1  -5   1 547.731 54.7979   3
   1   5   1 566.268 43.8589   2
  -1   5  -1 598.606 41.8486   1
  -1  -5  -1 542.115 42.9621   2
  -1  -5  -1 506.251 39.4729   1
   1  -5   1 663.405 44.0297   1
   1   5   1 568.647 38.5507   1
   1  -5   1 512.350 40.5110   5
  -1   5  -1 542.971 44.5803   5
  -1  -5  -1 585.854 34.2386   4
   1   5   1 603.662 35.5707   4
   2   5   1 64225.4 421.127   1
  -2   5  -1 65514.2 435.860   1
  -2  -5  -1 64364.5 411.924   1
   2  -5   1 66053.6 426.537   1
   2   5   1 63987.0 499.109   2
  -2  -5  -1 64379.2 431.962   4
   2   5   1 64143.3 439.855   4
   2  -5   1 63979.7 507.244   5
  -3  -5  -1 5683.21 124.498   1
  -3   5  -1 5834.43 132.731   1
   3  -5   1 6204.42 137.642   1
   3   5   1 5597.44 163.561   2
   3   5   1 5580.69 152.306   4
   3  -5   1 6030.55 173.060   5
  -3  -5  -1 5556.72 149.174   4
  -4   5  -1 5151.03 129.146   1
  -4  -5  -1 5458.73 126.902   1
   4   5   1 5508.73 177.362   2
   4  -5   1 5265.88 181.193   5
   4   5   1 5467.81 167.083   4
  -4  -5  -1 5326.74 164.018   4
   4  -5   1 5268.84 152.093   4
  -5  -5  -1 9048.83 170.930   1
  -5   5  -1 9125.14 177.621   1
   5   5   1 9327.13 249.638   2
   5  -5   1 8798.74 218.004   4
   5   5   1 9634.45 243.367   4
  -5  -5  -1 9321.64 236.815   4
  -6   5  -1 2765.80 103.069   1
  -6  -5  -1 2949.77 101.875   1
   6   5   1 2990.43 153.008   2
  -6  -5  -1 3163.59 150.600   4
  -7  -5  -1 795.741 57.6423   1
  -7   5  -1 829.206 61.5895   1
   7   5   1 835.899 87.1422   2
  -7  -5  -1 901.892 87.9707   2
   7   5   1 760.208 83.8049   4
  -7  -5  -1 828.448 84.9068   4
   7  -5   1 756.937 76.4429   4
  -8  -5  -1 53.8459 21.4469   1
  -8   5  -1 71.0324 20.4783   1
  -8  -5  -1 33.6630 29.9466   2
   8   5   1 11.3702 25.2904   2
  -8   5  -1 18.3352 29.5104   2
  -8  -5  -1 59.9658 22.8512   4
   8   5   1 24.9983 32.7380   4
   8  -5   1 69.3832 37.6272   4
  -9  -5  -1 192.550 54.2822   2
  -9  -5  -1 285.037 40.1810   1
  -9   5  -1 225.670 36.0622   1
  -9   5  -1 259.311 57.2899   2
   9  -5   1 260.978 57.9523   4
   9   5   1 212.604 58.7953   4
 -10  -5  -1 2435.51 113.665   1
 -10   5  -1 2285.26 111.719   1
 -10  -5  -1 2554.19 170.793   2
 -10   5  -1 2612.51 168.802   2
  10   5   1 2680.84 187.576   4
  10  -5   1 2700.69 174.049   4
 -11   5  -1 164.449 34.7369   1
 -11  -5  -1 270.329 71.6939   2
 -11  -5  -1 201.799 34.3553   1
 -11   5  -1 68.0723 38.3835   2
  11   5   1 332.099 82.5456   4
  11  -5   1 242.410 63.5323   4
 -12   5  -1 202.944 63.8105   2
 -12  -5  -1 227.016 38.8233   1
 -12  -5  -1 170.147 53.6811   2
  12   5   1 287.486 81.2874   4
  12  -5   1 96.3754 50.6613   4
 -13  -5  -1 444.405 86.7197   2
 -13   5  -1 614.688 98.3400   2
  13  -5   1 551.462 99.4156   4
  13   5   1 411.517 86.3190   4
 -14  -5  -1 86.5196 51.1308   2
 -14   5  -1-9.69676 50.0912   2
  14   5   1 25.4740 40.2249   4
  14  -5   1 32.0310 52.5488   4
 -15   5  -1 40.7440 49.2999   2
 -15  -5  -1 40.6323 52.8189   2
  15  -5   1 33.5431 50.5810   4
 -16   5  -1 8.16198 42.5901   2
  16  -6  -1 45.8516 53.6965   4
 -15   6   1 26.6550 34.7848   2
  15   6  -1-4.86618 33.9444   5
  15  -6  -1-32.7896 41.5194   4
  15   6  -1-100.367 72.7322   4
 -14   6   1 82.5988 39.1384   2
  14  -6  -1-19.6453 38.8931   4
  14   6  -1 22.4670 49.2463   4
 -13   6   1 864.225 99.0384   2
  13  -6  -1 762.560 111.778   4
  13   6  -1 823.828 129.137   4
 -12   6   1 263.179 54.2210   2
  12   6  -1 270.342 72.6908   4
  12  -6  -1 302.694 67.4635   4
 -11   6   1 318.594 54.8653   2
  11   6  -1 305.251 78.2303   4
  11  -6  -1 265.283 65.0527   4
 -10   6   1 43.3327 30.3439   2
  10   6  -1 9.14399 25.4360   2
  10   6  -1-8.29193 41.6910   4
  10  -6  -1 98.0722 55.2844   4
 -10   6   1 48.7712 31.0413   4
  -9   6   1 499.181 62.3760   2
   9   6  -1 576.212 75.9096   2
   9  -6  -1 505.788 71.8241   4
  -9   6   1 429.680 62.0461   4
   9   6  -1 516.964 85.5106   4
  -8   6   1 1141.40 83.4593   2
   8   6  -1 1123.85 97.6516   2
  -8  -6   1 1104.64 101.972   4
   8   6  -1 1177.33 111.571   4
  -8   6   1 1082.19 89.5183   4
   7   6  -1-17.8980 28.4632   2
  -7  -6   1-2.17215 23.7429   4
  -7   6   1 11.5149 15.7814   4
   6   6  -1 4362.05 168.773   2
   6   6  -1 4367.50 163.706   5
   6  -6  -1 4196.44 150.079   4
  -6   6   1 4094.91 143.060   4
  -6  -6   1 4325.51 176.115   4
   5   6  -1 9501.09 234.873   2
   5   6  -1 10124.3 225.953   5
   5  -6  -1 9651.88 200.562   4
  -5  -6   1 9597.01 245.537   4
  -5   6   1 9168.21 190.458   4
   4  -6  -1 15363.1 324.033   3
   4   6  -1 15633.0 280.302   2
   4   6  -1 16040.0 259.194   5
   4   6  -1 15257.8 298.377   4
   4  -6  -1 15862.5 218.493   4
  -4   6   1 15594.6 210.207   4
  -4  -6   1 15828.8 288.947   4
   3   6  -1 7060.42 199.441   3
   3  -6  -1 7211.05 197.829   3
  -3   6   1 6860.68 169.402   1
   3   6  -1 6980.22 156.436   5
  -3  -6   1 6891.47 177.892   4
  -3   6   1 6924.06 112.261   4
   3  -6  -1 6906.07 118.857   4
  -2  -6   1 21507.4 323.073   3
   2   6  -1 21223.7 334.393   3
  -2   6   1 22198.9 332.790   3
   2  -6  -1 21966.3 318.464   3
  -2   6   1 21181.2 284.505   1
  -2  -6   1 21332.2 243.024   5
   2   6  -1 21759.0 248.908   5
  -2  -6   1 21606.5 290.733   4
  -1   6   1 34652.6 391.267   3
  -1  -6   1 33913.1 410.112   3
   1  -6  -1 34202.2 377.872   3
  -1   6   1 34418.0 343.470   1
   1   6  -1 33738.7 297.165   5
  -1  -6   1 33818.6 298.058   5
   0  -6   1 2097.57 105.400   3
   0   6   1 1986.75 93.0028   3
   0  -6  -1 1992.25 89.3771   3
   0   6   1 1950.43 80.9722   1
   0   6  -1 2125.70 87.6752   1
   0  -6  -1 1947.14 81.8367   1
   0  -6   1 2039.11 75.7580   5
   0   6  -1 2097.60 76.2031   5
   0  -6  -1 1910.92 42.8532   4
   0   6   1 1969.58 45.4281   4
   1   6   1 1173.24 76.3396   3
   1  -6   1 1090.01 82.2006   3
   1   6   1 1168.37 64.2528   2
   1  -6   1 1111.46 63.3006   1
   1   6   1 1109.07 59.4111   1
  -1  -6  -1 1152.32 62.0613   1
  -1   6  -1 1151.56 65.3298   1
   1  -6   1 1119.79 63.0158   5
  -1  -6  -1 1095.14 47.7590   4
  -1   6  -1 1104.51 62.9950   5
   1   6   1 1207.92 50.3539   4
   2   6   1 605.437 46.8459   1
  -2  -6  -1 550.103 51.8266   2
   2  -6   1 659.199 52.9661   1
  -2   6  -1 431.401 42.8913   1
  -2  -6  -1 516.358 45.6971   1
   2  -6   1 439.898 61.9363   3
   2   6   1 519.473 48.1094   2
   2   6   1 584.166 45.9432   4
   2  -6   1 382.928 42.2054   5
  -2  -6  -1 501.015 40.8733   4
  -3   6  -1 746.591 53.0954   1
   3  -6   1 722.263 54.4120   1
   3   6   1 596.007 47.4237   1
  -3  -6  -1 672.607 47.7916   1
   3   6   1 615.412 57.8414   2
   3  -6   1 683.193 60.6346   5
  -3  -6  -1 670.047 54.1263   4
   3   6   1 649.261 55.5794   4
  -4  -6  -1 62.1873 21.8014   1
  -4   6  -1 46.2436 19.7146   1
   4   6   1 37.3917 26.4349   2
  -4  -6  -1 97.2258 28.8912   4
   4  -6   1-14.2931 28.7363   5
   4   6   1 45.9614 30.8365   4
   4  -6   1 18.0684 20.3737   4
  -5  -6  -1 4135.45 122.932   1
  -5   6  -1 3818.79 123.267   1
   5   6   1 4052.55 168.934   2
   5   6   1 3967.48 160.903   4
  -5  -6  -1 4025.45 158.407   4
   5  -6   1 3929.76 143.472   4
  -6  -6  -1 2386.27 98.3438   1
  -6   6  -1 2382.49 101.055   1
   6   6   1 2589.55 144.731   2
   6   6   1 2723.70 146.942   4
  -6  -6  -1 2596.01 137.701   4
  -7  -6  -1 6189.83 163.786   1
  -7   6  -1 5710.52 162.187   1
  -7  -6  -1 6079.09 225.557   2
   7   6   1 6415.48 240.759   2
  -7  -6  -1 6387.85 231.657   4
   7  -6   1 6020.19 209.080   4
   7   6   1 6023.24 230.968   4
  -8   6  -1 1485.90 87.7530   1
  -8  -6  -1 1622.92 87.9771   1
  -8  -6  -1 1549.22 124.327   2
   8   6   1 1519.78 124.554   2
   8   6   1 1728.63 133.802   4
   8  -6   1 1547.76 114.593   4
  -8  -6  -1 1521.19 122.430   4
  -9   6  -1 477.183 52.8233   1
  -9  -6  -1 542.980 80.9834   2
  -9  -6  -1 541.093 54.3302   1
  -9   6  -1 529.158 74.8534   2
   9  -6   1 627.235 79.7859   4
   9   6   1 474.361 80.5652   4
 -10   6  -1 839.114 70.4816   1
 -10  -6  -1 1149.90 118.577   2
 -10  -6  -1 929.268 72.1318   1
 -10   6  -1 1091.48 112.726   2
  10   6   1 1190.19 131.340   4
  10  -6   1 790.232 99.7253   4
 -11  -6  -1-34.1377 26.4125   1
 -11   6  -1-23.8313 22.7295   1
 -11  -6  -1-22.7510 44.6065   2
 -11   6  -1 46.6919 33.9071   2
  11   6   1-13.6591 39.9546   4
  11  -6   1-50.5301 37.9289   4
 -12  -6  -1-74.2883 51.9880   2
 -12   6  -1 42.7548 33.3220   2
  12  -6   1 30.4319 42.5339   4
 -13  -6  -1-45.7291 41.5149   2
 -13   6  -1-26.0384 34.8883   2
  13   6   1 42.2366 44.5228   4
  13  -6   1-31.4804 40.1106   4
 -14  -6  -1-11.5967 37.5155   2
 -14   6  -1 5.05620 34.0149   2
  14  -6   1 20.2711 41.3703   4
  14   6   1-60.4968 54.6510   4
 -15   6  -1 121.762 62.9627   2
 -15  -6  -1 35.4789 33.9237   2
  15  -6   1-37.4582 53.9286   4
 -16   6  -1 5.01287 41.6849   2
  16  -7  -1 88.6784 65.6176   4
  15   7  -1 26.1530 37.3689   5
  15  -7  -1 3.05309 33.9089   4
 -14   7   1 244.848 58.4576   2
  14   7  -1 123.881 51.2034   5
  14  -7  -1 213.944 74.2455   4
  14   7  -1 191.395 72.7495   4
 -13   7   1 538.925 80.1011   2
  13   7  -1 571.054 95.8952   5
  13  -7  -1 595.034 98.7616   4
  13   7  -1 726.066 118.093   4
 -12   7   1 88.5593 37.9071   1
 -12   7   1 83.3440 34.4873   2
  12   7  -1 81.5393 40.9143   5
  12   7  -1 127.460 59.8690   4
  12  -7  -1-8.96199 41.4783   4
 -11   7   1 331.698 58.3990   2
  11   7  -1 357.379 70.2676   4
  11  -7  -1 385.086 74.6782   4
 -10   7   1 8007.36 252.121   2
 -10   7   1 7109.08 266.072   4
  10  -7  -1 7559.26 276.895   4
  10   7  -1 7783.82 324.010   4
  -9   7   1 869.813 80.7348   2
   9   7  -1 879.304 94.7551   2
   9   7  -1 788.327 105.800   4
  -9   7   1 849.175 87.6108   4
   9  -7  -1 894.410 95.2914   4
  -8   7   1-15.7887 23.8827   2
   8   7  -1 15.1387 23.9251   2
   8   7  -1 16.6286 26.7270   5
  -8  -7   1 13.6221 18.8215   4
   8   7  -1-24.0175 39.1160   4
  -8   7   1-14.8819 19.6359   4
   7   7  -1 75.8888 30.8769   2
   7   7  -1 32.1989 28.3459   5
  -7  -7   1 101.180 37.8926   4
   7   7  -1 67.9280 38.0014   4
  -7   7   1 33.8688 19.5632   4
   6   7  -1 279.579 47.2627   2
   6   7  -1 291.464 49.6023   5
  -6   7   1 213.368 33.9233   4
  -6  -7   1 208.992 44.3267   4
   6  -7  -1 229.240 38.7803   4
   6   7  -1 210.090 52.2563   4
   5   7  -1 6.39895 33.4588   4
  -5   7   1 39.8013 22.1662   1
   5   7  -1 31.7432 19.8754   2
   5   7  -1 19.5919 25.6265   5
  -5  -7   1 65.7438 32.1593   4
   5  -7  -1 33.9315 23.2479   4
  -5   7   1 9.41250 18.3855   4
   4  -7  -1 135.441 40.9987   3
  -4   7   1 118.005 28.7697   1
  -4  -7   1 57.8801 27.3325   1
   4   7  -1 165.880 36.3000   2
   4   7  -1 133.273 30.6148   5
  -4  -7   1 178.014 38.5582   4
   4  -7  -1 193.359 30.2773   4
   3  -7  -1 1.37711 22.3068   3
  -3  -7   1-23.2367 27.1530   1
  -3   7   1 24.9156 23.4629   1
  -3  -7   1 14.9944 16.5542   5
   3   7  -1-15.1536 18.7798   5
  -3  -7   1 0.28111 17.7271   4
   3  -7  -1 0.44833 10.3624   4
  -2   7   1 273.173 47.0168   3
  -2  -7   1 271.626 44.2629   3
  -2  -7   1 291.762 36.8037   4
   2  -7  -1 241.150 41.7235   3
   2   7  -1 291.585 32.7866   5
  -2  -7   1 275.929 30.9119   5
  -2   7   1 235.881 33.5573   1
   1  -7  -1 2397.61 107.701   3
  -1  -7   1 2150.40 111.835   3
  -1   7   1 2351.24 114.304   3
   1   7  -1 2115.59 97.7550   1
  -1   7   1 2165.79 93.7071   1
  -1  -7   1 2308.09 81.1181   5
   1   7  -1 2272.81 79.5191   5
   0  -7  -1 3014.62 121.071   3
   0  -7   1 2833.26 132.154   3
   0   7   1 3151.24 126.830   3
   0   7   1 2915.65 106.499   1
   0   7  -1 2834.24 110.646   1
   0  -7  -1 3072.27 110.012   1
   0  -7   1 2919.20 94.0789   5
   0   7  -1 2789.54 92.8738   5
   0  -7  -1 2984.39 56.0227   4
   0   7   1 2999.22 60.5567   4
   1   7   1 497.676 56.7544   3
   1  -7   1 657.971 69.0443   3
   1  -7   1 672.696 53.0042   1
  -1  -7  -1 572.338 49.5345   1
   1   7   1 550.621 48.8269   2
  -1   7  -1 644.710 52.2582   1
   1   7   1 526.726 46.1489   1
   1  -7   1 569.883 47.1279   5
   1   7   1 542.074 35.9257   4
  -1  -7  -1 527.409 34.1518   4
  -1   7  -1 647.226 51.0348   5
   2  -7   1 17773.8 369.942   3
   2  -7   1 18037.8 266.158   1
   2   7   1 18392.0 294.106   2
  -2   7  -1 18691.1 275.307   1
  -2  -7  -1 18653.1 261.619   1
   2   7   1 18191.6 267.312   1
   2  -7   1 17900.8 284.526   5
  -2  -7  -1 18355.8 238.909   4
   2   7   1 19234.4 250.628   4
  -3   7  -1 1929.52 88.8298   1
  -3  -7  -1 1994.97 88.7769   1
   3  -7   1 1931.32 93.3396   1
   3   7   1 1825.98 87.6955   1
   3  -7   1 1919.88 130.749   3
   3   7   1 1863.87 103.955   2
   3  -7   1 1826.24 100.291   5
  -3  -7  -1 1763.22 86.9309   4
   3   7   1 1950.76 94.9048   4
  -4  -7  -1 9534.67 194.091   1
  -4   7  -1 9282.06 200.378   1
   4   7   1 9571.73 248.349   2
   4  -7   1 9435.51 206.202   4
   4  -7   1 9296.48 250.390   5
   4   7   1 9689.89 231.624   4
  -4  -7  -1 9154.32 223.233   4
  -5   7  -1 3209.96 120.981   1
  -5  -7  -1 3256.54 116.631   1
   5   7   1 3360.74 157.242   2
  -5  -7  -1 3264.27 144.897   4
   5  -7   1 3267.95 132.099   4
   5  -7   1 3369.82 162.275   5
   5   7   1 3462.73 151.661   4
  -6  -7  -1 771.663 58.5375   1
  -6   7  -1 745.560 61.6237   1
   6   7   1 884.205 87.7546   2
  -6  -7  -1 878.567 82.5456   4
   6   7   1 815.186 86.8739   4
   6  -7   1 731.498 82.2359   5
  -7  -7  -1 1756.07 125.934   2
  -7  -7  -1 1752.28 92.3271   1
  -7   7  -1 1571.91 89.8407   1
   7   7   1 1794.94 130.574   2
   7  -7   1 1747.43 114.466   4
   7   7   1 1763.80 130.862   4
  -7  -7  -1 1739.67 125.570   4
  -8   7  -1 61.6260 22.2781   1
  -8  -7  -1 26.5134 34.3172   2
  -8  -7  -1 56.7553 26.0144   1
   8   7   1 7.95731 25.6603   2
   8   7   1-34.3900 46.2804   4
  -8  -7  -1-5.10559 25.1977   4
   8  -7   1 26.8997 30.5355   4
  -9  -7  -1 701.696 65.0967   1
  -9  -7  -1 568.919 83.4903   2
  -9   7  -1 571.207 59.8113   1
  -9   7  -1 643.895 87.7887   2
   9   7   1 734.436 98.5910   4
   9  -7   1 603.672 82.2052   4
 -10  -7  -1 3924.78 217.255   2
 -10  -7  -1 3820.94 149.806   1
 -10   7  -1 3313.83 144.403   1
 -10   7  -1 4040.03 217.975   2
  10  -7   1 3663.21 200.985   4
  10   7   1 3878.05 228.721   4
 -11   7  -1 282.503 44.0088   1
 -11  -7  -1 324.420 70.0592   2
 -11   7  -1 407.497 75.6632   2
  11  -7   1 366.645 71.8491   4
  11   7   1 298.496 79.6947   4
 -12  -7  -1-0.99864 35.4945   2
 -12   7  -1 44.0727 38.6601   2
  12  -7   1 43.5718 41.6304   4
  12   7   1 18.0586 41.6631   4
 -13   7  -1 9.99089 31.2875   2
 -13  -7  -1-43.6226 47.9565   2
  13  -7   1 65.2368 48.6413   4
  13   7   1 109.615 57.8224   4
 -14   7  -1 45.0058 55.8850   2
 -14  -7  -1 43.1327 48.3280   2
  14   7   1 104.735 51.4521   4
  14  -7   1-10.4945 37.4296   4
 -15  -7  -1-45.7924 45.7262   2
 -15   7  -1 81.1903 64.7087   2
  15  -7   1-13.8546 38.0272   4
  16  -8  -1 13.9584 36.3871   4
  15   8  -1 0.21377 39.2193   5
  15  -8  -1 10.1546 35.5894   4
 -14  -8   1-13.0485 23.8974   1
 -14   8   1 21.6324 31.7110   2
  14   8  -1 63.8429 53.4733   5
  14   8  -1-94.9949 63.1554   4
  14  -8  -1-62.6798 45.4676   4
 -13   8   1 58.7420 32.9284   2
 -13  -8   1 81.8320 42.7937   1
  13   8  -1 188.985 66.6870   5
  13   8  -1-111.978 62.9763   4
  13  -8  -1 111.323 55.4992   4
 -12   8   1 46.4208 29.6978   2
  12   8  -1 150.307 59.0254   5
  12  -8  -1 113.668 44.4959   4
  12   8  -1 56.8759 47.3360   4
 -11   8   1 4.66811 30.7988   2
 -11   8   1 65.4610 33.1402   1
  11   8  -1 60.6744 39.3674   5
  11   8  -1 21.2504 41.6223   4
  11  -8  -1 122.057 43.7690   4
 -10   8   1 57.0415 32.2942   2
 -10   8   1 53.1201 31.9701   1
  10   8  -1 128.974 50.6706   5
  10   8  -1 30.7313 40.9476   4
  10  -8  -1 67.0122 39.4282   4
   9   8  -1 3692.70 195.705   2
  -9   8   1 4154.59 175.662   2
  -9   8   1 3742.02 177.090   1
   9   8  -1 4015.57 193.973   5
   9   8  -1 4338.34 230.168   4
   9  -8  -1 3724.99 181.601   4
   8   8  -1 836.427 92.0950   2
  -8   8   1 754.684 78.6325   1
   8   8  -1 746.581 81.9713   5
  -8  -8   1 865.945 93.2212   4
   8   8  -1 745.120 97.0196   4
   7   8  -1 1353.18 106.822   2
  -7   8   1 1349.73 99.2058   1
   7   8  -1 1376.72 102.280   5
  -7  -8   1 1351.97 109.206   4
   7  -8  -1 1286.70 92.9155   4
   7   8  -1 1419.43 119.602   4
  -6   8   1 52.5001 22.0911   1
   6   8  -1 53.5733 26.9555   2
   6   8  -1 41.8976 25.1759   5
   6   8  -1 19.7836 34.3504   4
  -6  -8   1 59.2424 24.0410   4
   6  -8  -1 63.7396 27.7919   4
   5  -8  -1 1650.79 124.803   3
  -5   8   1 1643.30 101.032   1
   5   8  -1 1627.24 104.030   2
   5   8  -1 1608.58 92.7662   5
  -5  -8   1 1789.09 111.854   4
   5   8  -1 1517.57 108.851   4
   5  -8  -1 1737.83 83.0003   4
   4  -8  -1 5056.31 201.665   3
   4   8  -1 5094.71 176.003   2
  -4   8   1 4892.59 167.127   1
  -4  -8   1 4931.04 167.587   1
   4   8  -1 4925.98 148.407   5
  -4  -8   1 5125.53 175.263   4
   4  -8  -1 4958.92 119.463   4
   3  -8  -1 2710.81 138.674   3
  -3   8   1 2890.07 123.534   1
   3   8  -1 3098.78 107.903   5
  -3  -8   1 3065.82 102.569   5
   3  -8  -1 3027.69 72.2098   4
  -3  -8   1 3082.16 126.384   4
  -2   8   1 332.005 55.1319   3
  -2  -8   1 332.799 53.8042   3
   2  -8  -1 247.463 42.9593   3
  -2  -8   1 285.712 39.4360   4
  -2   8   1 239.729 36.1277   1
   2   8  -1 296.665 31.7448   5
  -2  -8   1 228.351 28.7927   5
  -1   8   1 393.190 54.0293   3
   1  -8  -1 525.214 58.9762   3
  -1  -8   1 389.556 52.8745   3
   1   8  -1 517.869 53.2163   1
  -1   8   1 472.097 47.0718   1
  -1  -8   1 428.016 37.5040   5
   1   8  -1 437.643 38.6414   5
   1  -8  -1 453.028 28.7329   5
   0   8   1 8652.57 228.109   3
   0  -8   1 8332.82 241.517   3
   0  -8  -1 9036.57 224.932   3
   0   8   1 8798.13 198.061   1
   0   8  -1 8768.26 207.366   1
   0  -8  -1 8507.78 194.422   1
   0  -8   1 8822.91 170.934   5
   0   8  -1 8563.70 167.163   5
   0  -8  -1 8813.64 101.740   4
   1   8   1 11135.7 263.168   3
   1  -8   1 10894.9 282.298   3
   1  -8   1 11019.2 222.082   1
  -1  -8  -1 10451.5 212.884   1
   1   8   1 10511.0 219.721   2
  -1   8  -1 10635.4 225.361   1
   1   8   1 10330.8 216.521   1
   1  -8   1 10816.4 205.004   5
  -1   8  -1 10845.6 204.196   5
   1   8   1 10784.8 162.905   4
  -1  -8  -1 10788.8 154.539   4
   2  -8   1 2877.25 156.457   3
   2   8   1 3085.10 116.808   1
  -2  -8  -1 3237.67 117.818   1
   2  -8   1 3192.06 119.949   1
  -2   8  -1 3112.05 119.858   1
   2   8   1 3130.51 126.952   2
   2   8   1 3063.60 63.4317   5
   2  -8   1 2835.23 116.016   5
   2   8   1 3103.92 104.075   4
  -2  -8  -1 3127.57 102.384   4
  -3   8  -1 36.9120 25.3399   1
  -3  -8  -1 31.5458 26.0172   1
   3  -8   1 24.9881 28.4546   1
   3   8   1 2.41677 23.3646   2
   3   8   1 43.5899 20.8432   1
   3  -8   1 66.6077 36.7673   3
   3  -8   1 19.8183 23.5868   5
   3   8   1 47.3241 26.8949   4
  -3  -8  -1 33.4372 22.3472   4
   4  -8   1 42538.8 466.272   1
  -4  -8  -1 42899.2 438.281   1
  -4   8  -1 42600.6 456.089   1
   4  -8   1 43251.1 675.566   3
   4   8   1 43070.4 539.854   2
   4  -8   1 42970.1 545.291   5
   4  -8   1 42387.9 436.792   4
   4   8   1 43138.8 493.637   4
  -4  -8  -1 42938.8 482.061   4
  -5   8  -1 8051.04 204.849   1
  -5  -8  -1 8465.49 197.212   1
   5   8   1 8663.50 258.821   2
   5  -8   1 8173.44 206.220   4
  -5  -8  -1 8619.93 236.942   4
   5  -8   1 8490.49 261.557   5
   5   8   1 8918.20 245.132   4
  -6  -8  -1 2336.55 107.652   1
  -6   8  -1 2474.83 114.723   1
   6   8   1 2494.94 146.048   2
  -6  -8  -1 2373.21 135.136   4
   6   8   1 2517.84 144.071   4
   6  -8   1 2426.24 150.029   5
  -7  -8  -1 574.959 57.4242   1
  -7   8  -1 593.859 60.6525   1
  -7  -8  -1 673.247 82.6694   2
   7   8   1 643.199 81.9683   2
   7  -8   1 736.479 89.2104   5
  -7  -8  -1 706.705 81.4438   4
   7   8   1 539.077 72.7029   4
   7  -8   1 509.672 62.4830   4
  -8  -8  -1 489.103 78.0493   2
  -8   8  -1 385.965 48.6620   1
  -8  -8  -1 435.264 50.5256   1
  -8  -8  -1 388.488 64.3939   4
   8   8   1 371.360 66.2275   4
   8  -8   1 339.316 57.4278   4
  -9  -8  -1 2441.77 168.704   2
  -9   8  -1 2359.33 123.204   1
   9  -8   1 2287.98 153.773   4
   9   8   1 2406.37 174.582   4
 -10   8  -1 2741.65 136.483   1
 -10  -8  -1 3047.88 192.815   2
 -10   8  -1 3214.18 193.418   2
  10  -8   1 2670.32 173.319   4
  10   8   1 3441.51 214.844   4
 -11   8  -1 447.181 58.4599   1
 -11  -8  -1 618.029 93.5499   2
 -11   8  -1 489.941 83.5779   2
  11   8   1 537.487 96.2553   4
  11  -8   1 517.030 87.8397   4
 -12  -8  -1 495.682 90.5152   2
 -12   8  -1 505.430 86.6929   2
  12   8   1 651.222 108.880   4
  12  -8   1 404.146 78.4411   4
 -13  -8  -1 15.4104 35.9124   2
 -13   8  -1 119.020 53.7390   2
  13   8   1-39.9954 48.5439   4
  13  -8   1 17.9768 37.1044   4
 -14   8  -1 76.7683 51.5559   2
 -14  -8  -1-23.2547 46.5820   2
  14  -8   1-24.3539 34.1512   4
  14   8   1 82.3136 62.3816   4
 -15  -8  -1 71.7682 65.8666   2
 -15   8  -1 25.4756 42.3734   2
  15  -8   1-41.7863 43.4992   4
  16  -9  -1-73.3851 53.2195   4
  15   9  -1-31.0679 41.0295   5
  15  -9  -1 8.55785 45.9821   4
 -14  -9   1-29.1408 27.9034   1
 -14   9   1 16.2033 24.6394   2
  14   9  -1 15.1483 33.1402   5
  14  -9  -1 0.19098 36.6601   4
  14   9  -1 0.24629 45.0129   4
 -13  -9   1 186.258 55.8591   1
 -13   9   1 210.936 54.0043   2
  13   9  -1 153.379 58.3131   5
  13  -9  -1 180.229 61.9437   4
  13   9  -1 176.031 58.5330   4
 -12   9   1 315.434 61.1590   2
 -12  -9   1 283.228 58.6999   1
  12   9  -1 273.618 66.5372   5
  12  -9  -1 195.610 63.4832   4
  12   9  -1 62.6413 46.4317   4
 -11   9   1 79.1390 30.8220   2
 -11  -9   1 64.5984 32.9120   1
 -11   9   1 69.0296 32.6881   1
  11   9  -1 52.5886 36.5417   5
  11  -9  -1 68.3651 38.7714   4
  11   9  -1-0.73107 51.4616   4
 -10   9   1 1448.45 110.183   2
 -10   9   1 1249.66 106.915   1
 -10  -9   1 1296.62 113.269   1
  10   9  -1 1302.65 119.756   5
  10  -9  -1 1399.57 119.602   4
  10   9  -1 1385.46 142.457   4
  -9   9   1 57.0494 30.0611   1
  -9  -9   1-19.3166 30.4930   1
   9   9  -1-0.11081 30.5630   5
   9   9  -1-14.8265 51.5441   4
   9  -9  -1-24.1198 34.2727   4
   8   9  -1 11615.1 333.243   2
  -8   9   1 10816.3 292.505   1
  -8  -9   1 10997.6 293.923   1
   8   9  -1 10897.2 302.417   5
   8   9  -1 11150.3 354.505   4
  -8  -9   1 11987.4 344.574   4
   7   9  -1 249.095 50.7825   2
  -7   9   1 214.391 47.7866   1
   7   9  -1 272.379 48.1036   5
  -7  -9   1 329.826 59.0415   4
   7  -9  -1 219.563 43.5916   4
   7   9  -1 311.975 64.4486   4
   6  -9  -1 716.046 91.4765   3
   6   9  -1 635.988 75.7885   4
  -6   9   1 701.133 71.5174   1
   6   9  -1 738.897 77.0327   2
   6   9  -1 692.117 70.6835   5
  -6  -9   1 691.297 73.5324   4
   6  -9  -1 609.481 56.9913   4
   5  -9  -1 9084.92 297.617   3
   5   9  -1 9208.43 258.784   2
  -5   9   1 9108.88 243.391   1
   5   9  -1 9087.24 220.145   5
  -5  -9   1 9214.92 253.938   4
   5  -9  -1 9148.96 187.265   4
   4  -9  -1 18818.2 404.737   3
   4   9  -1 19099.3 353.864   2
  -4   9   1 19456.2 339.437   1
   4   9  -1 19000.2 292.686   5
   4  -9  -1 19403.0 226.648   4
  -4  -9   1 19120.2 341.019   4
   3  -9  -1 5106.60 197.823   3
  -3   9   1 5218.97 173.127   1
   3   9  -1 5566.08 145.592   5
  -3  -9   1 5175.55 136.122   5
  -3  -9   1 5599.69 172.117   4
   3  -9  -1 5598.14 92.6693   4
  -2  -9   1 1146.91 93.6134   3
   2  -9  -1 1086.10 90.0448   3
  -2   9   1 1038.77 91.9428   3
  -2   9   1 1085.69 78.3245   1
  -2  -9   1 1121.38 60.8947   5
   2   9  -1 1062.72 60.5479   5
  -2  -9   1 1047.75 73.4225   4
   1  -9  -1 3385.18 151.031   3
  -1  -9   1 3555.73 163.680   3
  -1   9   1 3755.80 161.425   3
  -1   9   1 3403.06 133.421   1
   1   9  -1 3641.98 143.933   1
   1   9  -1 3524.61 106.123   5
  -1  -9   1 3465.93 106.689   5
   1  -9  -1 3564.90 79.6112   5
   0  -9   1 22471.7 417.927   3
   0   9   1 23841.4 405.565   3
   0  -9  -1 23432.8 389.447   3
   0   9  -1 24007.1 361.505   1
   0   9   1 23462.0 345.518   1
   0   9  -1 23878.8 289.907   5
   0  -9   1 23572.1 289.375   5
   0  -9  -1 23636.4 174.877   4
   1  -9   1 13675.6 336.124   3
   1   9   1 13390.7 310.275   3
   1   9   1 13473.8 260.579   1
   1   9   1 14158.4 268.277   2
  -1   9  -1 14033.7 274.239   1
  -1  -9  -1 13372.8 256.063   1
   1  -9   1 13921.7 240.880   5
  -1   9  -1 14231.1 243.273   5
   1   9   1 13902.7 193.710   4
  -1  -9  -1 13273.0 179.351   4
   2  -9   1 18021.2 406.616   3
  -2   9  -1 18562.8 313.265   1
   2   9   1 18544.9 309.059   1
   2   9   1 18580.0 327.276   2
   2  -9   1 18401.1 303.827   1
  -2  -9  -1 18696.2 301.182   1
   2   9   1 18470.3 143.270   5
   2  -9   1 18617.6 305.526   5
   2   9   1 19222.0 265.994   4
  -2  -9  -1 18320.0 249.621   4
   3   9   1 1204.61 88.8368   2
   3  -9   1 1095.87 107.545   3
  -3  -9  -1 1108.03 76.9305   1
  -3   9  -1 1043.65 78.5761   1
   3  -9   1 1169.97 81.6471   1
   3   9   1 1053.28 77.5656   1
   3  -9   1 1095.48 82.5909   5
   3   9   1 1170.86 52.1611   5
  -3  -9  -1 1137.29 72.4670   4
   3   9   1 1108.71 76.5215   4
   4  -9   1 111365. 779.698   1
  -4   9  -1 107369. 766.139   1
  -4  -9  -1 105804. 731.989   1
   4  -9   1 108012. 1104.38   3
   4   9   1 109018. 884.851   2
   4   9   1 109725. 795.639   4
   4  -9   1 106723. 871.026   5
   4  -9   1 105224. 691.032   4
  -4  -9  -1 109449. 770.546   4
  -5  -9  -1 1620.51 93.4291   1
  -5   9  -1 1640.12 97.4211   1
   5  -9   1 1885.83 153.194   3
   5   9   1 1714.25 118.845   2
   5  -9   1 1594.44 94.4936   4
   5  -9   1 1651.41 118.575   5
   5   9   1 1784.57 114.060   4
  -5  -9  -1 1607.88 106.271   4
   6   9   1 188.480 46.5141   2
  -6   9  -1 274.446 46.1784   1
  -6  -9  -1 257.750 39.9853   1
  -6  -9  -1 189.375 51.1981   2
   6  -9   1 245.376 50.2153   5
   6   9   1 312.590 58.9755   4
  -6  -9  -1 223.333 46.6803   4
  -7   9  -1 399.459 51.4076   1
   7   9   1 365.991 63.5829   2
  -7  -9  -1 433.588 69.3414   2
   7  -9   1 369.370 53.7919   4
   7   9   1 364.479 65.0635   4
  -7  -9  -1 415.982 63.3959   4
   7  -9   1 451.822 74.6045   5
  -8  -9  -1 3953.02 203.420   2
  -8   9  -1 3794.48 157.665   1
   8  -9   1 3782.25 178.528   4
   8   9   1 3986.24 208.038   4
  -9  -9  -1 1393.75 133.526   2
  -9   9  -1 1123.13 88.9937   1
   9  -9   1 1191.76 111.063   4
   9   9   1 1209.31 131.650   4
 -10   9  -1 1528.42 106.715   1
 -10  -9  -1 1856.59 156.397   2
 -10   9  -1 1851.26 151.554   2
  10   9   1 1929.77 166.495   4
  10  -9   1 1566.11 136.840   4
 -11   9  -1 1073.37 92.6099   1
 -11  -9  -1 1436.17 140.134   2
 -11   9  -1 1243.88 126.833   2
  11  -9   1 1106.10 120.425   4
  11   9   1 1198.77 136.062   4
 -12  -9  -1 28.4263 21.0968   1
 -12  -9  -1-72.8979 47.0810   2
 -12   9  -1 4.06803 34.9332   2
  12  -9   1 69.5895 47.8703   4
  12   9   1-65.3867 51.2331   4
 -13  -9  -1 55.2354 41.9481   2
 -13   9  -1 159.931 59.8356   2
  13  -9   1 105.908 50.1596   4
  13   9   1 94.4688 56.2521   4
 -14   9  -1 110.919 57.6066   2
  14  -9   1 138.462 67.9642   4
  14   9   1 178.106 76.6918   4
 -15   9  -1 126.953 68.5736   2
  15  -9   1 160.143 69.5828   4
  16 -10  -1 0.23572 45.9800   4
  15  10  -1 474.036 105.883   5
  15 -10  -1 265.028 81.9126   4
  14  10  -1 65.5825 64.6314   4
 -14 -10   1 26.6016 30.4208   1
  14  10  -1 16.7780 41.3232   5
  14 -10  -1 87.1556 51.7456   4
  13  10  -1 101.367 52.8063   4
 -13  10   1 153.844 45.3506   2
 -13 -10   1 87.9904 43.6792   1
  13  10  -1 103.508 55.1785   5
  13 -10  -1 116.398 49.8294   4
 -12  10   1-17.8202 27.2871   2
 -12 -10   1 19.8817 30.2245   1
  12  10  -1 15.2337 34.4115   5
  12 -10  -1 25.1521 37.1467   4
  12  10  -1 55.0256 51.9363   4
 -11  10   1 11.4917 27.7819   2
 -11 -10   1 15.2311 33.6234   1
  11  10  -1 59.5393 39.2209   5
  11  10  -1-31.2299 57.5160   4
  11 -10  -1 8.18008 31.6104   4
 -10  10   1 33.2755 22.8341   2
 -10  10   1 152.821 43.1253   1
 -10 -10   1 99.2608 34.5365   1
  10  10  -1 190.172 56.8238   5
  10  10  -1 97.7849 42.3480   4
  10 -10  -1 155.233 43.4905   4
  -9 -10   1 180.614 41.7533   1
  -9  10   1 166.674 43.0786   1
   9  10  -1 201.514 50.1015   5
   9  10  -1 130.379 48.3854   4
   9 -10  -1 231.797 47.9853   4
   8  10  -1 277.054 64.3429   4
   8 -10  -1 272.701 69.2909   3
  -8  10   1 304.487 52.4782   1
  -8 -10   1 282.416 53.3390   1
   8  10  -1 241.701 55.1352   5
  -8 -10   1 275.108 56.2005   4
   7 -10  -1 4605.39 247.021   3
   7  10  -1 4806.81 212.555   2
  -7  10   1 4695.07 191.634   1
  -7 -10   1 4723.18 193.650   1
   7  10  -1 4684.34 189.269   5
   7 -10  -1 4619.60 169.382   4
   7  10  -1 4553.95 218.467   4
  -7 -10   1 5039.16 214.698   4
   6  10  -1 1959.33 145.654   3
   6 -10  -1 2115.08 156.342   3
  -6 -10   1 1950.29 120.272   1
  -6  10   1 1968.17 119.663   1
   6  10  -1 2065.69 131.649   2
   6  10  -1 1794.42 107.280   5
   6 -10  -1 1833.22 95.5595   4
  -6 -10   1 1951.56 127.124   4
   5 -10  -1 2280.94 155.186   3
  -5  10   1 2485.13 131.641   1
   5  10  -1 2287.55 133.847   2
   5  10  -1 2329.61 113.221   5
   5 -10  -1 2476.17 94.5297   4
  -5 -10   1 2477.29 134.004   4
   4 -10  -1 24329.4 477.075   3
  -4  10   1 24338.4 399.609   1
   4  10  -1 24373.9 416.291   2
   4  10  -1 23658.6 329.269   5
  -4 -10   1 23788.9 391.187   4
   4 -10  -1 24525.5 248.457   4
  -3  10   1 23616.7 457.262   3
   3 -10  -1 21991.2 431.293   3
  -3  10   1 22668.8 375.225   1
  -3 -10   1 22170.0 284.213   5
   3  10  -1 22775.5 299.399   5
  -3 -10   1 23168.3 361.305   4
   3 -10  -1 23128.8 176.399   4
  -2  10   1 497.930 72.3260   3
  -2 -10   1 452.771 63.0565   3
   2 -10  -1 353.215 52.5103   3
  -2  10   1 405.001 53.0483   1
   2  10  -1 375.251 37.6658   5
  -2 -10   1 427.146 40.2902   5
   2 -10  -1 435.307 39.0385   5
  -2 -10   1 375.659 45.0406   4
  -1 -10   1 2255.86 138.537   3
  -1  10   1 2216.26 134.900   3
   1 -10  -1 2168.93 128.119   3
   1  10  -1 2312.36 121.602   1
  -1  10   1 2282.95 114.519   1
  -1 -10   1 2172.22 87.1504   5
   1  10  -1 2220.15 87.6956   5
   1 -10  -1 2208.15 65.1578   5
   0 -10  -1 745.687 77.4710   3
   0  10   1 639.209 77.3660   3
   0 -10   1 647.043 79.2057   3
   0  10  -1 580.601 63.0344   1
   0  10   1 628.639 61.8839   1
   0  10  -1 639.916 49.8513   5
   0 -10   1 638.475 50.6466   5
   0 -10  -1 685.412 32.2978   4
   1 -10   1 1208.50 107.520   3
   1  10   1 1188.06 100.431   3
  -1  10  -1 1272.94 88.7793   1
   1  10   1 1302.60 87.7254   2
  -1 -10  -1 1187.30 83.2102   1
   1  10   1 1180.77 84.7886   1
   1 -10   1 1165.10 73.3562   5
  -1  10  -1 1225.22 75.1329   5
  -1 -10  -1 1199.13 55.0652   4
   2 -10   1 5092.15 222.221   3
   2  10   1 4778.79 166.042   1
  -2  10  -1 4836.07 170.124   1
   2  10   1 4695.76 172.740   2
  -2 -10  -1 4681.30 160.930   1
   2 -10   1 4682.23 164.263   1
   2 -10   1 4669.85 158.833   5
  -2 -10  -1 4628.78 129.049   4
   2  10   1 4771.17 140.162   4
   3 -10   1 3152.57 183.007   3
   3  10   1 3055.36 135.089   1
   3 -10   1 3211.81 136.754   1
  -3 -10  -1 2994.84 128.918   1
   3  10   1 2963.93 144.020   2
  -3  10  -1 2853.30 132.789   1
   3 -10   1 3044.24 138.264   5
   3  10   1 2784.16 78.4958   5
   3  10   1 3094.16 125.577   4
  -3 -10  -1 2952.74 118.108   4
   4 -10   1 6815.90 285.853   3
   4  10   1 6472.73 223.820   2
   4 -10   1 6920.63 206.553   1
  -4  10  -1 6368.09 199.568   1
   4  10   1 6104.85 142.042   5
   4  10   1 6157.42 195.181   4
   4 -10   1 6278.30 216.796   5
  -4 -10  -1 6489.35 193.431   4
  -5  10  -1 345.781 50.2689   1
   5  10   1 342.943 55.4669   2
   5 -10   1 290.217 66.9212   3
  -5 -10  -1 320.557 51.1396   4
   5 -10   1 277.132 40.7794   4
   5  10   1 252.119 48.4778   4
   5 -10   1 298.145 51.5043   5
  -6  10  -1 5229.48 183.860   1
   6  10   1 5664.18 233.001   2
   6 -10   1 5482.18 281.240   3
   6 -10   1 5289.73 227.042   5
   6  10   1 5374.47 216.222   4
  -6 -10  -1 5730.31 214.811   4
  -7  10  -1 100.537 26.7971   1
   7 -10   1 71.0568 35.3841   5
  -7 -10  -1 152.082 41.3545   4
   7 -10   1 40.1100 24.3093   4
   7  10   1 82.8941 36.8861   4
  -8 -10  -1 623.810 91.4804   2
  -8  10  -1 485.177 59.1248   1
   8 -10   1 536.558 71.3809   4
   8  10   1 685.187 94.1063   4
  -9  10  -1 2921.64 148.769   1
  -9 -10  -1 3406.32 205.191   2
   9  10   1 3290.56 205.464   4
   9 -10   1 3303.65 177.601   4
 -10  10  -1 35.8159 25.2516   1
 -10 -10  -1 11.1531 40.0138   2
 -10 -10  -1-5.77136 21.8912   1
  10 -10   1 41.1813 36.4490   4
  10  10   1 7.06508 33.8984   4
 -11 -10  -1 59.5763 40.2381   2
 -11  10  -1 250.582 49.1602   1
 -11 -10  -1 256.315 47.4512   1
 -11  10  -1 163.900 50.3192   2
  11 -10   1 161.102 51.8793   4
  11  10   1 334.427 76.7366   4
 -12 -10  -1-16.1607 24.8372   1
 -12  10  -1-51.3150 41.3342   2
  12  10   1-2.67008 37.2762   4
  12 -10   1-27.7181 30.0710   4
 -13  10  -1-2.65582 40.3516   2
  13 -10   1 0.36348 30.6629   4
  13  10   1 53.9459 52.4129   4
 -14  10  -1 81.7657 52.4609   2
  14  10   1 81.9861 71.3153   4
  14 -10   1 45.1882 45.3075   4
  15 -10   1 85.0709 72.2627   4
  16 -11  -1 0.23398 43.8620   4
  15  11  -1 40.6218 44.8507   5
  15 -11  -1 41.1820 60.5790   4
  14  11  -1-106.288 66.0630   4
 -14 -11   1 55.3531 33.1738   1
  14  11  -1-44.0493 42.2422   5
  14 -11  -1 11.0755 35.3384   4
  13  11  -1 77.5128 57.4239   4
 -13  11   1 30.9083 29.9929   2
 -13 -11   1 84.3250 38.0183   1
  13  11  -1 85.9642 45.1257   5
  13 -11  -1 62.3562 43.0995   4
 -12  11   1 179.176 45.9647   2
  12  11  -1 42.1690 37.4668   4
 -12 -11   1 172.701 52.4347   1
  12  11  -1 149.765 54.4035   5
  12 -11  -1 101.156 47.7055   4
  11  11  -1 237.756 66.6105   4
 -11  11   1 348.563 60.6214   2
 -11 -11   1 272.503 62.6354   1
  11  11  -1 271.919 63.0764   5
  11 -11  -1 346.667 67.6321   4
 -10  11   1 620.435 76.5518   2
  10  11  -1 569.235 93.0478   4
 -10 -11   1 577.200 78.6036   1
  10  11  -1 596.321 83.5281   5
  10 -11  -1 627.547 84.0606   4
   9  11  -1-2.79634 51.5630   4
  -9 -11   1 79.0408 33.5527   1
  -9  11   1 152.633 40.7263   1
   9  11  -1 191.138 50.6498   5
   9 -11  -1 172.359 44.1430   4
   8 -11  -1 4492.24 264.157   3
  -8 -11   1 4603.13 205.223   1
  -8  11   1 4776.18 204.699   1
   8  11  -1 4830.78 203.017   5
   8  11  -1 4535.00 230.241   4
   7 -11  -1 415.564 77.3727   3
   7  11  -1 448.065 82.7414   3
  -7  11   1 255.070 49.0634   1
   7  11  -1 305.353 59.3536   2
  -7 -11   1 269.399 44.7713   1
   7  11  -1 270.156 48.9342   5
  -7 -11   1 333.559 55.1641   4
   7 -11  -1 297.254 45.5149   4
   6 -11  -1 127.787 47.7415   3
   6  11  -1 274.792 68.7587   3
  -6 -11   1 129.377 34.1591   1
  -6  11   1 232.379 48.2208   1
   6  11  -1 207.659 49.3180   2
   6  11  -1 193.070 40.5106   5
   6 -11  -1 270.552 39.4493   4
  -6 -11   1 204.378 44.7223   4
   5 -11  -1 30.6365 29.6279   3
  -5 -11   1-49.3804 36.1355   1
   5  11  -1-18.2615 26.0389   2
  -5  11   1 10.3926 21.9260   1
   5  11  -1-34.3095 24.8259   5
   5 -11  -1 8.98357 14.4086   4
  -5 -11   1-40.3922 31.7314   4
   4 -11  -1 40.7735 32.6800   3
   4  11  -1-2.25435 29.2691   2
  -4  11   1 76.5128 29.1353   1
   4  11  -1 36.5753 21.4870   5
  -4 -11   1 61.7565 29.0104   4
   4 -11  -1 35.5057 14.3806   4
  -3  11   1 42.0220 41.7247   3
   3 -11  -1-30.5966 33.0933   3
  -3  11   1 23.7370 22.1348   1
   3  11  -1 11.8742 15.6324   5
  -3 -11   1 78.7362 25.7027   5
   3 -11  -1 58.4483 12.6062   4
  -3 -11   1 44.0162 25.3408   4
  -2  11   1 6696.01 251.587   3
   2 -11  -1 6799.33 238.958   3
  -2 -11   1 7105.91 252.328   3
  -2  11   1 6802.76 210.979   1
  -2 -11   1 6466.94 150.632   5
   2  11  -1 6898.42 159.208   5
   2 -11  -1 6429.29 147.798   5
  -2 -11   1 6619.75 189.612   4
   1 -11  -1 1186.72 101.738   3
  -1 -11   1 1216.67 107.058   3
  -1  11   1 1213.98 107.471   3
   1  11  -1 1247.23 94.2001   1
  -1  11   1 1100.45 85.5684   1
   1 -11  -1 1213.05 49.8392   5
  -1 -11   1 1163.10 66.3037   5
   1  11  -1 1279.25 67.9284   5
   0 -11   1 924.550 93.7452   3
   0  11   1 742.419 87.3905   3
   0 -11  -1 742.640 79.1870   3
   0  11   1 738.599 71.0697   1
   0  11  -1 762.767 72.7979   1
   0 -11   1 765.160 56.2908   5
   0  11  -1 760.702 55.2101   5
   0 -11  -1 774.720 34.4259   4
   1 -11   1 92.8944 45.6979   3
  -1  11  -1 52.5720 27.1629   1
   1  11   1 70.0632 25.9850   1
   1  11   1 60.0846 22.5762   2
   1 -11   1 82.8118 24.5860   5
  -1  11  -1 45.1573 21.3994   5
  -1 -11  -1 73.9326 18.1741   4
   2  11   1 234.369 42.8027   1
   2 -11   1 215.711 41.1004   1
   2  11   1 259.890 46.5653   2
  -2  11  -1 299.312 48.5096   1
   2  11   1 181.277 29.0077   4
   2 -11   1 176.344 52.6770   3
  -2 -11  -1 204.364 30.1592   4
   2 -11   1 290.846 41.2703   5
   3 -11   1 6614.00 276.193   3
   3  11   1 6657.45 209.131   1
  -3  11  -1 6880.90 213.257   1
   3 -11   1 6838.39 208.498   1
   3  11   1 6902.60 226.906   2
   3  11   1 6631.20 113.367   5
   3 -11   1 6135.88 202.039   5
  -3 -11  -1 6602.58 177.211   4
   3  11   1 6715.64 190.013   4
   4 -11   1 10206.0 358.701   3
   4  11   1 10201.3 286.790   2
  -4  11  -1 10254.5 261.356   1
   4 -11   1 9509.42 254.166   1
   4 -11   1 9355.14 266.673   5
   4  11   1 9125.55 170.973   5
  -4 -11  -1 9576.25 238.815   4
   4  11   1 9715.14 249.797   4
   5 -11   1 2598.37 190.700   3
   5  11   1 2681.93 158.173   2
  -5  11  -1 2674.72 136.157   1
   5  11   1 2584.98 105.217   5
  -5 -11  -1 2722.02 137.725   4
   5 -11   1 2581.49 117.647   4
   5 -11   1 2769.71 154.405   5
   5  11   1 2552.60 140.322   4
  -6  11  -1 233.444 42.0884   1
   6  11   1 315.034 61.1491   2
   6 -11   1 318.060 75.4267   3
  -6 -11  -1 285.149 55.7008   4
   6  11   1 227.635 49.3111   4
   6 -11   1 258.146 55.2456   5
  -7  11  -1 61.1723 25.3378   1
   7 -11   1 17.1186 24.5072   4
   7 -11   1 65.4108 31.4391   5
  -7 -11  -1 31.2964 27.1773   4
   7  11   1 51.4134 37.8661   4
  -8  11  -1 1185.17 98.2689   1
  -8 -11  -1 1271.91 96.0645   1
   8  11   1 1211.45 124.669   4
   8 -11   1 1261.27 106.449   4
  -9 -11  -1 1433.26 106.511   1
  -9  11  -1 1303.11 103.377   1
   9 -11   1 1336.21 113.121   4
   9  11   1 1635.81 152.128   4
 -10  11  -1 35.5440 32.3432   1
 -10 -11  -1 68.1823 30.9373   1
  10 -11   1 55.5573 37.9762   4
  10  11   1 10.3521 41.7844   4
 -11 -11  -1-18.8461 23.3146   1
 -11  11  -1-48.8176 39.0946   2
  11 -11   1 21.8019 34.8040   4
  11  11   1 22.2284 40.6405   4
 -12 -11  -1 26.4785 22.1162   1
 -12  11  -1 33.4751 36.2537   2
  12 -11   1-53.4193 38.6170   4
  12  11   1-0.21151 38.5050   4
 -13  11  -1 18.9170 37.9613   2
  13 -11   1-14.2844 33.6518   4
  13  11   1 89.5723 55.3824   4
 -14  11  -1 21.9323 37.3992   2
  14  11   1-1.13464 31.2927   5
  14 -11   1-1.61186 32.6906   4
  15  11   1 74.3676 49.5454   5
  15 -11   1 13.0893 59.3619   4
  15  12  -1 146.875 77.1181   5
  15 -12  -1 98.1299 62.6563   4
 -14 -12   1 25.5625 31.6616   1
  14  12  -1 61.6440 53.2319   5
  14 -12  -1 15.6551 42.0517   4
 -13  12   1 59.3516 37.8862   2
  13  12  -1 129.116 69.6954   4
 -13 -12   1 132.427 47.3573   1
  13  12  -1 112.798 48.1329   5
  13 -12  -1 30.9130 43.6390   4
 -12  12   1 11.8622 25.4801   2
 -12 -12   1 52.9625 36.1980   1
  12  12  -1 97.6975 48.5401   5
  12 -12  -1 30.4778 42.5073   4
 -11  12   1 138.136 43.6857   2
  11  12  -1 43.9472 47.2212   4
 -11 -12   1 135.273 42.4324   1
  11  12  -1 153.625 47.1499   5
  11 -12  -1 124.840 43.8671   4
  10  12  -1-5.34209 49.5954   4
 -10 -12   1-7.70064 30.1734   1
  10  12  -1 17.8393 28.0891   5
  10 -12  -1 67.3002 35.7164   4
   9  12  -1 3.17454 26.1455   5
   9 -12  -1 27.8459 26.9301   4
   8  12  -1 21.6935 40.9701   3
   8 -12  -1-29.6080 34.0282   3
  -8 -12   1-34.6956 40.3751   1
  -8  12   1-17.1147 24.7034   1
   8  12  -1 6.47404 29.2698   5
   7  12  -1 740.539 107.371   3
   7 -12  -1 783.546 108.016   3
  -7  12   1 715.813 80.9573   1
  -7 -12   1 681.001 78.2379   1
   7  12  -1 781.080 78.6901   5
   7 -12  -1 815.458 69.5957   4
  -7 -12   1 786.999 88.5895   4
   6 -12  -1 11166.6 386.292   3
   6  12  -1 10809.7 367.563   3
  -6  12   1 11069.7 304.719   1
   6  12  -1 11179.3 329.045   2
  -6 -12   1 11109.7 301.960   1
   6  12  -1 10810.8 266.852   5
   6 -12  -1 10498.5 219.600   4
  -6 -12   1 11478.9 315.096   4
   5  12  -1 1553.40 138.758   3
   5 -12  -1 1670.19 141.951   3
   5  12  -1 1509.56 117.454   2
  -5  12   1 1694.49 116.470   1
  -5 -12   1 1521.22 111.633   1
   5  12  -1 1560.64 94.9646   5
   5 -12  -1 1531.35 73.7783   4
  -5 -12   1 1684.04 116.932   4
   4 -12  -1 698.296 88.0258   3
  -4 -12   1 548.107 68.8831   1
   4  12  -1 663.333 76.2891   2
  -4  12   1 605.121 69.4879   1
   4  12  -1 639.760 56.1755   5
   4 -12  -1 636.268 38.5766   4
  -4 -12   1 609.795 66.8092   4
   3 -12  -1 12555.1 352.051   3
  -3  12   1 12266.1 364.905   3
  -3  12   1 13186.1 310.551   1
   3  12  -1 12660.0 228.744   5
  -3 -12   1 11730.0 212.644   5
  -3 -12   1 12128.5 273.296   4
   3 -12  -1 11656.2 233.889   5
  -2 -12   1 230.561 52.9181   3
  -2  12   1 297.009 71.0245   3
   2 -12  -1 247.086 53.4440   3
  -2  12   1 248.956 45.2709   1
   2  12  -1 293.529 50.4659   1
   2  12  -1 247.685 33.8777   5
  -2 -12   1 218.009 31.6332   5
  -2 -12   1 261.528 41.1900   4
   2 -12  -1 190.374 27.5655   5
  -1 -12   1 6770.14 257.485   3
   1 -12  -1 6799.39 248.381   3
  -1  12   1 6573.93 253.094   3
  -1  12   1 6575.24 214.468   1
   1  12  -1 6945.00 229.167   1
   1 -12  -1 6437.78 114.558   5
  -1 -12   1 6535.12 157.934   5
   1  12  -1 6831.38 160.197   5
   0 -12   1 3096.70 177.531   3
   0 -12  -1 3058.40 166.475   3
   0  12   1 3012.44 172.898   3
   0  12   1 3206.38 149.558   1
   0  12  -1 3472.18 160.796   1
   0 -12   1 3117.55 115.705   5
   0  12  -1 3374.05 118.907   5
   0 -12  -1 3281.51 72.7999   4
   1 -12   1 738.721 87.2916   3
   1  12   1 643.909 83.7569   3
  -1  12  -1 638.909 69.7022   1
   1  12   1 747.112 72.9990   1
   1  12   1 691.029 69.8213   2
   1 -12   1 602.314 56.4279   5
  -1 -12  -1 643.930 42.4170   4
   2 -12   1 4810.58 233.167   3
   2  12   1 4649.46 217.366   3
  -2  12  -1 4476.04 181.833   1
   2 -12   1 4733.08 179.877   1
   2  12   1 4788.99 187.449   2
   2  12   1 4536.93 179.633   1
   2 -12   1 4422.26 161.285   5
  -2 -12  -1 4467.03 130.352   4
   3 -12   1 102.831 38.0679   3
   3 -12   1 100.875 38.1628   1
   3  12   1 152.549 37.2826   1
  -3  12  -1 113.086 32.0307   1
   3  12   1 85.6580 28.9349   2
   3  12   1 111.936 15.3353   5
  -3 -12  -1 102.737 25.5051   4
   3 -12   1 29.4509 17.4600   5
   3  12   1 87.3290 25.1835   4
   4 -12   1 1.57036 33.2727   3
   4  12   1-1.57253 27.0816   3
   4 -12   1 58.0807 36.2434   1
  -4  12  -1-17.6169 21.9242   1
   4  12   1 27.5349 28.4890   2
   4  12   1 5.10354 12.8225   5
   4  12   1-11.8363 23.3283   4
   4 -12   1 42.5234 26.0258   5
  -4 -12  -1 22.5617 20.3167   4
   5  12   1 2178.64 147.017   2
   5 -12   1 2281.02 180.681   3
   5  12   1 2151.99 164.111   3
  -5  12  -1 1922.75 122.236   1
  -5 -12  -1 2001.78 119.283   1
   5  12   1 2057.47 93.3306   5
   5  12   1 2091.81 130.841   4
   5 -12   1 2084.04 138.339   5
  -5 -12  -1 2102.70 122.900   4
   5 -12   1 1994.60 104.331   4
   6 -12   1 122.918 54.5634   3
  -6 -12  -1 4.41539 33.0661   1
  -6  12  -1 78.1991 29.7250   1
   6  12   1 33.4968 21.1426   5
  -6 -12  -1 37.0708 21.1292   4
   6 -12   1-2.16154 27.4466   5
   6  12   1-48.4823 42.8892   4
  -7  12  -1 784.486 81.1714   1
  -7 -12  -1 837.243 80.9533   1
   7  12   1 786.194 72.9724   5
  -7 -12  -1 759.182 85.7444   4
   7  12   1 736.458 88.4024   4
   7 -12   1 790.379 96.2141   5
   7 -12   1 823.896 79.1419   4
  -8 -12  -1 5848.67 210.566   1
  -8  12  -1 5235.78 212.564   1
   8  12   1 5931.46 215.245   5
   8 -12   1 5385.68 210.847   4
   8  12   1 5610.81 260.741   4
  -9  12  -1 13.4629 20.3799   1
  -9 -12  -1 15.0638 24.8098   1
   9  12   1 48.5158 33.7823   5
   9  12   1-17.3781 39.0903   4
   9 -12   1 4.51913 31.6478   4
 -10 -12  -1 274.905 50.8250   1
 -10  12  -1 170.011 46.8565   1
  10 -12   1 138.071 46.1814   4
  10  12   1 117.245 56.3954   4
 -11 -12  -1 18.5196 19.9965   1
  11  12   1 63.7881 39.8943   5
  11 -12   1 45.2444 36.1861   4
  11  12   1 63.7909 50.2450   4
 -12  12  -1-64.6252 43.4971   2
 -12 -12  -1 29.7871 27.2629   1
  12  12   1 22.6827 31.1280   5
  12 -12   1-57.4518 39.3736   4
  12  12   1 64.0762 48.1820   4
 -13  12  -1-80.9835 46.6064   2
  13  12   1-7.66149 30.1511   5
  13 -12   1-86.8333 46.3107   4
  13  12   1 0.96293 52.4974   4
 -14  12  -1 13.1127 45.8813   2
  14  12   1 1.89493 37.6281   5
  14 -12   1 13.0129 35.3397   4
  15 -12   1-114.084 56.7268   4
  15  13  -1 13.4020 37.1114   5
  15 -13  -1 65.6110 53.2325   4
  14  13  -1 185.645 68.6409   5
  14 -13  -1 65.0366 51.4009   4
 -13 -13   1 29.0647 31.6958   1
  13  13  -1 44.3415 42.3030   5
  13 -13  -1 15.6373 29.8634   4
 -12  13   1 299.641 62.5496   2
 -12 -13   1 194.164 58.1668   1
  12  13  -1 237.826 66.9149   5
  12 -13  -1 274.744 67.8324   4
 -11  13   1 199.568 49.1672   2
 -11 -13   1 230.358 56.1247   1
  11  13  -1 172.395 51.3950   5
  11 -13  -1 140.434 46.4531   4
  10  13  -1 201.116 69.1488   3
 -10 -13   1 260.809 61.5290   1
  10  13  -1 303.813 67.9766   5
  10 -13  -1 303.270 56.4049   4
   9  13  -1 552.235 99.3889   3
  -9 -13   1 533.114 75.7485   1
   9  13  -1 583.795 83.3887   5
   9 -13  -1 589.382 73.5842   4
   8  13  -1 54.4358 50.9493   3
  -8 -13   1 3.43072 35.9721   1
   8  13  -1-20.9753 29.6034   5
   7 -13  -1 465.656 85.3253   3
   7  13  -1 626.774 104.061   3
  -7  13   1 543.324 72.4097   1
  -7 -13   1 478.371 67.6150   1
   7  13  -1 529.671 67.0317   5
  -7 -13   1 451.712 69.5175   4
   7 -13  -1 557.668 59.4377   4
   6  13  -1 946.899 113.987   3
   6 -13  -1 1101.83 126.038   3
  -6  13   1 940.230 96.1522   1
  -6 -13   1 930.585 92.8839   1
   6  13  -1 990.244 80.4861   5
  -6 -13   1 1041.03 96.3694   4
   6 -13  -1 897.570 65.8392   4
   5 -13  -1 3745.04 218.688   3
   5  13  -1 3514.43 212.967   3
  -5  13   1 3805.61 181.497   1
   5  13  -1 3699.04 186.995   2
  -5 -13   1 3660.35 176.924   1
   5  13  -1 3608.88 144.154   5
   5 -13  -1 3703.80 108.860   4
  -5 -13   1 3766.83 173.475   4
   4  13  -1 573.466 86.4229   3
   4 -13  -1 554.254 83.3599   3
  -4  13   1 607.482 72.0841   1
  -4 -13   1 595.972 73.9971   1
   4  13  -1 529.211 68.9447   2
   4  13  -1 611.553 57.5210   5
   4 -13  -1 638.526 35.9013   4
   4 -13  -1 518.926 57.7565   5
  -4 -13   1 628.380 70.0845   4
   3 -13  -1 337.231 63.8640   3
  -3  13   1 307.524 72.6275   3
  -3  13   1 306.765 53.8508   1
  -3 -13   1 247.698 48.2157   1
  -3 -13   1 250.143 33.8388   5
   3  13  -1 187.891 29.6268   5
  -3 -13   1 239.565 41.6843   4
   3 -13  -1 272.268 37.7170   5
  -2  13   1 13452.4 387.349   3
  -2 -13   1 13982.2 384.082   3
   2 -13  -1 13822.7 375.137   3
   2  13  -1 13948.6 338.601   1
  -2  13   1 13586.5 326.758   1
   2 -13  -1 13688.7 220.383   5
  -2 -13   1 12860.7 219.137   5
   2  13  -1 13510.6 230.776   5
  -2 -13   1 13308.5 277.684   4
  -1  13   1 1672.90 137.917   3
  -1 -13   1 1899.72 142.141   3
   1 -13  -1 1826.49 134.717   3
  -1  13   1 1934.62 122.194   1
   1  13  -1 1859.98 125.524   1
   1 -13  -1 1685.81 59.4427   5
   1  13  -1 1840.81 85.9067   5
  -1 -13   1 1678.96 82.6741   5
   0  13   1 95.9545 40.9147   3
   0 -13  -1 71.9994 38.4386   3
   0 -13   1 156.498 55.8613   3
   0  13  -1 94.3578 33.3262   1
   0  13   1 94.8144 33.4494   1
   0 -13   1 100.718 25.2119   5
   0 -13  -1 83.1200 12.9030   4
   0  13  -1 96.9287 22.4351   5
   1  13   1 186.434 55.6135   3
   1 -13   1 159.674 51.5874   3
  -1 -13  -1 171.456 41.1861   1
   1  13   1 160.824 39.9071   2
  -1  13  -1 121.791 30.4105   1
   1  13   1 211.618 45.1595   1
   1 -13   1 159.477 31.3475   5
  -1 -13  -1 138.765 20.7427   4
   2  13   1 128.425 42.5751   3
   2 -13   1 237.198 54.5618   3
   2  13   1 203.201 41.8798   2
  -2  13  -1 182.725 43.4879   1
   2  13   1 132.365 33.5106   1
  -2 -13  -1 158.223 39.3571   1
   2 -13   1 173.314 41.8569   1
   2 -13   1 198.075 35.8131   5
  -2 -13  -1 176.349 28.6229   4
   3  13   1 2533.74 174.025   3
   3 -13   1 2453.79 175.838   3
   3 -13   1 2572.11 142.037   1
   3  13   1 2449.61 140.310   1
  -3 -13  -1 2617.52 140.195   1
   3  13   1 2739.75 153.990   2
  -3  13  -1 2404.77 139.577   1
   3  13   1 2345.87 52.6726   5
   3 -13   1 2425.49 131.792   5
  -3 -13  -1 2444.54 111.909   4
   4  13   1 135.814 54.8736   3
   4 -13   1 173.742 59.5910   3
   4  13   1 179.529 45.2261   2
  -4 -13  -1 148.063 39.0885   1
  -4  13  -1 193.427 44.1756   1
   4 -13   1 223.510 52.2424   1
   4  13   1 164.944 21.4674   5
   4 -13   1 117.006 34.7719   5
  -4 -13  -1 129.558 30.2522   4
   4  13   1 133.506 34.5459   4
   5 -13   1 41.7186 43.5091   3
   5  13   1 15.6284 35.4966   3
  -5  13  -1 65.6764 31.5428   1
  -5 -13  -1-27.5853 32.6640   1
   5  13   1 41.0014 32.3832   2
   5  13   1 7.37415 16.8807   5
   5 -13   1 10.5324 16.4889   4
   5  13   1-5.40117 36.7216   4
  -5 -13  -1 4.57562 19.3243   4
   5 -13   1 8.88423 28.8786   5
   6  13   1 3348.11 216.388   3
  -6  13  -1 3381.07 172.388   1
  -6 -13  -1 3309.14 160.638   1
   6  13   1 3541.06 136.735   5
   6 -13   1 3650.83 195.058   5
   6  13   1 3416.07 179.667   4
  -6 -13  -1 3680.58 176.922   4
  -7 -13  -1-5.39896 25.3020   1
  -7  13  -1 1.24002 22.1622   1
   7  13   1-31.0744 28.1568   5
  -7 -13  -1-9.38141 22.5220   4
   7 -13   1-7.03530 27.7602   4
  -8 -13  -1 1414.81 109.849   1
  -8  13  -1 1443.97 115.956   1
   8  13   1 1442.91 107.358   5
   8  13   1 1470.71 138.890   4
   8 -13   1 1477.17 112.774   4
  -9 -13  -1 544.902 67.8757   1
  -9  13  -1 589.475 76.7716   1
   9  13   1 605.591 77.2645   5
   9  13   1 406.780 80.4846   4
   9 -13   1 462.733 70.0023   4
 -10 -13  -1 101.739 35.4262   1
  10  13   1 160.807 45.7520   5
  10  13   1 143.993 61.6678   4
  10 -13   1 100.325 41.1739   4
 -11 -13  -1 25.1987 25.0178   1
  11  13   1-46.0719 33.0288   5
  11 -13   1-20.6391 30.8032   4
  11  13   1-7.46348 40.6412   4
 -12  13  -1-11.4473 37.5444   2
 -12 -13  -1 0.21568 21.9383   1
  12  13   1 67.9083 40.6240   5
  12  13   1-57.3162 55.4467   4
  12 -13   1-51.7315 37.6276   4
 -13  13  -1 8.01069 40.7634   2
  13  13   1 36.4317 29.3447   5
  13 -13   1-48.0318 38.9020   4
  13  13   1-101.218 57.7210   4
  14  13   1 44.2081 47.8598   5
  14 -13   1 61.4091 57.4579   4
  15 -13   1 0.65660 46.8511   4
  15  14  -1 105.576 65.6052   5
  14  14  -1 2.37494 33.2407   5
  14 -14  -1 15.6034 33.7142   4
  13  14  -1 51.3170 54.1436   3
 -13 -14   1 6.90550 27.3358   1
  13  14  -1 10.6027 37.0520   5
  13 -14  -1 35.7207 39.1588   4
 -12  14   1 56.4945 29.8564   2
  12  14  -1 170.433 74.4484   3
 -12 -14   1 13.3484 30.8529   1
  12  14  -1 85.6725 48.5555   5
  12 -14  -1 19.3947 29.0063   4
  11  14  -1 61.1686 61.3009   3
 -11 -14   1-5.18366 34.9674   1
  11  14  -1 2.03650 34.9559   5
  11 -14  -1-3.34804 27.8437   4
  10  14  -1 65.9889 53.7096   3
 -10 -14   1-11.6094 27.4972   1
  10  14  -1-42.8440 33.8438   5
  10 -14  -1-15.4154 21.9722   4
   9  14  -1 28.6826 43.2597   3
  -9 -14   1-27.7909 33.1472   1
   9  14  -1 7.84163 25.2433   5
   9 -14  -1-17.4637 26.1410   4
   8  14  -1 346.218 84.8206   3
  -8 -14   1 128.085 41.7304   1
   8  14  -1 252.558 51.2224   5
   7 -14  -1 518.412 95.7252   3
   7  14  -1 317.735 75.0645   3
  -7 -14   1 470.600 70.9599   1
   7  14  -1 412.686 57.3869   5
   7 -14  -1 400.688 49.2854   4
  -7 -14   1 414.560 70.4225   4
   6  14  -1 433.772 84.6082   3
   6 -14  -1 571.487 95.3302   3
  -6 -14   1 518.567 72.2828   1
   6  14  -1 434.126 54.8516   5
  -6 -14   1 492.967 69.4514   4
   6 -14  -1 503.826 67.5216   5
   6 -14  -1 495.551 47.2288   4
   5  14  -1 5585.67 278.496   3
   5 -14  -1 5471.48 268.447   3
  -5 -14   1 5719.13 225.848   1
  -5  14   1 5380.79 225.098   1
   5  14  -1 5508.43 176.124   5
  -5 -14   1 5479.81 213.654   4
   5 -14  -1 5164.00 123.068   4
   5 -14  -1 4969.97 193.040   5
   4  14  -1 412.497 75.7154   3
   4 -14  -1 449.719 76.8355   3
   4  14  -1 401.028 62.9977   2
  -4 -14   1 299.022 53.1475   1
  -4  14   1 418.532 66.2018   1
   4  14  -1 338.735 43.3827   5
  -4 -14   1 363.129 54.3212   4
   4 -14  -1 328.331 47.0926   5
   4 -14  -1 401.158 26.1526   4
   3 -14  -1 2271.07 162.847   3
  -3  14   1 2131.55 164.369   3
   3  14  -1 2133.75 165.057   3
  -3 -14   1 2052.97 133.114   1
  -3  14   1 2139.14 137.225   1
   3  14  -1 2108.32 95.8636   5
   3 -14  -1 2140.17 103.793   5
  -3 -14   1 2039.87 89.5741   5
  -3 -14   1 2129.40 119.390   4
  -2  14   1 4140.68 228.138   3
   2 -14  -1 4224.67 215.582   3
  -2 -14   1 4167.33 219.904   3
  -2 -14   1 4382.93 189.104   1
   2  14  -1 4367.62 197.673   1
  -2  14   1 4282.01 192.386   1
  -2 -14   1 4049.43 125.757   5
   2 -14  -1 4045.70 120.508   5
   2  14  -1 4005.44 128.331   5
  -2 -14   1 4226.33 159.579   4
   1 -14  -1-0.12508 27.5095   3
  -1  14   1 5.99825 39.9538   3
  -1 -14   1-14.7312 26.6415   3
  -1  14   1 41.0587 29.2961   1
   1  14  -1 18.2431 23.1648   1
  -1 -14   1-10.2025 18.2520   5
   1 -14  -1 11.7335 8.03393   5
   1  14  -1 26.8855 18.7591   5
  -1 -14   1-1.03149 18.6332   4
   0  14   1 57.6046 35.9449   3
   0 -14  -1 20.0200 24.2726   3
   0 -14   1 17.0414 27.2168   3
   0 -14  -1 38.5240 28.4374   1
   0  14   1 30.9694 23.9938   1
   0  14  -1 30.8964 25.5582   1
   0 -14   1 15.1173 19.0892   5
   0 -14  -1 22.2498 9.05341   4
   0  14  -1 7.24197 15.2054   5
   1 -14   1 228.535 56.4967   3
   1  14   1 148.237 50.9213   3
  -1  14  -1 268.927 68.7327   3
   1 -14   1 202.703 43.7051   1
   1  14   1 301.185 50.1115   2
   1  14   1 200.550 42.3777   1
  -1  14  -1 271.089 48.8129   1
  -1 -14  -1 183.353 42.8783   1
   1 -14   1 220.834 35.1645   5
  -1 -14  -1 194.667 25.8146   4
  -2  14  -1 403.833 87.6328   3
   2  14   1 499.328 85.2005   3
   2 -14   1 484.277 80.7947   3
  -2 -14  -1 456.839 64.6495   1
   2  14   1 457.498 64.5391   1
   2  14   1 538.551 69.4207   2
  -2  14  -1 448.913 63.5983   1
   2 -14   1 495.529 67.4746   1
   2 -14   1 397.224 53.8359   5
  -2 -14  -1 413.605 42.2535   4
   3  14   1 1940.88 159.696   3
   3 -14   1 1859.44 158.627   3
   3 -14   1 1862.44 126.631   1
   3  14   1 2078.36 136.800   2
  -3 -14  -1 1880.25 123.248   1
  -3  14  -1 2057.84 134.360   1
   3  14   1 1826.91 127.101   1
   3 -14   1 1808.71 118.098   5
  -3 -14  -1 1818.56 97.1219   4
   4 -14   1 25.9149 34.8605   3
   4  14   1 87.3036 34.6914   4
   4  14   1 106.493 52.0216   3
   4 -14   1 74.8268 39.0250   1
  -4 -14  -1 68.6090 29.0886   1
  -4  14  -1 64.0765 24.9916   1
   4  14   1 92.1059 35.2841   1
   4  14   1 46.1407 31.0305   2
   4  14   1 111.647 19.1690   5
   4 -14   1 62.7106 25.7157   5
  -4 -14  -1 65.6497 24.4886   4
   5  14   1 5.01036 38.5662   3
  -5 -14  -1-52.1116 34.0280   1
  -5  14  -1 17.0188 21.8282   1
   5  14   1 22.6099 17.4222   5
   5 -14   1-15.1304 21.9383   4
  -5 -14  -1-17.1743 24.6966   4
   5  14   1-16.6384 32.1808   4
   5 -14   1-42.8185 33.6773   5
   6  14   1-19.9511 42.2734   3
  -6 -14  -1 21.7055 29.1159   1
  -6  14  -1 10.5773 22.2361   1
   6  14   1-9.80100 19.4605   5
  -6 -14  -1 62.2167 31.5021   4
   6 -14   1-26.7979 39.2932   5
   6  14   1-4.94154 37.6098   4
   7  14   1 1354.54 148.667   3
  -7  14  -1 1300.12 112.499   1
  -7 -14  -1 1402.08 111.347   1
   7  14   1 1273.56 89.5411   5
   7  14   1 1272.97 124.655   4
   7 -14   1 1267.41 96.7802   4
  -7 -14  -1 1195.71 112.526   4
  -8 -14  -1 157.237 45.4154   1
   8  14   1 111.170 38.9093   5
   8  14   1 136.720 55.6432   4
   8 -14   1 183.225 48.4522   4
  -9 -14  -1 150.822 42.6839   1
   9  14   1 77.7175 29.5510   5
   9  14   1 112.985 52.0903   4
   9 -14   1 86.0472 36.2582   4
 -10 -14  -1 251.316 50.3121   1
  10  14   1 217.368 52.0936   5
  10 -14   1 283.212 61.6979   4
  10  14   1 361.373 85.8945   4
 -11 -14  -1 50.8889 27.1225   1
  11  14   1 57.3114 41.6453   5
  11 -14   1-26.3955 30.3683   4
  11  14   1 47.0624 50.3732   4
  12  14   1-15.1615 30.0255   5
  12 -14   1 6.95277 32.0519   4
  12  14   1-24.1786 43.9742   4
 -13  14  -1-14.5769 36.0787   2
  13  14   1 0.51261 33.3349   5
  13  14   1-28.5328 49.1029   4
  13 -14   1-24.1835 34.0285   4
  14 -14   1-0.19694 34.0412   4
  13  15  -1 71.0537 76.8129   3
 -13 -15   1 14.4679 30.3208   1
  13  15  -1-37.0958 32.2044   5
  13 -15  -1-25.6960 34.2454   4
  12  15  -1 327.427 100.690   3
 -12 -15   1 287.239 63.7901   1
  12  15  -1 237.568 69.8062   5
  12 -15  -1 72.1160 37.2162   4
 -11 -15   1 46.4611 34.2785   1
  11  15  -1 15.9139 30.4450   5
  11 -15  -1 71.2701 40.1803   4
  10  15  -1-8.28191 38.6001   3
 -10 -15   1-24.7848 35.5630   1
  10  15  -1 37.3521 27.4834   5
  10 -15  -1 36.9420 31.2813   4
   9  15  -1 416.430 98.8289   3
   9  15  -1 273.889 55.9313   5
  -9 -15   1 187.970 54.3436   1
   8  15  -1 23.7986 47.8559   3
  -8 -15   1 88.5497 33.8953   1
   8  15  -1 75.9793 32.5056   5
   7  15  -1 427.194 86.6475   3
  -7 -15   1 338.693 64.6123   1
   7  15  -1 293.049 47.1019   5
  -7 -15   1 376.714 65.9891   4
   7 -15  -1 299.379 57.4250   5
   7 -15  -1 351.650 45.8561   4
   6  15  -1 244.736 70.9081   3
   6 -15  -1 211.899 63.2110   3
  -6 -15   1 132.881 37.5493   1
   6  15  -1 186.256 38.1549   5
   6 -15  -1 224.282 31.9558   4
  -6 -15   1 179.488 40.7095   4
   6 -15  -1 117.172 32.3505   5
   5 -15  -1 2055.77 172.758   3
   5  15  -1 2141.08 181.752   3
  -5 -15   1 2145.45 147.766   1
   5  15  -1 2265.04 113.003   5
  -5 -15   1 2333.17 140.664   4
   5 -15  -1 2119.74 73.9212   4
   5 -15  -1 1940.62 123.614   5
   4  15  -1-4.27895 45.3384   3
   4 -15  -1-23.6602 33.6864   3
  -4 -15   1 21.8524 27.9741   1
   4  15  -1-10.8205 17.7053   5
  -4 -15   1-15.7482 24.3729   4
   4 -15  -1-6.60158 16.1498   5
   3  15  -1 362.504 78.4201   3
  -3  15   1 361.026 80.8419   3
   3 -15  -1 402.206 73.5575   3
  -3  15   1 474.995 71.5474   1
  -3 -15   1 400.937 67.7285   1
   3  15  -1 389.205 41.4602   5
  -3 -15   1 341.509 51.1043   4
   3 -15  -1 355.317 43.1470   5
   2 -15  -1 5762.73 261.187   3
  -2 -15   1 5802.32 267.187   3
  -2  15   1 5725.96 271.857   3
   2  15  -1 5954.99 281.665   3
  -2  15   1 5611.53 226.585   1
   2  15  -1 5670.62 235.245   1
  -2 -15   1 5821.11 225.624   1
   2 -15  -1 5652.29 229.581   1
  -2 -15   1 5495.17 147.491   5
   2 -15  -1 5315.43 140.270   5
   2  15  -1 5591.76 153.288   5
  -2 -15   1 5532.64 184.263   4
  -1  15   1 285.955 64.4524   3
   1 -15  -1 366.195 68.0735   3
  -1 -15   1 375.150 68.6256   3
   1  15  -1 407.837 112.314   3
  -1  15   1 406.449 62.9771   1
   1  15  -1 352.101 61.3392   1
  -1 -15   1 354.969 59.9220   1
   1 -15  -1 371.736 64.9808   1
  -1 -15   1 255.985 33.1154   5
   1 -15  -1 372.538 27.9565   5
   1  15  -1 308.032 37.2391   5
  -1 -15   1 344.126 45.5185   4
   0 -15   1 574.055 83.3409   3
   0  15  -1 531.431 94.0817   3
   0  15   1 606.167 95.3249   3
   0 -15  -1 537.422 82.9016   3
   0  15  -1 627.962 80.9693   1
   0 -15  -1 489.311 70.3465   1
   0  15   1 624.668 77.2806   1
   0 -15   1 498.210 69.9182   1
   0 -15   1 487.402 49.9442   5
   0  15  -1 564.916 53.2574   5
   0 -15  -1 574.320 32.1890   4
  -1  15  -1 45.9265 41.3933   3
   1  15   1 54.8737 47.4218   3
   1 -15   1 8.74434 31.9711   3
  -1  15  -1-15.3849 22.2736   1
  -1 -15  -1-22.5281 35.4383   1
   1  15   1 23.5000 28.6546   2
   1  15   1 13.1732 19.2738   1
   1 -15   1-79.2118 39.6717   1
   1 -15   1 10.1741 14.8565   5
  -1 -15  -1 16.1129 11.5134   4
   2 -15   1 1508.36 143.321   3
   2  15   1 1387.71 138.462   3
  -2  15  -1 1534.45 158.024   3
  -2 -15  -1 1418.92 111.419   1
  -2  15  -1 1521.40 120.205   1
   2  15   1 1437.20 115.339   1
   2  15   1 1476.81 117.478   2
   2 -15   1 1383.14 112.873   1
   2 -15   1 1427.15 100.501   5
  -2 -15  -1 1389.21 77.2520   4
   3 -15   1 319.115 68.4149   3
   3  15   1 278.129 72.3265   3
   3 -15   1 330.954 62.5481   1
  -3 -15  -1 225.685 48.1327   1
   3  15   1 290.378 58.1778   2
   3  15   1 288.541 56.0405   1
  -3  15  -1 278.994 53.3013   1
   3 -15   1 241.263 45.9566   5
  -3 -15  -1 226.437 35.6117   4
   4  15   1 691.425 108.010   3
   4  15   1 617.581 78.6300   1
  -4  15  -1 604.096 76.2091   1
   4 -15   1 783.089 91.8517   1
  -4 -15  -1 491.853 67.6104   1
   4  15   1 553.674 31.0153   5
   4 -15   1 460.505 64.6268   5
   4 -15   1 532.697 51.8796   4
   4  15   1 613.404 33.2954   5
  -4 -15  -1 576.994 62.3870   4
   5  15   1 127.679 61.2128   3
  -5 -15  -1 182.609 46.8336   1
  -5  15  -1 186.545 44.7500   1
   5  15   1 172.723 25.9451   5
   5 -15   1 150.916 39.6781   5
   5 -15   1 121.510 26.6866   4
  -5 -15  -1 177.055 39.4211   4
   6  15   1 3404.01 232.854   3
  -6 -15  -1 2931.91 162.512   1
   6  15   1 2873.98 117.214   5
   6 -15   1 2819.86 178.348   5
   6  15   1 2904.31 173.165   4
  -6 -15  -1 2588.44 155.203   4
   7  15   1 1773.74 175.665   3
  -7 -15  -1 1871.78 133.784   1
   7  15   1 1864.42 107.917   5
   7 -15   1 1821.09 116.496   4
   7  15   1 1799.36 149.403   4
  -7 -15  -1 2001.31 144.512   4
   8  15   1 1500.19 168.042   3
  -8 -15  -1 1368.21 114.320   1
   8  15   1 1386.57 102.326   5
   8 -15   1 1236.88 101.526   4
   8  15   1 1227.32 128.216   4
   9  15   1 406.105 96.5275   3
  -9 -15  -1 388.286 68.6135   1
   9  15   1 354.887 60.4850   5
   9  15   1 323.871 72.1788   4
   9 -15   1 271.232 55.2710   4
 -10 -15  -1 639.974 81.3958   1
  10  15   1 541.725 80.4876   5
  10  15   1 508.244 94.6839   4
  10 -15   1 492.739 74.3403   4
 -11 -15  -1 38.0245 26.4880   1
  11  15   1 26.8917 31.1007   5
  11 -15   1 8.10418 34.2814   4
  11  15   1-83.6364 56.0232   4
  12  15   1-39.0048 53.1351   4
  12 -15   1 8.96983 31.1309   4
 -13  15  -1-46.0349 46.3070   2
  13  15   1 14.6719 48.8909   4
  13 -15   1 0.17681 32.6020   4
 -13 -16   1 65.6128 39.1246   1
  12  16  -1 174.988 78.0077   3
 -12 -16   1 143.548 56.5089   1
  12  16  -1 148.590 57.9212   5
  12 -16  -1 146.870 51.6602   4
  11  16  -1 34.1205 51.1982   3
 -11 -16   1 51.8044 37.7897   1
  11  16  -1 28.2334 28.9378   5
  11 -16  -1 21.6171 24.4381   4
  10  16  -1 364.068 104.923   3
 -10 -16   1 226.493 56.2838   1
  10  16  -1 286.963 62.6956   5
  10 -16  -1 220.877 48.7822   4
   9  16  -1 945.163 136.916   3
  -9 -16   1 1086.35 115.064   1
   9  16  -1 954.893 99.6507   5
   8  16  -1 36.2832 50.7199   3
  -8 -16   1 60.1790 38.1376   1
   8  16  -1 7.28841 24.3807   5
   8 -16  -1 26.2213 18.5434   4
   7  16  -1 98.2880 58.0658   3
  -7 -16   1 67.2825 36.1069   1
   7  16  -1 69.5214 28.8510   5
   7 -16  -1 69.6372 28.6587   5
   7 -16  -1 44.0149 22.1208   4
   6  16  -1-11.2829 56.8395   3
  -6 -16   1 0.12330 29.7658   1
   6  16  -1 36.4418 26.9941   5
  -6 -16   1 42.0824 26.0063   4
   6 -16  -1-31.9235 33.1041   5
   6 -16  -1 44.9107 18.8861   4
   5  16  -1 4111.65 258.042   3
  -5 -16   1 4326.42 213.385   1
   5  16  -1 4245.27 154.215   5
   5 -16  -1 4255.12 92.8540   4
   5 -16  -1 3996.40 176.770   5
  -5 -16   1 4338.70 194.780   4
   4 -16  -1 1489.70 144.916   3
   4  16  -1 1203.88 136.792   3
  -4 -16   1 1228.59 113.961   1
   4  16  -1 1304.86 79.5314   5
   4 -16  -1 1222.69 90.3066   5
  -4 -16   1 1324.90 102.812   4
  -3  16   1 4127.50 248.061   3
   3  16  -1 4499.87 258.123   3
   3 -16  -1 4438.21 240.923   3
  -3 -16   1 4145.13 199.341   1
   3 -16  -1 4094.66 145.584   5
   3  16  -1 4129.75 132.640   5
  -3 -16   1 4210.09 172.464   4
   2 -16  -1 4558.67 243.249   3
   2  16  -1 4532.61 261.664   3
  -2  16   1 4584.53 256.413   3
   2 -16  -1 4841.23 218.066   1
  -2 -16   1 4498.91 206.543   1
   2 -16  -1 4673.42 133.019   5
  -2 -16   1 4554.21 134.398   5
   2  16  -1 4440.38 138.956   5
  -2 -16   1 4205.85 162.498   4
  -1  16   1 500.906 90.9046   3
   1  16  -1 443.589 88.0920   3
   1 -16  -1 430.691 78.4422   3
  -1 -16   1 412.997 64.7587   1
   1 -16  -1 561.895 76.7605   1
  -1 -16   1 472.895 45.6956   5
   1 -16  -1 517.768 30.6424   5
   1  16  -1 548.134 49.5104   5
  -1 -16   1 510.854 56.9109   4
   0  16  -1 2521.07 198.334   3
   0 -16  -1 2808.95 186.367   3
   0  16   1 2475.35 187.844   3
   0 -16   1 2915.49 198.566   3
   0 -16   1 2612.33 155.729   1
   0 -16  -1 2808.97 163.500   1
   0  16   1 2851.60 169.521   1
   0 -16   1 2776.67 117.474   5
   0 -16  -1 2814.90 68.9038   4
  -1  16  -1 603.520 106.189   3
   1  16   1 619.312 98.4336   3
   1  16   1 647.001 81.1049   1
   1 -16   1 464.127 70.5935   1
   1  16   1 731.764 84.2871   2
  -1 -16  -1 616.990 80.3498   1
   1 -16   1 615.951 61.5533   5
  -1 -16  -1 534.870 41.6338   4
   2  16   1 983.157 123.837   3
  -2  16  -1 1090.93 141.999   3
  -2 -16  -1 1023.35 99.7575   1
   2  16   1 1156.89 108.604   1
   2  16   1 986.507 100.453   2
   2 -16   1 986.986 100.653   1
   2 -16   1 943.663 82.4346   5
  -2 -16  -1 924.014 63.9228   4
   3  16   1 6546.47 311.118   3
   3  16   1 6784.90 266.068   1
  -3 -16  -1 6659.37 246.482   1
   3 -16   1 6766.81 258.443   1
   3 -16   1 6630.41 229.752   5
  -3 -16  -1 6545.16 187.366   4
   4  16   1 700.845 108.276   3
   4 -16   1 707.734 90.8381   1
  -4 -16  -1 755.356 88.1382   1
   4 -16   1 695.803 80.2431   5
   4 -16   1 725.952 60.4308   4
  -4 -16  -1 782.263 73.8222   4
   5  16   1 1092.03 138.239   3
  -5 -16  -1 850.668 91.2081   1
   5 -16   1 1052.54 104.057   5
   5  16   1 902.626 50.1671   5
   5 -16   1 907.644 71.5679   4
  -5 -16  -1 841.085 83.4325   4
   6  16   1 303.521 81.6624   3
  -6 -16  -1 243.887 55.8045   1
   6  16   1 224.119 34.0553   5
  -6 -16  -1 174.357 41.0636   4
   6 -16   1 218.224 52.6616   5
   7  16   1 1820.74 183.736   3
  -7 -16  -1 1758.33 136.057   1
   7  16   1 1671.17 99.1116   5
   7 -16   1 1561.77 106.291   4
   7  16   1 1601.63 139.770   4
   8  16   1 528.739 108.285   3
   8  16   1 264.447 67.6897   4
  -8 -16  -1 376.261 65.0418   1
   8  16   1 418.324 57.5612   5
   8 -16   1 267.026 48.3964   4
   9  16   1 1413.38 171.850   3
  -9 -16  -1 1083.23 110.747   1
   9  16   1 1111.37 99.6301   5
   9 -16   1 1089.46 102.947   4
   9  16   1 1196.35 137.569   4
  10  16   1 403.721 110.670   3
 -10 -16  -1 194.853 51.1401   1
  10  16   1 186.888 47.9333   5
  10 -16   1 150.186 48.1517   4
  10  16   1 264.789 63.4284   4
 -11 -16  -1 80.6579 34.1303   1
  11  16   1 89.6951 72.7813   3
  11 -16   1 36.9268 31.4765   4
  11  16   1 49.3040 41.7948   4
  12  16   1 112.726 62.3215   4
  12 -16   1 82.2995 45.7280   4
 -13 -17   1 142.496 63.6065   1
  12  17  -1 119.561 73.9676   3
 -12 -17   1-28.2087 33.4279   1
  11  17  -1 30.2335 51.1479   3
 -11 -17   1 9.10364 29.1647   1
  11  17  -1 39.9999 32.6718   5
  10  17  -1 118.215 70.0383   3
 -10 -17   1 59.0634 37.4709   1
  10  17  -1 112.859 42.8930   5
  10 -17  -1 55.1595 30.9999   4
  -9 -17   1-34.5936 31.4562   1
   9  17  -1-2.33536 28.4645   5
   8  17  -1 158.160 68.4293   3
  -8 -17   1 86.6153 38.9840   1
   8  17  -1 119.098 39.6007   5
   8 -17  -1 84.0465 28.4212   4
   7  17  -1 460.404 100.856   3
  -7 -17   1 532.838 78.9495   1
   7  17  -1 568.182 66.3494   5
   7 -17  -1 607.352 54.4641   4
   7 -17  -1 531.641 76.2387   5
   6  17  -1 656.832 114.569   3
  -6 -17   1 601.724 87.1372   1
   6  17  -1 552.106 59.6591   5
   6 -17  -1 646.975 44.3581   4
  -6 -17   1 589.900 80.9381   4
   6 -17  -1 488.061 65.5756   5
   5  17  -1 766.829 126.633   3
  -5 -17   1 713.599 95.3851   1
   5  17  -1 747.966 66.4444   5
   5 -17  -1 621.849 71.8104   5
  -5 -17   1 710.345 82.8111   4
   4  17  -1-36.7945 42.1104   3
   4  17  -1 10.9947 16.3258   5
  -4 -17   1 16.8024 25.9584   4
   4 -17  -1 42.5962 26.0019   5
  -3 -17   1 335.290 66.0579   1
   3  17  -1 102.585 60.8976   3
  -3  17   1 248.996 80.9739   3
  -3 -17   1 267.327 48.8266   4
   3 -17  -1 273.104 40.5972   5
   3  17  -1 272.027 36.1496   5
   2  17  -1 775.469 123.449   3
  -2  17   1 906.313 124.159   3
   2 -17  -1 934.939 108.888   1
  -2 -17   1 890.010 102.873   1
  -2 -17   1 834.095 58.6921   5
   2  17  -1 831.978 61.3760   5
   2 -17  -1 772.208 55.0530   5
  -2 -17   1 763.355 72.3724   4
   1  17  -1 1355.10 153.085   3
  -1  17   1 1390.69 148.724   3
  -1 -17   1 1364.57 119.818   1
   1 -17  -1 1534.77 126.464   1
  -1 -17   1 1467.10 81.3350   5
   1 -17  -1 1450.04 47.5081   5
  -1 -17   1 1337.46 90.5373   4
   1  17  -1 1421.39 81.6219   5
   0  17   1 517.952 100.205   3
   0  17  -1 359.091 87.6083   3
   0 -17   1 424.083 69.9146   1
   0 -17  -1 348.624 70.7990   1
   0 -17   1 415.504 48.3468   5
   0 -17  -1 435.123 26.2338   4
   0 -17   1 347.855 46.8806   4
   1  17   1 2222.66 184.888   3
  -1  17  -1 2353.73 198.214   3
   1  17   1 2179.21 149.401   2
   1 -17   1 2407.37 156.444   1
  -1 -17  -1 2319.85 153.557   1
   1 -17   1 2079.19 112.493   5
  -1 -17  -1 2189.76 81.6164   4
  -2  17  -1 1826.33 178.539   3
   2  17   1 2041.00 177.709   3
   2 -17   1 1993.44 144.363   1
  -2 -17  -1 1800.55 133.044   1
   2 -17   1 1765.48 113.976   5
  -2 -17  -1 1734.55 86.2269   4
   3  17   1 1536.99 161.978   3
   3 -17   1 1733.22 137.658   1
  -3 -17  -1 1641.82 128.441   1
   3 -17   1 1502.00 112.705   5
  -3 -17  -1 1497.06 91.6625   4
  -4 -17  -1 147.133 46.8293   1
   4 -17   1 124.842 52.6417   1
   4  17   1 95.4276 55.4765   3
   4 -17   1 91.3708 23.0097   4
   4 -17   1 175.668 45.0690   5
  -4 -17  -1 119.009 31.4530   4
   5  17   1 161.609 78.0978   3
  -5 -17  -1 87.9348 43.8112   1
   5  17   1 130.080 16.6520   5
   5 -17   1 172.709 34.0066   4
  -5 -17  -1 103.773 31.1034   4
   5 -17   1 194.097 50.0069   5
   5  17   1 175.411 19.6771   5
   6  17   1 408.196 98.9857   3
  -6 -17  -1 287.977 64.2597   1
   6  17   1 288.878 34.4863   5
  -6 -17  -1 259.721 51.3478   4
   6 -17   1 247.465 57.2301   5
   7  17   1 257.191 80.1951   3
  -7 -17  -1 105.907 39.5621   1
   7  17   1 91.5423 26.8259   5
   7 -17   1 149.713 35.3389   4
   8  17   1 94.5149 63.9203   3
  -8 -17  -1 50.4142 31.9365   1
   8  17   1 103.413 28.1443   5
   8 -17   1 86.0384 32.4781   4
   9  17   1-32.0669 47.8256   4
   9  17   1 17.1116 48.2668   3
  -9 -17  -1 7.05680 29.7248   1
   9  17   1 2.30614 22.3988   5
   9 -17   1 16.4069 22.6707   4
 -10 -17  -1 117.702 45.0730   1
  10  17   1 214.666 84.4525   3
  10  17   1 43.4656 42.9254   4
  10 -17   1 113.118 41.9506   4
 -11 -17  -1-9.56510 29.8110   1
  11  17   1-40.9230 40.8598   3
  11  17   1 61.5813 45.3686   4
  11 -17   1 20.2059 28.8084   4
  12  17   1 37.8529 55.5913   4
 -13 -18   1 119.568 58.2137   1
 -12 -18   1 72.9178 46.2085   1
  11  18  -1 84.6991 65.0140   3
 -11 -18   1 18.6242 37.8384   1
  10  18  -1 333.340 97.5916   3
 -10 -18   1 277.630 70.0923   1
   9  18  -1 828.406 135.036   3
  -9 -18   1 783.213 105.115   1
   9  18  -1 773.388 87.3537   5
   8  18  -1 394.524 101.190   3
  -8 -18   1 323.898 70.1338   1
   8  18  -1 302.834 51.8274   5
   8 -18  -1 304.230 42.5316   4
   7  18  -1 224.304 82.3004   3
  -7 -18   1 290.938 63.3420   1
   7  18  -1 344.865 52.7827   5
   7 -18  -1 340.177 38.4368   4
   7 -18  -1 232.803 55.2816   5
   6  18  -1 1338.18 159.217   3
  -6 -18   1 1436.81 131.889   1
   6 -18  -1 1203.58 108.211   5
   6  18  -1 1403.67 92.4532   5
   6 -18  -1 1363.16 54.6166   4
  -6 -18   1 1234.92 114.659   4
   5  18  -1 5553.19 319.526   3
  -5 -18   1 5657.60 257.235   1
   5  18  -1 5511.03 167.439   5
   5 -18  -1 5275.05 207.311   5
  -5 -18   1 5517.01 225.322   4
   4  18  -1 2775.57 224.592   3
  -4 -18   1 2822.83 183.266   1
   4 -18  -1 2667.75 135.915   5
   4  18  -1 2642.08 108.521   5
  -4 -18   1 2675.07 149.433   4
   3  18  -1 8829.29 393.263   3
  -3  18   1 8130.82 374.580   3
  -3 -18   1 8751.08 311.901   1
   3 -18  -1 8738.79 214.156   5
   3  18  -1 9173.16 195.497   5
  -3 -18   1 8690.29 253.438   4
  -2  18   1 5685.85 306.374   3
   2  18  -1 6111.60 322.078   3
   2 -18  -1 5496.74 252.822   1
  -2 -18   1 5658.02 247.120   1
   2 -18  -1 5646.07 142.220   5
  -2 -18   1 5533.97 148.079   5
   2  18  -1 5807.53 156.546   5
  -2 -18   1 5542.14 191.514   4
  -1  18   1-28.0334 57.0980   3
   1  18  -1-6.17099 56.1144   3
  -1 -18   1 8.33600 40.6328   1
   1 -18  -1 8.20943 33.1226   1
  -1 -18   1 14.1911 13.5962   5
  -1 -18   1 23.8626 19.1424   4
   0  18  -1 2651.02 219.361   3
   0  18   1 3026.31 223.438   3
   0 -18   1 2666.71 166.194   1
   0 -18  -1 2424.22 165.880   1
   0 -18   1 2621.68 116.093   5
   0 -18   1 2583.87 121.328   4
  -1  18  -1 149.630 63.5202   3
   1  18   1 169.459 71.4642   3
   1 -18   1 45.7281 31.6966   1
  -1 -18  -1 81.7476 42.3210   1
   1 -18   1 84.7986 26.0710   5
  -1 -18  -1 139.667 23.4820   4
   2  18   1 206.666 73.5539   3
  -2  18  -1 203.851 75.1886   3
   2 -18   1 274.816 58.5816   1
  -2 -18  -1 181.412 54.0223   1
   2 -18   1 162.027 34.3638   5
  -2 -18  -1 192.504 29.6918   4
   3  18   1 989.503 137.685   3
   3 -18   1 845.465 99.9083   1
  -3 -18  -1 855.514 98.4221   1
   3 -18   1 805.098 84.6131   5
  -3 -18  -1 770.747 66.9389   4
   4 -18   1 27.8820 40.0853   1
  -4 -18  -1-8.52106 33.2694   1
   4 -18   1-1.25173 24.5667   5
   4 -18   1 47.1751 19.1821   4
  -4 -18  -1 1.12737 18.2178   4
  -5 -18  -1 195.535 54.9348   1
   5  18   1 166.596 75.3796   3
   5 -18   1 173.323 34.8944   4
  -5 -18  -1 249.774 49.4584   4
   5 -18   1 167.700 48.1870   5
   6  18   1 680.560 117.065   3
  -6 -18  -1 668.793 86.1847   1
   6  18   1 622.254 42.1189   5
  -6 -18  -1 567.129 75.7197   4
   7  18   1 344.727 87.8116   3
  -7 -18  -1 352.970 70.1204   1
   7  18   1 327.640 40.3148   5
   7 -18   1 252.966 43.6021   4
  -8 -18  -1 22.9621 25.8981   1
   8  18   1 9.64155 54.7937   3
   8 -18   1 49.3814 28.3179   4
  -9 -18  -1 609.708 87.6810   1
   9  18   1 648.270 126.679   3
   9 -18   1 570.333 73.5424   4
 -10 -18  -1 231.211 57.9336   1
  10  18   1 411.777 118.739   3
  10 -18   1 127.805 41.2951   4
 -11 -18  -1 41.5062 33.5858   1
 -13 -19   1 92.8275 57.7280   1
 -12 -19   1 0.90004 34.1814   1
  11  19  -1 242.398 92.4667   3
 -11 -19   1 116.767 52.2807   1
  10  19  -1 48.2133 55.8852   3
 -10 -19   1 3.35358 35.0999   1
   9  19  -1 23.2518 57.2716   3
  -9 -19   1 4.20384 30.1474   1
   8  19  -1 219.976 86.0807   3
  -8 -19   1 356.615 71.6037   1
   8  19  -1 236.803 49.3005   5
   7  19  -1 195.651 75.2827   3
  -7 -19   1 134.412 50.1828   1
   7  19  -1 105.390 29.8708   5
   7 -19  -1 66.8074 35.9573   5
   6  19  -1 734.490 132.803   3
  -6 -19   1 574.249 89.3509   1
   6  19  -1 484.109 54.3563   5
   6 -19  -1 391.502 64.7915   5
  -6 -19   1 502.159 75.3261   4
   5  19  -1 294.655 99.9997   3
  -5 -19   1 289.071 70.0027   1
   5  19  -1 276.792 38.5667   5
  -5 -19   1 297.040 57.4543   4
   5 -19  -1 298.596 53.4042   5
   4  19  -1 5558.29 321.875   3
  -4 -19   1 5633.40 259.397   1
   4  19  -1 5350.57 149.733   5
   4 -19  -1 5138.99 186.506   5
  -4 -19   1 4855.06 200.859   4
   3  19  -1 2475.73 214.464   3
  -3  19   1 2057.69 198.352   3
  -3 -19   1 2419.84 174.348   1
   3 -19  -1 2089.39 105.866   5
   3  19  -1 2241.32 93.9078   5
  -3 -19   1 2246.19 130.341   4
   2  19  -1-12.2198 53.1924   3
  -2  19   1 114.197 68.1392   3
  -2 -19   1 16.1210 33.1713   1
   2 -19  -1 178.087 64.3289   1
  -2 -19   1 50.7042 20.6775   5
   2 -19  -1 39.3188 18.3585   5
   2  19  -1 18.8727 21.7567   5
  -2 -19   1 32.6989 25.0373   4
   1  19  -1 67.3330 70.9393   3
  -1  19   1 196.201 71.3344   3
   1 -19  -1 262.181 64.8096   1
  -1 -19   1 187.358 55.5019   1
  -1 -19   1 104.628 23.1102   5
  -1 -19   1 162.508 34.5152   4
   0  19   1 752.011 119.460   3
   0  19  -1 889.018 135.274   3
   0 -19   1 852.199 104.564   1
   0 -19  -1 684.292 95.9877   1
   0 -19   1 748.141 62.9356   5
   0 -19   1 785.777 68.1902   4
  -1  19  -1 1318.01 156.781   3
   1  19   1 1536.11 167.032   3
  -1 -19  -1 1366.99 127.031   1
   1 -19   1 1448.29 131.106   1
   1 -19   1 1329.90 91.9573   5
   1 -19   1 1438.98 89.6760   4
  -1 -19  -1 1424.95 64.0943   4
  -2  19  -1 323.736 96.6711   3
   2  19   1 138.736 63.1122   3
   2 -19   1 143.513 46.8334   1
  -2 -19  -1 160.365 51.6406   1
   2 -19   1 159.112 34.5047   5
  -2 -19  -1 180.112 29.2243   4
   3  19   1 75.3909 60.7480   3
  -3 -19  -1 108.488 39.8594   1
   3 -19   1 155.415 59.3424   1
   3 -19   1 34.1311 25.3509   5
  -3 -19  -1 149.885 32.1070   4
   4  19   1 38.8289 43.9888   3
  -4 -19  -1-19.0813 35.2531   1
   4 -19   1 179.886 61.1252   1
   4 -19   1 63.2201 33.1509   5
   4 -19   1 44.3504 19.5392   4
  -4 -19  -1 75.4476 28.7060   4
   5  19   1 319.289 90.0081   3
  -5 -19  -1 236.176 58.2633   1
   5 -19   1 244.324 58.1237   5
  -5 -19  -1 163.406 40.5696   4
   5 -19   1 241.474 37.6345   4
  -6 -19  -1 286.899 62.5914   1
   6  19   1 277.769 82.9268   3
  -6 -19  -1 243.003 52.1731   4
  -7 -19  -1 510.595 81.4491   1
   7  19   1 597.745 117.102   3
  -8 -19  -1-28.9842 29.2475   1
   8  19   1-8.08606 47.7369   3
   8 -19   1-10.2273 19.8348   4
  -9 -19  -1 23.5484 27.9608   1
   9  19   1-0.27831 44.4634   3
 -10 -19  -1 69.8423 28.9741   1
  10  19   1 20.7669 55.7822   3
 -11 -19  -1-42.7054 39.1227   1
 -12 -20   1 50.7045 50.8033   1
 -11 -20   1 38.6749 38.6216   1
 -10 -20   1 171.475 66.5636   1
  10  20  -1 249.200 91.5273   3
  -9 -20   1 31.3692 35.4756   1
   9  20  -1 100.787 69.1417   3
  -8 -20   1 117.905 52.8333   1
   8  20  -1 72.6867 70.0709   3
  -7 -20   1 433.401 80.2817   1
   7  20  -1 377.571 87.2298   3
   6  20  -1 393.146 98.8223   3
  -6 -20   1 292.374 67.9302   1
   6  20  -1 268.307 39.5784   5
   6 -20  -1 297.033 59.9279   5
  -5 -20   1 50.6658 40.1628   1
   5  20  -1 76.3938 54.9743   3
   5 -20  -1 4.41279 20.3611   5
  -5 -20   1 53.7594 29.7073   4
   5  20  -1 55.3826 20.6736   5
   4  20  -1 111.775 73.8854   3
  -4 -20   1 193.566 59.9593   1
   4 -20  -1 82.4327 27.4690   5
  -4 -20   1 64.3634 30.7445   4
   4  20  -1 92.5743 20.8903   5
   3  20  -1 4213.50 292.432   3
  -3  20   1 4229.35 288.716   3
  -3 -20   1 4699.96 240.653   1
   3 -20  -1 4637.30 154.784   5
   3  20  -1 4657.37 130.633   5
  -3 -20   1 4457.79 183.683   4
  -2  20   1 930.880 136.931   3
   2  20  -1 866.361 136.965   3
  -2 -20   1 945.225 113.123   1
   2 -20  -1 915.645 116.303   1
   2 -20  -1 908.856 51.1375   5
  -2 -20   1 872.825 77.4481   4
   1  20  -1 883.669 133.441   3
  -1  20   1 536.078 101.845   3
  -1 -20   1 713.951 96.1315   1
   1 -20  -1 639.948 94.1501   1
  -1 -20   1 643.840 53.9450   5
  -1 -20   1 730.732 65.7961   4
   0  20   1-10.1971 47.2799   3
   0  20  -1-10.8043 45.7014   3
   0 -20   1-59.6528 40.7256   1
   0 -20  -1 1.15467 34.8466   1
   0 -20   1-17.5296 19.6425   5
   0 -20   1 3.90092 15.8187   4
  -1  20  -1 2849.52 241.329   3
   1  20   1 2370.44 217.093   3
   1 -20   1 2522.80 176.181   1
  -1 -20  -1 2474.88 174.360   1
   1 -20   1 2298.20 121.308   5
   1 -20   1 2457.54 115.941   4
  -1 -20  -1 2407.32 79.8982   4
   2  20   1 298.569 85.8241   3
  -2  20  -1 343.522 93.3756   3
   2 -20   1 271.812 70.5867   1
  -2 -20  -1 322.573 70.5608   1
   2 -20   1 266.062 47.1056   5
  -2 -20  -1 336.798 39.7861   4
   3  20   1 1662.86 180.291   3
  -3 -20  -1 1573.60 141.554   1
   3 -20   1 1759.75 151.980   1
   3 -20   1 1426.72 115.165   5
  -3 -20  -1 1491.92 91.3125   4
   4  20   1 506.485 105.190   3
   4 -20   1 674.220 98.7455   1
  -4 -20  -1 487.775 82.4734   1
   4 -20   1 637.113 83.1747   5
   4 -20   1 591.845 51.9592   4
  -4 -20  -1 623.423 67.2575   4
   5  20   1 80.0750 62.5366   3
  -5 -20  -1 37.0126 42.6504   1
   5 -20   1 66.4164 34.9963   5
  -5 -20  -1 28.1342 22.7685   4
   5 -20   1 36.5179 18.5097   4
  -6 -20  -1 109.751 44.7705   1
   6  20   1 160.996 72.6357   3
  -7 -20  -1 185.642 54.1650   1
   7  20   1 317.797 93.5571   3
  -8 -20  -1 166.878 54.3739   1
   8  20   1 422.837 110.550   3
  -9 -20  -1 428.028 81.1211   1
   9  20   1 676.292 139.181   3
 -10 -20  -1 128.663 51.4977   1
 -12 -21   1 22.6201 41.8731   1
 -11 -21   1-51.9187 41.9481   1
 -10 -21   1-37.3606 37.2460   1
  -9 -21   1 2.32840 29.8400   1
   9  21  -1 70.8443 66.4294   3
  -8 -21   1 45.2778 40.2490   1
   8  21  -1 19.1403 46.4568   3
  -7 -21   1 67.8425 50.1946   1
   7  21  -1-7.39584 57.5092   3
  -6 -21   1 19.1826 34.1313   1
   6  21  -1 135.050 74.8499   3
  -5 -21   1 35.7469 41.6042   1
   5  21  -1 63.1067 55.4057   3
  -4 -21   1 334.160 70.5576   1
   4  21  -1 278.065 79.2546   3
  -4 -21   1 246.325 49.7899   4
  -3 -21   1 540.100 91.7014   1
  -3  21   1 444.065 104.689   3
   3  21  -1 535.246 117.864   3
  -3 -21   1 438.845 58.7551   4
   2  21  -1 175.575 68.1899   3
  -2  21   1 44.8752 46.3676   3
   2 -21  -1 159.600 58.5101   1
  -2 -21   1 196.885 62.6244   1
   2 -21  -1 96.5174 16.1919   5
  -2 -21   1 62.9107 21.9302   4
  -1  21   1 32.5100 45.9830   3
   1  21  -1 311.323 94.9788   3
  -1 -21   1 78.4424 39.6795   1
   1 -21  -1 157.697 60.2738   1
  -1 -21   1 147.577 27.4261   5
  -1 -21   1 119.012 29.2970   4
   0  21   1 271.327 86.0652   3
   0  21  -1 238.025 78.8729   3
   0 -21   1 161.806 52.7998   1
   0 -21  -1 220.131 62.6195   1
   0 -21   1 161.380 29.2515   5
   0 -21   1 194.956 33.2188   4
   1  21   1 630.908 120.433   3
  -1  21  -1 636.163 122.489   3
  -1 -21  -1 552.198 87.0189   1
   1 -21   1 560.239 90.2493   1
   1 -21   1 536.758 61.2903   5
   1 -21   1 578.192 56.0630   4
  -2  21  -1 6.39282 53.1513   3
   2  21   1 47.5941 57.3545   3
  -2 -21  -1-63.6675 43.6793   1
   2 -21   1 8.06270 32.3091   1
   2 -21   1 3.30525 21.2084   5
   3  21   1 102.820 67.0444   3
   3 -21   1-3.78869 40.5337   1
  -3 -21  -1 70.3595 37.3405   1
   3 -21   1 33.7172 21.0410   5
   3 -21   1 55.6780 17.9595   4
   4 -21   1 257.167 63.1695   1
  -4 -21  -1 321.444 70.8393   1
   4  21   1 477.462 104.832   3
   4 -21   1 254.816 34.3119   4
  -5 -21  -1 12.3919 31.9677   1
   5  21   1 70.5548 44.6282   3
  -6 -21  -1-14.1036 36.4003   1
   6  21   1-18.3570 46.9637   3
  -7 -21  -1 81.9399 41.3902   1
   7  21   1 116.534 69.8097   3
  -8 -21  -1-4.52226 29.1858   1
   8  21   1 0.87470 55.9076   3
  -9 -21  -1 26.9620 39.8597   1
   9  21   1 52.0696 57.6074   3
 -10 -21  -1 61.9190 39.3399   1
 -11 -22   1 42.6800 50.4964   1
 -10 -22   1 139.282 58.3439   1
  -9 -22   1 53.7938 41.4342   1
   9  22  -1-46.1658 54.9938   3
  -8 -22   1 183.732 62.6929   1
   8  22  -1 92.7764 71.8361   3
  -7 -22   1 43.9669 40.7858   1
   7  22  -1 131.075 66.3894   3
  -6 -22   1 145.206 51.4379   1
   6  22  -1 154.291 67.3087   3
  -5 -22   1 623.602 96.8128   1
   5  22  -1 828.900 145.715   3
  -4 -22   1 251.819 60.9270   1
   4  22  -1 266.478 91.8766   3
  -3 -22   1 2765.71 196.752   1
  -3  22   1 2310.03 224.812   3
   3  22  -1 2466.39 234.945   3
  -2 -22   1 85.8924 48.0510   1
   2  22  -1 14.1809 52.6870   3
  -2  22   1 171.707 82.1349   3
   1 -22  -1 43.0155 43.0618   1
  -1 -22   1 2.71758 32.6039   1
  -1  22   1-49.1142 52.6168   3
   1  22  -1-12.8466 63.8641   3
   0 -22   1 152.236 55.7498   1
   0 -22  -1 228.774 63.0672   1
   0  22   1 184.429 76.7838   3
   0  22  -1 135.134 72.7102   3
  -1 -22  -1-31.9180 39.5855   1
   1 -22   1-10.2131 32.8812   1
   1  22   1 46.7713 53.7266   3
  -2 -22  -1 930.738 116.907   1
   2 -22   1 804.687 110.856   1
   2  22   1 942.840 149.423   3
  -2  22  -1 1024.20 157.197   3
   3 -22   1 488.562 88.1114   1
  -3 -22  -1 497.468 86.1244   1
   3  22   1 504.843 105.638   3
   4 -22   1 73.0318 52.0262   1
  -4 -22  -1-8.50849 35.9633   1
   4  22   1 20.1219 49.2057   3
  -5 -22  -1 472.733 84.2157   1
   5  22   1 425.337 108.934   3
  -6 -22  -1 564.081 94.4112   1
   6  22   1 449.252 115.999   3
  -7 -22  -1 68.5427 43.1778   1
   7  22   1 107.403 73.7481   3
  -8 -22  -1 14.5898 34.6825   1
   8  22   1-171.727 81.9203   3
  -9 -22  -1 304.161 72.7113   1
 -10 -22  -1-31.0475 37.0209   1
 -10 -23   1 13.5453 37.4413   1
  -9 -23   1 60.8505 48.3326   1
  -8 -23   1-11.4454 30.9994   1
   8  23  -1 3.19254 51.2483   3
  -7 -23   1 68.9099 56.9272   1
   7  23  -1-11.3874 67.4711   3
  -6 -23   1 37.4248 39.9152   1
   6  23  -1 107.949 47.8881   3
  -5 -23   1 34.5340 37.3021   1
   5  23  -1 65.5109 66.7730   3
  -4 -23   1-1.58444 38.8446   1
   4  23  -1 19.5196 49.7562   3
  -3 -23   1 233.009 63.7587   1
   3  23  -1 174.342 74.9972   3
  -3  23   1 81.6976 63.2141   3
  -2 -23   1 782.907 109.032   1
   2  23  -1 684.818 133.684   3
  -2  23   1 638.153 130.862   3
  -1 -23   1 96.9382 42.8086   1
   1 -23  -1 119.892 55.3489   1
   1  23  -1 109.879 67.0676   3
  -1  23   1 4.50536 46.1645   3
   0 -23  -1 186.796 59.5803   1
   0 -23   1 85.7499 44.2403   1
   0  23  -1 277.120 90.7344   3
   0  23   1 212.058 87.0125   3
  -1 -23  -1 198.150 58.0794   1
   1 -23   1 111.245 47.4972   1
   1  23   1 170.062 70.9421   3
  -1  23  -1 203.283 70.6416   3
  -2 -23  -1 61.6437 45.1357   1
   2 -23   1 66.2684 41.5511   1
   2  23   1 73.9493 51.5886   3
  -2  23  -1-64.7189 62.7985   3
  -3 -23  -1 21.8558 34.3040   1
   3 -23   1 2.86299 44.7817   1
   3  23   1 85.1248 60.2291   3
  -4 -23  -1 159.820 57.7915   1
   4  23   1 190.831 85.0733   3
  -5 -23  -1 13.3412 32.3850   1
   5  23   1-24.6317 56.6900   3
  -6 -23  -1 154.723 55.7704   1
   6  23   1 166.376 78.5208   3
  -7 -23  -1 63.3229 43.8851   1
   7  23   1-41.4265 57.1930   3
  -8 -23  -1 22.2069 33.8846   1
  -9 -23  -1 15.3413 38.3080   1
 -10 -23  -1-18.5811 37.3680   1
  -9 -24   1 134.411 68.2302   1
  -8 -24   1 111.189 51.6175   1
  -7 -24   1-68.3467 51.0641   1
  -6 -24   1 30.8911 42.1723   1
   6  24  -1 176.710 86.2265   3
  -5 -24   1 20.8845 34.7004   1
   5  24  -1-43.0912 83.2532   3
  -4 -24   1 18.1657 34.4500   1
   4  24  -1 30.8800 59.4151   3
  -3 -24   1 620.535 102.645   1
  -3  24   1 413.169 109.999   3
   3  24  -1 525.355 124.206   3
  -2 -24   1 92.1820 45.5316   1
   2  24  -1 37.4028 49.7831   3
  -2  24   1 166.142 81.0386   3
  -1 -24   1 354.072 78.6436   1
   1 -24  -1 413.445 86.2026   1
  -1  24   1 332.320 104.785   3
   1  24  -1 289.400 93.2775   3
   0 -24   1 207.487 61.4082   1
   0 -24  -1 261.669 69.5867   1
   0  24   1 187.290 82.3586   3
   0  24  -1 307.723 96.3872   3
  -1 -24  -1 149.121 54.2739   1
   1 -24   1 185.156 61.9162   1
  -1  24  -1 89.7464 59.7897   3
   1  24   1 192.977 76.8100   3
  -2 -24  -1 5.69426 35.4270   1
   2 -24   1 136.733 54.5695   1
   2  24   1 48.8821 56.8459   3
   3 -24   1 232.288 68.4942   1
  -3 -24  -1 131.498 56.2698   1
   3  24   1 155.991 71.7972   3
  -4 -24  -1 118.214 58.8322   1
   4  24   1 35.9445 59.2982   3
  -5 -24  -1-8.96723 33.7783   1
   5  24   1-10.1564 54.8790   3
  -6 -24  -1 125.192 52.3593   1
   6  24   1 269.932 100.367   3
  -7 -24  -1 135.508 57.0023   1
  -8 -24  -1 26.3867 47.7402   1
  -9 -24  -1 22.4649 38.2534   1
  -7 -25   1 62.9987 52.2822   1
  -6 -25   1-51.3163 47.8841   1
  -5 -25   1 109.732 56.7644   1
   5  25  -1 82.9833 60.7567   3
  -4 -25   1-76.2997 54.4585   1
   4  25  -1 0.65275 78.4691   3
  -3 -25   1 49.3938 39.1836   1
   3  25  -1 109.764 71.2310   3
  -2 -25   1 259.150 71.0964   1
  -2  25   1 90.5812 64.0746   3
   2  25  -1 236.843 94.5809   3
  -1 -25   1 111.833 55.9237   1
   1 -25  -1 115.329 50.7348   1
  -1  25   1 250.095 93.0816   3
   1  25  -1 75.6998 78.4907   3
   0 -25  -1 235.447 69.6206   1
   0 -25   1 282.818 77.1128   1
   0  25   1 188.772 84.6649   3
   0  25  -1 180.602 94.2204   3
   1 -25   1 333.526 83.2387   1
  -1 -25  -1 333.162 86.1667   1
  -1  25  -1 281.858 110.447   3
   1  25   1 224.260 98.6590   3
  -2 -25  -1-20.7775 35.5635   1
   2 -25   1-90.3382 54.4431   1
   2  25   1 26.1155 66.9275   3
   3 -25   1 27.0090 48.8586   1
  -3 -25  -1-3.90633 43.6248   1
   3  25   1 113.219 65.8436   3
  -4 -25  -1 204.546 76.2352   1
   4  25   1 54.2622 56.3864   3
  -5 -25  -1 211.684 65.7125   1
   5  25   1 153.699 80.2759   3
  -6 -25  -1 21.9933 42.0228   1
  -7 -25  -1 35.9956 54.4646   1
  -8 -25  -1 51.8020 50.5900   1
  -4 -26   1 89.8765 49.5650   1
  -3 -26   1 289.609 79.7372   1
   3  26  -1 203.676 84.5271   3
  -2 -26   1 32.1791 44.0642   1
   2  26  -1-10.8058 60.9199   3
  -2  26   1 72.7125 68.4948   3
  -1 -26   1 614.396 109.582   1
  -1  26   1 555.316 128.518   3
   1  26  -1 727.995 147.086   3
   0 -26  -1 382.528 96.7426   1
   0 -26   1 259.720 76.5978   1
   0  26   1 399.132 114.516   3
   0  26  -1 264.748 111.087   3
  -1 -26  -1 17.0489 38.0813   1
   1 -26   1 8.98938 38.6679   1
  -1  26  -1 42.1501 68.3263   3
   2 -26   1 84.3345 50.2291   1
  -2 -26  -1 70.3266 62.5305   1
   2  26   1-67.0114 73.1009   3
   3 -26   1 302.044 83.6985   1
  -3 -26  -1 336.712 83.8871   1
   3  26   1 333.756 119.261   3
  -4 -26  -1 47.8141 49.4851   1
  -5 -26  -1 258.505 83.8988   1
  -2  27   1 59.3452 71.9256   3
  -1  27   1 52.7556 68.0459   3
   0  27   1 401.605 127.928   3
   1  27   1-53.6754 86.1558   3
  16   0  -2 126.218 58.3971   4
 -15   0   2 28.5006 29.4470   2
  15   0  -2-24.9595 52.5900   4
 -14   0   2 124.194 45.7919   2
  14   0  -2 176.974 72.6125   4
 -13   0   2-5.33649 27.9044   2
  13   0  -2-97.2140 64.2704   4
 -12   0   2 863.230 89.5746   2
  12   0  -2 804.333 112.198   4
 -11   0   2 2026.32 126.844   2
  11   0  -2 2023.99 164.647   4
 -10   0   2 1195.91 90.5440   2
  10   0  -2 1263.82 123.754   4
  -9   0   2 8166.34 218.829   2
  -9   0   2 8424.76 274.311   4
   9   0  -2 7743.24 282.978   4
  -8   0   2 2092.66 104.009   2
   8   0  -2 2181.73 109.380   2
   8   0  -2 2194.41 142.163   4
  -8   0   2 2358.85 136.594   4
  -7   0   2 12178.2 223.678   2
   7   0  -2 11548.3 226.468   2
  -7   0   2 12225.4 292.287   4
  -6   0   2 12488.4 204.983   2
   6   0  -2 12095.7 206.230   2
   6   0  -2 12206.1 286.383   4
  -6   0   2 12008.1 271.370   4
   5   0  -2 13338.6 188.659   2
  -5   0   2 13511.5 264.911   4
   5   0  -2 13695.6 275.590   4
   4   0  -2 33174.7 253.213   2
  -4   0   2 33668.4 385.152   4
  -3   0   2 6362.63 151.713   5
  -2   0   2 67194.0 455.050   5
  -1   0   2 1800.38 72.4838   5
   0   0   2 114183. 567.933   5
   1   0   2 9194.89 172.816   5
  -1   0  -2 9421.50 175.321   5
   2   0   2 12788.1 224.793   5
  -2   0  -2 12923.0 226.687   5
   3   0   2 4266.24 145.505   5
   4   0   2 3463.68 147.924   5
   5   0   2 596.262 67.7413   5
  -6   0  -2 26709.6 442.129   2
   6   0   2 25934.5 474.585   5
  -7   0  -2 13247.0 129.933   1
  -7   0  -2 14232.5 341.899   2
  -8   0  -2 829.059 37.7293   1
  -8   0  -2 904.060 96.5801   2
   8   0   2 929.203 96.0081   4
  -9   0  -2 523.223 32.0835   1
  -9   0  -2 614.099 83.2584   2
   9   0   2 523.166 79.5785   4
 -10   0  -2 172.327 52.3887   2
 -10   0  -2 133.629 18.6463   1
  10   0   2 193.845 56.0007   4
 -11   0  -2 31.0587 11.1108   1
 -11   0  -2 23.6411 35.3403   2
  11   0   2 71.9188 34.6927   4
 -12   0  -2 3913.26 234.549   2
  12   0   2 3552.57 236.358   4
 -13   0  -2 234.505 63.8490   2
  13   0   2 429.957 93.9137   4
 -14   0  -2 783.415 122.871   2
  14   0   2 685.759 122.698   4
 -15   0  -2 95.7911 58.1579   2
  16   1  -2-92.5235 64.1337   4
  16  -1  -2-117.850 69.2323   4
 -15   1   2-3.61526 36.9055   2
  15  -1  -2-24.7462 62.2004   4
 -14   1   2 7.28259 35.2030   2
 -14  -1   2-2.13727 29.8442   2
  14  -1  -2-1.91269 50.2352   4
  14   1  -2-61.1177 52.1819   4
 -13   1   2 124.683 40.8809   2
 -13  -1   2 168.916 49.5208   2
  13  -1  -2 107.873 56.7810   4
  13   1  -2 131.091 61.3983   4
 -12   1   2 326.730 58.0232   2
 -12  -1   2 277.633 53.0807   2
  12   1  -2 170.070 60.7574   4
  12  -1  -2 301.111 73.7960   4
 -11   1   2 1214.95 99.2795   2
 -11  -1   2 1423.19 108.734   2
  11   1  -2 1353.24 138.582   4
  11  -1  -2 1262.58 134.422   4
 -10   1   2 490.538 60.1906   2
 -10  -1   2 354.303 56.0255   2
  10   1  -2 469.962 61.5100   2
 -10   1   2 453.405 71.2824   4
  10  -1  -2 390.102 71.7085   4
  10   1  -2 390.807 75.2254   4
  -9   1   2 298.076 43.7990   2
  -9  -1   2 366.422 51.3507   2
   9   1  -2 386.914 52.7048   2
   9   1  -2 366.445 69.2817   4
  -9   1   2 340.250 59.3055   4
   9  -1  -2 312.338 68.3826   4
  -9  -1   2 347.450 60.3496   4
  -8   1   2 643.409 56.4812   2
  -8  -1   2 654.589 60.6273   2
   8   1  -2 751.770 69.3695   2
  -8   1   2 820.999 80.9281   4
   8   1  -2 619.104 81.5520   4
   8  -1  -2 673.941 84.6829   4
  -8  -1   2 704.911 76.4867   4
  -7   1   2 92.2610 24.2583   2
  -7  -1   2 94.2142 25.5172   2
   7  -1  -2 151.292 29.9921   2
   7   1  -2 144.113 30.5236   2
  -7   1   2 142.577 35.9116   4
  -7  -1   2 208.025 47.6740   4
  -6   1   2 974.743 55.6197   2
   6   1  -2 959.872 62.0499   2
   6  -1  -2 987.032 57.9289   2
  -6   1   2 1042.57 81.1865   4
   6  -1  -2 1008.50 89.4989   4
  -6  -1   2 1030.61 85.0003   4
  -5   1   2 18192.1 198.416   2
   5  -1  -2 18135.2 204.658   2
   5   1  -2 18074.8 232.629   2
  -5   1   2 17956.2 297.654   4
   5  -1  -2 18509.1 313.090   4
  -5  -1   2 18011.7 312.000   4
   4   1  -2 61221.0 383.665   2
   4  -1  -2 60893.0 301.515   2
  -4   1   2 60925.7 499.559   4
  -4  -1   2 60998.9 540.537   4
  -3   1   2 87357.8 554.939   4
  -3  -1   2 87241.1 568.029   5
   2   1  -2 135.927 17.5051   3
  -2  -1   2 138.260 24.7900   5
  -2   1   2 200.433 28.1402   5
   2  -1  -2 136.692 24.4988   5
  -1  -1   2 61887.0 345.862   3
  -1  -1   2 62170.5 429.760   5
   1  -1  -2 63694.7 404.048   5
  -1   1   2 61569.7 399.296   5
   0  -1   2 119097. 605.495   5
   0   1   2 118725. 558.448   5
   0  -1  -2 120659. 560.631   5
   1  -1   2 85608.9 542.912   5
  -1  -1  -2 86154.3 503.752   5
   1   1   2 85237.4 503.242   5
   2  -1   2 16903.9 267.510   5
   2   1   2 17151.6 254.566   5
  -2  -1  -2 17077.3 255.719   5
   3  -1   2 12669.4 255.076   5
   3   1   2 12418.4 244.807   5
   4   1   2 3675.23 150.098   5
   4  -1   2 3813.83 157.401   5
   5  -1   2 1294.31 101.166   5
   5   1   2 1215.20 96.0735   5
  -6   1  -2 3297.04 62.7320   1
  -6   1  -2 3547.90 165.469   2
   6  -1   2 3686.08 181.351   5
  -7   1  -2 1720.86 51.2949   1
  -7   1  -2 1864.88 127.209   2
  -7  -1  -2 1912.42 130.337   2
   7  -1   2 1902.31 139.939   5
  -8   1  -2 3.19696 7.79890   1
  -8  -1  -2 59.8441 36.8418   2
  -8   1  -2 25.8311 30.9084   2
   8  -1   2-20.1999 30.9730   4
   8   1   2-12.2256 31.7902   4
  -9   1  -2 131.435 18.3330   1
  -9  -1  -2 116.275 43.2676   2
  -9   1  -2 179.256 47.9989   2
   9   1   2 185.630 58.2212   4
   9  -1   2 226.062 57.4550   4
 -10  -1  -2-4.58559 10.1009   1
 -10  -1  -2 19.1453 42.5704   2
 -10   1  -2 17.2785 10.6784   1
 -10   1  -2-40.0907 40.5471   2
  10  -1   2-69.7527 47.0672   4
  10   1   2 40.1084 39.7345   4
 -11   1  -2-4.91137 9.61159   1
 -11  -1  -2 1.00353 11.0285   1
 -11  -1  -2 21.6468 10.4166   1
 -11  -1  -2 23.3426 39.6077   2
 -11   1  -2 19.4444 35.5363   2
  11   1   2-41.7342 37.9153   4
 -12   1  -2 849.627 114.704   2
 -12  -1  -2 502.316 91.2270   2
  12  -1   2 731.221 114.076   4
  12   1   2 668.362 113.342   4
 -13  -1  -2 245.338 70.0963   2
 -13   1  -2 162.812 66.3634   2
  13  -1   2 237.083 79.1323   4
  13   1   2 298.408 91.7335   4
 -14   1  -2 120.598 59.7548   2
 -14  -1  -2 102.511 52.3557   2
  14  -1   2 143.155 72.4209   4
  14   1   2 196.846 82.3388   4
 -15   1  -2 0.21765 42.5891   2
 -15  -1  -2 92.2356 68.5516   2
  16   2  -2 39.4353 57.1701   5
  16  -2  -2-51.2361 52.4710   4
 -15   2   2 73.3039 35.1654   2
  15   2  -2 80.1704 57.2982   5
  15   2  -2-61.7603 50.2407   4
  15  -2  -2 68.0650 52.9014   4
 -14   2   2 1.33946 26.7958   2
  14  -2  -2 55.2575 57.0535   4
 -13   2   2 466.376 69.8595   2
 -13  -2   2 356.022 65.4772   2
  13   2  -2 498.310 95.6201   4
  13  -2  -2 326.516 75.6755   4
 -12   2   2 496.784 69.0829   2
 -12  -2   2 503.946 72.7823   2
  12   2  -2 432.396 86.7189   4
  12  -2  -2 514.293 91.1674   4
 -11   2   2-16.3579 24.9342   2
 -11  -2   2 6.12899 26.0266   2
  11   2  -2 10.4071 21.8657   2
  11  -2  -2-36.8299 47.3608   4
  11   2  -2-38.5072 51.3041   4
 -10   2   2 116.186 35.8430   2
 -10  -2   2 91.8402 32.2783   2
  10   2  -2 81.6949 32.1519   2
  10   2  -2-14.9148 41.8950   4
  10  -2  -2 70.6586 35.9814   4
 -10   2   2 80.6622 40.7760   4
  -9  -2   2 2193.49 122.202   2
  -9   2   2 2215.16 109.257   2
   9   2  -2 2141.75 124.486   2
   9   2  -2 1975.28 148.652   4
  -9  -2   2 2285.72 148.072   4
   9  -2  -2 2174.52 148.079   4
  -9   2   2 2167.79 136.190   4
  -8  -2   2 2471.89 119.860   2
   8   2  -2 2459.75 121.734   2
  -8   2   2 2415.54 104.354   2
   8  -2  -2 2261.89 141.550   4
  -8   2   2 2476.54 138.004   4
  -8  -2   2 2361.60 142.338   4
  -7   2   2 7587.01 164.936   2
   7   2  -2 7376.84 194.827   2
  -7   2   2 7689.32 225.232   4
  -7  -2   2 7863.70 241.375   4
  -6   2   2 35575.0 308.822   2
   6   2  -2 35152.8 383.747   2
  -6  -2   2 35348.1 484.516   4
  -6   2   2 35217.8 442.111   4
   6  -2  -2 35416.0 470.534   4
  -5   2   2 20017.7 190.644   2
   5   2  -2 19706.6 261.137   2
   5  -2  -2 19999.4 317.112   4
  -5  -2   2 19605.6 334.075   4
  -5   2   2 19066.5 301.148   4
  -4   2   2 81.0767 11.8787   2
   4   2  -2 41.5762 13.1072   2
   4  -2  -2 83.5126 29.4044   5
   4   2  -2 83.5883 31.0047   5
  -4  -2   2 32.9264 20.9537   4
  -4   2   2 49.5972 17.7721   4
   3   2  -2 26026.2 264.172   3
   3  -2  -2 26219.2 306.185   5
  -3  -2   2 25867.7 313.791   5
  -3   2   2 25749.7 286.420   4
  -2  -2   2 61356.2 371.146   3
   2   2  -2 63123.4 387.898   3
  -2   2   2 61502.5 417.901   5
   2  -2  -2 63241.8 429.894   5
  -2  -2   2 61099.9 453.597   5
   1   2  -2 28724.0 278.564   3
   1  -2  -2 27547.7 196.443   2
  -1  -2   2 28080.6 270.542   3
  -1  -2   2 27718.8 297.246   5
  -1   2   2 27555.1 259.466   5
   1  -2  -2 27389.7 258.989   5
   0  -2  -2 12504.3 166.573   2
   0   2   2 12344.3 170.537   5
   0  -2  -2 12728.6 173.051   5
   0  -2   2 11854.4 198.220   5
  -1  -2  -2 148.467 24.7993   2
   1   2   2 161.471 29.0493   5
  -1  -2  -2 180.035 25.3144   5
   1  -2   2 217.874 37.3241   5
   2  -2   2 16124.9 144.549   1
   2   2   2 15364.1 124.797   1
   2   2   2 15667.6 237.753   5
   2  -2   2 15749.3 265.891   5
  -2  -2  -2 15818.2 236.343   5
   3  -2   2 85.7548 12.2964   1
   3   2   2 68.2426 26.1004   4
   3  -2   2 82.6271 28.1241   5
   3   2   2 72.9819 24.1332   5
  -4   2  -2 3605.08 67.5429   1
   4  -2   2 3391.45 150.967   5
   4   2   2 3641.50 145.981   5
  -5   2  -2 3551.03 70.9660   1
   5   2   2 3379.44 155.034   5
   5  -2   2 3550.40 167.441   5
  -6  -2  -2 8165.78 97.7575   1
  -6   2  -2 7908.60 116.074   1
  -6   2  -2 8342.76 254.145   2
   6  -2   2 8005.07 268.834   5
  -7  -2  -2 1453.36 47.5563   1
  -7   2  -2 1324.19 51.8191   1
  -7  -2  -2 1471.94 113.172   2
  -7   2  -2 1526.54 116.800   2
   7  -2   2 1298.03 107.251   4
   7  -2   2 1426.52 121.514   5
  -8  -2  -2 691.707 85.3682   2
  -8  -2  -2 653.502 35.3842   1
  -8   2  -2 643.250 39.1516   1
  -8   2  -2 672.276 81.9967   2
   8  -2   2 631.936 89.4067   5
   8   2   2 671.960 83.9483   4
   8  -2   2 701.540 84.2033   4
  -9  -2  -2 621.054 85.9157   2
  -9   2  -2 732.247 43.5830   1
  -9  -2  -2 789.842 41.0176   1
  -9   2  -2 700.870 90.0816   2
   9  -2   2 669.682 89.3340   4
   9   2   2 809.877 98.1558   4
 -10  -2  -2 32.8063 29.2603   2
 -10  -2  -2 50.6206 13.4281   1
 -10   2  -2 82.7795 18.7761   1
 -10   2  -2 77.6421 40.9819   2
  10   2   2 15.5042 39.0558   4
  10  -2   2 133.946 51.2310   4
 -11  -2  -2 617.282 37.3096   1
 -11   2  -2 618.351 42.7230   1
 -11  -2  -2 619.726 92.6282   2
 -11   2  -2 715.061 102.178   2
  11  -2   2 728.279 105.535   4
  11   2   2 736.840 108.346   4
 -12   2  -2 274.725 71.9339   2
 -12  -2  -2 175.268 61.8656   2
  12  -2   2 295.275 75.7334   4
  12   2   2 293.868 80.4212   4
 -13   2  -2 66.6963 43.5400   2
 -13  -2  -2 35.2859 44.3518   2
  13  -2   2 130.765 58.4461   4
  13   2   2 31.3223 45.5628   4
 -14  -2  -2 45.3630 48.1468   2
 -14   2  -2 5.77064 42.6322   2
  14   2   2 167.459 73.8274   4
  14  -2   2 129.782 74.4674   4
 -15   2  -2 96.6820 67.0227   2
 -15  -2  -2 111.268 57.7820   2
  16   3  -2 54.2088 59.1807   5
  16  -3  -2 50.1945 48.6988   4
 -15   3   2 17.7376 31.1466   2
  15   3  -2 77.6941 55.5037   5
  15   3  -2 34.2512 53.0663   4
  15  -3  -2 43.8171 56.1944   4
 -14   3   2-37.8892 29.3932   2
  14   3  -2 32.8915 48.0702   5
  14  -3  -2-57.5717 54.6701   4
  14   3  -2-84.7765 57.9847   4
 -13   3   2-2.33343 28.4399   2
  13   3  -2 2.62499 49.8203   4
  13  -3  -2 3.33598 36.7785   4
 -12   3   2 25.1254 27.0286   2
  12   3  -2 49.3066 31.7366   2
  12   3  -2 62.8173 37.5291   4
  12  -3  -2 54.1004 52.1134   4
 -11   3   2 188.200 41.1011   2
  11   3  -2 177.175 42.7246   2
  11  -3  -2 133.157 52.4248   4
  11   3  -2 138.713 52.2079   4
 -10   3   2-10.9272 24.8669   2
  10   3  -2 17.0631 23.6180   2
  10   3  -2-24.5375 50.7871   4
 -10   3   2 41.1504 24.7975   4
  10  -3  -2 4.36472 33.7050   4
  -9   3   2 363.398 46.8494   2
   9   3  -2 437.499 58.9601   2
  -9   3   2 448.505 63.8913   4
  -9  -3   2 396.827 65.3133   4
   9  -3  -2 410.271 68.5789   4
   9   3  -2 286.660 60.8614   4
  -8   3   2 1951.80 92.3424   2
   8   3  -2 1778.99 107.439   2
   8   3  -2 2039.58 133.269   5
  -8   3   2 1948.30 120.396   4
  -8  -3   2 1920.48 129.822   4
  -7   3   2 2034.89 83.5987   2
   7   3  -2 1981.71 104.311   2
   7   3  -2 2059.91 126.148   5
  -7   3   2 2222.14 118.761   4
  -7  -3   2 2226.78 132.211   4
   6   3  -2 21012.4 311.358   2
  -6   3   2 21153.0 229.449   2
  -6   3   2 21069.3 333.078   4
  -6  -3   2 21174.7 382.496   4
   6  -3  -2 20563.4 351.692   4
  -5   3   2 2319.76 62.5250   2
   5   3  -2 2372.95 96.7799   2
   5   3  -2 2454.06 119.862   5
  -5  -3   2 2459.41 123.566   4
  -5   3   2 2225.50 101.408   4
   5  -3  -2 2188.12 105.818   4
   4   3  -2 23.0214 21.5595   5
  -4   3   2 21.9863 13.4061   4
  -4  -3   2 34.0563 20.5292   4
   3   3  -2 4759.78 128.163   3
   3  -3  -2 4611.15 128.760   5
  -3  -3   2 4617.35 135.013   5
   3   3  -2 4826.41 142.899   5
  -3   3   2 4266.91 113.439   4
  -2  -3   2 3298.20 99.4090   3
   2  -3  -2 3390.88 70.0012   3
  -2   3   2 3417.53 76.8334   3
   2   3  -2 3293.10 103.697   3
   2  -3  -2 3339.21 98.4964   5
   2   3  -2 3463.28 112.731   5
  -2  -3   2 3301.12 109.277   5
  -2   3   2 3169.73 93.2752   5
   1   3  -2 20220.6 264.281   3
   1  -3  -2 20057.4 169.325   2
  -1   3   2 19863.5 176.169   2
  -1  -3   2 20674.7 261.573   3
  -1   3   2 19681.8 180.192   3
  -1  -3   2 19868.3 258.803   5
  -1   3   2 19797.8 210.530   5
   1   3  -2 19971.1 258.874   5
   1  -3  -2 19636.3 211.191   5
   0   3   2 766.139 43.8600   2
   0  -3   2 739.286 58.3563   3
   0  -3  -2 788.253 43.3071   2
   0  -3   2 786.728 54.0127   5
   0  -3  -2 798.928 42.5522   5
   0   3   2 733.835 41.5196   5
   1   3   2 10777.8 187.750   2
  -1  -3  -2 10815.3 183.668   2
   1   3   2 10408.2 138.826   1
   1  -3   2 10421.9 148.002   1
   1   3   2 10316.3 162.925   5
   1  -3   2 10292.3 202.672   5
  -1  -3  -2 10680.2 163.648   5
   2   3   2 1851.08 89.1519   2
  -2  -3  -2 1847.76 88.1812   2
   2  -3   2 1845.27 59.1795   1
   2   3   2 1822.01 53.5634   1
   2   3   2 2086.23 85.4222   5
   2  -3   2 2023.32 98.2758   5
   2   3   2 1913.71 81.6214   4
   3  -3   2 3760.78 80.7993   1
  -3  -3  -2 3674.13 69.9640   1
   3   3   2 3686.62 72.2758   1
  -3   3  -2 3755.46 83.8694   1
   3   3   2 3745.07 138.552   2
   3  -3   2 3787.07 146.779   5
   3   3   2 3736.49 129.186   5
   3   3   2 3784.41 129.851   4
  -4   3  -2 591.807 35.8878   1
  -4  -3  -2 683.466 29.8796   1
   4   3   2 607.585 64.5204   2
   4  -3   2 562.224 66.8054   5
   4   3   2 685.211 67.0312   5
  -5   3  -2 10145.8 144.309   1
  -5  -3  -2 10815.0 122.161   1
   5   3   2 10749.0 279.276   2
   5  -3   2 10721.6 292.711   5
  -6   3  -2-2.33241 10.6399   1
  -6  -3  -2 5.61028 9.01660   1
   6  -3   2-9.71271 27.0068   4
   6  -3   2-39.2934 33.4732   5
  -7  -3  -2 292.942 54.3966   2
  -7  -3  -2 323.482 25.1129   1
  -7   3  -2 266.850 26.9827   1
  -7   3  -2 290.715 56.9921   2
   7  -3   2 332.902 58.5051   4
   7  -3   2 287.679 56.6554   5
   7   3   2 290.942 54.7031   4
  -8  -3  -2 338.985 28.3724   1
  -8  -3  -2 205.182 48.8781   2
  -8   3  -2 313.520 30.0806   1
  -8   3  -2 383.158 66.9760   2
   8   3   2 302.032 60.8407   4
   8  -3   2 165.980 44.5640   4
   8  -3   2 290.310 61.9934   5
  -9  -3  -2 650.132 40.1434   1
  -9  -3  -2 610.760 86.1077   2
  -9   3  -2 587.421 43.2602   1
  -9   3  -2 753.659 95.6719   2
   9   3   2 697.367 91.9075   4
   9  -3   2 521.629 79.6418   4
 -10  -3  -2 561.329 38.3569   1
 -10  -3  -2 601.524 84.5403   2
 -10   3  -2 465.778 39.5146   1
 -10   3  -2 592.570 88.5463   2
  10   3   2 612.483 93.8867   4
  10  -3   2 590.795 87.5419   4
 -11  -3  -2 604.893 38.7377   1
 -11   3  -2 572.008 43.9714   1
 -11  -3  -2 594.419 93.7313   2
 -11   3  -2 550.397 88.2918   2
  11   3   2 675.637 107.544   4
  11  -3   2 538.446 89.8323   4
 -12   3  -2 631.208 103.766   2
 -12  -3  -2 483.666 89.1180   2
  12  -3   2 569.569 101.356   4
  12   3   2 667.148 107.239   4
 -13   3  -2 305.654 84.1333   2
 -13  -3  -2 70.8876 51.4883   2
  13   3   2 281.190 81.0755   4
  13  -3   2 236.439 75.8801   4
 -14  -3  -2 37.1418 50.4868   2
 -14   3  -2-24.8195 43.0726   2
  14   3   2 29.2832 60.8043   4
  14  -3   2 49.1882 47.1293   4
 -15   3  -2 137.877 72.0408   2
 -15  -3  -2 44.9564 53.7023   2
  16   4  -2 2.13728 51.6187   5
  16  -4  -2-0.50177 36.9663   4
  15   4  -2 226.712 75.5566   4
 -15   4   2 355.445 68.0516   2
  15   4  -2 385.073 93.2324   5
  15  -4  -2 362.452 91.7822   4
 -14   4   2-1.38973 24.1699   2
  14   4  -2 61.6825 46.6710   5
  14  -4  -2 1.84360 36.3421   4
 -13   4   2 83.6223 33.2332   2
  13   4  -2 174.164 65.0197   5
  13   4  -2 61.4334 50.6090   4
  13  -4  -2 10.2603 40.0677   4
 -12   4   2 748.188 79.4073   2
  12   4  -2 659.115 100.116   5
  12   4  -2 601.824 99.9412   4
  12  -4  -2 658.396 99.4674   4
  11   4  -2 739.575 88.4088   2
 -11   4   2 674.933 71.3330   2
  11   4  -2 561.168 86.4633   5
  11   4  -2 415.889 83.3058   4
  11  -4  -2 650.347 94.4146   4
  10   4  -2 4714.27 207.174   2
 -10   4   2 4715.21 169.028   2
  10   4  -2 4916.27 231.102   5
  10  -4  -2 4386.43 218.249   4
  10   4  -2 4510.96 240.146   4
 -10   4   2 4532.80 206.975   4
   9   4  -2 74.0976 28.3295   2
  -9   4   2 180.955 34.0566   2
   9   4  -2 170.008 48.7526   5
  -9  -4   2 146.909 41.0104   4
  -9   4   2 49.4090 28.3754   4
   9  -4  -2 81.7360 39.8534   4
   9   4  -2 89.0126 41.9972   4
   8   4  -2 9037.87 246.156   2
  -8   4   2 8818.76 192.331   2
   8   4  -2 8995.80 275.031   5
  -8   4   2 8581.21 246.150   4
  -8  -4   2 9021.21 283.645   4
   7   4  -2 3735.98 148.853   2
  -7   4   2 3568.53 110.636   2
   7   4  -2 3613.88 165.951   5
  -7   4   2 3566.05 148.311   4
  -7  -4   2 3902.90 177.486   4
  -6   4   2 8004.93 140.183   2
   6   4  -2 7491.75 198.061   2
   6   4  -2 8073.40 230.057   5
   6  -4  -2 7489.45 209.888   4
  -6   4   2 7705.90 197.288   4
  -6  -4   2 7835.23 236.823   4
  -5   4   2 5594.14 97.0503   2
   5   4  -2 5444.49 158.038   2
   5   4  -2 5493.44 177.655   5
  -5  -4   2 5395.30 186.093   4
  -5   4   2 5371.17 149.969   4
   5  -4  -2 5512.12 161.865   4
  -4   4   2 4417.79 64.1883   2
  -4  -4   2 4150.64 139.528   5
   4   4  -2 4467.19 148.248   5
  -4   4   2 4173.47 117.524   4
  -4  -4   2 4292.70 156.791   4
   3   4  -2 11799.3 220.195   3
   3  -4  -2 11680.7 186.466   3
   3   4  -2 11713.1 223.716   5
   3  -4  -2 12031.5 203.442   5
  -3  -4   2 11591.1 216.905   5
  -3   4   2 11254.0 171.420   4
  -2   4   2 7344.44 134.395   3
  -2   4   2 7191.48 84.7958   2
   2   4  -2 7473.74 171.716   3
  -2  -4   2 7237.29 166.104   3
   2  -4  -2 7088.58 125.127   3
   2  -4  -2 7150.57 140.690   5
   2   4  -2 7530.88 167.832   5
  -2  -4   2 7203.96 163.692   5
  -1   4   2 1753.75 56.6951   2
   1   4  -2 1927.88 91.8974   3
  -1   4   2 1884.89 67.2574   3
  -1  -4   2 1865.12 88.6137   3
   1  -4  -2 1852.78 62.6405   5
  -1  -4   2 1862.34 83.3388   5
  -1   4   2 1834.15 62.1411   5
   1   4  -2 1825.57 81.5758   5
   1  -4  -2 1998.54 58.5516   2
   0  -4   2 19441.2 304.812   3
   0   4   2 19157.9 224.608   2
   0  -4  -2 20024.0 223.206   2
   0   4   2 18642.5 228.154   1
   0  -4  -2 19861.7 192.789   5
   0  -4   2 19434.7 269.730   5
   0   4  -2 19307.6 269.125   5
   0   4   2 19484.7 193.284   5
   1   4   2 44483.3 395.299   2
  -1  -4  -2 45130.7 385.518   2
   1  -4   2 45719.3 342.308   1
   1   4   2 45040.2 322.305   1
   1   4   2 44264.1 320.230   5
  -1   4  -2 45194.5 435.015   5
   1  -4   2 44115.9 431.408   5
  -1  -4  -2 45224.9 318.092   5
  -2  -4  -2 113389. 687.324   2
   2   4   2 114639. 711.232   2
   2   4   2 112692. 480.924   1
   2  -4   2 115740. 520.069   1
  -2   4  -2 113643. 540.960   1
  -2  -4  -2 112898. 491.958   1
   2  -4   2 113738. 745.195   5
   2   4   2 113316. 591.623   5
   2   4   2 116772. 634.527   4
   3   4   2 2100.22 108.186   2
  -3   4  -2 2357.32 76.2340   1
  -3  -4  -2 2294.38 65.7290   1
   3  -4   2 2277.65 72.5901   1
   3   4   2 2498.73 72.2181   1
   3  -4   2 2233.66 114.940   5
   3   4   2 2232.70 97.3826   5
   3   4   2 2373.57 104.832   4
  -4   4  -2 31990.3 284.524   1
  -4  -4  -2 33512.9 249.361   1
   4   4   2 32250.7 454.186   2
   4  -4   2 32429.5 477.755   5
   4   4   2 33023.1 420.936   5
   4   4   2 32645.9 421.546   4
  -5   4  -2 2099.13 75.2916   1
  -5  -4  -2 2097.00 64.4970   1
   5   4   2 2105.41 125.231   2
   5  -4   2 2223.14 134.319   5
  -6  -4  -2 146.184 19.6719   1
  -6   4  -2 118.703 19.6729   1
   6   4   2 138.079 37.9996   2
   6  -4   2 90.1452 33.9141   4
   6  -4   2 73.2688 29.3010   5
  -7  -4  -2-8.42777 27.7147   2
  -7   4  -2 0.52557 11.8893   1
  -7  -4  -2 11.7533 10.7029   1
   7   4   2 40.4667 32.9812   2
   7   4   2-19.1772 27.4042   4
   7  -4   2 27.8090 27.2481   4
   7  -4   2 49.7852 28.5055   5
  -8  -4  -2 405.612 32.6981   1
  -8   4  -2 324.670 33.6569   1
  -8  -4  -2 342.494 61.6089   2
  -8   4  -2 286.544 58.2107   2
   8   4   2 228.783 55.9716   4
   8  -4   2 389.309 64.6823   4
  -9  -4  -2 1220.93 58.2160   1
  -9   4  -2 1082.52 63.3369   1
  -9   4  -2 1101.21 115.455   2
  -9  -4  -2 1137.51 112.398   2
   9  -4   2 1066.97 108.867   4
   9   4   2 1074.10 113.001   4
 -10   4  -2 26.1447 14.0780   1
 -10  -4  -2 12.8030 37.0704   2
 -10  -4  -2 37.5592 13.6105   1
 -10   4  -2 46.8744 35.8979   2
  10  -4   2-3.46739 32.8399   4
  10   4   2 44.2121 45.5958   4
 -11   4  -2 157.742 26.9823   1
 -11  -4  -2 147.675 21.4029   1
 -11  -4  -2 144.919 51.6179   2
 -11   4  -2 183.168 61.7995   2
  11  -4   2 209.389 60.4982   4
  11   4   2 231.381 70.0047   4
 -12   4  -2 1241.35 140.005   2
 -12  -4  -2 1081.47 130.569   2
  12  -4   2 1192.78 139.950   4
  12   4   2 1315.61 151.596   4
 -13  -4  -2 649.395 108.216   2
 -13   4  -2 583.592 105.725   2
  13   4   2 630.788 113.666   4
  13  -4   2 451.749 93.4786   4
 -14  -4  -2 239.632 76.2183   2
 -14   4  -2 342.746 84.6795   2
  14  -4   2 386.725 102.292   4
  14   4   2 394.013 97.5913   4
 -15   4  -2 53.6372 49.5086   2
 -15  -4  -2 49.7669 55.6442   2
  16   5  -2 113.370 63.7019   5
  16  -5  -2 7.69649 48.8144   4
  15   5  -2 1.52086 41.9264   4
  15   5  -2 0.64778 37.5111   5
  15  -5  -2 32.6643 57.4173   4
  14   5  -2-87.4120 59.6541   4
 -14   5   2-11.5498 28.2788   2
  14   5  -2-74.6503 52.3373   5
  14  -5  -2 0.20262 50.8823   4
 -13   5   2 38.6004 23.1523   2
  13   5  -2 70.1711 59.6625   5
  13  -5  -2 82.0546 60.3681   4
  13   5  -2-26.0362 56.2837   4
 -12   5   2 11.8289 24.4616   2
  12   5  -2 14.9928 42.8482   5
  12  -5  -2 49.7326 47.2287   4
  12   5  -2-40.3734 36.2876   4
  11   5  -2 24.4557 29.7315   2
 -11   5   2 25.9942 28.3665   2
  11   5  -2-25.0228 45.7394   5
  11  -5  -2-34.6020 43.1435   4
  11   5  -2-61.7264 58.4632   4
  10   5  -2 723.778 85.6488   2
 -10   5   2 843.362 74.9438   2
  10   5  -2 820.117 98.5658   5
  10  -5  -2 722.950 89.2100   4
  10   5  -2 697.977 99.1281   4
 -10   5   2 733.382 84.0378   4
  -9   5   2 910.242 69.4432   2
   9   5  -2 831.324 84.6406   2
   9   5  -2 837.252 94.9402   5
   9   5  -2 749.789 95.8758   4
  -9   5   2 856.618 86.1754   4
   9  -5  -2 858.951 91.4947   4
  -9  -5   2 919.504 99.6431   4
  -8   5   2 21.4437 17.6909   2
   8   5  -2 68.7036 28.6406   2
   8   5  -2 63.6208 39.2220   5
  -8  -5   2 61.7566 34.9064   4
  -8   5   2 31.1747 23.1835   4
  -7   5   2-15.1153 19.7882   2
   7   5  -2-13.9960 20.9596   2
   7   5  -2 43.9568 30.5900   5
   7  -5  -2 39.0673 33.8678   4
  -7   5   2-11.5543 17.0371   4
  -7  -5   2 37.2929 23.0511   4
  -6   5   2 4801.18 111.364   2
   6   5  -2 4681.25 162.854   2
   6   5  -2 4693.49 178.445   5
  -6   5   2 4510.07 147.700   4
   6  -5  -2 4713.25 163.009   4
  -6  -5   2 5218.46 197.225   4
   5   5  -2 1729.57 94.9628   2
   5   5  -2 1656.45 101.731   5
  -5  -5   2 1715.95 108.257   4
  -5   5   2 1489.94 77.6736   4
   5  -5  -2 1581.87 85.8663   4
   4  -5  -2 228.299 37.2070   3
   4   5  -2 256.346 44.2118   3
  -4  -5   2 285.464 39.9754   5
   4   5  -2 220.306 38.3387   5
  -4   5   2 257.349 30.6940   4
  -4  -5   2 255.846 45.5366   4
   3  -5  -2 820.688 55.3444   3
   3   5  -2 756.536 64.4823   3
   3   5  -2 709.721 58.0751   5
   3  -5  -2 842.229 56.1978   5
  -3  -5   2 794.092 60.0652   5
  -3   5   2 728.599 41.5208   4
   2   5  -2 293.863 42.5567   3
  -2  -5   2 361.843 43.7790   3
  -2   5   2 292.573 31.2175   3
   2  -5  -2 259.596 30.2484   3
   2   5  -2 351.257 39.7980   5
  -2  -5   2 328.626 38.2491   5
   2  -5  -2 313.146 32.1004   5
  -2   5   2 268.806 20.6180   2
  -1  -5   2 170.838 31.6924   3
   1   5  -2 147.788 34.7639   3
  -1   5   2 191.296 26.7727   3
   1  -5  -2 159.592 19.0659   5
   1   5  -2 136.813 27.5507   5
  -1  -5   2 187.321 30.2384   5
  -1   5   2 135.027 18.0796   5
  -1   5   2 164.153 19.3899   2
   0  -5   2-7.48217 18.8392   3
   0   5  -2 19.6592 22.4431   3
   0  -5   2-0.80745 17.3869   1
   0   5   2 7.74994 11.0407   1
   0   5   2 22.9824 12.9940   2
   0  -5  -2 8.63029 12.5640   2
   0   5  -2 32.4739 20.4602   5
   0  -5  -2 3.65609 9.89665   5
   0  -5   2 33.2019 20.9216   5
   0   5   2 17.5619 10.4432   5
   1  -5   2 1915.58 112.467   3
   1   5   2 1786.41 82.2173   2
  -1  -5  -2 1864.70 83.9316   2
   1  -5   2 1825.95 75.5874   1
   1   5   2 1791.53 71.4725   1
  -1   5  -2 1875.99 92.9995   5
   1  -5   2 1863.33 92.9796   5
   1   5   2 1812.87 61.3709   5
   1   5   2 1757.95 67.9477   4
  -1  -5  -2 1815.81 61.5541   5
  -2  -5  -2 3152.24 119.712   2
   2   5   2 3169.85 120.152   2
   2  -5   2 3278.02 98.2082   1
   2   5   2 3101.18 90.5093   1
  -2  -5  -2 3256.22 93.1692   1
  -2   5  -2 3163.59 100.790   1
   2   5   2 3176.00 97.0638   5
   2  -5   2 3106.78 128.614   5
  -2   5  -2 3517.06 136.629   5
   2   5   2 3357.08 109.894   4
   3   5   2 945.565 74.9161   2
   3   5   2 980.298 52.1889   1
  -3   5  -2 1056.34 57.5577   1
   3  -5   2 1036.90 56.2223   1
  -3  -5  -2 1062.03 52.4131   1
   3  -5   2 1066.34 81.9278   5
   3   5   2 1045.12 65.6016   5
   3   5   2 1076.83 71.7754   4
  -4   5  -2 2663.33 92.1206   1
  -4  -5  -2 2803.25 83.9076   1
   4  -5   2 2644.42 92.4893   1
   4   5   2 2719.47 135.666   2
   4   5   2 2569.42 120.231   4
   4  -5   2 2493.49 136.685   5
   4   5   2 2807.24 121.693   5
  -5  -5  -2 344.439 32.0898   1
  -5   5  -2 299.264 33.9203   1
   5   5   2 268.885 49.2321   2
   5  -5   2 294.018 53.4592   5
   5   5   2 300.790 52.2763   4
  -6   5  -2 317.609 34.9318   1
  -6  -5  -2 335.952 32.1205   1
   6   5   2 295.123 53.2737   2
   6  -5   2 276.541 50.2737   4
   6   5   2 346.825 59.3859   4
   6  -5   2 338.318 59.4450   5
  -6  -5  -2 327.497 55.2154   4
  -7  -5  -2 264.196 29.3348   1
  -7  -5  -2 171.619 47.0632   2
  -7   5  -2 224.692 29.0306   1
   7   5   2 193.790 46.9235   2
  -7  -5  -2 293.595 55.4534   4
   7   5   2 243.674 51.7744   4
   7  -5   2 265.347 49.6889   4
   7  -5   2 363.393 65.5690   5
  -8   5  -2 24.5487 14.7656   1
  -8  -5  -2-52.4231 42.4170   2
  -8  -5  -2 48.7487 17.6044   1
  -8   5  -2 17.8462 33.2395   2
   8   5   2 24.8977 36.6715   4
   8  -5   2-17.9023 34.7752   4
  -9   5  -2 26.8451 17.1129   1
  -9  -5  -2-21.7048 36.8877   2
  -9  -5  -2 6.46143 11.9546   1
   9   5   2-23.2192 35.1231   4
   9  -5   2-46.9893 38.7160   4
 -10   5  -2 186.980 30.7195   1
 -10  -5  -2 163.316 53.5954   2
 -10  -5  -2 228.845 31.1355   1
 -10   5  -2 238.464 63.0697   2
  10   5   2 130.235 52.0140   4
  10  -5   2 172.730 51.4374   4
 -11  -5  -2 510.744 89.8597   2
 -11  -5  -2 438.990 38.8129   1
 -11   5  -2 401.106 44.2364   1
 -11   5  -2 531.177 91.3227   2
  11  -5   2 514.962 92.1287   4
  11   5   2 362.292 83.9369   4
 -12  -5  -2 255.014 68.4011   2
 -12   5  -2 349.998 82.0924   2
  12  -5   2 230.291 72.8449   4
  12   5   2 308.239 79.7476   4
 -13  -5  -2-74.0065 47.9698   2
 -13   5  -2 88.4297 54.1334   2
  13   5   2 76.8338 59.8472   4
  13  -5   2 0.19425 39.0894   4
 -14  -5  -2 16.6315 36.4616   2
 -14   5  -2 30.1381 45.7675   2
  14  -5   2-57.4990 48.5072   4
 -15   5  -2 43.6734 35.7065   2
  16   6  -2-5.23757 43.1181   5
  16  -6  -2 1.47378 37.5219   4
  15   6  -2-74.2292 60.3072   4
  15   6  -2-8.22673 39.3238   5
  15  -6  -2-62.8437 52.0911   4
  14   6  -2-34.3940 46.9378   4
 -14   6   2 13.3721 27.7349   2
  14   6  -2 16.8705 42.2715   5
  14  -6  -2-68.9324 47.5107   4
  13   6  -2 395.391 91.1215   4
 -13   6   2 426.560 63.5566   2
  13   6  -2 319.430 74.4453   5
  13  -6  -2 303.479 76.0565   4
  12   6  -2 29.0781 47.8960   4
 -12   6   2 110.883 36.9772   2
  12   6  -2 149.832 58.0218   5
  12  -6  -2 93.6273 50.8150   4
 -11   6   2-4.64255 20.7959   2
  11   6  -2-21.1810 36.5323   5
  11  -6  -2-35.9532 40.4644   4
  11   6  -2-62.1331 57.8944   4
  10   6  -2-70.5054 49.1546   4
  10   6  -2 11.3247 32.1203   2
 -10   6   2 15.9094 20.7581   2
  10   6  -2-10.8675 37.0608   5
 -10   6   2-9.68812 25.3683   4
  10  -6  -2 1.09988 33.8191   4
   9   6  -2 19.8381 44.6830   4
  -9   6   2 46.0071 20.8802   2
   9   6  -2 24.4148 25.1814   2
   9   6  -2 28.8756 31.2768   5
   9  -6  -2 7.52166 27.3717   4
  -9   6   2 42.0198 20.1316   4
   8   6  -2 10193.0 278.185   2
  -8   6   2 10204.4 210.779   2
   8   6  -2 9852.85 294.527   5
  -8  -6   2 10148.9 310.993   4
   8   6  -2 10075.1 327.833   4
  -8   6   2 9666.77 256.781   4
  -7   6   2 2024.70 85.5220   2
   7   6  -2 2202.65 122.936   2
   7   6  -2 2199.77 130.862   5
  -7  -6   2 2321.08 141.425   4
   7  -6  -2 2068.43 118.654   4
  -7   6   2 1995.69 107.802   4
   6   6  -2 11867.6 267.835   2
   6   6  -2 11795.2 282.181   5
  -6   6   2 11806.3 233.619   4
  -6  -6   2 11775.7 302.076   4
   6  -6  -2 11667.0 251.457   4
   5  -6  -2 8417.26 236.171   3
   5   6  -2 8621.77 242.439   3
   5   6  -2 8808.80 220.242   2
   5   6  -2 9152.77 231.392   5
  -5   6   2 8332.80 175.673   4
  -5  -6   2 8930.05 247.345   4
   5  -6  -2 8896.52 194.801   4
   4  -6  -2 2351.20 114.221   3
   4   6  -2 2553.85 128.294   3
  -4  -6   2 2554.69 114.451   5
   4   6  -2 2499.25 115.311   5
  -4   6   2 2569.04 85.2640   4
  -4  -6   2 2534.85 129.419   4
   3  -6  -2 19.8021 16.3960   3
   3   6  -2-13.5861 27.7312   3
  -3  -6   2 18.3118 19.4668   5
   3   6  -2-38.5576 28.2708   5
  -3   6   2 23.3398 10.6097   4
   2   6  -2 6120.92 187.368   3
   2  -6  -2 5795.97 146.858   3
  -2  -6   2 6058.62 180.883   3
  -2   6   2 5924.88 157.917   3
  -2   6   2 5868.46 109.913   2
   2   6  -2 6044.89 159.041   5
   2  -6  -2 6056.33 127.344   5
  -2  -6   2 5828.89 155.056   5
  -2   6   2 5836.83 87.8523   4
  -1  -6   2 5.63965 17.1254   3
   1  -6  -2 46.0117 18.6227   3
   1   6  -2 126.848 40.4605   3
  -1   6   2 25.5052 16.6231   3
  -1  -6   2 36.1542 20.0929   1
  -1   6   2 40.2428 20.4796   1
  -1   6   2 35.0955 13.6411   2
  -1  -6   2 45.4952 20.1927   5
   1  -6  -2 28.1726 15.0678   5
   1   6  -2-4.87892 17.5561   5
   0   6   2 698.295 57.0908   3
   0   6   2 626.981 45.4210   2
   0   6  -2 682.971 72.1855   3
   0  -6   2 622.294 64.5134   3
   0  -6   2 684.023 53.8334   1
   0   6   2 659.940 49.4855   1
   0  -6  -2 736.809 50.0174   2
   0   6   2 678.382 30.9157   5
   0   6  -2 632.395 55.0902   5
   0  -6  -2 705.664 31.7026   5
   0  -6   2 686.234 55.9829   5
   0   6   2 649.182 34.9817   4
   1   6   2 446.534 44.6272   2
   1  -6   2 397.624 58.7594   3
  -1   6  -2 353.662 37.9057   1
  -1  -6  -2 398.217 41.0861   1
   1  -6   2 420.689 41.1525   1
  -1  -6  -2 387.619 42.1160   2
   1   6   2 394.354 36.7814   1
   1  -6   2 360.438 43.3219   5
   1   6   2 363.209 26.9030   5
   1   6   2 392.267 33.5768   4
  -1   6  -2 420.526 48.3965   5
   2  -6   2 7237.13 246.449   3
   2   6   2 7808.74 197.548   2
  -2   6  -2 7915.64 172.433   1
   2   6   2 7678.64 157.906   1
  -2  -6  -2 8024.63 195.165   2
   2  -6   2 7693.32 164.265   1
  -2  -6  -2 8053.46 161.339   1
   2   6   2 7999.40 144.246   5
   2  -6   2 7832.38 208.105   5
  -2   6  -2 7348.10 201.120   5
   2   6   2 7905.79 167.022   4
   3   6   2 2759.04 128.969   2
   3  -6   2 2909.89 100.109   1
   3   6   2 2978.04 98.2719   1
  -3   6  -2 2902.07 104.405   1
  -3  -6  -2 3021.96 96.2509   1
   3  -6   2 2868.88 136.327   5
   3   6   2 2692.02 111.702   4
   3   6   2 2976.20 105.715   5
  -4   6  -2 41091.5 392.326   1
  -4  -6  -2 40900.5 353.812   1
   4  -6   2 41620.5 386.871   1
   4   6   2 41229.5 532.960   2
   4   6   2 42179.0 484.015   4
   4  -6   2 41252.9 554.211   5
  -4  -6  -2 40701.3 491.820   4
   4   6   2 40587.1 453.302   5
  -5   6  -2 13072.4 223.887   1
  -5  -6  -2 13107.2 201.474   1
   5   6   2 13413.7 324.356   2
   5   6   2 13169.0 295.941   4
  -5  -6  -2 13149.9 304.465   4
   5  -6   2 12793.9 332.992   5
  -6   6  -2 2703.00 103.106   1
  -6  -6  -2 2994.45 98.3995   1
   6   6   2 3062.22 167.740   2
   6   6   2 2739.96 148.670   4
   6  -6   2 2601.79 160.814   5
  -6  -6  -2 3075.54 157.429   4
   6  -6   2 2630.50 140.769   4
  -7  -6  -2 58.7561 20.1058   1
  -7   6  -2-7.70277 12.5128   1
  -7  -6  -2 13.0037 24.7991   2
   7   6   2 31.4046 22.1171   2
  -7  -6  -2 50.2602 29.3986   4
   7   6   2 23.7362 26.9997   4
   7  -6   2 38.0137 35.6813   5
   7  -6   2 14.1847 33.9029   4
  -8  -6  -2 2688.20 97.5211   1
  -8   6  -2 2321.64 101.677   1
  -8  -6  -2 2477.58 161.274   2
   8   6   2 2614.21 166.545   4
   8  -6   2 2312.37 147.554   4
  -9  -6  -2 2293.30 92.0442   1
  -9   6  -2 2218.52 100.705   1
  -9   6  -2 2657.01 177.046   2
  -9  -6  -2 2441.57 166.435   2
   9  -6   2 2068.98 148.953   4
   9   6   2 2433.52 172.215   4
 -10  -6  -2-10.9370 14.9194   1
 -10   6  -2 27.1930 16.2861   1
 -10  -6  -2-11.3406 40.6180   2
 -10   6  -2-46.3109 44.6854   2
  10  -6   2-79.9127 48.0150   4
  10   6   2 30.1252 41.6571   4
 -11  -6  -2 1360.30 70.9460   1
 -11  -6  -2 1517.58 145.629   2
 -11   6  -2 1444.81 145.245   2
  11  -6   2 1360.06 137.171   4
  11   6   2 1701.81 165.190   4
 -12  -6  -2 841.356 112.988   2
 -12   6  -2 789.226 110.858   2
  12   6   2 814.543 120.152   4
  12  -6   2 724.591 109.436   4
 -13   6  -2 361.733 81.5206   2
 -13  -6  -2 175.034 58.1000   2
  13  -6   2 271.246 71.0248   4
  13   6   2 216.754 80.6559   4
 -14  -6  -2 194.947 69.8474   2
 -14   6  -2 111.104 56.0114   2
  14   6   2 81.0079 65.7370   4
  14  -6   2 226.292 74.9688   4
 -15   6  -2 19.2703 51.4056   2
  16   7  -2-29.3882 46.0084   5
  16  -7  -2-145.992 64.9941   4
  15   7  -2 0.26207 57.6731   4
  15   7  -2-26.2878 39.8243   5
  15  -7  -2 43.1921 45.8250   4
  14   7  -2 0.23839 41.8144   4
 -14   7   2 4.29334 26.0985   2
  14   7  -2 56.7641 40.3848   5
  14  -7  -2-42.7880 42.6593   4
 -13   7   2 650.366 76.5475   2
  13   7  -2 499.432 101.710   4
  13   7  -2 478.565 93.0840   5
  13  -7  -2 410.759 91.7871   4
  12   7  -2-76.9567 59.5774   4
 -12   7   2 18.3665 20.5511   2
  12   7  -2-25.8631 40.1907   5
  12  -7  -2 6.27694 35.4122   4
  11   7  -2 214.779 58.7722   4
 -11   7   2 300.038 45.5621   2
  11   7  -2 309.459 67.0056   5
  11  -7  -2 233.110 57.5493   4
  10   7  -2 825.391 108.403   4
 -10   7   2 943.607 76.7683   2
  10   7  -2 765.430 91.0452   2
  10   7  -2 866.296 102.187   5
  10  -7  -2 822.147 91.3153   4
 -10   7   2 864.715 90.4146   4
  -9   7   2 190.341 35.8347   2
   9   7  -2 83.8887 36.8060   4
   9   7  -2 209.232 46.2086   2
   9   7  -2 212.123 52.9952   5
   9  -7  -2 128.971 37.8225   4
  -9   7   2 223.474 46.0351   4
  -8   7   2 349.386 41.9605   2
   8   7  -2 402.435 58.2250   2
   8   7  -2 330.742 61.8731   5
  -8   7   2 423.635 56.0849   4
  -8  -7   2 380.574 65.3473   4
  -7   7   2 10.7841 14.5497   2
   7   7  -2 81.7208 32.2342   2
   7   7  -2 56.2147 28.7547   5
  -7   7   2 44.2270 22.1022   4
   7  -7  -2 33.4646 24.1549   4
  -7  -7   2 34.4191 26.1519   4
   6   7  -2 8567.15 235.477   2
   6   7  -2 8138.57 234.269   5
   6  -7  -2 7900.32 202.157   4
  -6  -7   2 8428.24 258.210   4
  -6   7   2 7871.67 187.993   4
   5  -7  -2 10294.8 272.574   3
   5   7  -2 10546.8 280.308   3
   5   7  -2 10277.2 250.583   2
   5   7  -2 10472.2 252.816   5
  -5   7   2 10236.5 188.130   4
   5  -7  -2 10335.5 202.988   4
  -5  -7   2 10693.0 276.396   4
   4  -7  -2 2159.76 116.626   3
   4   7  -2 2049.00 121.063   3
   4   7  -2 2045.00 105.209   5
  -4  -7   2 2004.09 103.368   5
  -4  -7   2 2111.13 119.282   4
  -4   7   2 2006.14 71.5996   4
   3   7  -2 2162.86 119.697   3
   3  -7  -2 2031.82 102.059   3
  -3   7   2 2094.38 111.207   3
   3   7  -2 2239.69 103.225   5
  -3  -7   2 2178.48 100.430   5
  -3   7   2 2077.24 57.1102   4
  -2   7   2 3410.07 132.367   3
   2  -7  -2 3398.81 123.006   3
  -2  -7   2 3343.52 144.426   3
   2   7  -2 3258.16 145.507   3
  -2   7   2 3252.81 126.666   1
   2  -7  -2 3445.54 94.7804   5
   2   7  -2 3289.39 119.145   5
  -2  -7   2 3264.72 118.939   5
   1  -7  -2 33294.5 381.102   3
  -1  -7   2 33360.0 462.415   3
  -1   7   2 34151.4 399.517   3
   1   7  -2 33594.4 482.979   3
  -1   7   2 33955.1 387.133   1
  -1   7   2 34220.4 320.709   2
   1  -7  -2 33868.6 241.869   5
  -1  -7   2 33152.6 378.791   5
   1   7  -2 34230.3 378.241   5
  -1   7   2 34065.0 174.281   4
   0   7   2 8517.33 204.814   3
   0   7  -2 8345.89 246.576   3
   0   7   2 8038.36 173.468   2
   0  -7   2 8031.68 240.176   3
   0   7   2 8085.72 180.627   1
   0  -7   2 8390.04 191.358   1
   0  -7   2 8429.75 194.850   5
   0   7   2 8019.23 92.5434   5
   0  -7  -2 8371.85 95.9020   5
   0   7  -2 8321.39 191.559   5
   0   7   2 8299.37 117.599   4
   1  -7   2 9531.81 275.716   3
   1   7   2 9625.50 206.098   2
   1  -7   2 9527.79 199.466   1
  -1   7  -2 9669.72 207.817   1
  -1  -7  -2 9495.22 203.562   2
   1   7   2 9267.57 190.300   1
  -1  -7  -2 9377.05 193.363   1
   1   7   2 9247.58 115.454   5
   1  -7   2 9658.48 219.565   5
  -1   7  -2 9630.67 218.089   5
   1   7   2 9825.73 161.152   4
   2   7   2 21392.7 336.012   2
   2  -7   2 21191.3 433.302   3
   2  -7   2 22154.0 295.415   1
  -2  -7  -2 21402.4 284.729   1
   2   7   2 20781.3 283.203   1
  -2  -7  -2 21624.4 334.618   2
  -2   7  -2 22352.5 311.373   1
   2  -7   2 20990.7 352.859   5
   2   7   2 21708.9 225.347   5
  -2   7  -2 22063.8 351.330   5
   2   7   2 22124.0 283.292   4
  -3   7  -2 137.559 28.1057   1
   3  -7   2 145.341 29.0210   1
  -3  -7  -2 160.728 30.0227   1
   3   7   2 153.697 25.8668   1
   3   7   2 175.436 38.8556   2
   3   7   2 148.344 25.6847   5
   3  -7   2 125.704 31.8329   5
   3   7   2 109.272 29.0049   4
   4   7   2 15270.5 331.569   2
   4  -7   2 15191.2 250.520   1
  -4  -7  -2 15050.3 234.510   1
  -4   7  -2 14968.4 255.072   1
   4  -7   2 15262.4 344.215   5
  -4  -7  -2 15043.3 299.218   4
   4   7   2 14797.7 293.446   4
   4   7   2 14844.4 266.409   5
  -5   7  -2 5878.58 161.761   1
  -5  -7  -2 6174.03 151.469   1
   5   7   2 6033.74 222.100   2
   5   7   2 5894.10 202.953   4
   5  -7   2 6060.03 229.720   5
  -5  -7  -2 5939.68 205.754   4
  -6   7  -2 4705.12 147.195   1
  -6  -7  -2 4793.64 135.147   1
   6   7   2 5010.22 215.808   2
   6  -7   2 4932.22 221.464   5
   6   7   2 4862.96 198.177   4
   6  -7   2 4464.54 180.891   4
  -6  -7  -2 4745.10 197.843   4
  -7   7  -2 2941.25 118.812   1
  -7  -7  -2 3241.65 114.229   1
  -7  -7  -2 2923.60 167.459   2
   7   7   2 3224.06 183.866   2
   7   7   2 3161.58 172.766   4
  -7  -7  -2 3045.81 171.743   4
   7  -7   2 3353.66 195.639   5
   7  -7   2 3012.64 160.278   4
  -8   7  -2 187.093 31.6697   1
  -8  -7  -2 131.387 47.0131   2
  -8  -7  -2 223.659 33.8457   1
   8  -7   2 129.223 39.4982   4
   8   7   2 207.563 53.2888   4
  -9  -7  -2 15.7080 19.6642   1
  -9   7  -2-3.27262 14.3349   1
  -9  -7  -2 2.53546 47.0724   2
  -9   7  -2-6.75489 37.2591   2
   9   7   2-3.22625 33.3216   4
   9  -7   2-15.7043 34.7103   4
 -10  -7  -2 1055.89 119.976   2
 -10   7  -2 1007.23 74.3293   1
 -10  -7  -2 1094.85 67.8930   1
 -10   7  -2 970.439 115.052   2
  10  -7   2 1158.43 119.069   4
  10   7   2 1169.17 129.886   4
 -11  -7  -2 1005.47 120.294   2
 -11  -7  -2 922.429 62.7926   1
 -11   7  -2 943.308 115.325   2
  11   7   2 1024.61 128.962   4
  11  -7   2 876.671 111.229   4
 -12  -7  -2 188.866 66.5483   2
 -12   7  -2 149.464 55.2821   2
  12   7   2 169.802 67.3550   4
  12  -7   2 133.262 51.5257   4
 -13  -7  -2 124.251 61.8864   2
 -13   7  -2 126.365 55.4041   2
  13   7   2 23.8479 54.0803   4
  13  -7   2 105.404 48.1037   4
 -14  -7  -2-95.7116 55.6617   2
 -14   7  -2 21.2128 46.2565   2
  14  -7   2 0.21537 41.2557   4
  14   7   2 27.1713 55.5010   4
 -15   7  -2 3.74243 43.6922   2
  16   8  -2 41.5493 55.1026   5
  16  -8  -2-12.2438 39.0018   4
  15   8  -2-15.9780 41.4492   5
  15  -8  -2-74.4307 51.8013   4
  14   8  -2 38.5000 44.6248   5
  14  -8  -2 59.1022 43.4515   4
  13   8  -2 97.0695 62.0261   4
 -13   8   2 147.931 41.2867   2
  13   8  -2 213.652 66.9787   5
  13  -8  -2 10.1306 38.9094   4
  12   8  -2 309.686 74.3094   4
 -12   8   2 274.159 50.9892   2
  12   8  -2 338.590 81.3384   5
  12  -8  -2 191.801 60.3598   4
  11   8  -2 130.984 55.1600   4
 -11   8   2 148.735 38.2700   2
  11   8  -2 299.523 73.2806   5
  11  -8  -2 217.970 52.7096   4
 -10   8   2-17.1167 20.5695   2
  10   8  -2-20.4180 30.7142   5
  10  -8  -2-2.48385 35.1013   4
 -10   8   2-10.4333 24.0048   4
   9   8  -2 891.595 93.8005   2
  -9   8   2 1112.72 78.0669   2
   9   8  -2 796.925 94.1803   5
   9  -8  -2 863.098 90.1640   4
  -9   8   2 895.868 84.1635   4
   8   8  -2 726.925 81.0453   2
  -8   8   2 655.719 57.3597   2
   8   8  -2 695.340 82.8458   5
  -8  -8   2 622.714 81.3410   4
  -8   8   2 637.045 64.5419   4
   7   8  -2 189.689 42.9929   2
   7   8  -2 149.782 40.0086   5
  -7   8   2 162.660 33.1031   4
   7  -8  -2 129.169 31.5852   4
  -7  -8   2 225.211 49.8056   4
   6  -8  -2 2540.99 150.313   3
   6   8  -2 2446.76 132.998   2
   6   8  -2 2484.61 132.205   5
   6  -8  -2 2453.99 110.596   4
  -6   8   2 2483.28 103.888   4
  -6  -8   2 2328.77 139.044   4
   5  -8  -2 1306.20 100.998   3
   5   8  -2 1217.96 91.1511   2
   5   8  -2 1308.30 91.3850   5
  -5  -8   2 1357.72 101.063   4
   5  -8  -2 1261.20 69.1897   4
  -5   8   2 1225.71 63.9579   4
   4   8  -2 7649.84 244.841   3
   4  -8  -2 7445.46 222.557   3
  -4   8   2 7273.54 214.488   1
   4   8  -2 7710.59 203.586   5
  -4  -8   2 7365.95 193.662   5
  -4  -8   2 7875.35 232.901   4
  -4   8   2 7632.22 130.158   4
  -3   8   2 2189.36 122.458   3
  -3  -8   2 2117.44 123.597   3
   3   8  -2 2090.54 126.824   3
   3  -8  -2 2207.38 113.676   3
  -3   8   2 2078.39 110.331   1
  -3  -8   2 2134.14 100.894   5
   3   8  -2 2218.57 105.448   5
  -3   8   2 2244.54 50.8437   4
  -2  -8   2 3835.40 164.529   3
  -2   8   2 3704.68 147.124   3
   2  -8  -2 3703.36 140.835   3
   2   8  -2 3738.86 167.131   3
   2   8  -2 3661.09 127.846   5
  -2  -8   2 3443.81 126.366   5
   2  -8  -2 3668.46 97.9005   5
  -2   8   2 3473.62 136.993   1
  -1  -8   2 2157.89 125.942   3
  -1   8   2 2253.66 113.217   3
   1  -8  -2 2308.79 110.548   3
  -1   8   2 2239.98 89.4720   2
  -1   8   2 2345.25 107.308   1
   1  -8  -2 2261.66 61.7063   5
  -1  -8   2 2241.07 101.718   5
   1   8  -2 2273.37 101.805   5
   0  -8   2 423.683 59.9592   3
   0   8   2 354.722 49.9290   3
   0   8   2 329.575 39.5800   1
   0  -8   2 351.921 45.6696   1
   0   8   2 391.879 42.7175   2
   0  -8  -2 457.701 52.5898   1
   0  -8   2 364.645 44.3067   5
   0   8   2 426.291 28.1092   4
   0   8  -2 396.361 45.7232   5
   1   8   2 107.554 39.8342   3
   1  -8   2 98.5202 41.8553   3
  -1  -8  -2 132.404 35.9612   1
   1  -8   2 141.767 35.6281   1
   1   8   2 102.450 24.2280   1
   1   8   2 107.874 27.8970   2
  -1   8  -2 128.105 31.9463   1
   1  -8   2 147.685 31.7551   5
  -1   8  -2 71.4689 25.3783   5
   1   8   2 118.193 22.6101   4
   2   8   2 3787.45 146.733   2
   2  -8   2 3654.68 190.515   3
  -2   8  -2 3624.69 135.352   1
   2   8   2 3702.50 127.826   1
  -2  -8  -2 3878.90 130.742   1
   2  -8   2 3838.42 133.299   1
  -2  -8  -2 3741.56 146.745   2
   2   8   2 3677.58 86.2452   5
   2  -8   2 3677.26 150.103   5
   2   8   2 3789.35 119.387   4
  -2   8  -2 3630.25 147.812   5
   3   8   2 7495.38 221.977   2
   3  -8   2 7402.26 282.015   3
   3  -8   2 7238.67 182.286   1
   3   8   2 7099.66 177.388   1
  -3   8  -2 7111.19 188.281   1
  -3  -8  -2 7670.78 179.041   1
   3  -8   2 7088.68 223.106   5
   3   8   2 7414.36 190.267   4
  -3  -8  -2 7352.93 192.177   4
   3   8   2 7309.08 154.040   5
   4   8   2 1823.66 117.891   2
  -4   8  -2 1807.49 95.7526   1
   4  -8   2 1865.98 98.7520   1
   4   8   2 1753.25 90.7136   1
  -4  -8  -2 1906.04 90.9521   1
   4  -8   2 1731.36 119.958   5
   4   8   2 1728.56 104.963   4
  -4  -8  -2 1690.65 102.064   4
   4   8   2 1767.60 90.4983   5
  -5   8  -2 1489.76 88.2325   1
  -5  -8  -2 1483.53 81.7636   1
   5   8   2 1395.43 110.426   2
   5   8   2 1343.83 101.983   4
  -5  -8  -2 1446.12 102.024   4
   5   8   2 1404.10 91.2915   5
   5  -8   2 1635.07 121.815   5
  -6  -8  -2 296.915 39.5878   1
  -6  -8  -2 238.225 56.0018   2
  -6   8  -2 312.074 42.1587   1
   6   8   2 360.726 61.9550   2
   6  -8   2 237.971 51.6465   5
   6  -8   2 253.858 48.7157   4
   6   8   2 260.353 52.2780   4
  -6  -8  -2 279.594 50.3501   4
  -7   8  -2 1341.47 84.5911   1
  -7  -8  -2 1374.79 116.957   2
  -7  -8  -2 1374.80 79.9026   1
   7   8   2 1453.74 125.428   2
   7   8   2 1490.76 120.616   4
   7  -8   2 1404.99 129.318   5
  -7  -8  -2 1482.41 118.932   4
   7  -8   2 1418.02 108.891   4
  -8   8  -2 155.228 32.9381   1
  -8  -8  -2 175.471 32.7892   1
  -8  -8  -2 39.9890 38.8419   2
   8  -8   2 138.797 45.8835   4
   8   8   2 99.3670 35.0454   4
  -9   8  -2 31.4746 20.3831   1
  -9  -8  -2 29.1391 18.5610   1
  -9  -8  -2 10.6305 33.6287   2
   9   8   2 62.3350 44.0847   4
   9  -8   2 33.2013 33.9332   4
 -10   8  -2 640.925 64.0861   1
 -10  -8  -2 640.384 95.0263   2
 -10  -8  -2 670.318 56.3714   1
 -10   8  -2 787.223 105.686   2
  10   8   2 678.287 104.219   4
  10  -8   2 690.644 97.9342   4
 -11  -8  -2-3.33421 13.7248   1
 -11  -8  -2 92.2924 54.2028   2
 -11   8  -2 62.6776 45.5250   2
  11  -8   2 116.239 50.8517   4
  11   8   2 87.3559 60.0423   4
 -12  -8  -2 42.3334 45.1937   2
 -12   8  -2 23.0761 39.0128   2
  12  -8   2 17.2964 35.6568   4
  12   8   2-48.3581 48.7783   4
 -13  -8  -2-14.0028 39.2049   2
 -13   8  -2 22.2592 35.9406   2
  13   8   2 24.4688 40.4352   4
  13  -8   2 14.6334 34.5043   4
 -14   8  -2 121.635 58.2034   2
  14  -8   2 11.8063 37.1759   4
 -15   8  -2 16.8618 50.4733   2
  16   9  -2 10.0885 40.9390   5
  16  -9  -2-15.6465 41.0630   4
 -15  -9   2 45.0450 43.4398   1
  15   9  -2 123.489 69.0742   5
  15  -9  -2 46.5525 50.6586   4
  14   9  -2 321.827 84.6622   5
  14  -9  -2 379.965 85.5262   4
 -13   9   2 234.116 47.4817   2
  13   9  -2 162.569 61.8127   5
  13  -9  -2 157.131 64.4434   4
 -12   9   2 63.1957 33.1207   2
  12   9  -2-14.5753 42.0181   5
  12  -9  -2 135.767 54.6952   4
 -11   9   2 945.098 82.9537   2
  11   9  -2 1011.79 116.855   5
  11  -9  -2 745.593 93.7411   4
 -11   9   2 808.912 96.0581   4
 -10   9   2 557.258 62.6046   2
  10   9  -2 497.844 80.3100   5
  10  -9  -2 637.058 83.1768   4
 -10   9   2 494.897 66.8995   4
  -9   9   2 88.5098 28.5321   2
   9   9  -2 64.1019 31.4475   2
   9   9  -2 196.164 54.5389   5
  -9   9   2 59.9581 31.5879   4
   9  -9  -2 59.6118 32.9481   4
   8  -9  -2 121.881 45.2615   3
   8   9  -2 135.828 38.8895   2
   8   9  -2 177.534 48.2121   5
  -8   9   2 115.760 30.7114   4
  -8  -9   2 47.7838 23.7958   4
   7  -9  -2 434.273 70.9060   3
   7   9  -2 389.995 68.6579   3
   7   9  -2 416.218 60.8674   2
   7   9  -2 380.179 58.8105   5
   7  -9  -2 308.242 47.3845   4
  -7   9   2 372.189 45.6238   4
  -7  -9   2 507.125 71.7600   4
   6  -9  -2 40.5208 32.3986   3
   6   9  -2-2.03804 28.5804   3
   6   9  -2 66.4527 29.8982   2
  -6   9   2 30.5174 26.2274   1
   6   9  -2 13.8783 25.0797   5
  -6   9   2 26.2676 12.5145   4
  -6  -9   2 45.0580 24.1011   4
   6  -9  -2 58.4216 24.7212   4
   5  -9  -2 48.8274 31.3951   3
  -5   9   2-26.4721 29.7329   1
   5   9  -2 11.9784 23.6994   5
  -5   9   2 27.6572 15.5938   4
  -5  -9   2 28.4012 21.9137   4
   5  -9  -2-13.9170 19.1816   4
   4  -9  -2 1585.26 109.204   3
  -4   9   2 1650.37 105.381   1
  -4  -9   2 1644.16 93.8251   5
   4   9  -2 1730.41 100.213   5
  -4   9   2 1616.86 55.3784   4
  -4  -9   2 1846.51 117.278   4
  -3   9   2 5649.32 201.161   3
  -3  -9   2 5613.58 208.967   3
   3  -9  -2 5196.49 186.113   3
  -3  -9   2 5157.69 159.323   5
   3   9  -2 5452.51 166.171   5
  -3   9   2 5226.85 179.914   1
  -2  -9   2 14607.3 336.469   3
  -2   9   2 14861.4 314.488   3
   2  -9  -2 14192.1 298.390   3
   2  -9  -2 14410.7 192.617   5
   2   9  -2 14812.7 265.570   5
  -2  -9   2 14393.5 262.367   5
  -2   9   2 14172.9 286.516   1
  -1  -9   2 6607.75 232.487   3
  -1   9   2 6894.95 211.452   3
   1  -9  -2 6827.36 200.876   3
  -1   9   2 6727.31 191.083   1
  -1   9   2 6835.74 167.967   2
  -1  -9   2 6667.35 179.093   5
   1   9  -2 6702.65 177.231   5
   1  -9  -2 6820.75 101.221   5
   0  -9   2 1275.60 107.441   3
   0   9   2 1466.91 102.710   3
   0   9   2 1436.28 82.9597   2
   0  -9  -2 1438.83 89.9350   1
   0   9   2 1560.08 91.3285   1
   0   9  -2 1553.75 94.8274   1
   0   9  -2 1408.35 86.9330   5
   0  -9   2 1188.80 80.0850   5
   0   9   2 1479.93 50.7773   4
   1  -9   2 5645.24 231.628   3
   1   9   2 5770.13 201.358   3
   1   9   2 5448.04 173.020   2
   1  -9   2 5786.25 171.533   1
  -1  -9  -2 5547.58 167.732   1
   1   9   2 5593.32 167.926   1
  -1   9  -2 5769.97 181.122   1
   1  -9   2 5562.97 177.046   5
   1   9   2 5588.43 125.376   4
  -1   9  -2 5777.14 179.751   5
   2  -9   2 5693.99 241.436   3
   2   9   2 5694.17 187.463   2
   2   9   2 5990.66 216.270   3
   2   9   2 5738.55 170.177   1
  -2  -9  -2 5888.39 169.917   1
   2  -9   2 5821.58 174.299   1
  -2   9  -2 6086.61 185.727   1
   2  -9   2 5773.68 191.826   5
   2   9   2 5947.14 98.6199   5
  -2   9  -2 5721.85 189.569   5
   2   9   2 5949.99 151.105   4
   3  -9   2 3.10435 22.6860   1
  -3  -9  -2 7.74243 19.9223   1
   3   9   2-9.38499 16.2456   1
   3   9   2 14.1031 25.6873   2
  -3   9  -2 7.91841 19.5096   1
   3  -9   2 25.7278 36.4538   3
  -3  -9  -2-23.0946 19.8836   4
   3  -9   2-60.9393 37.0859   5
   3   9   2 18.7640 22.0708   4
   3   9   2 7.05831 10.2595   5
   4   9   2 2049.10 128.338   2
   4  -9   2 2140.69 165.448   3
  -4   9  -2 2052.04 108.630   1
  -4  -9  -2 2069.36 100.785   1
   4  -9   2 2105.77 107.006   1
   4   9   2 1914.38 99.9279   1
   4  -9   2 1973.25 127.371   5
   4   9   2 2068.32 94.0484   5
   4   9   2 1891.36 108.587   4
  -4  -9  -2 1990.90 110.308   4
   5   9   2 3414.23 173.846   2
  -5   9  -2 3519.09 142.620   1
  -5  -9  -2 3365.43 128.787   1
   5  -9   2 3490.34 181.979   5
   5   9   2 3292.95 157.282   4
   5   9   2 3324.04 137.430   5
  -5  -9  -2 3471.34 158.807   4
  -6  -9  -2 21.9043 19.8156   1
  -6  -9  -2-15.9990 27.4823   2
  -6   9  -2-1.44430 15.5729   1
   6   9   2-1.76318 25.5586   2
  -6  -9  -2-7.22772 20.3612   4
   6  -9   2-14.9946 27.0413   4
   6   9   2 68.5936 38.6587   4
   6  -9   2-39.5900 33.0444   5
  -7  -9  -2 34.7678 23.7396   1
  -7  -9  -2-15.0841 42.0984   2
  -7   9  -2 8.01364 20.6550   1
   7   9   2 42.9597 35.2648   4
   7  -9   2 4.16401 30.2856   4
  -7  -9  -2 4.56131 24.4390   4
  -8   9  -2 595.705 62.3392   1
  -8  -9  -2 743.374 64.7154   1
  -8  -9  -2 748.556 96.6017   2
   8  -9   2 562.225 76.3675   4
   8   9   2 739.244 94.9470   4
  -9   9  -2 260.340 43.9528   1
  -9  -9  -2 254.672 38.1236   1
  -9  -9  -2 244.312 64.4110   2
   9  -9   2 236.389 52.1928   4
   9   9   2 281.418 68.8459   4
 -10   9  -2 218.353 41.4325   1
 -10  -9  -2 254.903 39.2691   1
 -10  -9  -2 266.423 67.7951   2
 -10   9  -2 164.466 55.2150   2
  10   9   2 303.015 79.2200   4
  10  -9   2 151.702 56.1251   4
 -11  -9  -2 15.2922 18.0370   1
 -11  -9  -2-36.3158 31.1142   2
 -11   9  -2-37.3953 45.9775   2
  11  -9   2-13.5186 32.8678   4
  11   9   2 19.1406 36.4885   4
 -12  -9  -2-25.7030 41.9005   2
 -12   9  -2 13.6901 39.9446   2
  12   9   2-54.4819 46.8824   4
  12  -9   2-14.5041 33.2677   4
 -13  -9  -2 35.3349 38.4071   2
 -13   9  -2-0.99054 40.5727   2
  13  -9   2 34.9559 44.2079   4
  13   9   2-11.8374 41.6546   4
 -14   9  -2 76.9571 50.0401   2
  14  -9   2 9.84215 43.1491   4
 -15   9  -2-24.7836 45.7592   2
  16 -10  -2 0.46679 49.6451   4
 -15 -10   2 25.4666 43.9877   1
  15  10  -2 42.2605 42.9765   5
  15 -10  -2 7.01484 37.3037   4
 -14 -10   2 190.012 60.4242   1
  14  10  -2 124.929 61.8310   5
  14 -10  -2 122.869 64.9806   4
 -13  10   2 440.484 63.3101   2
 -13 -10   2 558.872 93.0719   1
  13  10  -2 625.011 104.214   5
  13 -10  -2 441.998 87.0566   4
 -12  10   2 977.414 88.8111   2
  12  10  -2 767.216 108.928   5
  12 -10  -2 894.335 110.198   4
 -11  10   2 809.496 79.4691   2
  11  10  -2 789.256 106.826   5
  11 -10  -2 738.073 94.5217   4
 -10  10   2 22.3333 20.2747   2
  10  10  -2-34.5703 39.6915   5
  10 -10  -2-45.7082 37.4670   4
  -9  10   2 3078.08 136.842   2
   9 -10  -2 2630.75 196.082   3
  -9  10   2 2957.86 171.583   1
   9  10  -2 3180.68 180.758   5
   9 -10  -2 2858.96 155.651   4
   8  10  -2 392.894 75.6270   3
   8 -10  -2 327.602 70.5956   3
  -8  10   2 333.780 56.5840   1
   8  10  -2 317.137 56.6508   2
   8  10  -2 323.203 60.2515   5
  -8  10   2 255.178 42.7016   4
  -8 -10   2 272.014 56.4238   4
   7 -10  -2 2656.60 177.315   3
   7  10  -2 2713.84 179.181   3
   7  10  -2 2814.32 160.877   2
  -7  10   2 2679.50 151.964   1
   7  10  -2 2696.96 147.747   5
  -7 -10   2 2862.18 168.166   4
   7 -10  -2 2572.69 122.105   4
  -7  10   2 2643.98 116.656   4
   6 -10  -2 298.523 59.6058   3
   6  10  -2 302.729 66.3643   3
  -6 -10   2 180.381 43.2994   1
  -6  10   2 322.657 52.0956   1
   6  10  -2 306.042 52.7854   2
   6  10  -2 235.363 43.9946   5
   6 -10  -2 312.834 40.3466   4
  -6 -10   2 305.328 54.9766   4
   5 -10  -2 2404.71 149.448   3
   5  10  -2 2502.24 159.985   3
  -5  10   2 2520.76 136.343   1
  -5 -10   2 2478.34 137.028   1
   5  10  -2 2729.19 130.834   5
  -5 -10   2 2558.76 144.510   4
   4 -10  -2 16509.3 361.689   3
  -4  10   2 16277.6 338.144   1
   4  10  -2 16447.2 306.293   5
  -4 -10   2 15383.1 286.600   5
  -4 -10   2 16003.1 347.670   4
   3 -10  -2 149.059 40.1031   3
  -3 -10   2 150.000 41.5091   3
  -3  10   2 104.344 42.3064   3
  -3 -10   2 137.396 32.9741   5
   3  10  -2 87.9683 27.5167   5
  -3  10   2 80.8324 29.7629   1
  -2 -10   2 10999.2 307.745   3
   2 -10  -2 10270.1 269.349   3
  -2  10   2 10230.4 282.124   3
   2 -10  -2 10667.2 163.326   5
   2  10  -2 10549.3 228.312   5
  -2 -10   2 10214.3 224.253   5
  -2  10   2 10470.2 255.416   1
   1 -10  -2 3126.02 143.358   3
  -1  10   2 3067.81 152.285   3
  -1 -10   2 3126.75 167.439   3
  -1  10   2 2994.33 134.849   1
  -1  10   2 3042.96 119.730   2
   1  10  -2 2992.24 121.180   5
   1 -10  -2 2978.52 63.2319   5
  -1 -10   2 2845.62 120.880   5
   0  10   2 25072.6 434.893   3
   0 -10   2 25917.5 486.295   3
   0  10   2 24902.3 361.195   2
   0  10   2 25058.2 381.979   1
   0  10  -2 26170.0 410.202   1
   0  10  -2 26255.9 367.186   5
   0 -10   2 25229.8 368.856   5
   0  10   2 25087.8 209.955   4
   1 -10   2 46.0326 35.2192   3
   1  10   2 38.7048 32.4544   3
   1  10   2 6.25297 19.2053   1
   1 -10   2 89.0400 36.7020   1
  -1  10  -2 1.70646 24.6524   1
   1  10   2 72.3340 24.8927   2
   1 -10   2 49.5058 25.9272   5
   1  10   2 53.2331 20.0704   4
  -1  10  -2-7.31198 27.8138   5
   2  10   2 2639.39 154.003   3
   2 -10   2 2744.98 176.236   3
   2  10   2 2672.07 132.000   2
  -2  10  -2 2627.39 129.118   1
   2  10   2 2716.09 123.507   1
  -2 -10  -2 2565.89 120.137   1
   2 -10   2 2640.71 124.414   1
   2 -10   2 2541.98 130.975   5
  -2  10  -2 2647.51 132.181   5
   2  10   2 2759.52 106.716   4
   3  10   2 6864.64 226.520   2
   3 -10   2 6773.94 285.078   3
   3  10   2 6923.31 198.299   1
  -3  10  -2 7112.24 209.284   1
   3 -10   2 7059.07 199.903   1
  -3 -10  -2 6740.10 191.970   1
   3  10   2 6822.41 132.158   5
   3 -10   2 6804.55 225.685   5
   3  10   2 6904.00 190.032   4
  -3 -10  -2 6660.31 185.129   4
   4  10   2 158.738 33.9731   1
  -4 -10  -2 194.007 35.6556   1
   4 -10   2 225.062 45.2120   1
   4  10   2 178.450 42.8865   2
  -4  10  -2 168.271 36.6428   1
   4 -10   2 174.515 53.6717   3
  -4 -10  -2 129.744 32.6551   4
   4  10   2 170.162 29.5007   5
   4 -10   2 175.043 42.6163   5
   4  10   2 193.812 43.6129   4
  -5 -10  -2 455.730 53.0981   1
  -5  10  -2 532.001 61.7109   1
   5  10   2 497.005 71.2547   2
  -5 -10  -2 487.759 72.3148   2
   5 -10   2 627.297 100.707   3
   5  10   2 470.798 53.8604   5
  -5 -10  -2 432.031 58.2271   4
   5  10   2 577.862 71.1652   4
   5 -10   2 467.682 71.9731   5
  -6  10  -2 1811.08 110.600   1
  -6 -10  -2 1751.19 133.464   2
  -6 -10  -2 1856.74 103.559   1
   6  10   2 1825.70 139.549   2
   6  10   2 1898.35 130.253   4
   6 -10   2 1883.96 144.277   5
   6 -10   2 1657.37 112.003   4
  -6 -10  -2 1779.97 124.818   4
  -7  10  -2 8518.70 238.184   1
  -7 -10  -2 9098.36 308.536   2
   7  10   2 9080.89 302.613   4
  -7 -10  -2 8659.82 293.367   4
   7 -10   2 8050.06 262.021   4
   8  10   2 219.634 58.3824   4
   8 -10   2 144.525 44.4214   4
  -9 -10  -2 76.0236 45.5228   2
  -9  10  -2 46.9342 22.1185   1
   9  10   2 69.1822 46.9973   4
   9 -10   2 25.0597 28.4539   4
 -10  10  -2 797.881 78.8536   1
 -10 -10  -2 1018.77 125.812   2
  10  10   2 863.549 115.032   4
  10 -10   2 853.815 102.088   4
 -11 -10  -2 112.691 45.9450   2
 -11  10  -2 284.936 72.1254   2
  11 -10   2 149.038 54.3010   4
  11  10   2 139.415 60.9375   4
 -12 -10  -2 207.027 68.6326   2
 -12  10  -2 174.401 61.2867   2
  12 -10   2 100.467 49.4979   4
  12  10   2 192.332 67.6142   4
 -13 -10  -2 129.206 56.2711   2
 -13  10  -2 31.2230 36.7144   2
  13  10   2 80.4765 62.2983   4
  13 -10   2 107.088 53.5530   4
 -14  10  -2 4.70580 40.3790   2
  14 -10   2 23.0291 42.5181   4
 -15  10  -2 67.9428 57.8146   2
  16 -11  -2 21.8419 50.2528   4
 -15 -11   2 6.32399 38.2417   1
  15  11  -2 56.9782 53.6523   5
  15 -11  -2 0.20878 43.6842   4
 -14 -11   2 48.6187 38.3150   1
  14  11  -2 79.1885 55.0983   5
  14 -11  -2 11.6634 35.7539   4
 -13 -11   2 18.2678 37.4188   1
  13  11  -2 22.1645 42.0343   5
  13 -11  -2 0.16767 30.1444   4
 -12  11   2 1071.82 93.8418   2
 -12 -11   2 950.899 114.380   1
  12  11  -2 1004.67 122.480   5
  12 -11  -2 867.696 108.835   4
 -11  11   2 624.143 70.4268   2
 -11 -11   2 604.931 89.6206   1
  11  11  -2 513.830 90.4132   5
  11 -11  -2 372.101 67.2972   4
 -10  11   2-1.94119 26.2949   2
 -10 -11   2 66.0044 41.0929   1
  10  11  -2 19.7730 29.5437   5
  10 -11  -2 57.8614 34.6763   4
   9 -11  -2 47.6095 32.4776   3
   9  11  -2 26.8407 36.8532   3
   9  11  -2 105.071 46.5345   5
  -9 -11   2-0.48900 32.8204   1
   8  11  -2 773.921 106.749   3
   8 -11  -2 593.147 90.9359   3
  -8 -11   2 660.783 82.7472   1
  -8  11   2 545.140 75.2057   1
   8  11  -2 593.826 76.0212   5
   7 -11  -2 2607.29 178.663   3
   7  11  -2 2971.96 192.390   3
  -7 -11   2 2614.02 154.203   1
   7  11  -2 2593.67 157.063   2
  -7  11   2 2498.55 149.306   1
   7  11  -2 2627.23 149.472   5
   7 -11  -2 2383.53 119.435   4
  -7 -11   2 2683.00 165.741   4
   6  11  -2 4315.44 223.258   3
   6 -11  -2 4478.33 220.843   3
  -6  11   2 4507.14 196.048   1
   6  11  -2 4763.51 204.223   2
  -6 -11   2 4637.92 199.168   1
   6  11  -2 4593.92 181.918   5
  -6 -11   2 4936.29 211.453   4
   6 -11  -2 4508.95 139.040   4
   5 -11  -2 664.307 81.3554   3
   5  11  -2 566.422 80.6867   3
  -5 -11   2 678.467 76.8186   1
  -5  11   2 686.507 76.2933   1
   5  11  -2 683.575 67.8988   5
  -5 -11   2 629.481 74.3210   4
   4  11  -2 1868.01 142.978   3
   4 -11  -2 1880.68 129.988   3
  -4  11   2 1998.53 121.931   1
  -4 -11   2 1908.43 103.110   5
   4  11  -2 2034.46 109.777   5
  -4 -11   2 2088.18 127.797   4
  -3  11   2 2159.74 141.143   3
  -3 -11   2 2106.59 140.962   3
   3 -11  -2 2196.43 135.413   3
  -3  11   2 2238.79 124.849   1
  -3 -11   2 2129.65 106.805   5
   3  11  -2 2146.59 108.098   5
  -3 -11   2 2233.01 126.378   4
  -2 -11   2 655.128 81.1520   3
  -2  11   2 692.043 82.8735   3
   2 -11  -2 596.632 69.1092   3
  -2  11   2 647.609 66.6090   1
   2  11  -2 641.557 59.2329   5
   2 -11  -2 776.431 44.5022   5
  -2 -11   2 689.311 59.5237   5
  -1  11   2 693.689 81.3407   3
   1 -11  -2 609.262 69.4271   3
  -1 -11   2 605.352 79.3427   3
  -1  11   2 616.307 59.7132   2
  -1  11   2 572.676 62.7894   1
   1  11  -2 649.586 58.7661   5
  -1 -11   2 566.950 54.6648   5
   1 -11  -2 606.625 26.2262   5
   1 -11  -2 618.937 27.3817   5
   0  11   2 29010.6 487.165   3
   0 -11   2 28643.0 536.309   3
   0  11   2 28910.2 429.541   1
   0  11   2 28689.1 405.064   2
   0  11  -2 30183.6 463.322   1
   0  11  -2 28869.7 397.060   5
   0 -11   2 28903.4 403.675   5
   1 -11   2 357.406 65.7191   3
   1  11   2 395.009 64.7437   3
   1 -11   2 339.596 53.3554   1
   1  11   2 373.352 50.7650   1
  -1  11  -2 445.032 59.3569   1
   1  11   2 366.064 50.7902   2
   1 -11   2 422.356 53.4485   5
   1  11   2 381.931 36.6113   4
  -1  11  -2 424.688 52.3847   5
   2 -11   2 39.0136 24.6052   3
   2  11   2 65.6453 41.8173   3
  -2  11  -2 91.2627 31.7158   1
   2  11   2 116.091 36.1138   2
   2  11   2 78.0986 24.9689   1
   2 -11   2 82.3325 24.5168   1
   2 -11   2 165.179 38.9039   5
   2  11   2 78.7082 23.3711   4
  -2  11  -2 97.7174 30.3285   5
   3  11   2 2226.02 131.789   2
   3 -11   2 2113.95 164.204   3
   3  11   2 2023.30 146.765   3
  -3  11  -2 1942.54 116.875   1
   3 -11   2 1922.18 112.110   1
   3  11   2 1811.04 108.768   1
   3  11   2 1885.31 63.5582   5
   3 -11   2 2055.53 127.591   5
   3  11   2 1926.74 101.519   4
  -3 -11  -2 1842.27 98.3345   4
   4  11   2 208.517 40.0510   1
   4 -11   2 182.578 40.8480   1
   4  11   2 205.833 51.6814   2
  -4  11  -2 156.663 38.3903   1
   4 -11   2 189.403 57.2262   3
   4  11   2 235.495 44.5826   4
  -4 -11  -2 126.466 31.7954   4
   4  11   2 160.642 26.3072   5
   4 -11   2 163.489 42.3599   5
   5 -11   2 5771.48 294.712   3
   5  11   2 6057.97 243.870   2
  -5  11  -2 5457.34 198.124   1
   5 -11   2 5639.33 201.159   1
   5 -11   2 5737.64 237.830   5
   5  11   2 5581.57 168.665   5
   5  11   2 5674.67 209.148   4
  -5 -11  -2 5439.13 204.324   4
  -6  11  -2 4728.37 184.800   1
  -6 -11  -2 4460.93 215.013   2
   6 -11   2 4579.24 226.300   5
   6 -11   2 4359.63 179.978   4
   6  11   2 4530.74 205.636   4
  -6 -11  -2 4561.06 199.040   4
   6  11   2 4555.51 172.998   5
  -7  11  -2 4220.22 177.621   1
  -7 -11  -2 4738.11 235.186   2
   7  11   2 4384.64 213.480   4
   7 -11   2 4494.76 193.897   4
  -7 -11  -2 4306.77 207.580   4
  -8 -11  -2 1362.97 130.580   2
  -8  11  -2 1247.25 97.1092   1
   8  11   2 1299.63 126.138   4
   8 -11   2 1214.33 109.387   4
  -9 -11  -2 228.753 67.7705   2
  -9  11  -2 312.190 52.5243   1
   9  11   2 263.433 69.9750   4
   9 -11   2 352.739 69.9825   4
 -10  11  -2-6.64331 25.5968   1
 -10 -11  -2 52.8507 41.4150   2
  10 -11   2-9.76627 37.4577   4
  10  11   2 57.6496 49.6169   4
 -11 -11  -2 0.18250 36.4777   2
 -11  11  -2-35.5051 47.0805   2
  11 -11   2-24.9923 32.9119   4
  11  11   2 21.4492 36.3973   4
 -12 -11  -2 54.7867 51.1553   2
 -12  11  -2 50.4702 44.0106   2
  12 -11   2 78.9609 49.5661   4
  12  11   2 94.8527 57.9483   4
 -13  11  -2 122.373 55.6401   2
  13 -11   2 50.8132 48.8671   4
  13  11   2 61.0568 40.0459   4
 -14  11  -2 86.9220 56.1911   2
  14 -11   2 189.489 70.9684   4
  15  12  -2 140.860 67.2702   5
  15 -12  -2-109.826 53.7158   4
 -14 -12   2 31.2365 35.3495   1
  14  12  -2 10.3535 48.1740   5
  14 -12  -2 16.6753 35.6052   4
 -13 -12   2 62.0409 41.9278   1
  13  12  -2-62.8217 44.3039   5
  13 -12  -2 20.9726 32.3326   4
 -12  12   2-3.74717 20.3649   2
 -12 -12   2 12.0318 34.3447   1
  12  12  -2 49.2531 35.9982   5
  12 -12  -2 11.5150 30.3914   4
 -11  12   2 279.329 53.3577   2
  11  12  -2 291.324 84.1728   3
 -11 -12   2 253.708 65.3039   1
  11  12  -2 270.128 64.2872   5
  11 -12  -2 172.347 49.9070   4
 -10  12   2 55.4256 29.5458   2
  10  12  -2 39.8026 47.3816   3
 -10 -12   2 79.0950 50.5610   1
  10  12  -2 75.3551 35.7947   5
  10 -12  -2 48.4985 32.3126   4
   9  12  -2 45.0904 40.0784   3
   9 -12  -2-38.1044 31.1832   3
  -9 -12   2-1.78635 27.7662   1
   9  12  -2-28.8601 30.4324   5
   8  12  -2 3812.18 232.803   3
   8 -12  -2 3487.50 225.286   3
  -8 -12   2 4124.46 204.210   1
   8  12  -2 3852.01 188.507   5
   8 -12  -2 3814.79 159.285   4
   7 -12  -2 41.3996 28.7095   3
   7  12  -2 114.189 53.8704   3
  -7  12   2 37.7710 28.8169   1
  -7 -12   2 104.295 41.7110   1
   7  12  -2 44.4401 27.3177   5
   7 -12  -2 46.6426 21.8662   4
  -7 -12   2 5.76752 28.9679   4
   6  12  -2 2834.83 191.289   3
   6 -12  -2 2959.80 184.491   3
  -6 -12   2 2809.18 161.474   1
  -6  12   2 2823.27 160.343   1
   6  12  -2 2894.60 167.275   2
   6  12  -2 2740.47 141.830   5
  -6 -12   2 3038.77 170.658   4
   6 -12  -2 2490.81 100.112   4
   5  12  -2 335.320 75.9541   3
   5 -12  -2 384.912 65.1760   3
  -5 -12   2 519.004 71.7584   1
  -5  12   2 417.437 61.4468   1
   5  12  -2 464.732 57.3732   5
  -5 -12   2 516.263 69.1521   4
   4  12  -2 2843.35 179.671   3
   4 -12  -2 2877.04 166.789   3
  -4 -12   2 2914.11 154.812   1
  -4  12   2 3068.97 156.795   1
   4  12  -2 2972.39 134.401   5
  -4 -12   2 2824.54 126.658   5
  -4 -12   2 3088.48 156.163   4
  -3  12   2 2243.22 151.361   3
   3 -12  -2 2347.54 145.071   3
  -3 -12   2 2251.94 153.068   3
  -3  12   2 2318.07 133.409   1
   3  12  -2 2086.51 108.115   5
  -3 -12   2 2044.93 105.351   5
  -3 -12   2 2231.85 127.327   4
  -2 -12   2 1782.13 136.902   3
   2 -12  -2 1814.47 126.687   3
  -2  12   2 1814.60 132.310   3
  -2  12   2 1897.81 119.636   1
   2 -12  -2 1747.48 66.6871   5
  -2 -12   2 1616.93 92.9557   5
   2  12  -2 1770.58 98.1965   5
  -1 -12   2 221.185 52.0380   3
  -1  12   2 251.098 56.6262   3
   1 -12  -2 278.496 53.6719   3
  -1  12   2 275.816 48.4609   1
  -1  12   2 226.519 40.1039   2
  -1 -12   2 166.503 33.9609   5
   1  12  -2 209.796 36.9193   5
   0 -12   2 2654.25 168.331   3
   0  12   2 2554.27 155.810   3
   0  12   2 2807.66 139.685   1
   0 -12  -2 2761.21 141.042   1
   0  12   2 2650.04 129.590   2
   0  12  -2 2552.68 142.187   1
   0  12  -2 2463.95 121.621   5
   0 -12   2 2529.90 123.800   5
   1 -12   2 39.3390 28.8535   3
   1  12   2 46.3574 39.6883   3
   1  12   2 35.5901 19.4693   1
  -1  12  -2 82.4290 27.1425   1
   1 -12   2 73.8453 31.8692   1
   1  12   2 93.1732 31.3514   2
   1 -12   2 110.557 30.5769   5
   1  12   2 58.7986 19.4628   4
  -1  12  -2 78.6150 25.5816   5
   2  12   2 19.7101 36.4205   3
   2 -12   2 3.63863 31.0479   3
   2  12   2 1.87522 21.1706   2
  -2  12  -2 6.27469 23.4361   1
   2 -12   2-3.37332 26.9069   1
   2  12   2-17.5083 19.8152   1
   2 -12   2 23.2970 19.6962   5
   2  12   2 28.9376 19.1828   4
   3  12   2 834.233 86.0551   2
   3  12   2 1001.08 111.206   3
   3 -12   2 820.901 105.711   3
   3  12   2 1026.75 86.5283   1
  -3  12  -2 947.108 84.7418   1
   3 -12   2 944.961 83.0049   1
   3  12   2 808.810 33.4833   5
   3  12   2 829.859 35.0779   5
   3 -12   2 1021.37 91.8644   5
   3  12   2 854.064 71.8496   4
  -3 -12  -2 894.893 67.6581   4
   4 -12   2 6161.49 299.970   3
   4  12   2 6538.27 244.540   2
   4  12   2 6136.91 267.435   3
  -4  12  -2 5910.03 212.832   1
   4 -12   2 6194.64 210.776   1
   4  12   2 5889.16 207.245   1
   4  12   2 6136.29 131.456   5
   4 -12   2 6286.54 240.108   5
   4  12   2 5847.69 136.620   5
  -4 -12  -2 6058.94 197.093   4
   4  12   2 5895.04 199.240   4
   5  12   2 2199.78 149.983   2
   5 -12   2 2117.04 184.992   3
  -5  12  -2 2105.32 129.774   1
   5 -12   2 2060.99 125.997   1
   5 -12   2 2134.67 149.138   5
   5  12   2 2169.03 101.490   5
  -5 -12  -2 2028.27 125.223   4
   5  12   2 2150.87 132.679   4
  -6  12  -2 11471.5 300.840   1
   6 -12   2 11548.6 361.627   5
   6 -12   2 11014.1 286.241   4
   6  12   2 10908.2 260.960   5
  -6 -12  -2 11325.6 317.691   4
   6  12   2 11192.3 323.126   4
  -7  12  -2 2558.80 145.525   1
  -7 -12  -2 2264.48 127.929   1
   7  12   2 2403.17 159.164   4
   7 -12   2 2547.57 146.379   4
  -7 -12  -2 2758.14 167.634   4
   7  12   2 2427.65 136.398   5
  -8  12  -2 258.778 47.9063   1
  -8 -12  -2 315.214 50.5749   1
   8  12   2 318.970 70.8914   4
   8 -12   2 246.735 54.1254   4
   8  12   2 331.886 60.9894   5
  -9  12  -2 1559.07 118.274   1
  -9 -12  -2 1900.57 118.264   1
   9  12   2 1818.19 160.999   4
   9 -12   2 1591.92 131.768   4
   9  12   2 1469.99 126.497   5
 -10  12  -2 12.6440 21.7751   1
 -10 -12  -2-17.4885 24.4270   1
  10 -12   2 13.4744 32.3764   4
  10  12   2 35.6382 35.3899   4
 -11 -12  -2-3.17452 24.2288   1
  11 -12   2 36.8968 38.3277   4
  11  12   2 10.7759 38.9067   4
 -12  12  -2 65.2659 50.4966   2
  12 -12   2 88.0340 46.3642   4
  12  12   2 133.604 65.6746   4
 -13  12  -2-51.5649 44.9879   2
  13  12   2 34.9998 57.4942   4
  13 -12   2 32.1741 41.6703   4
 -14  12  -2 68.9184 59.3358   2
  14 -12   2 3.80711 34.1625   4
  15  13  -2-29.0287 41.7555   5
  14  13  -2 71.0718 66.4211   3
 -14 -13   2 7.57142 29.8609   1
  14  13  -2 6.94672 38.1595   5
  14 -13  -2 38.4019 40.9155   4
  13  13  -2 269.060 89.7756   3
 -13 -13   2 297.275 72.0667   1
  13  13  -2 298.392 74.3261   5
  13 -13  -2 351.204 78.7266   4
  12  13  -2 244.791 86.2207   3
 -12 -13   2 84.3690 42.2455   1
  12  13  -2 190.316 65.3703   5
  12 -13  -2 112.770 48.1468   4
 -11  13   2 588.688 68.1997   2
  11  13  -2 621.073 119.012   3
 -11 -13   2 553.355 88.9761   1
  11  13  -2 578.443 89.7161   5
  11 -13  -2 509.763 76.5603   4
  10  13  -2 295.698 74.9004   3
 -10 -13   2 194.248 52.2022   1
  10  13  -2 329.860 66.2597   5
  10 -13  -2 239.699 54.5380   4
   9  13  -2 257.997 74.3563   3
  -9 -13   2 248.653 63.8448   1
   9  13  -2 255.549 57.1918   5
   8  13  -2 456.883 93.2370   3
   8 -13  -2 224.659 62.0367   3
  -8 -13   2 379.599 68.5916   1
   8  13  -2 278.984 60.2475   5
   8 -13  -2 282.343 47.3321   4
   7  13  -2 3815.19 231.655   3
   7 -13  -2 3771.05 229.991   3
  -7 -13   2 3670.08 192.514   1
   7  13  -2 3855.39 179.328   5
   7 -13  -2 3715.15 138.043   4
  -7 -13   2 3543.83 196.913   4
   6  13  -2 1915.74 165.747   3
   6 -13  -2 2045.63 158.568   3
  -6  13   2 2113.72 141.563   1
  -6 -13   2 2017.17 141.630   1
   6  13  -2 2183.38 129.071   5
  -6 -13   2 2077.05 143.633   4
   5  13  -2-3.99377 45.4193   3
   5 -13  -2 26.3453 29.2026   3
  -5  13   2-20.1960 24.2761   1
  -5 -13   2 5.03028 29.6645   1
   5  13  -2 45.2563 28.5743   5
  -5 -13   2 35.0654 28.6971   4
   4  13  -2 5516.47 260.421   3
   4 -13  -2 6024.49 248.344   3
  -4 -13   2 5557.88 219.945   1
  -4  13   2 5968.65 225.727   1
   4  13  -2 5604.57 186.608   5
  -4 -13   2 5539.90 177.418   5
  -4 -13   2 5909.92 221.005   4
   3  13  -2 718.510 92.6126   3
  -3 -13   2 809.188 99.6077   3
   3 -13  -2 642.403 83.1018   3
  -3  13   2 603.821 87.2949   3
  -3  13   2 852.965 85.6817   1
   3  13  -2 727.306 65.2681   5
  -3 -13   2 720.188 63.9933   5
  -3 -13   2 707.540 75.7555   4
  -2 -13   2 2086.74 154.127   3
   2 -13  -2 2086.99 141.055   3
  -2  13   2 2024.17 148.960   3
  -2  13   2 2335.65 136.551   1
  -2 -13   2 1969.10 104.377   5
   2  13  -2 2008.72 106.261   5
   2 -13  -2 2258.22 74.4207   5
   2 -13  -2 2029.47 73.6659   5
  -1 -13   2 6913.12 281.503   3
   1 -13  -2 6691.31 248.170   3
  -1  13   2 6512.12 256.402   3
   1  13  -2 6710.55 194.304   5
  -1 -13   2 6536.17 194.578   5
  -1  13   2 6916.32 232.692   1
  -1  13   2 6492.90 203.656   2
   0  13   2 7374.52 274.689   3
   0 -13   2 7526.80 296.267   3
   0  13   2 7675.05 241.357   1
   0 -13  -2 7018.56 233.740   1
   0 -13   2 7163.98 230.893   1
   0  13   2 7136.20 221.659   2
   0  13  -2 7204.34 247.722   1
   0 -13   2 7013.35 207.670   5
   0  13  -2 7123.40 205.779   5
   1  13   2 2907.44 176.718   3
   1 -13   2 3061.69 194.578   3
   1  13   2 2704.79 143.437   1
  -1 -13  -2 2868.97 148.867   1
   1  13   2 2897.27 147.756   2
   1 -13   2 2695.63 144.357   1
  -1  13  -2 2891.70 155.373   1
   1 -13   2 2864.09 140.546   5
  -1  13  -2 2852.22 139.264   5
   2 -13   2-51.6628 42.9240   3
   2  13   2 3.86574 44.1756   3
  -2 -13  -2 5.80262 22.7748   1
   2 -13   2-50.7094 36.2797   1
  -2  13  -2-15.1028 27.4779   1
   2  13   2 15.9335 21.4661   1
   2  13   2 66.0570 31.6567   2
   2 -13   2 34.8436 25.9557   5
   2  13   2-11.0784 16.9519   4
   3 -13   2 219.290 46.9406   1
   3  13   2 219.694 46.9854   1
  -3  13  -2 196.100 41.0169   1
   3  13   2 220.412 49.5929   2
  -3 -13  -2 227.351 45.7371   1
   3 -13   2 286.108 68.5643   3
   3  13   2 200.080 52.9761   3
   3  13   2 253.344 40.5804   4
  -3 -13  -2 233.983 37.4321   4
   3 -13   2 223.009 46.6934   5
   4 -13   2 396.607 82.9801   3
   4  13   2 439.353 81.1793   3
   4 -13   2 505.890 70.1346   1
  -4 -13  -2 561.442 66.9262   1
  -4  13  -2 434.133 62.5651   1
   4  13   2 657.280 81.3015   2
   4  13   2 588.585 71.3807   1
   4  13   2 577.938 38.9016   5
   4  13   2 513.667 37.5499   5
   4 -13   2 488.773 70.6441   5
   4  13   2 514.715 61.9478   4
  -4 -13  -2 532.429 60.3968   4
   5  13   2 3940.88 230.224   3
  -5  13  -2 3632.04 177.292   1
   5 -13   2 3544.00 174.628   1
  -5 -13  -2 3783.79 166.842   1
   5 -13   2 3705.29 199.243   5
   5  13   2 3690.01 119.489   5
   5  13   2 3664.17 171.969   4
   5  13   2 3573.69 124.234   5
  -5 -13  -2 3780.73 171.193   4
  -6  13  -2 2407.35 145.315   1
  -6 -13  -2 2237.32 129.545   1
   6 -13   2 2117.80 158.507   5
   6  13   2 2171.69 146.033   4
   6  13   2 2134.89 111.951   5
  -6 -13  -2 2121.98 139.450   4
   6 -13   2 2153.50 127.993   4
  -7 -13  -2 925.651 86.9510   1
  -7  13  -2 950.212 94.2079   1
   7  13   2 952.226 84.9204   5
   7  13   2 911.482 103.949   4
  -7 -13  -2 999.524 103.355   4
   7 -13   2 875.057 90.0377   4
  -8 -13  -2 667.706 73.7689   1
  -8  13  -2 530.384 69.7325   1
   8 -13   2 617.437 81.8947   4
   8  13   2 546.123 88.6908   4
   8  13   2 568.203 72.7103   5
  -9  13  -2 235.764 51.0491   1
  -9 -13  -2 311.922 50.7044   1
   9 -13   2 244.470 56.9264   4
   9  13   2 216.063 49.1988   5
   9  13   2 296.823 74.8235   4
 -10 -13  -2 79.5402 33.0374   1
  10 -13   2 85.8325 36.0608   4
  10  13   2 154.350 58.0019   4
 -11 -13  -2-8.02655 22.3195   1
  11 -13   2 10.2916 34.5317   4
  11  13   2 35.9164 51.7279   4
 -12  13  -2 63.9168 45.4513   2
  12  13   2 158.837 73.2555   4
  12 -13   2 61.7518 45.8988   4
 -13  13  -2 81.1687 43.8015   2
  13  13   2 61.9589 43.4910   5
  13 -13   2 14.4085 39.1810   4
  13  13   2 112.203 70.0281   4
 -14  13  -2 86.5701 64.8997   2
  14 -13   2 49.0247 53.9561   4
  15  14  -2 30.8374 48.0701   5
  14  14  -2 53.4049 67.1415   3
 -14 -14   2 3.24699 41.4386   1
  14  14  -2-26.9153 38.9313   5
  13  14  -2 210.889 83.9362   3
 -13 -14   2 120.462 77.9532   1
  13  14  -2 136.466 57.6229   5
  13 -14  -2 106.638 48.3007   4
  12  14  -2 429.360 105.037   3
 -12 -14   2 293.982 69.8073   1
  12  14  -2 246.197 62.5895   5
  12 -14  -2 250.678 63.5387   4
  11  14  -2 157.215 75.5494   3
 -11  14   2 189.002 45.5236   2
 -11 -14   2 56.2500 36.9415   1
  11  14  -2 128.406 47.5268   5
  11 -14  -2 117.816 40.4580   4
  10  14  -2 387.788 89.1043   3
 -10 -14   2 280.725 64.5618   1
  10  14  -2 341.629 67.8792   5
  10 -14  -2 339.411 60.8752   4
   9  14  -2 1027.27 137.741   3
  -9 -14   2 724.408 96.5891   1
   9  14  -2 714.312 90.5609   5
   8 -14  -2-71.1606 43.1302   3
   8  14  -2-3.34011 38.2711   3
  -8 -14   2-45.0202 38.9511   1
   8  14  -2-19.1940 26.1769   5
   8 -14  -2 5.64338 19.1880   4
   7  14  -2 386.009 82.9988   3
   7 -14  -2 347.012 73.4693   3
  -7 -14   2 288.256 58.6134   1
   7  14  -2 336.534 56.4845   5
   7 -14  -2 294.686 39.6529   4
  -7 -14   2 247.590 55.8691   4
   6  14  -2 1435.52 147.523   3
   6 -14  -2 1622.16 145.145   3
  -6 -14   2 1539.69 124.226   1
   6  14  -2 1581.40 110.040   5
  -6 -14   2 1630.99 130.627   4
   5  14  -2 91.0977 52.6720   3
   5 -14  -2 145.676 48.1057   3
  -5 -14   2 138.950 42.9041   1
   5  14  -2 132.567 39.5877   5
  -5 -14   2 89.8505 36.0199   4
   4  14  -2 1.23897 40.0313   3
   4 -14  -2-4.61179 26.0977   3
  -4  14   2 27.8201 28.2944   1
  -4 -14   2-0.53282 28.5960   1
  -4 -14   2-1.49291 19.4064   5
   4  14  -2 3.27153 22.7706   5
  -4 -14   2-11.1796 21.6656   4
  -3 -14   2 2169.62 162.292   3
  -3  14   2 2043.29 158.029   3
   3 -14  -2 2290.18 154.383   3
   3  14  -2 1838.10 156.820   3
  -3 -14   2 2128.68 137.154   1
  -3  14   2 2272.91 141.145   1
  -3 -14   2 1948.04 105.062   5
   3  14  -2 2093.62 110.884   5
   3 -14  -2 2024.94 93.0483   5
  -3 -14   2 2145.41 130.157   4
  -2  14   2 6206.04 265.179   3
  -2 -14   2 6284.39 276.543   3
   2 -14  -2 5955.51 248.048   3
   2  14  -2 5668.71 274.476   3
  -2 -14   2 6360.73 231.196   1
  -2  14   2 6255.66 231.700   1
   2  14  -2 6039.91 185.165   5
   2 -14  -2 6036.51 120.338   5
  -2 -14   2 5916.27 183.547   5
   2 -14  -2 5866.71 122.699   5
   1 -14  -2 461.013 70.3420   3
  -1  14   2 391.700 72.5674   3
   1  14  -2 333.683 72.6129   3
  -1 -14   2 357.828 70.6563   3
  -1 -14   2 325.408 55.5716   1
  -1  14   2 571.297 73.4568   1
   1 -14  -2 590.304 80.6926   1
  -1  14   2 481.230 59.2305   2
  -1 -14   2 477.405 55.5471   5
   1  14  -2 425.508 53.5546   5
   0  14  -2 5861.99 281.720   3
   0  14   2 6576.15 268.842   3
   0 -14   2 5891.78 272.097   3
   0 -14   2 5706.62 217.590   1
   0  14   2 6046.93 224.990   1
   0  14   2 6322.22 218.118   2
   0 -14  -2 6017.61 226.332   1
   0  14  -2 6108.01 237.144   1
   0 -14   2 5666.88 191.351   5
   0  14  -2 5922.67 193.300   5
   1  14   2 588.676 90.7565   3
   1 -14   2 566.566 86.9823   3
  -1  14  -2 484.599 86.8820   3
  -1 -14  -2 576.875 72.1207   1
   1  14   2 638.206 74.6934   1
   1 -14   2 619.083 73.6586   1
   1  14   2 599.571 70.8983   2
  -1  14  -2 779.503 84.3111   1
   1 -14   2 588.311 66.2858   5
  -1  14  -2 554.366 66.2807   5
   2  14   2 2257.39 170.089   3
   2 -14   2 2331.60 179.574   3
   2  14   2 2079.34 133.858   1
  -2  14  -2 2178.38 138.694   1
   2  14   2 2140.72 139.030   2
  -2 -14  -2 2209.29 132.717   1
   2 -14   2 2180.72 134.137   1
   2 -14   2 2103.77 129.334   5
   2  14   2 2138.55 102.470   4
   3  14   2 730.302 100.945   3
   3  14   2 753.493 87.1717   2
   3 -14   2 621.604 98.9129   3
   3  14   2 709.282 78.8151   1
   3 -14   2 791.147 84.4212   1
  -3 -14  -2 692.285 76.6927   1
  -3  14  -2 783.063 83.8650   1
   3 -14   2 814.950 88.2274   5
  -3 -14  -2 701.866 62.3809   4
   3  14   2 730.313 67.9775   4
   4  14   2 138.570 58.9336   3
   4 -14   2 141.303 45.1464   1
   4  14   2 118.147 36.7566   1
  -4  14  -2 184.541 41.2224   1
  -4 -14  -2 118.160 35.9732   1
   4  14   2 173.831 19.1993   5
   4  14   2 161.850 18.2419   5
   4 -14   2 227.473 53.1813   5
  -4 -14  -2 130.890 30.3217   4
   4  14   2 143.960 41.6239   4
   5  14   2 972.333 122.738   3
  -5 -14  -2 981.800 91.1863   1
  -5  14  -2 977.504 96.1802   1
   5 -14   2 994.821 98.9942   1
   5 -14   2 894.775 101.543   5
   5  14   2 1008.31 62.0453   5
   5  14   2 963.180 58.6128   5
   5  14   2 928.686 91.4140   4
  -5 -14  -2 1034.44 91.8534   4
   6  14   2 602.001 108.043   3
  -6 -14  -2 502.359 66.5949   1
  -6  14  -2 560.087 74.4091   1
   6  14   2 577.268 53.1299   5
  -6 -14  -2 443.744 65.8080   4
   6 -14   2 484.596 60.6071   4
   6  14   2 470.998 52.4449   5
   6  14   2 535.591 79.8045   4
  -7 -14  -2 67.2032 30.9762   1
  -7  14  -2 37.4860 27.1475   1
   7  14   2 22.6910 22.2498   5
   7  14   2 94.1778 31.7112   5
   7 -14   2 81.2439 35.6290   4
   7  14   2 64.2880 44.8029   4
  -8  14  -2 901.647 96.1124   1
  -8 -14  -2 895.187 88.1327   1
   8  14   2 867.903 81.3398   5
   8  14   2 955.935 91.0888   5
   8  14   2 873.287 108.336   4
   8 -14   2 818.840 91.0154   4
  -9 -14  -2 17.4686 25.8824   1
   9  14   2 70.1319 31.7014   5
   9  14   2 67.6799 41.6326   4
   9 -14   2 7.37822 24.3215   4
 -10 -14  -2 19.5757 29.0441   1
  10  14   2 13.8315 27.7387   5
  10  14   2 24.5015 38.0223   4
  10 -14   2-17.5397 28.9784   4
  11  14   2 35.5546 36.2163   5
  11 -14   2-49.1477 36.1959   4
  11  14   2 64.4950 54.6259   4
 -12  14  -2 138.703 57.5808   2
  12  14   2 127.471 48.6628   5
  12 -14   2 64.8980 45.7118   4
  12  14   2 214.107 80.9247   4
 -13  14  -2 21.4524 42.7144   2
  13 -14   2 106.430 60.5603   4
  14 -14   2 1.05283 37.3569   4
  14  15  -2 22.9539 35.2249   5
 -14 -15   2 29.7084 44.7301   1
  13  15  -2 296.661 100.609   3
 -13 -15   2 226.941 67.1412   1
  13  15  -2 223.518 67.8831   5
  12  15  -2 28.4833 61.8659   3
 -12 -15   2-48.7870 38.4548   1
  12  15  -2 35.5599 40.7083   5
  12 -15  -2 53.6653 38.2786   4
  11  15  -2-8.66841 47.4014   3
 -11  15   2 9.74812 24.7015   2
 -11 -15   2 15.9115 34.0339   1
  11  15  -2-16.7420 33.1041   5
  11 -15  -2-32.5028 29.8191   4
  10  15  -2 82.5750 58.9714   3
 -10 -15   2 53.3321 38.7578   1
  10  15  -2-8.55979 28.4651   5
  10 -15  -2 25.5813 26.4097   4
   9  15  -2 722.040 120.119   3
  -9 -15   2 791.164 100.709   1
   9  15  -2 828.923 95.9175   5
   8  15  -2 2070.90 191.853   3
  -8 -15   2 1941.10 150.497   1
   8  15  -2 1933.84 136.109   5
   8 -15  -2 1919.08 105.272   4
   7  15  -2-53.2338 49.9146   3
   7 -15  -2-40.2839 38.5817   3
  -7 -15   2-40.2483 43.8276   1
   7  15  -2-33.3760 28.0371   5
   6 -15  -2 432.297 80.5701   3
   6  15  -2 331.334 74.7387   3
  -6 -15   2 299.789 57.8480   1
   6  15  -2 338.242 51.4434   5
  -6 -15   2 373.779 69.1695   4
   5  15  -2 1185.70 135.050   3
   5 -15  -2 1283.80 132.194   3
  -5 -15   2 1171.95 110.926   1
   5  15  -2 1254.44 92.6265   5
  -5 -15   2 1285.09 112.784   4
  -4  15   2 2138.21 171.725   3
   4  15  -2 2327.35 184.373   3
   4 -15  -2 2140.02 162.570   3
  -4 -15   2 2223.24 148.338   1
   4  15  -2 2379.70 123.115   5
  -4 -15   2 2105.65 111.378   5
  -4 -15   2 2554.32 149.984   4
   4 -15  -2 2090.23 107.764   5
  -3 -15   2 6541.16 291.260   3
  -3  15   2 5909.41 279.675   3
   3 -15  -2 6359.97 271.762   3
   3  15  -2 5949.57 290.667   3
  -3 -15   2 6270.09 241.013   1
   3  15  -2 6428.59 196.169   5
  -3 -15   2 6028.64 186.153   5
   3 -15  -2 6205.55 161.121   5
  -3 -15   2 6390.83 229.778   4
  -2  15   2 1876.16 152.324   3
  -2 -15   2 1931.70 160.758   3
   2 -15  -2 1946.24 147.221   3
   2  15  -2 1918.17 168.969   3
  -2 -15   2 1905.50 134.162   1
  -2  15   2 1969.67 138.030   1
  -2 -15   2 1769.90 101.816   5
   2  15  -2 1892.02 104.627   5
   2 -15  -2 1888.72 67.4426   5
   2 -15  -2 1943.98 66.2890   5
  -2 -15   2 1867.11 120.482   4
   1  15  -2 8038.27 339.982   3
   1 -15  -2 8428.04 303.186   3
  -1 -15   2 8212.21 325.843   3
  -1  15   2 7649.99 307.212   3
  -1  15   2 8369.49 277.610   1
   1 -15  -2 8268.01 278.076   1
  -1  15   2 7860.56 246.576   2
  -1 -15   2 7824.73 264.978   1
   1  15  -2 8101.78 223.402   5
  -1 -15   2 7764.15 219.787   5
   0 -15   2 2132.33 170.485   3
   0  15   2 2235.18 168.250   3
   0  15  -2 2171.72 185.338   3
   0  15   2 2345.37 146.935   1
   0  15   2 2444.97 140.762   2
   0 -15  -2 2329.28 145.434   1
   0 -15   2 2191.20 140.827   1
   0  15  -2 2330.73 153.494   1
   0 -15   2 2134.34 120.604   5
   0  15  -2 2226.20 122.571   5
  -1  15  -2 42.3171 48.2228   3
   1 -15   2 130.811 50.7100   3
   1  15   2 129.225 45.8561   3
  -1 -15  -2 203.028 51.2313   1
  -1  15  -2 91.5701 32.2322   1
   1  15   2 109.241 35.6452   1
   1  15   2 138.799 40.6651   2
   1 -15   2 110.115 34.5206   1
   1 -15   2 78.3799 26.3095   5
  -1  15  -2 122.185 30.9835   5
   2  15   2 6458.60 289.421   3
  -2  15  -2 6359.79 250.703   1
   2  15   2 6550.95 244.117   1
  -2 -15  -2 5984.48 228.635   1
   2  15   2 6213.41 240.848   2
   2 -15   2 6065.00 229.653   1
   2 -15   2 5857.56 223.051   5
   3  15   2 529.959 92.2601   3
  -3 -15  -2 355.541 58.2496   1
   3  15   2 408.598 68.2027   2
   3  15   2 455.889 68.2214   1
   3 -15   2 408.579 64.1576   1
  -3  15  -2 431.329 65.6832   1
   3 -15   2 450.473 67.5372   5
  -3 -15  -2 324.225 43.4548   4
   3  15   2 340.329 49.6165   4
   4  15   2 256.979 51.7250   1
  -4  15  -2 260.015 49.4353   1
  -4 -15  -2 245.892 50.8981   1
   4 -15   2 212.185 52.9165   1
   4  15   2 183.261 61.8901   3
  -4 -15  -2 156.335 35.1265   4
   4 -15   2 198.256 46.8609   5
   4  15   2 211.200 44.3201   4
   5  15   2 513.396 95.8915   3
  -5 -15  -2 668.493 78.6548   1
   5 -15   2 624.451 83.5637   1
  -5  15  -2 619.607 78.8335   1
   5  15   2 617.115 43.5460   5
   5  15   2 616.930 42.2392   5
  -5 -15  -2 546.163 67.5346   4
   5 -15   2 524.634 78.9391   5
   5  15   2 675.181 81.7747   4
   6  15   2 160.483 69.9787   3
  -6 -15  -2 32.9623 25.8213   1
   6  15   2 91.3246 22.7249   5
   6 -15   2 81.1186 30.0764   4
   6  15   2 73.8318 20.2046   5
  -6 -15  -2 12.7904 23.1852   4
   6  15   2 26.5379 35.3415   4
   7  15   2 1096.18 142.840   3
  -7 -15  -2 1052.03 97.8263   1
   7  15   2 1148.03 82.7067   5
   7  15   2 1000.15 109.436   4
   7  15   2 1036.03 82.2291   5
   7 -15   2 987.034 92.4971   4
  -8 -15  -2 349.628 59.5096   1
   8  15   2 376.864 55.1721   5
   8  15   2 412.014 78.0812   4
   8 -15   2 497.398 70.2654   4
  -9 -15  -2-1.07429 23.6583   1
   9  15   2-37.6572 29.2038   5
   9 -15   2 30.0035 31.8401   4
   9  15   2-82.2927 51.1429   4
 -10 -15  -2 31.3760 27.7724   1
  10  15   2 20.8821 29.8306   5
  10  15   2 5.99423 34.6684   4
  10 -15   2-47.6487 33.9807   4
  11 -15   2 137.623 56.1734   4
  11  15   2 121.590 59.1605   4
  12 -15   2-0.16982 31.6528   4
  12  15   2 58.9587 62.5961   4
 -13  15  -2-127.783 60.2974   2
  13 -15   2-85.2231 47.4762   4
 -14 -16   2 2.30837 37.2072   1
  13  16  -2 99.8467 69.5332   3
  13  16  -2 122.501 57.3085   5
 -13 -16   2 58.2713 37.8853   1
  12  16  -2 176.718 84.0685   3
 -12 -16   2 125.051 49.0734   1
  12  16  -2 196.558 64.9906   5
  11  16  -2-51.8024 56.0603   3
 -11 -16   2 20.4136 37.2146   1
  11  16  -2 5.99293 28.4646   5
  11 -16  -2 5.47831 21.7627   4
  10  16  -2-24.1706 43.0712   3
 -10 -16   2 19.2514 34.7431   1
  10  16  -2-17.8866 28.7291   5
   9  16  -2 199.740 68.7071   3
  -9 -16   2 103.233 43.4836   1
   9  16  -2 68.3492 36.3830   5
   9 -16  -2 57.0075 29.9793   4
   8  16  -2 203.994 71.1581   3
   8  16  -2 256.998 52.1522   5
  -8 -16   2 171.873 51.9911   1
   7  16  -2 204.981 69.7403   3
  -7 -16   2 91.5083 42.0316   1
   7  16  -2 268.178 51.3413   5
   6 -16  -2 2977.16 207.250   3
   6  16  -2 3240.45 235.384   3
  -6 -16   2 2886.16 180.646   1
   6  16  -2 3161.81 156.993   5
   6 -16  -2 2650.24 148.376   5
  -6 -16   2 3046.20 182.211   4
   5  16  -2 1809.68 173.721   3
   5 -16  -2 1765.97 155.618   3
  -5 -16   2 1835.38 141.525   1
   5  16  -2 1761.05 112.557   5
  -5 -16   2 1910.17 136.592   4
   5 -16  -2 1438.89 100.827   5
  -4  16   2 286.105 70.8957   3
   4 -16  -2 391.569 74.3102   3
   4  16  -2 306.870 76.1687   3
  -4 -16   2 305.726 63.5386   1
   4  16  -2 277.198 46.0433   5
  -4 -16   2 309.035 44.0537   5
   4 -16  -2 316.394 44.4556   5
  -4 -16   2 271.748 51.4682   4
   3  16  -2 325.765 74.1487   3
   3 -16  -2 581.955 87.7424   3
  -3  16   2 497.590 90.9415   3
  -3 -16   2 425.235 71.5174   1
   3  16  -2 421.153 52.3969   5
  -3 -16   2 368.215 48.7644   5
   3 -16  -2 470.373 45.0164   5
  -3 -16   2 464.277 69.8536   4
  -2 -16   2 71.1762 29.1889   4
  -2  16   2 150.724 57.1845   3
   2  16  -2 172.009 65.5910   3
   2 -16  -2 166.375 49.9976   3
  -2 -16   2 312.788 65.1804   1
  -2 -16   2 119.608 27.7912   5
   2 -16  -2 202.648 22.0893   5
   2 -16  -2 171.709 19.9560   5
   2  16  -2 175.326 35.9026   5
   1 -16  -2 565.832 85.9178   3
   1  16  -2 711.908 108.699   3
  -1  16   2 583.739 89.7680   3
   1 -16  -2 654.680 87.6510   1
  -1 -16   2 696.994 85.4408   1
  -1  16   2 743.875 81.6375   2
   1  16  -2 652.804 65.8117   5
  -1 -16   2 612.485 64.5002   5
   0  16  -2 2679.34 208.285   3
   0  16   2 2644.96 189.356   3
   0 -16  -2 2955.14 171.953   1
   0  16   2 2972.89 162.043   2
   0 -16   2 2747.94 159.709   1
   0 -16   2 2747.46 138.532   5
   0  16  -2 2882.36 140.415   5
  -1  16  -2 537.102 104.402   3
   1  16   2 514.705 90.2471   3
   1 -16   2 425.234 58.1938   5
   1 -16   2 466.342 68.2743   1
   1  16   2 442.348 65.1921   2
   1  16   2 478.641 70.5754   1
  -1 -16  -2 448.196 70.6582   1
   2  16   2 842.954 117.756   3
   2 -16   2 803.434 84.1763   5
   2  16   2 666.023 83.3383   1
  -2 -16  -2 737.027 84.7781   1
   2 -16   2 655.149 82.7347   1
   2  16   2 671.660 83.2355   2
   3  16   2 42.0820 48.9778   3
   3  16   2 33.0871 29.2474   1
   3 -16   2 8.30885 38.6999   1
  -3 -16  -2 20.1743 31.0949   1
   3 -16   2-59.4988 30.3825   5
   4  16   2 1458.18 153.639   3
  -4 -16  -2 1427.03 116.193   1
   4 -16   2 1406.06 121.366   1
   4  16   2 1466.94 124.119   1
   4 -16   2 1192.77 116.293   5
  -4 -16  -2 1382.55 97.7632   4
   4  16   2 1388.59 106.596   4
   5  16   2-31.7921 49.6705   3
   5 -16   2 60.6837 46.9137   1
  -5 -16  -2-44.4277 37.5565   1
   5  16   2 14.5284 9.30218   5
   5  16   2 9.86416 8.89736   5
  -5 -16  -2 4.02851 19.0922   4
   5  16   2-10.3523 28.8103   4
   5 -16   2 9.93271 26.5918   5
   6  16   2 381.254 86.0313   3
  -6 -16  -2 290.339 56.0115   1
   6  16   2 376.205 38.7561   5
  -6 -16  -2 281.466 54.2960   4
   6 -16   2 321.147 55.1702   4
   6  16   2 285.805 62.1118   4
   6  16   2 321.171 38.0491   5
   7  16   2 71.1224 57.8587   3
  -7 -16  -2-43.5342 33.0055   1
   7  16   2 39.7515 19.9562   5
   7  16   2 71.5537 40.9728   4
   7 -16   2 72.2559 34.3846   4
   8  16   2 584.712 112.280   3
  -8 -16  -2 422.978 65.1859   1
   8  16   2 424.710 57.1572   5
   8 -16   2 414.294 64.6812   4
   8  16   2 427.141 84.0909   4
   9  16   2 102.234 84.1669   3
  -9 -16  -2 14.4319 27.5377   1
   9  16   2 59.5633 32.9038   5
   9 -16   2 34.6286 30.5203   4
   9  16   2-26.6461 38.7324   4
 -10 -16  -2 105.090 38.4164   1
  10  16   2 56.9524 52.2902   4
  10 -16   2 139.457 48.3481   4
  11 -16   2-74.3175 39.3370   4
  11  16   2 33.6582 44.1581   4
  12  16   2-67.3818 53.8873   4
  12 -16   2-65.2226 40.8102   4
 -13  16  -2 6.88427 50.0963   2
  13 -16   2 4.68049 31.2736   4
 -14 -17   2-8.90011 44.0703   1
 -13 -17   2 160.634 57.5533   1
  12  17  -2-46.5982 60.9624   3
  12  17  -2-4.75043 45.0161   5
 -12 -17   2-42.5364 42.0902   1
  11  17  -2 74.7769 67.6304   3
  11  17  -2 99.5171 44.9114   5
 -11 -17   2 137.237 47.8121   1
  10  17  -2 11.7730 49.0981   3
  10  17  -2 116.887 44.0364   5
 -10 -17   2 8.81215 31.1517   1
   9  17  -2 36.4027 47.9140   3
   9  17  -2 27.8610 29.7770   5
  -9 -17   2-35.3231 37.5076   1
   8  17  -2 70.2782 60.2510   3
  -8 -17   2 54.1789 32.3910   1
   8  17  -2 23.3557 25.7398   5
   7  17  -2 598.531 110.806   3
  -7 -17   2 543.711 84.5754   1
   7  17  -2 633.894 75.8740   5
   7 -17  -2 395.182 60.6550   5
   6  17  -2 42.1962 48.7202   3
  -6 -17   2-18.3006 30.4145   1
   6  17  -2-8.18283 25.1534   5
   6 -17  -2-51.3955 33.5357   5
   5  17  -2 2148.27 192.713   3
  -5 -17   2 1920.95 149.697   1
   5  17  -2 2244.19 126.022   5
   5 -17  -2 1838.15 113.245   5
  -5 -17   2 2264.96 154.801   4
  -4  17   2-47.2173 56.8709   3
   4  17  -2 76.7979 49.3676   3
   4 -17  -2 71.5578 43.6126   3
  -4 -17   2 46.2635 37.5354   1
  -4 -17   2 65.1434 26.4933   5
   4  17  -2 110.110 30.7639   5
   4 -17  -2 78.9181 24.0685   5
  -4 -17   2 158.478 42.8209   4
   3  17  -2-36.0316 48.7779   3
  -3  17   2 70.0752 50.9643   3
   3 -17  -2 7.06093 26.9950   3
  -3 -17   2 52.7339 33.6825   1
   3 -17  -2-0.38620 13.8411   5
  -3 -17   2 31.2570 24.3780   5
  -3 -17   2 24.0085 27.8243   4
   3 -17  -2-1.56081 16.3018   5
   3  17  -2 19.6968 23.2389   5
   2  17  -2 1100.03 138.082   3
   2 -17  -2 1257.89 127.053   3
  -2  17   2 1190.64 136.757   3
  -2 -17   2 1447.02 124.527   1
   2  17  -2 1362.59 95.2813   5
   2 -17  -2 1284.48 46.4737   5
  -2 -17   2 1193.46 85.8558   5
   2 -17  -2 1289.13 45.7313   5
  -2 -17   2 1406.99 108.121   4
   1 -17  -2 43.5786 35.2039   3
  -1  17   2-33.6720 47.0042   3
   1  17  -2 114.980 63.7192   3
   1 -17  -2 15.2105 37.2623   1
  -1 -17   2 38.5139 38.7977   1
  -1  17   2-21.3164 21.5549   2
  -1 -17   2 21.6424 20.7366   5
   1  17  -2 2.18852 21.4923   5
   0  17   2 787.270 112.001   3
   0  17  -2 666.072 111.668   3
   0 -17   2 660.708 86.1466   1
   0  17   2 682.413 82.0456   2
   0 -17  -2 727.982 92.1507   1
   0 -17   2 662.029 71.4818   5
   0  17  -2 717.695 74.2634   5
  -1  17  -2 2.86714 53.3369   3
   1  17   2 35.9544 42.5911   3
   1 -17   2 45.3903 21.3052   5
  -1 -17  -2 28.2910 31.4614   1
   1 -17   2-40.2669 38.4976   1
   1  17   2 79.3924 33.1396   2
   2  17   2 57.6359 44.7925   3
   2 -17   2 23.4095 25.6880   5
  -2 -17  -2 0.35836 28.6676   1
   2 -17   2-76.8209 47.4576   1
   3  17   2 1547.86 163.392   3
   3 -17   2 1274.12 118.792   1
  -3 -17  -2 1159.09 113.923   1
   3 -17   2 1335.37 117.321   5
   4  17   2 1223.46 144.835   3
  -4 -17  -2 1077.67 106.508   1
   4 -17   2 1259.36 118.617   1
   4 -17   2 1251.51 117.693   5
  -4 -17  -2 1007.43 85.2753   4
  -5 -17  -2 292.173 55.3360   1
   5 -17   2 448.571 74.8313   1
   5  17   2 303.615 55.4737   4
   5  17   2 303.307 90.5363   3
   5 -17   2 293.874 47.4052   4
   5 -17   2 268.159 62.3864   5
  -5 -17  -2 310.377 52.7236   4
   6  17   2 64.6723 54.3467   3
  -6 -17  -2 66.8827 32.0239   1
   6  17   2 62.2551 17.0990   5
   6 -17   2 49.1537 25.0031   4
   6  17   2 116.059 40.2753   4
  -6 -17  -2 44.3855 22.9987   4
   7  17   2 731.426 125.279   3
  -7 -17  -2 590.513 83.3318   1
   7  17   2 593.877 54.0452   5
   7  17   2 516.255 86.3476   4
   7 -17   2 641.714 76.5824   4
  -8 -17  -2-12.2770 24.0424   1
   8  17   2 21.2240 49.3559   3
   8  17   2-10.2896 35.2795   4
   8 -17   2 5.69293 25.2302   4
  -9 -17  -2 431.392 69.6872   1
   9  17   2 599.847 122.510   3
   9 -17   2 420.694 70.3336   4
   9  17   2 431.919 86.4716   4
 -10 -17  -2 12.5697 25.6511   1
  10  17   2 102.191 59.7652   3
  10  17   2-19.3602 47.6371   4
  10 -17   2 18.2786 31.3785   4
  11 -17   2 71.9849 42.1603   4
  11  17   2 69.5311 55.7017   4
  12 -17   2 0.33477 30.3603   4
  12  17   2-0.24870 45.2843   4
 -13 -18   2 31.1160 42.0437   1
  12  18  -2 205.029 92.7194   3
 -12 -18   2 0.18875 31.1002   1
  11  18  -2 28.6944 56.5529   3
  11  18  -2 10.7381 25.1858   5
 -11 -18   2-29.6409 41.6670   1
  10  18  -2 281.635 92.0609   3
  10  18  -2 290.768 61.4561   5
 -10 -18   2 299.072 73.2563   1
   9  18  -2 145.448 66.9334   3
   9  18  -2 96.2954 38.3846   5
  -9 -18   2 107.604 48.9317   1
   8  18  -2 813.331 136.781   3
  -8 -18   2 671.094 99.3139   1
   8  18  -2 708.459 82.0599   5
   7  18  -2-47.1383 45.3462   3
  -7 -18   2-7.71063 42.4881   1
   7  18  -2 31.6023 24.9188   5
   7 -18  -2 45.9037 29.2927   5
   6  18  -2 99.7854 47.7618   3
  -6 -18   2 64.4126 38.2336   1
   6  18  -2 29.6702 19.3787   5
   6 -18  -2 73.0478 28.1795   5
   5  18  -2 25.3412 52.2253   3
  -5 -18   2 89.8384 46.6231   1
   5  18  -2 99.7803 33.1347   5
  -5 -18   2 121.852 42.8254   4
   5 -18  -2 25.0263 18.1996   5
  -4  18   2 1152.58 144.802   3
   4  18  -2 1198.86 153.113   3
  -4 -18   2 1102.98 114.788   1
   4 -18  -2 1131.94 79.6420   5
   4  18  -2 1129.54 85.2408   5
  -4 -18   2 1145.27 106.473   4
  -3  18   2 2360.17 198.490   3
   3  18  -2 2953.28 230.620   3
  -3 -18   2 2887.46 181.503   1
  -3 -18   2 2663.52 125.979   5
   3 -18  -2 2697.33 101.777   5
   3  18  -2 2864.05 133.325   5
   3 -18  -2 3030.79 103.598   5
  -3 -18   2 2774.54 155.856   4
  -2  18   2 694.150 112.076   3
   2  18  -2 640.625 108.070   3
  -2 -18   2 702.291 91.7321   1
  -2 -18   2 624.498 63.4673   5
   2  18  -2 685.973 69.7370   5
  -2 -18   2 617.201 73.9885   4
  -1  18   2 135.266 56.0808   3
   1  18  -2 114.415 57.5288   3
  -1 -18   2 153.346 48.9828   1
  -1  18   2 224.576 52.1729   2
  -1 -18   2 152.781 35.8167   5
   1  18  -2 138.219 34.5429   5
   0  18   2 26.8264 43.6610   3
   0  18  -2 21.1745 38.8950   3
   0 -18  -2 18.4306 36.1275   1
   0  18   2 54.2869 33.9228   2
   0 -18   2-16.7591 40.1526   1
   0 -18   2 68.8190 29.6212   5
   0  18  -2-0.59159 22.9737   5
  -1  18  -2 7.85786 51.0431   3
   1  18   2-47.9818 64.9755   3
   1 -18   2-38.1527 26.2349   5
  -1 -18  -2 59.7577 41.4955   1
   1 -18   2-49.0535 45.2342   1
   2  18   2 35.1720 45.2868   3
   2 -18   2 6.78313 21.8424   5
  -2 -18  -2 66.9249 44.0848   1
   2 -18   2-40.3744 35.2954   1
   3  18   2 611.123 105.723   3
   3 -18   2 545.009 77.6507   5
   3 -18   2 516.532 80.4086   1
  -3 -18  -2 499.791 77.0379   1
   4  18   2 988.445 133.611   3
  -4 -18  -2 941.727 105.021   1
   4 -18   2 997.881 106.789   1
   4 -18   2 982.768 106.646   5
   5 -18   2 84.7563 48.7330   1
  -5 -18  -2 140.209 46.7907   1
   5  18   2 81.3772 59.8708   3
  -5 -18  -2 24.0854 19.3822   4
   5 -18   2 116.662 33.1937   4
  -6 -18  -2 55.0239 34.8859   1
   6  18   2-0.22473 40.4255   3
  -6 -18  -2 43.7556 24.8254   4
   6 -18   2-4.63436 22.3879   4
  -7 -18  -2 135.414 46.1403   1
   7  18   2 198.784 75.6840   3
   7  18   2 25.6193 31.3305   4
   7 -18   2 41.4023 29.3677   4
  -8 -18  -2 1115.86 112.771   1
   8  18   2 1209.04 166.727   3
   8 -18   2 1006.04 100.234   4
   8  18   2 1038.36 124.922   4
  -9 -18  -2 12.2561 25.2372   1
   9  18   2-36.7493 48.9443   4
   9 -18   2-30.1534 31.1551   4
 -10 -18  -2 196.245 51.8096   1
  10  18   2 155.622 77.4551   3
  10 -18   2 208.163 53.7779   4
  10  18   2 166.408 62.4440   4
  11  18   2-71.6500 52.2322   4
  12  18   2 26.3544 55.3641   4
 -13 -19   2 7.75421 36.4479   1
 -12 -19   2-29.8527 37.1320   1
  11  19  -2 52.1273 62.4393   3
 -11 -19   2 86.9392 52.5762   1
  10  19  -2 555.715 118.095   3
 -10 -19   2 367.509 79.6072   1
   9  19  -2 28.1683 41.7265   3
   9  19  -2 68.7191 40.8269   5
  -9 -19   2 71.7892 45.9715   1
   8  19  -2 54.5519 58.9069   3
  -8 -19   2 41.4206 34.5786   1
   8  19  -2 36.8835 21.1847   5
   7  19  -2 135.646 64.1177   3
  -7 -19   2 196.574 58.1819   1
   7  19  -2 222.880 45.6114   5
   7 -19  -2 213.233 52.3316   5
   6  19  -2 51.6924 54.2374   3
  -6 -19   2 81.3005 43.0430   1
   6  19  -2 82.5249 31.3668   5
   6 -19  -2 57.9389 27.1538   5
   5  19  -2 73.2765 46.4387   3
  -5 -19   2 20.6933 32.5607   1
   5  19  -2 39.8449 22.3227   5
   5 -19  -2 38.2867 21.0404   5
  -5 -19   2 75.2696 33.6210   4
  -4 -19   2 446.329 81.3356   1
   4  19  -2 341.569 91.1896   3
  -4  19   2 356.510 86.4334   3
  -4 -19   2 269.614 54.9199   4
   4  19  -2 301.130 47.3572   5
   4 -19  -2 245.818 39.0994   5
  -3  19   2 2979.40 230.906   3
   3  19  -2 2918.08 240.682   3
  -3 -19   2 2935.41 187.463   1
  -3 -19   2 2889.66 131.515   5
   3 -19  -2 3044.47 103.198   5
   3  19  -2 3064.22 139.402   5
   3 -19  -2 3095.07 101.037   5
  -3 -19   2 2912.38 161.825   4
   2  19  -2-23.5083 52.1163   3
  -2  19   2 138.174 68.8372   3
  -2 -19   2 74.0724 44.5365   1
  -2 -19   2 97.1831 28.3983   5
  -2 -19   2 29.9508 20.5117   4
   2  19  -2 6.21957 24.4979   5
   1  19  -2 4567.59 298.119   3
  -1  19   2 4309.94 270.718   3
  -1 -19   2 4715.92 233.382   1
  -1 -19   2 4269.44 170.819   5
  -1 -19   2 4330.09 189.857   4
   1  19  -2 4731.53 180.410   5
   0  19   2 705.310 110.367   3
   0  19  -2 922.358 139.188   3
   0 -19   2 819.378 79.2799   5
   0 -19   2 871.608 102.224   1
   0 -19  -2 775.091 99.5688   1
   1  19   2 1427.25 158.016   3
  -1  19  -2 1416.15 167.245   3
   1 -19   2 1425.87 109.706   5
   1 -19   2 1351.01 129.967   1
  -1 -19  -2 1329.54 127.632   1
   2  19   2 382.090 83.0123   3
   2 -19   2 496.017 70.6915   5
   2 -19   2 434.245 71.1253   1
  -2 -19  -2 438.609 71.3199   1
   3  19   2-2.33518 52.6883   3
   3 -19   2 100.718 39.5490   5
   3 -19   2 53.1772 37.9144   1
  -3 -19  -2 96.6802 45.5951   1
   4  19   2 809.464 127.166   3
  -4 -19  -2 750.048 96.5707   1
   4 -19   2 778.292 100.834   1
   4 -19   2 640.485 92.2726   5
   5 -19   2 255.443 65.4450   1
  -5 -19  -2 198.776 53.6950   1
   5  19   2 129.421 69.3128   3
   5 -19   2 235.768 43.9012   4
  -6 -19  -2-26.9782 31.2936   1
   6 -19   2 7.24997 18.0485   4
  -7 -19  -2 89.8466 44.3966   1
   7  19   2 52.8466 60.1163   3
   7 -19   2 112.531 37.2701   4
  -8 -19  -2 47.3141 33.6213   1
   8  19   2 6.41681 53.0673   3
   8 -19   2 20.7304 21.8974   4
  -9 -19  -2 27.6147 40.8098   1
   9  19   2 11.8486 40.3779   4
   9  19   2 27.4868 58.5390   3
   9 -19   2 11.0150 23.8626   4
  10  19   2 45.3851 47.6244   4
 -10 -19  -2-2.44226 24.7756   1
  11  19   2 18.2244 42.4587   4
 -13 -20   2 2.94930 38.6559   1
 -12 -20   2 57.0973 55.2569   1
 -11 -20   2 113.450 57.1376   1
  10  20  -2-14.7811 41.4853   3
 -10 -20   2 8.65730 34.2932   1
   9  20  -2-64.2531 49.9116   3
  -9 -20   2-58.0297 50.0860   1
   8  20  -2 98.7711 62.2640   3
  -8 -20   2-9.17037 34.9288   1
   7  20  -2 15.4849 47.0429   3
   7  20  -2 26.5787 22.6879   5
  -7 -20   2 45.4801 35.8461   1
   6  20  -2-29.9952 55.6101   3
  -6 -20   2-0.32049 38.1905   1
   6  20  -2 28.0856 20.0242   5
   5  20  -2-11.2495 59.2625   3
  -5 -20   2-23.1680 34.1963   1
   5  20  -2-2.47554 19.6736   5
  -5 -20   2 11.1571 24.4466   4
   4  20  -2 824.229 137.678   3
  -4 -20   2 1064.93 117.767   1
   4  20  -2 917.867 77.0856   5
   4 -20  -2 815.019 67.5320   5
   4 -20  -2 955.708 69.4283   5
  -4 -20   2 916.868 95.9762   4
   3  20  -2 277.138 86.0632   3
  -3  20   2 265.937 81.2583   3
  -3 -20   2 343.690 73.2707   1
  -3 -20   2 250.572 42.0424   5
   3 -20  -2 261.771 29.6100   5
   3 -20  -2 236.667 27.8610   5
   3  20  -2 194.724 39.7409   5
  -3 -20   2 247.909 48.4117   4
   2  20  -2 67.6653 74.3498   3
  -2  20   2 132.951 68.0397   3
  -2 -20   2 32.1653 41.1369   1
  -2 -20   2 106.890 31.2137   5
  -2 -20   2 71.4331 30.2942   4
   2  20  -2 46.4213 26.7175   5
  -1  20   2 65.1251 56.3098   3
   1  20  -2-9.50229 54.1369   3
  -1 -20   2 44.7616 38.0935   1
  -1 -20   2-2.06488 16.1467   5
  -1 -20   2-17.0572 27.8436   4
   1  20  -2-7.56287 21.0744   5
   0  20   2 864.137 126.526   3
   0  20  -2 1264.35 171.170   3
   0 -20   2 949.942 87.2414   5
   0 -20  -2 1208.79 129.648   1
   0 -20   2 1086.62 118.757   1
  -1  20  -2 22.2055 56.6606   3
   1  20   2 38.3800 48.1363   3
   1 -20   2 14.2200 25.1606   5
  -1 -20  -2 32.2068 41.0272   1
   1 -20   2 104.789 50.9479   1
   2  20   2 370.328 88.3409   3
   2 -20   2 438.159 65.3247   5
   2 -20   2 480.675 81.3093   1
  -2 -20  -2 441.304 76.9853   1
   3  20   2 3.85476 58.1712   3
   3 -20   2 86.9928 37.9842   5
   3 -20   2 84.6568 46.4483   1
  -3 -20  -2 102.596 46.6202   1
   4  20   2 132.438 77.9894   3
  -4 -20  -2 78.9759 37.2387   1
   4 -20   2 62.9879 44.3704   1
   4 -20   2 55.4728 35.9569   5
  -5 -20  -2 21.9209 36.9448   1
   5 -20   2-28.0202 44.6951   1
   5  20   2-55.5216 66.4979   3
   5 -20   2 19.2699 19.8858   4
  -6 -20  -2 151.457 51.2252   1
   6  20   2 284.686 90.3081   3
   6 -20   2 172.605 38.1490   4
  -7 -20  -2 30.8708 33.4940   1
   7  20   2 73.4061 63.6391   3
   7 -20   2-48.9649 29.8071   4
   8  20   2 810.841 146.055   3
  -8 -20  -2 466.906 82.9124   1
   9  20   2 124.915 74.4065   3
  -9 -20  -2-36.6820 35.6864   1
 -12 -21   2-20.8889 39.7206   1
 -11 -21   2 135.594 63.8163   1
  10  21  -2 49.6906 57.9255   3
 -10 -21   2 30.9660 37.4749   1
   9  21  -2 31.2850 59.0020   3
  -9 -21   2 50.8642 53.7526   1
   8  21  -2 82.6704 60.9519   3
  -8 -21   2-24.8359 36.8709   1
   7  21  -2 59.0501 59.0969   3
  -7 -21   2 1.74871 39.7758   1
   6  21  -2 34.4046 48.6952   3
  -6 -21   2 182.241 64.7600   1
   5  21  -2 598.459 120.944   3
  -5 -21   2 676.476 101.471   1
   5  21  -2 523.444 59.6309   5
   4  21  -2 838.713 141.644   3
  -4 -21   2 734.586 106.239   1
   4  21  -2 647.552 64.0377   5
   4 -21  -2 690.260 57.5915   5
  -4 -21   2 703.014 89.9966   4
   3  21  -2-3.05537 48.3783   3
  -3  21   2-47.4355 54.7632   3
  -3 -21   2 16.9399 32.8881   1
   3 -21  -2 0.35374 8.43336   5
  -3 -21   2 1.76302 23.7903   4
   3  21  -2-4.17238 21.8471   5
   2  21  -2 883.164 150.693   3
  -2  21   2 1002.32 141.542   3
  -2 -21   2 1044.21 121.997   1
  -2 -21   2 877.346 74.5682   5
  -2 -21   2 922.753 91.7102   4
   2  21  -2 1049.96 84.1778   5
   1  21  -2 625.033 120.127   3
  -1  21   2 732.375 120.125   3
  -1 -21   2 709.214 101.817   1
  -1 -21   2 578.326 64.1811   5
  -1 -21   2 666.977 76.4820   4
   0  21  -2 1912.21 208.964   3
   0  21   2 1888.64 191.618   3
   0 -21   2 2019.10 165.504   1
   0 -21  -2 2081.47 170.143   1
   0 -21   2 1740.45 114.676   5
   0 -21   2 1959.00 126.984   4
  -1  21  -2 89.8673 54.9280   3
   1  21   2 87.1354 50.4877   3
   1 -21   2 89.6564 30.4787   5
   1 -21   2 64.4414 38.3613   1
  -1 -21  -2 51.5259 40.3032   1
   2 -21   2 9.33507 23.5521   5
  -2 -21  -2 85.9040 37.5512   1
   2 -21   2 2.93960 32.4883   1
   3  21   2 81.7085 65.3225   3
   3 -21   2 116.437 46.5415   5
   3 -21   2 131.277 53.2656   1
  -3 -21  -2 75.9779 37.3454   1
  -4 -21  -2 498.876 85.4568   1
   4 -21   2 515.823 87.1943   1
   4  21   2 643.670 122.512   3
  -5 -21  -2 589.102 92.9247   1
   5  21   2 801.930 136.658   3
   5 -21   2 592.485 63.8733   4
   6  21   2 31.1646 51.4803   3
  -6 -21  -2 69.8341 44.7296   1
   7  21   2 279.031 96.2303   3
  -7 -21  -2 264.022 64.5664   1
   8  21   2 491.449 123.869   3
  -8 -21  -2 339.111 89.3184   1
  -9 -21  -2-37.6804 35.1615   1
 -11 -22   2 44.9247 52.9015   1
 -10 -22   2 24.3268 38.5196   1
   9  22  -2-52.3872 67.1673   3
  -9 -22   2 72.2053 54.6157   1
   8  22  -2 48.9962 65.7000   3
  -8 -22   2 42.1626 44.0802   1
   7  22  -2-58.6747 67.4573   3
  -7 -22   2 5.34513 40.3603   1
   6  22  -2 75.9559 61.2734   3
  -6 -22   2 69.1875 37.5184   1
   5  22  -2 20.0471 53.2629   3
  -5 -22   2 96.4114 50.7580   1
   4  22  -2-36.8464 62.2314   3
  -4 -22   2 56.5171 33.9758   1
   3  22  -2-57.0214 61.8098   3
  -3  22   2 28.3907 49.0099   3
  -3 -22   2 47.8831 41.5054   1
   2  22  -2 382.684 107.923   3
  -2  22   2 432.536 106.613   3
  -2 -22   2 376.078 80.0055   1
  -1  22   2 1003.86 148.379   3
   1  22  -2 1077.32 163.864   3
  -1 -22   2 999.940 122.198   1
   0  22   2 23.8878 46.8557   3
   0  22  -2 35.7057 63.7275   3
   0 -22   2 3.37330 34.3434   1
   0 -22  -2 10.1892 42.4837   1
   1  22   2 39.7129 59.9912   3
  -1  22  -2-10.2672 52.9453   3
  -1 -22  -2-28.7579 42.4712   1
   1 -22   2-20.0405 31.1318   1
   2  22   2-8.58648 52.3374   3
   2 -22   2-6.25355 38.1688   1
  -2 -22  -2-3.00403 34.4708   1
   3  22   2 199.563 86.9705   3
   3 -22   2 179.014 62.0333   1
  -3 -22  -2 129.358 57.0319   1
   4  22   2-27.3234 64.4761   3
  -4 -22  -2 23.7567 28.4147   1
   4 -22   2-25.1694 36.1039   1
   5  22   2 2.74528 48.8748   3
  -5 -22  -2-20.6136 31.4200   1
   6  22   2 17.3947 52.1302   3
  -6 -22  -2 60.0746 38.5981   1
   7  22   2-62.7801 64.5076   3
  -7 -22  -2 54.7948 42.2283   1
  -8 -22  -2 8.71993 36.1825   1
  -9 -22  -2 10.6954 32.5282   1
  -9 -23   2 58.9943 49.6740   1
   8  23  -2 36.7342 55.0563   3
  -8 -23   2 162.036 64.9461   1
   7  23  -2 115.117 79.8712   3
  -7 -23   2 130.175 56.8362   1
   6  23  -2 58.0000 59.3513   3
  -6 -23   2 4.33065 32.7415   1
   5  23  -2 443.394 113.436   3
  -5 -23   2 274.719 68.5114   1
   4  23  -2 73.4707 48.4837   3
  -4 -23   2 108.437 45.2911   1
   3  23  -2 76.9567 59.0998   3
  -3  23   2 23.4141 46.2272   3
  -3 -23   2-27.1493 42.0971   1
   2  23  -2 215.783 83.8081   3
  -2  23   2 235.111 83.0680   3
  -2 -23   2 246.976 67.2814   1
  -1  23   2 3183.74 267.171   3
   1  23  -2 3295.81 286.230   3
  -1 -23   2 3064.63 213.947   1
   0  23   2 217.478 83.8232   3
   0  23  -2 53.3606 57.9862   3
   0 -23   2 266.594 72.8896   1
  -1  23  -2 333.895 100.946   3
   1  23   2 262.992 87.3984   3
   1 -23   2 261.815 70.8243   1
  -1 -23  -2 381.241 85.1247   1
   2  23   2 47.8146 48.6870   3
   2 -23   2 143.095 56.0788   1
  -2 -23  -2 69.9248 46.7264   1
   3  23   2-65.2281 65.4705   3
  -3 -23  -2 10.9485 41.7170   1
   3 -23   2-1.77143 37.0197   1
   4  23   2 172.215 77.5883   3
   4 -23   2 204.597 66.4680   1
  -4 -23  -2 163.839 55.9396   1
   5  23   2 130.115 82.0572   3
  -5 -23  -2 103.216 50.6992   1
   6  23   2 33.2282 57.1382   3
  -6 -23  -2 3.40440 32.5502   1
  -7 -23  -2 146.410 59.6109   1
  -8 -23  -2 80.2717 48.5257   1
  -9 -23  -2 7.70759 33.1934   1
  -8 -24   2-12.4141 39.9756   1
   7  24  -2 24.9597 52.4842   3
  -7 -24   2-88.9040 54.1006   1
   6  24  -2-219.743 93.4083   3
  -6 -24   2 127.209 53.7852   1
   5  24  -2-28.8460 59.9201   3
  -5 -24   2 27.6369 34.9023   1
   4  24  -2-52.7878 60.1970   3
  -4 -24   2 14.2456 34.6844   1
  -3  24   2-47.5648 60.4167   3
   3  24  -2-106.148 70.5717   3
  -3 -24   2-49.0662 45.4068   1
   2  24  -2 123.351 82.9670   3
  -2  24   2 92.4323 67.6493   3
  -2 -24   2 114.341 47.3879   1
   1  24  -2 620.867 136.358   3
  -1  24   2 737.752 136.772   3
  -1 -24   2 904.852 124.365   1
   0  24   2 888.675 148.800   3
   0  24  -2 738.733 142.587   3
   0 -24   2 778.269 113.391   1
  -1  24  -2 91.5761 58.8944   3
   1  24   2-2.56224 54.9003   3
  -1 -24  -2 113.613 53.1693   1
   1 -24   2 0.73235 38.3674   1
   2  24   2 154.154 76.7112   3
  -2 -24  -2 87.5486 56.1004   1
   2 -24   2 157.691 61.4221   1
   3  24   2 212.201 83.7267   3
   3 -24   2 101.566 42.2160   1
  -3 -24  -2 119.262 52.6887   1
   4  24   2 83.1027 68.5161   3
  -4 -24  -2 71.3619 43.2838   1
   4 -24   2-78.1242 54.4838   1
   5  24   2 0.92474 53.6803   3
  -5 -24  -2-33.3765 40.3123   1
  -6 -24  -2-38.0319 40.0499   1
  -7 -24  -2 217.198 72.0147   1
  -8 -24  -2 53.5568 59.0788   1
  -6 -25   2 129.513 60.5258   1
   5  25  -2 402.373 119.565   3
  -5 -25   2 424.849 94.3447   1
   4  25  -2 346.773 105.389   3
  -4 -25   2 292.589 76.5553   1
  -3  25   2 55.2424 59.8432   3
   3  25  -2 105.430 64.9485   3
  -3 -25   2 117.001 57.7184   1
   2  25  -2-45.3459 57.7372   3
  -2  25   2 26.3015 58.8096   3
  -2 -25   2-1.92466 43.7491   1
  -1  25   2 996.578 163.976   3
   1  25  -2 1318.31 193.482   3
  -1 -25   2 999.226 132.148   1
   0  25  -2 99.5542 73.4887   3
   0  25   2-39.0003 56.1602   3
   0 -25   2-13.6507 34.1660   1
  -1  25  -2 246.673 116.827   3
   1  25   2 313.673 102.553   3
   1 -25   2 300.057 78.3040   1
   2  25   2 812.726 155.282   3
   2 -25   2 932.421 128.540   1
  -2 -25  -2 991.617 132.791   1
   3  25   2-2.49993 57.0913   3
  -3 -25  -2 2.59287 42.7682   1
   3 -25   2 16.4428 39.2931   1
   4  25   2 280.823 103.144   3
  -4 -25  -2 219.297 68.8387   1
   4 -25   2 268.331 80.4517   1
  -5 -25  -2 145.398 64.5825   1
  -6 -25  -2 10.7804 45.0563   1
  -7 -25  -2 291.494 89.2845   1
  -8 -25  -2 35.3932 62.9637   1
   3  26  -2 134.771 93.8555   3
  -3  26   2 90.8157 61.9652   3
  -3 -26   2 24.4882 50.3649   1
   2  26  -2-150.729 86.6940   3
  -2  26   2-55.0882 63.2061   3
  -2 -26   2-49.0041 45.4014   1
  -1  26   2 1.57831 47.1426   3
   1  26  -2 104.518 63.5270   3
  -1 -26   2 98.3796 51.7359   1
   0  26   2 157.996 78.4001   3
   0  26  -2 156.472 95.4978   3
   0 -26   2 187.062 71.4741   1
   1  26   2 89.8824 79.8378   3
   1 -26   2 87.5157 51.0864   1
   2  26   2 60.4625 78.4241   3
  -2 -26  -2-26.8947 48.9063   1
   2 -26   2-10.1257 38.7068   1
   3  26   2 45.9571 58.4715   3
   3 -26   2-19.7163 43.3362   1
  -3 -26  -2 70.6889 51.6797   1
  -4 -26  -2 143.978 61.5805   1
  -5 -26  -2 33.7098 44.3562   1
  -3  27   2-25.4671 70.8229   3
  -2  27   2 13.7158 59.6288   3
  -1  27   2 193.452 95.3575   3
   0  27   2 25.7041 66.7900   3
   1  27   2 378.112 120.955   3
  15   0  -3 1.32093 39.5931   5
  14   0  -3 25.4180 45.9208   4
  14   0  -3 33.6512 46.3608   5
  13   0  -3-107.048 66.7660   4
  13   0  -3-2.69844 35.2402   5
  12   0  -3-80.3289 63.3822   4
  12   0  -3-1.13391 39.4870   5
  11   0  -3-95.7935 56.9811   4
  11   0  -3-18.2947 41.6297   5
  10   0  -3-52.4502 45.5098   4
  10   0  -3 21.8767 18.7793   2
  10   0  -3-27.6765 31.6366   5
   9   0  -3-22.4248 19.4039   2
   9   0  -3-47.4275 66.5691   5
  -9   0   3-7.73265 29.6576   4
   8   0  -3 3.45049 21.0988   2
  -8   0   3-11.3782 25.7446   4
   7   0  -3 29.0549 16.8564   2
  -7   0   3-12.1547 24.7112   4
   6   0  -3-1.10079 13.7620   2
  -6   0   3-20.9988 24.7937   4
   5   0  -3 7.89498 12.6810   2
  -5   0   3 23.9744 30.5556   4
  -4   0   3 3.90024 19.5147   5
   3   0  -3-4.05913 7.79675   3
  -3   0   3 12.3791 18.4790   5
  -2   0   3 6.04346 7.34281   3
  -2   0   3-1.25549 15.5328   5
   2   0  -3-3.51627 20.2712   5
   1   0  -3 10.6998 22.0389   5
  -1   0   3-6.89362 16.6070   5
   0   0   3-20.5532 19.1264   5
   0   0  -3 10.9754 23.8299   5
   1   0   3 18.4395 20.2925   5
  -1   0  -3 13.5066 20.3658   5
  -2   0  -3-10.0455 21.3644   5
   2   0   3 1.54641 17.3935   5
   3   0   3 0.14415 18.4618   5
  -3   0  -3-15.0508 25.5535   5
   4   0   3-0.25274 24.5277   5
   5   0   3-21.6274 24.6260   5
   6   0   3 89.5973 35.1807   5
  -7   0  -3-19.1979 35.3338   2
   7   0   3-50.5182 28.8202   5
   7   0   3 84.4544 35.1503   4
  -8   0  -3-18.1600 28.7865   2
   8   0   3-47.3908 37.7087   4
  -9   0  -3 1.23443 35.5697   2
   9   0   3-52.3306 40.0096   4
 -10   0  -3-24.3316 38.5147   2
  10   0   3-45.9875 44.6703   4
 -11   0  -3 38.2875 39.2718   2
  11   0   3-76.7296 51.5096   4
 -12   0  -3 63.0526 52.2054   2
  12   0   3 57.8227 54.2155   4
 -13   0  -3-36.0778 49.6030   2
  13   0   3 55.3061 61.2838   4
 -14   0  -3 53.7970 61.1961   2
  16   1  -3 156.033 73.2550   5
  15  -1  -3-1.42115 41.0932   4
  15   1  -3 61.2687 43.9845   5
  15  -1  -3-20.2754 47.0574   5
  14  -1  -3 51.6960 44.4457   4
  14   1  -3-18.2690 61.5174   4
  14  -1  -3 41.6965 46.5781   5
  14   1  -3 25.5007 43.8707   5
  13  -1  -3 41.5482 47.2902   4
  13   1  -3 85.8939 46.7917   4
  13   1  -3 113.618 46.3821   5
  13  -1  -3 103.979 50.5192   5
  12  -1  -3 382.239 78.3345   4
  12   1  -3 383.500 81.0528   4
  12  -1  -3 526.114 94.5435   5
  12   1  -3 453.250 86.2952   5
  11   1  -3 251.104 63.3731   4
  11   1  -3 281.677 49.6359   2
  11  -1  -3 265.284 60.3485   4
  11  -1  -3 410.918 82.3658   5
  11   1  -3 346.281 73.2215   5
  10   1  -3 1470.28 100.383   2
  10   1  -3 1353.94 131.008   4
  10  -1  -3 1590.73 135.614   5
  10   1  -3 1523.59 131.917   5
  10  -1  -3 1285.85 126.231   4
 -10   1   3 1474.63 122.934   4
   9  -1  -3 200.533 48.3375   4
   9   1  -3 510.105 54.8352   2
   9   1  -3 477.459 74.5459   5
   9  -1  -3 500.708 77.0625   5
  -9   1   3 491.264 68.3797   4
  -9  -1   3 399.871 65.0390   4
   8   1  -3 6836.58 183.317   2
   8  -1  -3 6754.41 166.912   2
  -8   1   3 7032.80 238.471   4
  -8  -1   3 7322.51 252.297   4
   7   1  -3 1376.39 76.1383   2
   7  -1  -3 1347.08 68.0349   2
  -7   1   3 1369.87 101.399   4
  -7  -1   3 1357.59 103.825   4
   6   1  -3 1372.07 68.2716   2
   6  -1  -3 1407.58 57.5453   2
  -6   1   3 1259.74 91.4143   4
  -6  -1   3 1270.16 98.1469   4
   5   1  -3 10207.7 169.352   2
   5  -1  -3 10163.2 132.056   2
  -5   1   3 10346.6 243.680   4
  -5  -1   3 10422.5 258.464   4
   4   1  -3 677.954 42.9279   3
  -4   1   3 652.375 59.1208   5
  -4  -1   3 618.660 59.7943   5
   3   1  -3 1512.54 57.3640   3
   3  -1  -3 1582.14 88.9857   5
  -3   1   3 1533.52 83.7470   5
  -3  -1   3 1396.40 83.9727   5
  -2  -1   3 5718.95 108.341   3
   2  -1  -3 5649.53 155.903   5
  -2   1   3 5546.40 150.690   5
  -2  -1   3 5693.77 159.980   5
  -1  -1   3 38170.7 342.599   3
   1  -1  -3 38481.8 388.344   5
  -1   1   3 37752.0 387.977   5
  -1  -1   3 37766.5 407.380   5
   0   1   3 932.685 62.5909   5
   0  -1   3 929.771 68.0383   5
   0  -1  -3 1167.59 73.5152   5
   1   1   3 4726.45 145.140   5
  -1   1  -3 4675.41 152.051   5
  -1  -1  -3 4600.81 143.593   5
   1  -1   3 4766.79 154.841   5
   2  -1   3 2358.85 115.172   5
   2   1   3 2259.36 107.832   5
  -2  -1  -3 2255.77 108.602   5
   3  -1   3 1412.05 97.7616   5
   3   1   3 1405.96 92.0640   5
   4   1   3 7069.25 222.431   5
   4  -1   3 7182.96 233.336   5
   5  -1   3 161.687 43.7090   5
   5   1   3 129.219 36.9017   5
  -6   1  -3 7.06429 31.3499   2
   6   1   3 81.3684 30.4684   5
   6  -1   3 137.011 41.3277   5
  -7  -1  -3 124.988 45.6335   2
  -7   1  -3 185.497 55.1339   2
   7  -1   3 176.133 49.2886   4
   7  -1   3 152.336 44.7844   5
   7   1   3 175.034 47.6773   5
   7   1   3 165.281 49.9190   4
  -8  -1  -3 217.651 61.4633   2
  -8   1  -3 240.843 61.8275   2
   8   1   3 217.510 53.5321   5
   8  -1   3 258.695 59.2920   4
   8   1   3 256.659 57.7360   4
  -9  -1  -3-43.0977 48.6851   2
  -9   1  -3 2.08895 41.4324   2
   9  -1   3-29.0704 38.1346   4
   9   1   3-2.62878 40.0808   4
 -10  -1  -3 14.1218 40.1839   2
 -10   1  -3 36.5526 42.0493   2
  10   1   3 8.03952 37.3831   4
  10  -1   3-8.41407 37.1718   4
 -11   1  -3 625.655 98.5664   2
 -11  -1  -3 866.577 115.261   2
  11  -1   3 658.309 102.632   4
  11   1   3 559.476 95.6773   4
 -12  -1  -3 128.593 52.3814   2
 -12   1  -3 117.119 60.0965   2
  12  -1   3 171.957 63.7998   4
  12   1   3 97.5607 45.8918   4
 -13  -1  -3 215.731 77.6517   2
 -13   1  -3 218.053 74.3572   2
  13  -1   3 166.187 71.2620   4
  13   1   3 230.525 68.0477   4
 -14   1  -3 392.929 94.1003   2
 -14  -1  -3 302.487 84.4696   2
  16   2  -3 237.412 78.1645   5
  15  -2  -3 266.603 83.3708   4
  15  -2  -3 265.990 83.8898   5
  15   2  -3 290.014 76.1338   5
  14  -2  -3 25.6117 43.5265   4
  14  -2  -3-69.3320 53.9418   5
  14   2  -3-38.7599 49.8393   5
  13   2  -3-6.65807 46.2265   4
  13  -2  -3 59.1166 45.5945   4
  13   2  -3 108.585 48.2796   5
  13  -2  -3 59.1013 35.5818   5
  12   2  -3 1982.95 137.558   2
 -12   2   3 2288.51 128.930   2
  12   2  -3 2398.67 186.014   5
  12   2  -3 2162.41 185.770   4
  12  -2  -3 2056.66 178.172   4
  11   2  -3 273.832 49.2348   2
  11  -2  -3 165.059 54.6887   4
  11   2  -3 246.770 55.2824   4
 -11   2   3 268.144 44.5532   2
  11   2  -3 290.822 65.1149   5
  10  -2  -3-14.0486 49.7626   4
  10   2  -3 67.1001 23.7284   2
 -10   2   3 63.7720 25.6959   2
  10   2  -3 9.57697 35.1992   5
 -10   2   3 76.6979 34.3573   4
   9  -2  -3-58.5913 47.7377   4
   9   2  -3 52.0902 23.7006   2
   9  -2  -3-36.7526 39.3383   5
   9   2  -3 23.7935 32.6000   5
  -9   2   3 13.1212 20.7220   4
  -9  -2   3-19.9563 24.7069   4
   8   2  -3 11607.4 250.035   2
  -8   2   3 12544.8 310.519   4
  -8  -2   3 12593.3 335.907   4
   7   2  -3 2233.68 101.479   2
  -7   2   3 2378.73 130.786   4
  -7  -2   3 2429.36 139.748   4
   6   2  -3 58.8967 21.6964   2
   6  -2  -3 47.6178 13.8854   2
  -6  -2   3 81.4875 31.8128   4
  -6   2   3 38.5615 23.9833   4
   5  -2  -3 14502.9 130.140   2
  -5   2   3 13884.8 274.441   4
  -5  -2   3 14531.9 311.811   4
   4   2  -3 3881.99 111.294   3
   4  -2  -3 3924.19 144.607   5
  -4  -2   3 3774.03 144.418   5
   3   2  -3 25016.5 270.017   3
  -3  -2   3 24818.4 351.377   5
   3  -2  -3 24671.2 337.453   5
  -3   2   3 25303.8 330.597   5
   2   2  -3 12106.0 194.825   3
  -2  -2   3 12618.2 187.803   3
  -2   2   3 12311.7 220.442   5
   2  -2  -3 12822.7 226.560   5
  -2  -2   3 12781.3 243.001   5
  -1  -2   3 4045.64 123.333   3
   1  -2  -3 4257.13 126.812   5
  -1   2   3 4181.07 126.529   5
  -1  -2   3 4209.31 140.106   5
   0  -2  -3 81936.6 521.885   2
   0   2   3 82987.5 560.815   5
   0  -2  -3 81804.2 556.079   5
   0  -2   3 82314.6 625.511   5
  -1  -2  -3 13727.9 239.763   2
   1  -2   3 13683.5 267.402   5
  -1  -2  -3 13575.6 236.541   5
   1   2   3 13435.7 238.550   5
  -2  -2  -3 8281.46 203.036   2
   2  -2   3 8205.84 123.955   1
   2  -2   3 8400.56 220.092   5
   2   2   3 8191.80 200.111   5
  -2  -2  -3 8358.66 201.082   5
   3  -2   3 4905.50 80.3386   1
   3   2   3 4592.48 162.651   5
   3  -2   3 4790.72 180.451   5
   4   2   3 14903.4 319.727   5
   4  -2   3 14652.8 336.364   5
   5   2   3 2053.48 127.984   5
   5  -2   3 2064.50 136.078   5
  -6   2  -3 2158.54 140.990   2
   6   2   3 2087.71 140.982   5
   6  -2   3 2080.72 147.051   5
  -7   2  -3 1726.67 133.357   2
  -7  -2  -3 1540.31 122.659   2
   7   2   3 1606.59 126.034   4
   7  -2   3 1779.64 144.845   5
   7   2   3 1818.85 140.063   5
   7  -2   3 1528.89 123.348   4
  -8  -2  -3 20.6985 32.4561   2
  -8   2  -3 34.9466 30.3181   2
   8  -2   3-15.9687 36.6859   4
   8   2   3 15.5396 25.5709   5
   8   2   3-68.9781 45.4297   4
  -9   2  -3 1537.48 138.258   2
  -9  -2  -3 1550.71 137.059   2
   9  -2   3 1509.57 133.147   4
   9   2   3 1260.74 126.499   4
 -10  -2  -3 408.123 81.0292   2
 -10   2  -3 383.945 78.7353   2
  10   2   3 409.584 85.4308   4
  10  -2   3 517.303 86.7659   4
 -11  -2  -3 73.9034 42.3435   2
 -11   2  -3 53.6173 46.3101   2
  11   2   3 108.849 54.9444   4
  11  -2   3 72.4315 41.7066   4
 -12  -2  -3-63.4011 45.8980   2
  12  -2   3-34.4320 46.9611   4
  12   2   3-25.9553 51.4895   4
 -13   2  -3-51.0678 44.8995   2
 -13  -2  -3-7.41761 40.5395   2
  13  -2   3 23.4002 40.5956   4
  13   2   3 38.1136 46.1138   4
 -14  -2  -3 143.749 75.4115   2
 -14   2  -3 57.8595 51.1765   2
  16   3  -3 72.8708 60.8592   5
  15  -3  -3 44.6417 45.7145   4
  15   3  -3 107.079 48.5362   5
  15  -3  -3 82.0350 59.6187   5
  14  -3  -3-29.2681 38.8957   4
  14   3  -3 64.9821 50.1904   5
  13  -3  -3 159.029 62.7590   4
  13   3  -3 44.5289 45.4659   5
 -13   3   3 134.244 39.7119   2
  12   3  -3 451.477 68.7965   2
  12  -3  -3 441.627 83.8553   4
  12   3  -3 506.241 92.3294   5
 -12   3   3 494.074 62.6079   2
  11  -3  -3-34.3481 44.7616   4
  11   3  -3 47.0368 29.6051   2
 -11   3   3 5.92689 21.0721   2
  11   3  -3-27.9341 42.2379   5
  10   3  -3 498.784 64.1172   2
  10  -3  -3 318.957 58.5641   4
 -10   3   3 538.013 53.7257   2
  10   3  -3 464.098 75.6673   5
 -10   3   3 507.326 71.9568   4
   9   3  -3 4257.19 168.006   2
  -9   3   3 4376.09 133.255   2
   9   3  -3 4463.80 214.628   5
   9  -3  -3 4271.84 207.247   4
  -9   3   3 4174.02 190.860   4
  -9  -3   3 4322.56 209.556   4
   8   3  -3 71.2863 25.9007   2
  -8   3   3 76.3193 22.6422   2
   8   3  -3 27.7424 29.6359   5
   8  -3  -3 109.590 48.1723   5
  -8  -3   3 42.7780 34.8449   4
  -8   3   3 43.2086 28.0950   4
   7   3  -3 715.740 60.2528   2
  -7   3   3 639.451 68.1754   4
  -7  -3   3 774.154 83.4988   4
   6   3  -3 12255.7 231.940   2
  -6  -3   3 12582.7 310.639   4
  -6   3   3 11802.4 262.219   4
   5  -3  -3 23752.4 374.940   5
  -5  -3   3 23281.2 375.532   5
  -5   3   3 22484.2 336.568   4
  -5  -3   3 23222.4 404.593   4
   4   3  -3 18520.9 269.935   3
   4  -3  -3 19367.2 205.875   3
   4  -3  -3 19306.3 317.324   5
  -4  -3   3 18903.8 324.713   5
  -4   3   3 18317.7 288.063   4
   3   3  -3 131.759 30.9581   3
  -3  -3   3 67.9325 20.7894   3
  -3   3   3 109.382 29.0501   5
  -3  -3   3 35.3644 22.1777   5
   3  -3  -3 59.9944 26.5705   5
   2   3  -3 2206.87 93.0557   3
  -2  -3   3 2189.71 89.3673   3
   2  -3  -3 2402.00 60.8520   2
   2  -3  -3 2314.11 96.2075   5
  -2   3   3 2233.02 92.3704   5
  -2  -3   3 2221.25 104.917   5
  -1  -3   3 147.180 27.6404   3
   1  -3  -3 224.686 25.0743   2
   1  -3  -3 210.194 31.3696   5
  -1  -3   3 262.993 39.7699   5
  -1   3   3 175.748 26.7833   5
   0  -3  -3 133.169 25.3507   2
   0  -3   3 212.527 41.6915   5
   0  -3  -3 344.573 43.1107   5
   0   3   3 169.298 29.7566   5
  -1  -3  -3 8450.49 188.697   2
   1  -3   3 8511.42 216.846   5
   1   3   3 8405.00 185.149   5
  -1  -3  -3 8280.58 181.561   5
  -2  -3  -3 9460.45 220.145   2
   2  -3   3 9207.67 145.638   1
   2   3   3 9415.33 134.858   1
   2  -3   3 9104.11 235.765   5
   2   3   3 9419.47 206.422   5
  -2  -3  -3 9394.04 207.204   5
   3   3   3 2402.32 59.4996   1
   3  -3   3 2559.96 71.4133   1
   3  -3   3 2439.36 133.673   5
   3   3   3 2451.32 119.806   5
   3   3   3 2721.91 127.063   4
   4  -3   3 13989.2 332.881   5
   4   3   3 14033.3 303.895   5
   5  -3   3 532.833 71.2662   5
   5   3   3 465.405 63.5737   5
   6  -3   3 350.499 59.9811   4
   6   3   3 381.672 63.4054   4
   6  -3   3 419.128 68.8002   5
   6   3   3 399.238 63.6328   5
  -7  -3  -3 117.682 39.5763   2
  -7   3  -3 221.968 57.0235   2
   7  -3   3 99.2249 37.1446   4
   7   3   3 220.404 55.6378   4
   7  -3   3 171.872 45.6819   5
   7   3   3 245.364 53.6979   5
  -8  -3  -3 2214.06 155.868   2
  -8   3  -3 2267.42 161.997   2
   8   3   3 2097.57 152.083   4
   8   3   3 2373.93 169.938   5
   8  -3   3 2113.41 153.017   4
  -9  -3  -3 350.685 78.5977   2
  -9   3  -3 325.188 72.6811   2
   9  -3   3 401.717 76.3482   4
   9   3   3 375.545 75.2155   4
 -10  -3  -3 64.0246 40.6059   2
 -10   3  -3 64.3154 38.7831   2
  10   3   3 86.1562 45.7198   4
  10  -3   3 8.68022 40.6098   4
 -11  -3  -3 70.3422 36.8733   2
 -11   3  -3 104.927 55.8268   2
  11   3   3 119.912 58.0650   4
  11  -3   3 109.744 44.6088   4
 -12   3  -3 164.305 64.3309   2
 -12  -3  -3 62.2041 57.1962   2
  12  -3   3 85.8161 59.7963   4
  12   3   3 102.331 54.0360   4
 -13  -3  -3 266.718 79.7717   2
 -13   3  -3 387.332 90.6744   2
  13   3   3 175.875 76.2074   4
  13  -3   3 274.367 78.9296   4
 -14   3  -3 245.344 84.4440   2
 -14  -3  -3 227.026 80.9192   2
  16   4  -3 11.1628 38.3333   5
  15  -4  -3 10.7412 46.7585   4
  15   4  -3 11.9238 41.7012   5
  15  -4  -3 53.1822 45.0972   5
  14  -4  -3 38.1932 37.1066   4
  14   4  -3 110.302 54.8446   5
 -14   4   3 94.2146 34.5232   2
  13  -4  -3 162.122 62.6445   4
  13   4  -3 423.796 89.9695   5
 -13   4   3 256.207 44.9645   2
  12  -4  -3-34.0462 41.3080   4
  12   4  -3 67.8295 34.8073   2
  12   4  -3 20.8426 43.8274   5
 -12   4   3 28.4126 24.0046   2
  11  -4  -3 112.184 41.4758   4
  11   4  -3 226.258 48.7102   2
 -11   4   3 190.285 36.7768   2
  11   4  -3 216.671 60.7351   5
  10  -4  -3 469.578 77.9260   4
  10   4  -3 594.728 70.2683   2
 -10   4   3 596.933 54.4078   2
  10   4  -3 739.166 96.4518   5
 -10   4   3 602.388 75.2650   4
   9   4  -3 737.713 74.2776   2
   9  -4  -3 688.561 88.6697   4
  -9   4   3 718.621 52.2746   2
   9   4  -3 692.340 94.6263   5
  -9   4   3 667.455 79.0029   4
  -9  -4   3 799.370 95.3842   4
   8   4  -3 731.220 70.0055   2
  -8   4   3 702.856 45.1062   2
   8   4  -3 590.980 81.4237   5
  -8   4   3 667.894 70.4800   4
  -8  -4   3 843.351 92.6324   4
   7   4  -3 2023.89 106.495   2
  -7   4   3 2159.84 64.3383   2
   7  -4  -3 2075.58 129.691   5
   7   4  -3 2242.38 139.136   5
  -7  -4   3 2141.61 138.325   4
  -7   4   3 2123.12 116.082   4
   6   4  -3 3569.71 133.179   2
  -6  -4   3 3719.90 172.516   4
  -6   4   3 3713.80 143.995   4
   5   4  -3 8840.28 214.347   3
   5  -4  -3 9050.67 230.142   5
  -5  -4   3 8923.55 235.937   5
  -5   4   3 8378.28 199.867   4
  -5  -4   3 9089.78 258.016   4
   4  -4  -3 1705.06 68.5998   3
   4   4  -3 1760.39 94.0291   3
  -4  -4   3 1891.10 108.886   5
   4  -4  -3 1898.14 102.071   5
  -4   4   3 1775.90 87.1658   4
  -3  -4   3 803.222 58.0983   3
   3  -4  -3 779.859 36.1168   3
   3   4  -3 794.446 62.6232   3
   3  -4  -3 779.071 60.0881   5
  -3   4   3 768.124 58.5037   5
  -3  -4   3 893.668 70.4634   5
   3   4  -3 899.505 72.7622   5
  -2   4   3 3595.10 84.4063   3
   2   4  -3 3577.46 130.909   3
   2  -4  -3 3719.13 77.9923   2
  -2  -4   3 3544.72 125.226   3
   2   4  -3 3549.47 135.480   5
  -2   4   3 3690.01 114.959   5
  -2  -4   3 3360.01 131.098   5
   2  -4  -3 3671.26 118.426   5
   1  -4  -3 13905.7 187.450   2
  -1  -4   3 13359.3 262.203   3
   1   4  -3 13506.8 267.931   3
  -1   4   3 13459.6 213.409   5
   1  -4  -3 14024.0 215.593   5
  -1  -4   3 13354.7 261.036   5
   1   4  -3 14144.5 264.257   5
   0  -4  -3 1633.54 74.3482   2
   0   4   3 1432.53 73.7997   2
   0  -4   3 1324.84 91.7253   3
   0  -4  -3 1520.61 71.5308   5
   0   4   3 1418.74 70.4069   5
   0  -4   3 1310.43 83.6895   5
   1   4   3 24091.7 329.236   2
  -1  -4  -3 24665.4 321.779   2
   1   4   3 23744.8 263.188   1
   1  -4   3 23966.6 271.945   1
   1   4   3 24581.4 303.905   5
   1  -4   3 24014.9 370.494   5
  -1  -4  -3 23802.0 294.996   5
   2   4   3 1072.50 78.2890   2
  -2  -4  -3 1176.15 81.7536   2
   2  -4   3 1115.73 57.0851   1
   2   4   3 1117.18 51.9732   1
   2   4   3 1179.18 73.8268   5
   2  -4   3 1088.11 84.5720   5
  -2  -4  -3 1080.06 71.0059   5
   3   4   3 4713.97 174.606   2
   3   4   3 4806.49 98.3894   1
   3  -4   3 4931.69 111.066   1
   3  -4   3 4954.48 189.160   5
   3   4   3 4571.74 154.723   5
   3   4   3 4823.04 164.790   4
   4  -4   3 14894.0 184.550   1
   4  -4   3 15000.9 349.910   5
   4   4   3 15143.8 310.047   5
   4   4   3 15596.0 313.087   4
   5  -4   3 224.285 47.2052   4
   5  -4   3 263.499 52.5232   5
   5   4   3 296.656 49.9791   5
   5   4   3 240.375 46.4755   4
   6   4   3 242.542 48.9336   5
   6  -4   3 391.166 66.3641   5
   6   4   3 330.413 60.3155   4
   6  -4   3 202.466 49.7224   4
  -7  -4  -3 2094.04 143.397   2
   7   4   3 1990.13 138.468   4
   7   4   3 2074.73 148.730   5
   7  -4   3 2140.70 159.357   5
   7  -4   3 2126.55 144.869   4
  -8   4  -3 66.5619 13.8263   1
  -8  -4  -3 54.3324 40.7334   2
  -8   4  -3 57.0820 49.2619   2
   8  -4   3 66.3499 43.8119   4
   8   4   3-5.45257 26.0170   5
   8   4   3 115.981 51.0851   4
  -9  -4  -3 2056.72 157.610   2
  -9   4  -3 2247.69 171.106   2
   9  -4   3 2260.81 163.306   4
   9   4   3 2399.94 172.106   4
 -10  -4  -3 701.879 99.5238   2
 -10   4  -3 970.438 118.812   2
  10   4   3 663.473 101.589   4
  10  -4   3 765.726 101.887   4
 -11  -4  -3 133.752 57.9196   2
 -11   4  -3 186.577 57.5974   2
  11   4   3 188.743 60.3126   4
  11  -4   3 275.489 70.2725   4
 -12  -4  -3 31.3229 45.4657   2
 -12   4  -3 3.62698 39.6258   2
  12  -4   3-76.5857 47.0536   4
  12   4   3 36.1007 44.6076   4
 -13   4  -3 171.949 64.4054   2
 -13  -4  -3 211.146 72.9038   2
  13  -4   3 319.158 85.3956   4
  13   4   3 228.176 76.9658   4
 -14   4  -3 81.7532 53.0584   2
 -14  -4  -3 86.5316 60.9573   2
  16   5  -3 410.705 106.636   5
  15  -5  -3 62.9743 40.5132   4
  15   5  -3 88.2090 59.1130   5
  14   5  -3 15.1209 42.5287   5
 -14   5   3 79.5787 30.5305   2
  13  -5  -3 610.534 102.061   4
  13   5  -3 646.241 102.632   5
 -13   5   3 641.945 69.6554   2
  12  -5  -3-70.0353 54.4007   4
 -12   5   3 11.8765 18.0380   2
  12   5  -3 33.4033 35.5351   5
  11   5  -3 3166.87 174.719   2
 -11   5   3 3723.57 139.448   2
  11   5  -3 3541.72 214.126   5
  11  -5  -3 3179.92 199.839   4
  10  -5  -3 332.523 65.0663   4
 -10   5   3 456.718 45.9667   2
  10   5  -3 551.875 72.7092   2
  10   5  -3 546.339 85.8570   5
 -10   5   3 523.998 72.6964   4
   9   5  -3 1567.93 110.091   2
  -9   5   3 1635.47 76.6393   2
   9   5  -3 1539.04 130.926   5
  -9   5   3 1611.04 114.617   4
  -9  -5   3 1649.99 134.889   4
   9  -5  -3 1476.68 120.160   4
   8   5  -3 2687.61 135.889   2
  -8   5   3 2781.97 85.1442   2
   8   5  -3 2864.23 166.678   5
  -8   5   3 2705.98 137.768   4
  -8  -5   3 2808.95 167.570   4
  -7   5   3 7639.26 112.414   2
   7   5  -3 7382.06 210.168   2
   7   5  -3 8054.72 260.808   5
  -7  -5   3 8038.65 267.722   4
  -7   5   3 7412.04 211.418   4
   6   5  -3 755.467 74.9202   3
   6   5  -3 852.808 69.2002   2
   6   5  -3 916.940 87.5515   5
  -6   5   3 811.212 67.1687   4
  -6  -5   3 826.423 83.8177   4
   5  -5  -3 2911.99 115.846   3
   5   5  -3 2993.60 135.024   3
   5   5  -3 3111.48 146.616   5
  -5  -5   3 3136.55 143.089   5
   5  -5  -3 3038.08 136.030   5
  -5  -5   3 3194.78 156.297   4
  -5   5   3 3032.42 115.798   4
   4   5  -3 33124.7 424.219   3
   4  -5  -3 32937.7 324.122   3
   4  -5  -3 32560.5 407.901   5
  -4  -5   3 32633.1 437.762   5
   4   5  -3 33548.1 451.776   5
  -4   5   3 32139.0 351.485   4
   3   5  -3 350.005 49.0586   3
  -3  -5   3 303.153 42.7737   3
   3  -5  -3 359.288 31.9853   3
  -3  -5   3 359.151 48.8836   5
   3   5  -3 353.745 50.1700   5
   3  -5  -3 349.010 44.7240   5
  -2  -5   3 66.4566 27.6490   3
  -2   5   3 98.1098 17.1151   2
  -2   5   3 50.7110 18.7827   3
   2   5  -3 137.891 43.2062   3
   2   5  -3 64.4638 29.4366   5
  -2  -5   3 67.4432 24.5262   5
  -2   5   3 78.4815 18.9311   5
   2  -5  -3 67.5631 18.9820   5
   2  -5  -3 101.592 16.8951   2
   1  -5  -3 5227.74 119.110   2
  -1   5   3 5141.58 122.550   2
   1   5  -3 5129.05 178.124   3
  -1   5   3 5220.56 128.683   3
  -1  -5   3 5242.50 173.185   3
   1  -5  -3 5230.73 129.450   5
  -1  -5   3 5058.87 164.626   5
  -1   5   3 5143.58 127.503   5
   1   5  -3 5119.25 163.845   5
   0   5   3 2725.92 103.585   2
   0  -5   3 2564.41 133.271   3
   0  -5  -3 2737.29 100.103   2
   0  -5  -3 2725.57 92.5267   5
   0   5   3 2631.61 91.3776   5
   0  -5   3 2637.48 121.082   5
   0   5  -3 2590.96 120.509   5
   1  -5   3 60460.3 688.707   3
   1   5   3 62336.1 541.081   2
  -1  -5  -3 62322.9 522.449   2
   1  -5   3 62009.7 470.837   1
   1   5   3 61908.3 446.254   1
  -1  -5  -3 62631.2 461.437   5
   1   5   3 62041.8 469.265   5
   1  -5   3 61013.5 607.374   5
  -2  -5  -3 6110.66 179.454   2
   2   5   3 5654.09 180.010   2
   2  -5   3 6138.85 141.214   1
   2   5   3 5560.95 126.777   1
   2  -5   3 5906.55 196.794   5
   2   5   3 5745.08 153.058   5
  -2  -5  -3 5817.35 155.964   5
   2   5   3 5829.32 165.646   4
   3   5   3 2307.00 125.657   2
   3   5   3 2154.34 75.9641   1
   3  -5   3 2274.45 83.9865   1
   3  -5   3 2352.32 133.898   5
   3   5   3 2249.97 106.223   5
   3   5   3 2248.50 110.703   4
   4   5   3 5701.52 210.849   2
   4  -5   3 5701.08 128.385   1
   4   5   3 5534.02 116.303   1
   4   5   3 5617.04 187.319   5
   4  -5   3 5946.76 223.496   5
   4   5   3 5821.89 191.360   4
   5   5   3 11816.9 321.439   2
   5  -5   3 11686.3 334.231   5
   5   5   3 11533.9 289.524   5
   5   5   3 11749.6 292.817   4
  -6   5  -3 2700.00 90.5648   1
  -6  -5  -3 2564.81 151.621   2
   6   5   3 2677.16 152.034   4
   6  -5   3 2677.25 167.557   5
   6   5   3 2779.48 157.928   5
   6  -5   3 2571.52 151.076   4
  -7   5  -3 217.085 26.4952   1
  -7  -5  -3 218.143 51.3994   2
   7  -5   3 207.200 51.1013   4
   7   5   3 208.270 49.4003   5
   7   5   3 178.338 48.5996   4
  -8   5  -3 4868.84 119.461   1
  -8   5  -3 5517.66 253.452   2
  -8  -5  -3 5318.50 239.287   2
   8   5   3 5248.71 240.874   4
   8   5   3 5251.45 247.446   5
   8  -5   3 5173.74 232.910   4
  -9  -5  -3 308.502 68.6714   2
  -9   5  -3 388.297 33.5516   1
  -9   5  -3 318.572 73.3907   2
   9   5   3 387.985 74.9003   4
   9  -5   3 348.784 71.7932   4
 -10  -5  -3 657.673 99.7830   2
 -10   5  -3 650.532 40.0176   1
 -10   5  -3 739.947 105.331   2
  10   5   3 732.270 105.158   4
  10  -5   3 632.111 92.6101   4
 -11  -5  -3 247.206 66.1580   2
 -11   5  -3 415.868 81.4268   2
  11   5   3 333.148 81.7422   4
  11  -5   3 263.566 70.2579   4
 -12  -5  -3 383.124 84.9649   2
 -12   5  -3 540.568 100.550   2
  12  -5   3 349.367 80.7609   4
  12   5   3 398.584 90.9475   4
 -13   5  -3 54.7608 44.6652   2
 -13  -5  -3 225.269 75.3392   2
  13  -5   3 178.481 68.5011   4
  13   5   3 90.7890 50.9568   4
 -14   5  -3 20.7545 39.3880   2
 -14  -5  -3-41.8893 56.3395   2
  16   6  -3 109.673 70.1422   5
  15  -6  -3 25.8447 41.1803   4
  15   6  -3 159.159 66.1378   5
  14  -6  -3 263.388 75.2200   4
  14   6  -3 334.545 78.7772   5
  13  -6  -3 20.0430 36.7307   4
  13   6  -3 9.94583 51.9138   5
 -13   6   3 37.4484 22.4200   2
  12  -6  -3 253.267 63.7930   4
  12   6  -3 210.023 63.9416   5
 -12   6   3 189.388 37.6305   2
  11  -6  -3 135.884 44.1900   4
 -11   6   3 148.643 30.9870   2
  11   6  -3 132.746 44.1058   2
  11   6  -3 138.546 51.1678   5
  10  -6  -3 11.6652 34.8856   4
 -10   6   3 70.7342 22.5925   2
  10   6  -3 39.4573 26.5388   2
  10   6  -3 162.532 62.9352   5
 -10   6   3 93.9014 34.6238   4
   9  -6  -3-26.3376 33.7244   4
   9   6  -3-20.3463 27.5975   2
  -9   6   3-3.56915 11.7932   2
   9   6  -3 39.4947 40.2313   5
  -9   6   3 12.9373 21.8020   4
  -8   6   3 119.279 19.9957   2
   8   6  -3 126.129 36.0814   2
   8   6  -3 298.621 66.1606   5
  -8  -6   3 143.417 50.6337   4
  -8   6   3 97.2698 31.2126   4
  -7   6   3 306.771 22.6999   2
   7   6  -3 251.678 41.6156   2
   7   6  -3 315.001 59.6941   5
  -7   6   3 291.683 43.6423   4
  -7  -6   3 312.851 58.7554   4
   6   6  -3 163.783 47.2396   3
   6  -6  -3 180.043 40.4455   3
   6   6  -3 98.4386 30.6895   2
   6   6  -3 180.936 46.2332   5
  -6   6   3 108.189 26.9325   4
  -6  -6   3 208.948 52.4293   4
   5  -6  -3 1619.38 91.5761   3
   5   6  -3 1518.01 102.743   3
  -5  -6   3 1619.45 104.022   5
   5  -6  -3 1721.35 104.791   5
   5   6  -3 1719.76 111.010   5
  -5   6   3 1619.06 81.9086   4
  -5  -6   3 1551.63 113.406   4
   4   6  -3 11063.0 263.906   3
   4  -6  -3 10220.5 201.439   3
   4  -6  -3 10648.6 231.135   5
  -4  -6   3 11172.3 259.497   5
   4   6  -3 11334.0 266.933   5
  -4   6   3 10342.0 189.169   4
  -3   6   3 1457.39 76.7463   3
  -3   6   3 1532.75 48.2675   2
   3  -6  -3 1462.21 70.0732   3
   3   6  -3 1456.00 96.3905   3
  -3  -6   3 1486.93 94.2344   3
   3   6  -3 1435.52 93.9031   5
  -3  -6   3 1400.06 91.2594   5
   3  -6  -3 1492.50 81.5896   5
  -2  -6   3 25326.6 389.188   3
  -2   6   3 24568.2 242.632   2
   2   6  -3 25451.6 403.917   3
  -2   6   3 25319.9 299.809   3
   2  -6  -3 25440.4 298.468   5
   2   6  -3 25624.3 374.400   5
  -2   6   3 25134.1 289.023   5
  -2  -6   3 25321.8 374.379   5
   1   6  -3 4815.90 181.189   3
  -1   6   3 4727.55 135.545   3
  -1   6   3 4728.11 123.404   2
  -1  -6   3 4702.93 174.982   3
  -1  -6   3 4815.52 164.419   5
   1  -6  -3 4916.35 121.780   5
  -1   6   3 4651.08 118.035   5
   1   6  -3 4968.27 164.975   5
   1  -6  -3 4817.51 121.404   2
   0  -6   3 10427.4 281.620   3
   0   6   3 9958.29 201.216   2
   0  -6  -3 10149.2 197.442   2
   0   6   3 9698.65 200.964   1
   0  -6   3 10947.9 218.148   1
   0   6   3 10389.9 174.025   5
   0  -6   3 10313.9 245.961   5
   0  -6  -3 10905.5 177.225   5
   0   6  -3 11406.0 256.021   5
   1   6   3 16.5332 20.3251   2
   1  -6   3 49.5145 36.2183   3
   1  -6   3 19.1736 20.8767   1
  -1  -6  -3 35.8711 27.8152   2
   1   6   3 48.4988 21.1904   1
   1   6   3 43.3373 17.6902   5
   1  -6   3 10.0762 31.0479   5
  -1  -6  -3 58.3121 20.8412   5
   2   6   3-29.1241 29.4444   2
  -2  -6  -3 19.9813 26.5344   2
   2   6   3-17.9328 18.1021   1
   2  -6   3 11.7459 17.5096   1
   2   6   3 18.0414 20.1020   5
   2  -6   3 36.9768 28.7241   5
   2   6   3-13.1473 22.0127   4
   3   6   3 1266.07 93.9595   2
   3   6   3 1199.72 64.0097   1
   3  -6   3 1364.89 71.8405   1
   3  -6   3 1351.16 103.434   5
   3   6   3 1281.03 80.4646   5
   3   6   3 1364.67 90.3115   4
   4   6   3 7173.12 236.319   2
   4  -6   3 7064.95 157.570   1
   4   6   3 6795.49 144.829   1
   4   6   3 6720.59 198.541   5
   4  -6   3 7148.11 249.145   5
   4   6   3 7079.78 209.829   4
  -5   6  -3 25.4436 14.9734   1
   5   6   3 73.4371 36.4489   2
   5   6   3 33.2549 25.6681   4
   5  -6   3 66.8591 32.8572   5
   5   6   3 38.7218 23.1356   5
  -6  -6  -3 1177.84 113.828   2
   6   6   3 781.732 96.6273   2
  -6  -6  -3 862.397 49.1243   1
  -6   6  -3 1022.30 63.7083   1
   6  -6   3 957.966 107.901   5
   6   6   3 1203.09 110.192   4
   6   6   3 1086.07 98.7766   5
   6  -6   3 1470.42 118.333   4
  -7  -6  -3 1729.09 63.5476   1
  -7   6  -3 1705.60 80.3562   1
  -7  -6  -3 1738.34 133.740   2
   7   6   3 1774.08 133.059   4
   7   6   3 1752.48 133.028   5
   7  -6   3 1688.88 130.099   4
  -8   6  -3 59.7582 18.0515   1
  -8  -6  -3 46.9271 37.3473   2
  -8  -6  -3 58.5285 14.1633   1
   8   6   3 88.5886 38.9714   4
   8   6   3 20.1855 25.5423   5
   8  -6   3 61.3652 36.7835   4
  -9   6  -3 58.1036 18.6883   1
  -9  -6  -3 96.0335 46.3156   2
  -9   6  -3 72.2710 48.2408   2
   9   6   3 24.0608 43.4789   4
   9  -6   3 16.3610 29.4307   4
 -10  -6  -3 99.1555 48.0787   2
 -10   6  -3 138.529 24.3272   1
 -10   6  -3 75.5832 53.5205   2
  10   6   3 156.230 54.1418   4
  10  -6   3 79.5153 39.0199   4
 -11  -6  -3 11.5191 35.8271   2
 -11   6  -3-24.4003 40.7648   2
  11   6   3 11.5327 40.6717   4
  11  -6   3-1.51267 35.0304   4
 -12  -6  -3 32.8226 43.7582   2
 -12   6  -3 99.8111 56.4888   2
  12  -6   3 64.0139 45.4284   4
  12   6   3 88.9907 58.9133   4
 -13  -6  -3 53.3889 46.9047   2
 -13   6  -3 197.928 63.3680   2
  13  -6   3 139.140 64.6627   4
  13   6   3 158.011 62.1965   4
 -14   6  -3 0.22751 46.5024   2
  16   7  -3 81.3733 62.5250   5
  15  -7  -3 42.1894 57.4838   4
  15   7  -3 25.9426 41.6810   5
  14  -7  -3 86.4080 51.6655   4
  14   7  -3 85.1857 49.8826   5
  13  -7  -3 123.947 50.5147   4
  13   7  -3 243.789 69.9236   5
 -13   7   3 140.436 34.3566   2
  12  -7  -3 13.1529 35.7416   4
 -12   7   3-0.33181 16.9621   2
  12   7  -3 20.9674 43.9624   5
 -11   7   3 662.959 57.4196   2
  11  -7  -3 629.831 88.9977   4
  11   7  -3 538.134 89.7707   5
 -11   7   3 705.215 87.4231   4
 -10   7   3 6301.59 159.995   2
  10   7  -3 6331.56 244.380   2
  10   7  -3 6423.87 274.231   5
  10  -7  -3 6055.26 251.870   4
 -10   7   3 5876.06 228.634   4
   9  -7  -3 298.753 54.6184   4
  -9   7   3 382.842 37.4698   2
   9   7  -3 375.789 58.9494   2
   9   7  -3 423.284 72.7874   5
  -9   7   3 324.142 54.2887   4
  -8   7   3 10736.9 163.316   2
   8   7  -3 10779.6 287.867   2
   8   7  -3 10725.9 319.971   5
  -8   7   3 10597.5 262.529   4
  -8  -7   3 11136.5 339.547   4
   7  -7  -3 8362.73 262.296   3
  -7   7   3 8373.45 122.005   2
   7   7  -3 8247.33 241.220   2
   7   7  -3 8396.41 268.485   5
  -7  -7   3 8848.54 288.706   4
  -7   7   3 7968.25 210.142   4
   6  -7  -3 1896.43 114.842   3
  -6   7   3 2021.54 49.8043   2
   6   7  -3 2106.75 129.567   5
  -6   7   3 1773.96 90.4095   4
  -6  -7   3 2096.10 138.073   4
   5   7  -3 5225.47 200.112   3
   5  -7  -3 5454.71 176.673   3
   5   7  -3 5737.94 201.489   5
  -5  -7   3 5618.15 193.067   5
   5  -7  -3 5661.76 182.480   5
  -5   7   3 5539.58 145.135   4
  -5  -7   3 5607.56 215.068   4
   4   7  -3 7447.78 230.776   3
   4  -7  -3 7477.13 185.323   3
  -4   7   3 7600.60 98.5621   2
   4  -7  -3 7575.92 195.496   5
  -4  -7   3 7666.87 220.913   5
   4   7  -3 7805.92 223.949   5
  -4   7   3 7354.44 151.022   4
  -3   7   3 6411.07 174.391   3
   3  -7  -3 5930.50 155.986   3
  -3   7   3 6093.51 108.447   2
  -3  -7   3 6484.01 208.661   3
   3   7  -3 6154.02 209.225   3
   3   7  -3 6332.68 193.632   5
   3  -7  -3 6240.18 162.595   5
  -3  -7   3 6189.88 193.921   5
  -2   7   3 3058.22 115.773   3
  -2   7   3 2843.12 89.2837   2
  -2  -7   3 2998.59 142.921   3
   2   7  -3 3035.85 150.236   3
   2   7  -3 2992.84 131.571   5
   2  -7  -3 3146.04 104.758   5
  -2  -7   3 3047.27 133.603   5
  -1   7   3 9095.94 206.388   3
   1   7  -3 9181.57 266.506   3
  -1  -7   3 9027.57 258.648   3
  -1   7   3 9045.97 178.162   2
  -1  -7   3 9058.27 230.958   5
   1  -7  -3 9074.87 161.138   5
   1   7  -3 9313.33 230.373   5
  -1   7   3 8815.50 154.658   5
   1  -7  -3 9161.56 175.407   2
  -1   7   3 8952.05 213.058   1
  -1  -7   3 9518.99 220.060   1
   0   7   3 1627.71 84.4645   2
   0  -7   3 1613.35 115.634   3
   0   7   3 1847.01 99.8886   3
   0  -7   3 1666.61 91.1695   1
   0  -7  -3 1581.96 84.0525   2
   0   7   3 1677.42 88.9943   1
   0   7   3 1641.25 65.5930   5
   0  -7  -3 1749.40 68.3529   5
   0  -7   3 1641.93 101.953   5
   0   7  -3 1590.64 99.1696   5
   1   7   3 12426.5 258.505   2
   1  -7   3 12260.4 334.082   3
   1   7   3 12669.9 228.889   1
   1  -7   3 12440.8 237.915   1
  -1  -7  -3 12432.9 248.742   2
   1  -7   3 12460.1 286.371   5
  -1   7  -3 12589.7 281.761   5
   1   7   3 12033.5 188.025   5
  -1  -7  -3 12692.9 189.088   5
   1   7   3 12510.6 211.240   4
  -2  -7  -3 47570.1 520.505   2
   2   7   3 46811.3 540.350   2
   2  -7   3 46513.1 688.105   3
   2  -7   3 47632.7 448.660   1
   2   7   3 46568.4 426.646   1
   2   7   3 46263.7 412.172   5
   2  -7   3 47799.8 582.092   5
  -2   7  -3 47294.9 575.083   5
   2   7   3 47172.6 457.708   4
   3   7   3 637.222 71.4518   2
   3   7   3 559.469 47.7200   1
   3  -7   3 549.339 51.0738   1
   3  -7   3 755.628 80.6943   5
   3   7   3 553.614 52.0635   5
   3   7   3 599.586 58.5621   4
   4   7   3 7418.26 244.452   2
   4  -7   3 7004.12 169.107   1
  -4   7  -3 6994.85 176.489   1
   4   7   3 6771.37 160.756   1
   4  -7   3 7065.82 250.954   5
   4   7   3 7281.43 202.616   5
   4   7   3 7249.12 214.705   4
   5   7   3 1784.88 129.385   2
  -5  -7  -3 1670.20 75.6168   1
  -5   7  -3 1721.99 88.5511   1
   5  -7   3 1670.27 131.414   5
   5   7   3 1718.83 114.910   4
   5   7   3 1852.65 114.325   5
  -6  -7  -3 1745.11 128.454   2
   6   7   3 1810.13 139.693   2
  -6  -7  -3 1845.32 78.5322   1
  -6   7  -3 1865.49 92.1276   1
   6  -7   3 2110.79 153.508   5
   6   7   3 1970.90 132.646   4
   6   7   3 1845.99 125.294   5
   6  -7   3 1888.72 129.993   4
  -7   7  -3 28.8656 16.6558   1
  -7  -7  -3 36.9321 14.7922   1
  -7  -7  -3 22.6827 35.6002   2
   7   7   3 39.2765 34.7174   4
   7  -7   3 36.9237 34.6663   4
   7   7   3 74.0407 27.8712   5
  -8  -7  -3-3.72643 12.0624   1
  -8   7  -3-16.9793 16.4053   1
  -8  -7  -3-44.7457 50.8384   2
   8  -7   3-25.4721 30.1878   4
   8   7   3-11.2630 33.6361   4
   8   7   3-41.2299 23.7935   5
  -9   7  -3 413.462 43.9590   1
  -9  -7  -3 366.095 32.4356   1
  -9  -7  -3 432.491 80.6542   2
   9   7   3 362.128 71.6895   4
   9  -7   3 377.549 72.1699   4
 -10  -7  -3 23.4355 39.3431   2
 -10   7  -3-14.9362 45.4013   2
  10   7   3 126.974 54.1941   4
  10  -7   3-13.8011 48.4808   4
 -11  -7  -3 84.8741 50.3617   2
 -11   7  -3 211.353 67.0705   2
  11  -7   3 180.128 53.8841   4
  11   7   3 170.291 57.9228   4
 -12  -7  -3 78.7501 44.0384   2
 -12   7  -3 7.01620 50.6243   2
  12  -7   3 142.350 61.7029   4
  12   7   3 100.189 73.3095   4
 -13  -7  -3 35.3206 40.2564   2
 -13   7  -3 64.2396 50.5588   2
  13   7   3-5.79188 41.2059   4
  13  -7   3 0.41402 39.4784   4
 -14   7  -3 73.5431 60.4289   2
  15  -8  -3 17.5355 44.3343   4
  15   8  -3 172.450 71.2632   5
  14  -8  -3 202.136 68.8211   4
  14   8  -3 135.432 55.4319   5
  13  -8  -3 87.1106 44.5194   4
  13   8  -3 48.4883 39.4457   5
 -12   8   3 13.4218 18.9850   2
  12   8  -3-4.06453 37.2837   5
  11  -8  -3 259.873 53.8878   4
 -11   8   3 331.394 41.4474   2
  11   8  -3 338.435 74.9514   5
 -11   8   3 208.913 52.4056   4
  10  -8  -3 490.813 74.1447   4
 -10   8   3 367.667 39.5708   2
  10   8  -3 448.426 70.2393   2
  10   8  -3 503.959 85.4478   5
 -10   8   3 314.684 54.4547   4
   9  -8  -3 624.355 76.0305   4
  -9   8   3 694.701 49.4121   2
   9   8  -3 669.292 80.2280   2
   9   8  -3 612.947 86.6644   5
  -9   8   3 608.309 69.8100   4
   8   8  -3 763.136 91.7557   3
   8  -8  -3 698.498 85.6485   3
  -8   8   3 727.711 44.5537   2
   8   8  -3 740.206 79.5826   2
   8   8  -3 780.624 93.2800   5
  -8   8   3 705.988 67.9439   4
  -8  -8   3 821.059 96.2671   4
  -7   8   3 16.8674 14.0704   2
   7   8  -3 87.6516 40.5804   3
   7  -8  -3 37.9169 27.8501   3
   7   8  -3 25.8451 20.1468   2
   7   8  -3 29.8751 27.0233   5
  -7  -8   3 17.0867 28.6088   4
  -7   8   3 24.5462 16.7836   4
   6  -8  -3 1792.00 116.173   3
   6   8  -3 1889.03 123.415   5
  -6   8   3 1846.83 90.0995   4
  -6  -8   3 2098.45 138.820   4
   5  -8  -3 419.700 53.2330   3
   5   8  -3 430.665 58.8154   5
   5  -8  -3 407.607 54.4746   5
  -5  -8   3 419.398 57.3984   5
  -5   8   3 425.929 40.3731   4
  -5  -8   3 460.770 67.5442   4
   4  -8  -3 12330.0 255.712   3
   4   8  -3 12790.8 318.621   3
  -4   8   3 12628.6 156.497   2
   4   8  -3 13172.0 294.440   5
   4  -8  -3 12664.5 253.072   5
  -4  -8   3 13105.7 288.531   5
  -4   8   3 12368.9 180.877   4
  -3   8   3 7730.86 208.316   3
  -3  -8   3 8241.95 245.423   3
   3  -8  -3 7556.20 190.899   3
   3   8  -3 7593.30 248.141   3
  -3   8   3 7502.52 137.128   2
   3  -8  -3 7986.58 182.713   5
   3   8  -3 7960.67 220.928   5
  -3  -8   3 8157.63 223.423   5
  -3   8   3 7563.03 127.850   4
  -2   8   3 8725.17 164.952   2
  -2  -8   3 9219.50 262.772   3
  -2   8   3 8886.44 214.850   3
   2   8  -3 8896.72 270.624   3
   2   8  -3 9006.59 233.615   5
   2  -8  -3 8991.81 172.819   5
  -2  -8   3 9299.97 236.792   5
  -2   8   3 8851.65 228.474   1
   1   8  -3 2951.42 162.669   3
  -1   8   3 3037.47 110.169   2
  -1   8   3 3038.80 129.510   3
  -1  -8   3 2876.26 152.329   3
  -1   8   3 2984.28 128.868   1
  -1  -8   3 3139.07 132.761   1
   1   8  -3 3019.21 135.226   5
   1  -8  -3 2957.33 90.3047   5
  -1  -8   3 3031.03 136.577   5
  -1   8   3 3018.08 86.8082   5
   0   8  -3 559.050 81.1987   3
   0   8   3 765.855 71.1063   3
   0  -8   3 614.059 77.2532   3
   0   8   3 708.708 59.0549   2
   0  -8   3 687.702 63.5929   1
   0   8   3 613.798 58.1459   1
   0  -8  -3 704.490 60.3593   2
   0   8   3 677.000 39.9297   5
   0  -8   3 619.558 65.4354   5
   0  -8  -3 648.172 39.1736   5
   0   8  -3 666.603 66.2836   5
   0   8   3 651.361 42.8453   4
   1  -8   3 252.397 53.2741   3
   1   8   3 265.742 37.8083   1
   1   8   3 214.815 38.1418   2
   1  -8   3 231.682 39.6410   1
  -1  -8  -3 335.309 46.9802   2
   1  -8   3 229.825 44.7929   5
   1   8   3 221.063 25.4489   5
   1   8   3 251.296 31.6289   4
  -1   8  -3 182.170 41.7800   5
  -1  -8  -3 270.289 29.3154   5
   2  -8   3 13943.7 389.162   3
   2   8   3 14656.2 306.125   2
   2   8   3 14261.5 255.612   1
   2  -8   3 14383.9 263.125   1
   2   8   3 14247.9 217.217   5
   2  -8   3 14137.1 327.787   5
  -2   8  -3 14532.1 322.445   5
   2   8   3 14711.4 254.212   4
   3   8   3 682.055 73.2361   2
   3  -8   3 732.570 97.4073   3
   3   8   3 626.981 53.3873   1
   3  -8   3 638.278 55.8582   1
  -3   8  -3 643.795 59.3317   1
   3   8   3 596.902 51.8007   5
   3  -8   3 648.538 74.6186   5
   3   8   3 526.895 55.0316   4
  -3   8  -3 597.585 72.7477   5
   4   8   3 2272.77 139.156   2
   4   8   3 2274.87 101.151   1
   4  -8   3 2369.11 106.556   1
  -4  -8  -3 2147.78 131.608   2
  -4  -8  -3 2289.37 97.7065   1
  -4   8  -3 2370.61 110.746   1
   4  -8   3 2352.00 148.825   5
   4   8   3 2150.99 107.847   5
   4   8   3 2130.77 118.180   4
  -5   8  -3 190.722 33.4916   1
  -5  -8  -3 216.401 52.5688   2
  -5  -8  -3 221.588 31.4149   1
   5  -8   3 228.840 38.0230   1
   5   8   3 192.025 47.7750   2
   5   8   3 175.787 40.9949   4
   5  -8   3 247.648 55.2896   5
   5   8   3 164.885 36.8595   5
  -6   8  -3 631.019 59.3767   1
  -6  -8  -3 553.787 47.3426   1
  -6  -8  -3 563.346 80.2790   2
   6   8   3 583.689 83.2024   2
   6   8   3 525.338 73.1945   4
   6  -8   3 524.174 71.5668   4
   6   8   3 673.527 74.9458   5
   6  -8   3 537.800 79.4092   5
  -7   8  -3 402.030 47.1225   1
  -7  -8  -3 413.587 41.6175   1
  -7  -8  -3 392.694 71.0842   2
   7   8   3 435.707 70.7230   4
   7  -8   3 428.282 68.0239   4
   7   8   3 350.226 60.0519   5
  -8   8  -3 406.394 48.2634   1
  -8  -8  -3 453.124 42.5841   1
  -8  -8  -3 364.982 67.9543   2
   8   8   3 368.393 68.1540   4
   8  -8   3 481.104 76.2394   4
   8   8   3 514.085 77.7603   5
  -9  -8  -3 28.1143 13.8922   1
  -9   8  -3 29.0549 16.3157   1
  -9  -8  -3 79.1639 41.5853   2
   9  -8   3 16.6966 36.7633   4
   9   8   3 38.7983 42.6807   4
   9   8   3 38.0034 35.2206   5
 -10  -8  -3 116.614 49.6660   2
 -10  -8  -3 133.432 20.9887   1
 -10   8  -3 144.584 59.7236   2
  10   8   3 161.408 59.8668   4
  10  -8   3 130.420 48.0962   4
 -11  -8  -3 83.6053 45.1531   2
 -11   8  -3-34.3867 51.6226   2
  11   8   3 22.9405 46.0923   4
  11  -8   3 101.018 50.9958   4
 -12  -8  -3 167.170 73.7523   2
 -12   8  -3 95.3190 49.7854   2
  12  -8   3 82.2455 44.8004   4
  12   8   3 304.339 83.7718   4
 -13  -8  -3 49.3155 55.1364   2
 -13   8  -3 92.3279 60.8343   2
  13   8   3 80.0325 55.1180   4
  13  -8   3 36.1910 47.7944   4
 -14   8  -3-104.566 58.2618   2
  15   9  -3 578.799 112.934   5
  14  -9  -3 121.359 61.4681   4
  14   9  -3 55.6934 46.9615   5
  13  -9  -3 67.0020 37.2082   4
  13   9  -3 157.921 58.6296   5
  12  -9  -3-78.0155 43.7227   4
 -12   9   3-18.7329 17.5391   2
  12   9  -3-23.5891 40.4726   5
  11  -9  -3 220.825 55.4056   4
 -11   9   3 250.516 37.3520   2
  11   9  -3 366.886 75.3842   5
 -11   9   3 239.075 52.4703   4
 -10   9   3 1152.76 69.2146   2
  10   9  -3 1258.44 127.883   5
  10  -9  -3 1042.98 106.550   4
 -10   9   3 1167.92 100.050   4
   9  -9  -3 170.999 52.0574   3
  -9   9   3 154.829 26.5847   2
   9   9  -3 125.954 51.5065   3
   9   9  -3 115.918 36.3089   2
   9   9  -3 96.7056 40.0162   5
  -9   9   3 150.067 37.3780   4
   8  -9  -3 5153.01 236.418   3
  -8   9   3 5665.67 131.186   2
   8   9  -3 5637.87 250.973   3
   8   9  -3 5558.55 220.912   2
   8   9  -3 5374.10 230.341   5
  -8  -9   3 5796.51 252.620   4
  -8   9   3 5343.71 180.569   4
   7   9  -3 170.643 48.5057   3
   7  -9  -3 233.811 49.7779   3
   7   9  -3 273.035 51.2552   2
   7   9  -3 186.284 46.4064   5
  -7   9   3 221.868 34.5498   4
  -7  -9   3 239.775 52.4777   4
   6   9  -3 11648.1 335.633   3
   6  -9  -3 11261.8 302.946   3
   6   9  -3 11712.1 306.370   5
  -6   9   3 10450.2 205.289   4
  -6  -9   3 11128.2 327.505   4
   5  -9  -3 586.524 64.1692   3
   5   9  -3 753.443 78.3787   5
   5  -9  -3 661.877 65.0605   5
  -5  -9   3 714.033 72.3461   5
  -5   9   3 629.065 44.9563   4
  -5  -9   3 739.810 84.1783   4
   4  -9  -3 4.62387 22.8463   3
  -4   9   3 29.6818 12.7866   2
  -4  -9   3 25.1724 19.6868   5
   4  -9  -3 97.2820 27.8993   5
   4   9  -3 43.2992 27.5432   5
  -4   9   3 42.3977 13.6176   4
  -3   9   3 22881.0 383.731   3
  -3  -9   3 23187.9 433.397   3
   3  -9  -3 22163.7 350.816   3
  -3   9   3 22879.5 260.571   2
  -3   9   3 23175.7 392.474   1
   3   9  -3 23927.0 388.404   5
   3  -9  -3 23220.8 307.869   5
  -3  -9   3 23131.0 382.382   5
  -3   9   3 22281.9 185.024   4
  -2   9   3 11672.1 205.158   2
  -2  -9   3 12199.0 319.328   3
   2  -9  -3 11710.5 251.819   3
  -2   9   3 11659.3 265.969   3
  -2   9   3 12042.6 273.396   1
   2  -9  -3 11655.3 194.922   5
   2   9  -3 11894.9 270.157   5
  -2  -9   3 11867.4 273.730   5
  -1   9   3 6488.76 199.411   3
  -1  -9   3 6236.10 234.890   3
  -1   9   3 5977.96 160.817   2
  -1   9   3 6234.71 190.478   1
  -1  -9   3 5983.69 195.386   5
   1   9  -3 5791.66 192.069   5
   1  -9  -3 6133.65 121.591   5
  -1   9   3 6243.20 105.585   4
   0  -9   3 3486.70 182.445   3
   0   9   3 3051.17 126.419   2
   0   9   3 3846.51 162.710   3
   0   9   3 3154.32 132.486   1
   0  -9   3 3452.89 143.796   1
   0  -9  -3 3727.06 85.2093   5
   0   9   3 3268.17 79.3988   5
   0  -9   3 3284.46 150.034   5
   0   9  -3 3387.83 150.224   5
   0   9   3 3085.58 90.7407   4
   1   9   3 2938.45 147.543   3
   1   9   3 2825.29 128.403   2
   1  -9   3 2709.24 170.387   3
   1  -9   3 2778.63 123.348   1
  -1  -9  -3 2918.85 128.471   2
   1   9   3 2887.06 125.117   1
   1  -9   3 2814.58 143.400   5
  -1   9  -3 2829.42 139.981   5
   1   9   3 2724.47 76.6341   5
   1   9   3 2660.04 96.1779   4
   2  -9   3 14441.5 406.154   3
   2   9   3 14411.4 312.338   2
   2   9   3 13587.9 264.847   1
   2  -9   3 14248.4 276.434   1
   2  -9   3 14068.8 333.844   5
   2   9   3 14196.9 203.674   5
   2   9   3 14531.6 254.538   4
  -2   9  -3 14356.9 327.147   5
   3   9   3 586.736 68.4348   2
   3  -9   3 532.783 83.6860   3
   3   9   3 509.398 52.4069   1
  -3  -9  -3 551.827 68.1820   2
   3  -9   3 498.221 53.4828   1
  -3  -9  -3 611.428 58.4263   1
  -3   9  -3 579.999 59.6074   1
   3  -9   3 603.575 75.0143   5
   3   9   3 550.177 47.6893   5
   3   9   3 632.860 59.3989   4
  -3   9  -3 612.477 74.2693   5
  -4   9  -3 188.145 36.4631   1
  -4  -9  -3 99.1113 27.2526   1
   4   9   3 139.870 29.6692   1
   4  -9   3 203.003 36.3832   1
  -4  -9  -3 143.145 41.7085   2
   4   9   3 162.067 42.1627   2
   4  -9   3 250.638 66.1467   3
   4   9   3 139.553 28.7563   5
   4  -9   3 166.160 42.8443   5
   4   9   3 212.745 43.5881   4
  -5  -9  -3 133.058 28.3839   1
  -5   9  -3 167.484 34.9897   1
   5  -9   3 199.816 36.6525   1
  -5  -9  -3 160.373 41.4345   2
   5   9   3 111.259 34.6279   2
   5   9   3 95.6224 35.9393   4
   5   9   3 201.539 39.2672   5
   5  -9   3 284.077 58.9025   5
  -6   9  -3 5686.53 184.751   1
  -6  -9  -3 6016.53 167.940   1
  -6  -9  -3 6247.33 252.508   2
   6  -9   3 5740.74 263.869   5
   6   9   3 6360.19 240.755   4
   6   9   3 5888.78 213.718   5
   6  -9   3 6566.45 243.159   4
  -7   9  -3 476.534 56.5114   1
  -7  -9  -3 460.342 48.2280   1
  -7  -9  -3 408.102 72.4352   2
   7  -9   3 426.611 70.4415   4
   7   9   3 490.291 76.5008   4
   7   9   3 430.929 64.8083   5
  -8  -9  -3 139.742 28.7249   1
  -8  -9  -3 70.0495 44.3255   2
  -8   9  -3 81.1934 24.5519   1
   8  -9   3 105.187 45.8256   4
   8   9   3 156.448 50.4667   4
   8   9   3 97.2383 36.6892   5
  -9  -9  -3 271.403 35.8277   1
  -9   9  -3 163.521 35.0896   1
  -9  -9  -3 270.514 65.9660   2
   9  -9   3 193.331 54.7252   4
   9   9   3 260.926 69.3704   4
   9   9   3 301.233 65.1107   5
 -10  -9  -3 619.715 100.144   2
 -10  -9  -3 554.257 46.3629   1
  10  -9   3 608.793 91.5427   4
  10   9   3 632.557 98.5623   4
 -11  -9  -3 704.762 111.905   2
 -11   9  -3 657.275 105.536   2
  11  -9   3 430.525 81.3396   4
  11   9   3 614.258 102.339   4
 -12  -9  -3 82.5220 53.9828   2
 -12   9  -3-61.2004 56.3325   2
  12   9   3 13.9150 50.1759   4
  12  -9   3 53.9713 43.6316   4
 -13  -9  -3 1.30877 48.6015   2
 -13   9  -3 11.7615 40.9811   2
  13  -9   3 86.5781 46.4923   4
  13   9   3 84.6223 57.9695   4
 -14   9  -3 102.284 62.1501   2
  15  10  -3 68.9166 55.2684   5
  14 -10  -3-39.2031 39.7337   4
  14  10  -3 103.648 59.7057   5
  13 -10  -3 74.5073 51.9542   4
  13  10  -3 129.757 59.8601   5
  12 -10  -3 151.334 48.1790   4
 -12  10   3 237.010 38.6581   2
  12  10  -3 96.1516 49.7806   5
  11 -10  -3 128.315 55.4507   3
  11  10  -3 88.5367 46.5312   3
  11 -10  -3 61.7650 33.8479   4
 -11  10   3 114.589 31.0175   2
  11  10  -3 192.814 61.3352   5
 -11  10   3 84.5841 34.1506   4
  10 -10  -3 63.7697 42.3486   3
  10  10  -3 86.1212 46.2296   3
 -10  10   3 66.2264 21.6446   2
  10  10  -3 72.3166 45.7104   5
 -10  10   3 71.8844 28.9309   4
   9  10  -3 37.8707 40.6562   3
  -9  10   3 0.22199 13.7077   2
   9 -10  -3-42.9352 34.2391   3
   9  10  -3 7.29192 34.0920   5
  -9  10   3 2.49478 17.1071   4
  -8  10   3 573.750 46.2098   2
   8  10  -3 632.551 92.3438   3
   8 -10  -3 475.617 76.0929   3
   8  10  -3 643.744 80.0028   2
   8  10  -3 710.002 87.5986   5
  -8  10   3 505.075 55.9712   4
   7  10  -3 4.71134 35.2390   3
   7 -10  -3-65.9642 37.0932   3
   7  10  -3-16.3966 23.7695   2
   7  10  -3-1.99867 29.6931   5
  -7  10   3-14.9457 17.3699   4
  -7 -10   3 15.7010 28.8277   4
   6  10  -3 926.385 104.615   3
   6 -10  -3 956.403 94.1241   3
   6  10  -3 954.380 90.2333   5
  -6 -10   3 1241.18 112.991   4
  -6  10   3 985.328 60.7805   4
   5  10  -3 2194.69 150.203   3
   5 -10  -3 2435.62 136.430   3
  -5  10   3 2446.44 142.086   1
   5 -10  -3 2460.00 123.082   5
  -5 -10   3 2577.81 134.982   5
   5  10  -3 2601.50 142.310   5
  -5 -10   3 2530.09 153.810   4
  -5  10   3 2414.73 80.1034   4
   4 -10  -3 223.027 41.3018   3
  -4  10   3 179.180 41.2545   1
  -4  10   3 235.896 29.3886   2
   4  10  -3 244.619 45.4571   5
   4 -10  -3 243.585 38.0518   5
  -4 -10   3 190.051 35.3434   5
  -4  10   3 235.640 20.0874   4
  -3  10   3 22628.2 407.913   3
  -3 -10   3 24339.7 468.902   3
   3 -10  -3 22716.6 379.789   3
   3  10  -3 23846.8 393.503   5
   3 -10  -3 22862.0 304.645   5
  -3 -10   3 23331.4 391.041   5
  -3  10   3 22967.5 285.559   2
  -3  10   3 23102.4 401.857   1
   2 -10  -3 1562.94 99.3300   3
  -2  10   3 1365.49 99.0024   3
  -2 -10   3 1584.09 123.787   3
  -2  10   3 1550.09 80.8572   2
  -2  10   3 1629.71 106.209   1
   2 -10  -3 1622.78 70.3654   5
  -2 -10   3 1512.03 100.850   5
   2  10  -3 1578.60 101.322   5
  -1  10   3 1430.79 84.7060   2
  -1  10   3 1286.12 97.3079   3
  -1 -10   3 1452.27 120.144   3
  -1  10   3 1441.17 97.1374   1
  -1 -10   3 1366.33 98.2519   5
   1  10  -3 1371.47 95.0926   5
   1 -10  -3 1420.12 55.0283   5
  -1  10   3 1409.28 46.9780   4
   0  10   3 5421.27 201.944   3
   0 -10   3 5460.10 238.118   3
   0  10   3 4951.50 166.139   2
   0 -10   3 5142.04 180.436   1
   0  10   3 5189.00 178.198   1
   0 -10   3 4895.87 185.378   5
   0 -10  -3 5275.07 87.3033   5
   0  10  -3 5030.29 184.967   5
   0  10   3 4913.67 114.230   4
   1  10   3 1186.56 88.0579   2
   1  10   3 1227.68 99.9923   3
   1 -10   3 1235.82 119.013   3
   1 -10   3 1244.18 87.5129   1
   1  10   3 1349.97 88.9207   1
   1  10   3 1193.67 43.9747   5
  -1  10  -3 1157.40 93.2906   5
   1 -10   3 1190.66 97.9830   5
   1  10   3 1282.51 67.3854   4
   2 -10   3 4732.02 241.943   3
   2  10   3 4514.40 180.208   2
   2  10   3 4616.38 163.366   1
   2 -10   3 4630.54 165.873   1
   2 -10   3 4588.35 194.915   5
   2  10   3 4636.72 106.599   5
   2  10   3 4653.79 145.399   4
  -2  10  -3 4749.44 193.276   5
   3 -10   3 9.80812 28.7504   3
   3 -10   3 9.47402 24.0742   1
  -3 -10  -3 35.0765 22.7387   1
  -3  10  -3 10.2062 20.0054   1
   3  10   3-0.76427 20.9128   2
   3  10   3 53.8375 22.3675   1
  -3 -10  -3 0.81093 30.9439   2
   3  10   3 15.5037 11.2953   5
   3 -10   3 68.4978 32.7413   5
  -3  10  -3-10.4269 30.3054   5
   3  10   3 42.3717 23.6945   4
  -4 -10  -3 195.285 34.3375   1
  -4  10  -3 182.748 36.2054   1
   4  10   3 184.739 34.9804   1
   4 -10   3 232.210 41.0455   1
  -4 -10  -3 176.287 47.7192   2
   4 -10   3 229.040 64.6088   3
   4  10   3 223.784 46.9521   2
   4  10   3 199.503 42.5458   4
   4 -10   3 216.589 46.7234   5
   4  10   3 192.191 31.3148   5
   5 -10   3 59.6502 25.8893   1
  -5  10  -3 121.194 31.2774   1
  -5 -10  -3 72.1318 23.6494   1
  -5 -10  -3 50.1865 36.1118   2
   5 -10   3 72.6984 43.9121   3
   5  10   3 94.5956 33.7096   2
   5  10   3 59.1425 29.1385   4
   5 -10   3 49.0679 23.4317   5
   5  10   3 50.0768 21.0891   5
  -6 -10  -3 14.1446 17.6054   1
  -6  10  -3 8.11526 18.5693   1
  -6 -10  -3-43.9947 45.1402   2
   6  10   3 40.7013 33.9214   4
   6  10   3 9.61483 20.4270   5
   6 -10   3 32.2178 30.7490   4
  -7  10  -3 2480.94 129.479   1
  -7 -10  -3 2632.62 118.922   1
  -7 -10  -3 2594.86 170.994   2
   7  10   3 2515.76 149.375   5
   7  10   3 2560.06 163.132   4
   7 -10   3 2493.77 156.273   4
  -8  10  -3 1312.36 95.1553   1
  -8 -10  -3 1495.00 89.0006   1
  -8 -10  -3 1398.38 135.163   2
   8  10   3 1293.93 118.980   5
   8  10   3 1356.49 128.817   4
   8 -10   3 1346.53 122.863   4
  -9  10  -3 622.450 67.1175   1
  -9 -10  -3 714.242 60.9636   1
  -9 -10  -3 667.333 99.2225   2
   9 -10   3 609.964 88.7965   4
   9  10   3 616.698 94.0189   4
   9  10   3 632.391 89.4601   5
 -10 -10  -3 17.9639 14.9976   1
 -10 -10  -3-36.7681 38.7030   2
  10  10   3 36.0698 35.3690   4
 -11 -10  -3-66.5130 48.4386   2
 -11  10  -3-109.969 63.5750   2
  11  10   3 8.60533 35.8569   4
  11 -10   3-4.04307 32.7613   4
 -12 -10  -3-37.0483 36.9099   2
 -12  10  -3 21.9186 41.0288   2
  12  10   3 124.623 63.9017   4
  12 -10   3 70.3606 52.8205   4
 -13  10  -3-31.5151 44.2451   2
  13 -10   3 4.74814 45.7707   4
  13  10   3-0.24035 44.9712   4
 -14  10  -3 12.6529 41.6718   2
  15  11  -3 72.3935 65.7375   5
 -15 -11   3 54.2597 55.2604   1
  14  11  -3 20.7585 43.1815   3
 -14 -11   3 108.243 55.0336   1
  13  11  -3 0.44533 43.0703   3
  13  11  -3 51.1751 41.4388   5
  12  11  -3 48.5045 45.7082   3
  12  11  -3 84.2758 47.0347   5
  11  11  -3 148.346 56.7237   3
 -11  11   3 61.1151 22.7916   2
  11  11  -3 114.618 50.8290   5
 -11  11   3 69.4436 34.4583   4
  10 -11  -3 1185.46 133.960   3
  10  11  -3 1320.00 144.834   3
 -10  11   3 1390.02 79.0534   2
  10  11  -3 1275.77 127.201   5
 -10  11   3 1274.86 103.074   4
  -9  11   3 208.474 32.0553   2
   9  11  -3 289.572 70.4119   3
   9 -11  -3 202.856 56.2494   3
   9  11  -3 199.757 58.8953   5
  -9  11   3 187.601 38.3860   4
   8 -11  -3 17.1915 27.4176   3
   8  11  -3-23.9245 41.9587   3
   8  11  -3-6.36750 34.3758   5
  -8  11   3-16.9803 22.2180   4
   7  11  -3 2055.61 161.351   3
   7 -11  -3 1877.30 141.704   3
   7  11  -3 2126.75 144.254   2
  -7  11   3 2022.44 142.031   1
   7  11  -3 2139.61 141.114   5
  -7 -11   3 2140.34 153.754   4
  -7  11   3 1945.68 93.1151   4
   6 -11  -3 311.656 55.7508   3
   6  11  -3 371.080 77.7875   3
  -6 -11   3 415.091 67.7602   1
  -6  11   3 371.111 59.7499   1
   6  11  -3 248.119 49.2538   5
  -6  11   3 299.914 32.1826   4
  -6 -11   3 341.417 58.7043   4
   5 -11  -3 7462.16 248.196   3
   5  11  -3 7607.71 287.649   3
  -5  11   3 7981.97 261.879   1
  -5 -11   3 7546.46 258.065   1
   5  11  -3 7665.58 239.616   5
  -5 -11   3 7393.73 229.570   5
   5 -11  -3 7510.88 213.495   5
  -5 -11   3 7835.94 277.409   4
  -5  11   3 7772.86 129.518   4
  -4  11   3 87.1809 44.5676   3
   4  11  -3-15.8040 36.4653   3
   4 -11  -3 108.088 32.9052   3
   4 -11  -3 63.1501 24.2180   5
   4  11  -3 27.7181 31.0828   5
  -4 -11   3 74.3214 26.9329   5
  -4  11   3 77.8631 28.3225   1
  -4  11   3 56.5245 19.1838   2
   3  11  -3 185.740 53.6690   3
  -3 -11   3 145.982 48.0031   3
   3 -11  -3 138.223 35.8484   3
  -3  11   3 197.055 49.4338   3
  -3 -11   3 170.310 37.2253   5
   3  11  -3 172.190 43.7721   5
   3 -11  -3 226.158 36.0317   5
  -3  11   3 187.108 42.6745   1
  -3  11   3 171.831 29.5136   2
   2  11  -3 8796.29 313.125   3
   2 -11  -3 9151.77 252.391   3
  -2  11   3 8923.00 266.403   3
  -2 -11   3 9800.68 312.723   3
  -2  11   3 9063.93 205.563   2
  -2  11   3 8932.83 253.812   1
  -2 -11   3 8937.68 246.384   5
   2 -11  -3 9152.64 161.929   5
   2  11  -3 9166.77 246.070   5
   1  11  -3 8180.55 306.682   3
  -1 -11   3 8562.11 299.719   3
  -1  11   3 8301.25 259.281   3
  -1  11   3 8422.66 212.236   2
  -1  11   3 8709.29 243.494   1
  -1 -11   3 8457.12 242.305   1
   1 -11  -3 8599.31 122.400   5
   1  11  -3 8552.13 237.976   5
  -1 -11   3 8336.29 240.259   5
  -1  11   3 8653.47 104.335   4
   0 -11   3 336.218 66.6262   3
   0  11   3 335.952 58.0201   3
   0  11   3 334.863 47.2669   2
   0 -11   3 382.611 53.7272   1
   0  11   3 294.263 45.2164   1
   0 -11   3 304.472 48.2877   5
   0  11   3 313.441 30.4975   4
   0  11  -3 391.885 57.3933   5
   1  11   3 1350.19 112.190   3
   1  11   3 1424.59 99.7536   2
   1 -11   3 1529.33 137.376   3
   1 -11   3 1535.20 102.133   1
   1  11   3 1451.94 98.7739   1
   1 -11   3 1602.18 112.112   5
  -1  11  -3 1547.80 109.546   5
   1  11   3 1516.63 73.0200   4
   2  11   3 2743.81 144.457   2
   2  11   3 2741.81 165.226   3
   2 -11   3 2820.07 193.680   3
   2  11   3 2925.07 135.998   1
   2 -11   3 2887.16 138.404   1
   2 -11   3 2803.93 156.789   5
   2  11   3 2723.49 70.3943   5
   2  11   3 2813.44 114.688   4
  -2  11  -3 2662.59 149.534   5
   3 -11   3 20.7302 27.8954   3
   3 -11   3 68.5892 21.8974   1
   3  11   3 76.5300 24.9588   1
  -3  11  -3 88.7963 30.4814   1
   3  11   3 157.411 41.9803   2
  -3 -11  -3 101.893 36.0459   2
   3  11   3 114.566 19.1758   5
   3 -11   3 115.003 36.4576   5
   3  11   3 115.422 31.8351   4
  -4  11  -3 198.538 40.4320   1
   4  11   3 202.231 37.8801   1
   4  11   3 113.505 40.1649   2
   4 -11   3 226.324 45.9999   1
  -4 -11  -3 207.191 54.8929   2
   4 -11   3 88.4357 45.7870   3
   4 -11   3 247.421 54.0496   5
   4  11   3 124.604 35.8096   4
   4  11   3 156.683 29.6740   5
   5 -11   3 131.390 40.1328   1
  -5  11  -3 84.6645 25.7580   1
  -5 -11  -3 181.298 53.9364   2
   5 -11   3 144.316 41.0459   5
   5  11   3 121.787 46.1449   4
   5  11   3 72.4094 24.1634   5
  -6  11  -3 1223.12 95.6839   1
  -6 -11  -3 1410.53 126.915   2
   6  11   3 1268.55 96.6615   5
   6  11   3 1406.26 117.496   4
   6 -11   3 1403.26 114.613   4
  -7  11  -3 225.541 45.8175   1
  -7 -11  -3 258.299 62.0778   2
   7 -11   3 350.495 62.5649   4
   7  11   3 238.280 60.3312   4
   7  11   3 249.718 49.5421   5
  -8  11  -3 95.6004 30.8282   1
  -8 -11  -3 86.0200 57.6805   2
   8 -11   3 100.637 48.6923   4
   8  11   3 78.0334 28.8393   5
   8  11   3 175.731 55.5717   4
  -9  11  -3 49.2133 28.2065   1
  -9 -11  -3 164.383 63.7928   2
   9 -11   3 120.598 49.2980   4
   9  11   3-3.85667 27.4689   5
   9  11   3 114.407 51.1285   4
 -10 -11  -3 13.5054 17.9702   1
 -10 -11  -3-20.3464 33.4885   2
  10  11   3 16.0612 48.3807   4
  10 -11   3-21.6646 35.0471   4
 -11 -11  -3 153.966 69.3628   2
 -11  11  -3 294.901 73.4173   2
  11  11   3 277.611 76.4512   4
  11 -11   3 178.605 57.5811   4
 -12 -11  -3 94.4236 57.7820   2
 -12  11  -3-84.0250 52.1350   2
  12  11   3 7.49515 40.7032   4
  12 -11   3 34.6205 36.4309   4
 -13  11  -3 33.5661 40.7585   2
  13 -11   3 27.8370 46.5480   4
 -14  11  -3 114.663 70.0206   2
  15  12  -3 74.5140 63.9978   3
  15  12  -3 145.058 64.8840   5
 -15 -12   3 1.21859 52.0040   1
  14  12  -3 19.6070 46.4258   3
  14  12  -3 100.619 60.8716   5
 -14 -12   3 37.8808 54.2865   1
  13  12  -3 242.648 86.1378   3
  13  12  -3 203.137 67.3190   5
 -13 -12   3 172.478 59.0658   1
  12  12  -3 598.327 112.235   3
  12  12  -3 530.107 93.3057   5
 -12 -12   3 537.267 91.3772   1
 -11  12   3 6.25828 16.0637   2
  11  12  -3 17.6882 39.5576   3
  11  12  -3 4.78687 31.9347   5
 -11 -12   3 9.39844 41.1458   1
  10 -12  -3 91.1913 35.0279   3
  10  12  -3 96.7713 57.4458   3
 -10  12   3 112.818 27.8796   2
  10  12  -3 134.970 49.9456   5
 -10 -12   3 71.7203 40.4729   1
   9 -12  -3 208.421 59.9440   3
   9  12  -3 213.657 64.3648   3
   9  12  -3 231.859 56.5452   5
  -9 -12   3 257.923 62.6673   1
   8  12  -3 343.794 79.1282   3
   8 -12  -3 247.106 56.7534   3
  -8 -12   3 318.244 61.1130   1
   8  12  -3 362.139 63.2628   5
   7  12  -3 2102.78 169.192   3
   7 -12  -3 2254.13 157.295   3
  -7 -12   3 2191.77 152.999   1
   7  12  -3 2189.57 142.940   5
  -7 -12   3 2328.20 161.776   4
   6  12  -3 964.819 119.550   3
   6 -12  -3 941.155 100.074   3
  -6  12   3 732.383 85.4367   1
  -6 -12   3 922.041 99.9154   1
   6  12  -3 961.520 94.5285   5
  -6 -12   3 842.182 96.2366   4
   5  12  -3 17.6821 31.8495   3
   5 -12  -3 18.7378 21.5033   3
  -5 -12   3-48.3106 41.0126   1
  -5  12   3 8.38190 17.6297   1
   5  12  -3 1.73766 25.7954   5
   5 -12  -3 44.3649 23.4011   5
  -5 -12   3 22.3019 22.1682   5
  -5 -12   3-6.88556 30.5603   4
  -4  12   3 43.5539 40.6638   3
   4  12  -3 92.6440 51.9620   3
  -4 -12   3 65.1386 35.7357   4
   4 -12  -3 74.8628 32.1350   3
   4  12  -3 87.3668 31.6291   5
  -4 -12   3 58.6445 26.5295   5
   4 -12  -3 63.3590 18.6928   5
  -4  12   3 22.0585 20.1515   1
  -4 -12   3 32.2969 27.0356   1
  -4  12   3 93.0021 23.4807   2
   3 -12  -3 642.270 75.9830   3
  -3  12   3 989.038 105.304   3
   3  12  -3 944.920 117.527   3
  -3 -12   3 695.145 91.8760   3
   3 -12  -3 729.324 56.6126   5
  -3 -12   3 613.853 68.6506   5
   3  12  -3 895.060 83.8917   5
  -3  12   3 462.953 49.1330   2
  -3  12   3 423.349 59.8709   1
  -2 -12   3 9731.22 325.155   3
   2 -12  -3 9634.25 273.989   3
  -2  12   3 9395.35 288.086   3
   2  12  -3 8658.86 323.518   3
   2  12  -3 9605.91 260.385   5
  -2 -12   3 9407.76 257.834   5
   2 -12  -3 9351.25 159.700   5
  -2  12   3 9779.02 275.960   1
  -2  12   3 9478.04 222.579   2
  -1  12   3 1999.45 108.676   2
   1  12  -3 1842.88 152.080   3
  -1  12   3 1810.53 129.553   3
  -1 -12   3 2121.70 154.923   3
  -1 -12   3 1696.22 115.588   1
  -1  12   3 1880.68 120.099   1
  -1 -12   3 1807.99 115.226   5
   1  12  -3 1800.07 112.009   5
   1 -12  -3 1803.48 47.5825   5
   0  12   3 2950.00 167.585   3
   0  12   3 2576.10 131.021   2
   0 -12   3 2793.06 182.506   3
   0 -12   3 2595.56 139.885   1
   0  12   3 2663.22 139.053   1
   0  12  -3 2776.62 144.258   5
   0 -12   3 2883.33 148.268   5
   0  12   3 2673.92 80.7651   4
   1 -12   3 757.534 99.8543   3
   1  12   3 858.179 79.6447   2
   1  12   3 864.393 96.7991   3
   1 -12   3 830.492 79.2313   1
   1  12   3 846.983 80.0194   1
   1 -12   3 798.430 81.8206   5
  -1  12  -3 711.750 77.1429   5
   1  12   3 850.386 56.0779   4
   2  12   3 45.1613 35.9311   3
   2 -12   3 88.0994 43.3707   3
  -2  12  -3 30.2016 20.6262   1
   2 -12   3 37.8205 25.3600   1
   2  12   3 127.643 37.4287   2
   2  12   3 44.6919 20.6564   1
   2 -12   3 43.5350 26.6190   5
  -2  12  -3 56.6472 33.2598   5
   2  12   3 75.6197 28.9946   4
   3  12   3 95.3793 52.6799   3
   3 -12   3 161.679 59.2529   3
   3 -12   3 104.441 31.2316   1
  -3  12  -3 69.3431 25.3346   1
   3  12   3 83.1160 28.1276   1
   3  12   3 39.6911 27.7641   2
   3  12   3 126.012 20.6246   5
   3 -12   3 174.010 48.5470   5
   3  12   3 137.839 38.9551   4
   4  12   3 5552.83 235.422   2
   4  12   3 5298.88 195.696   1
   4 -12   3 5459.08 199.114   1
  -4  12  -3 5645.01 212.249   1
   4 -12   3 5223.26 238.777   5
   4  12   3 5566.79 146.557   5
   4  12   3 5476.21 195.573   4
  -5  12  -3 4688.00 192.922   1
  -5 -12  -3 4448.42 217.030   2
   5 -12   3 4516.65 183.178   1
   5  12   3 3968.00 169.550   1
   5 -12   3 4390.27 226.096   5
   5  12   3 4306.38 151.614   5
   5  12   3 4547.57 195.529   4
  -6  12  -3 2400.56 141.072   1
  -6 -12  -3 3003.94 187.992   2
   6  12   3 2543.99 130.602   5
   6  12   3 3128.73 176.528   4
   6 -12   3 3106.68 169.623   4
  -7  12  -3 594.246 72.0455   1
  -7 -12  -3 762.303 100.608   2
   7  12   3 827.476 83.4470   5
   7 -12   3 639.210 81.4961   4
   7  12   3 734.071 91.3277   4
  -8  12  -3 190.189 39.0972   1
  -8 -12  -3 288.253 68.7402   2
   8 -12   3 165.933 54.3067   4
   8  12   3 205.660 46.7896   5
   8  12   3 214.457 60.7920   4
  -9  12  -3 982.503 92.8444   1
  -9 -12  -3 1226.60 136.485   2
   9  12   3 963.264 108.666   5
   9 -12   3 1131.81 116.482   4
   9  12   3 1292.83 139.000   4
 -10 -12  -3-42.7745 44.1211   2
  10  12   3 25.6114 42.0105   4
  10 -12   3-42.2077 40.5041   4
 -11 -12  -3 95.6079 53.5671   2
  11  12   3 77.7984 44.4937   4
  11 -12   3 29.0312 34.7466   4
 -12 -12  -3 17.7259 41.3589   2
 -12  12  -3-38.0275 47.2483   2
  12 -12   3 37.3954 40.9835   4
  12  12   3 11.8838 50.6995   4
 -13  12  -3 235.377 75.0915   2
  13 -12   3 38.4951 49.9935   4
  15  13  -3 19.0149 52.6395   3
  15  13  -3 38.2757 50.2168   5
 -15 -13   3-100.272 53.6432   1
  14  13  -3 103.467 73.4643   3
  14  13  -3 171.466 64.1439   5
 -14 -13   3 136.933 59.1165   1
  13  13  -3-71.3716 52.2868   3
  13  13  -3-13.0019 42.5052   5
 -13 -13   3 22.2239 41.2587   1
  12  13  -3 11.2152 44.0415   3
  12  13  -3 15.2505 44.4977   5
 -12 -13   3 57.1854 56.7803   1
  11  13  -3 537.033 103.677   3
  11  13  -3 377.983 79.0460   5
 -11 -13   3 594.916 94.2673   1
 -10  13   3 30.6173 17.2470   2
  10  13  -3-47.6468 48.2461   3
  10  13  -3-42.2443 34.2825   5
 -10 -13   3 47.1558 37.0480   1
   9  13  -3-28.6766 37.4631   3
   9 -13  -3 2.94389 30.4262   3
   9  13  -3 37.0671 35.8166   5
  -9 -13   3 46.3781 35.7505   1
   8 -13  -3 62.7323 40.2176   3
   8  13  -3-8.42280 31.2164   5
  -8 -13   3-10.8611 37.3445   1
   7 -13  -3 98.1792 40.1070   3
   7  13  -3 119.301 53.8574   3
  -7 -13   3 166.041 51.0785   1
   7  13  -3 248.065 57.0926   5
   6 -13  -3 55.6262 30.7541   3
   6  13  -3 41.5754 38.1901   3
  -6 -13   3 33.8495 33.8405   1
   6  13  -3 3.01907 26.6495   5
  -6 -13   3 80.4546 38.1204   4
   5 -13  -3 14.0336 24.2500   3
   5  13  -3 69.3067 48.7420   3
  -5 -13   3 33.6254 33.4524   1
  -5  13   3-2.79950 19.4329   1
   5  13  -3 11.2878 24.2385   5
   5 -13  -3 30.4191 22.0580   5
  -5 -13   3 58.6703 27.0970   5
  -5 -13   3 30.8592 29.5913   4
   4 -13  -3 1816.97 131.783   3
  -4  13   3 1907.80 143.684   3
   4  13  -3 1698.18 150.292   3
  -4 -13   3 1766.68 125.971   1
  -4  13   3 1753.39 127.747   1
  -4  13   3 1939.14 97.8435   2
  -4 -13   3 1874.06 117.265   5
   4  13  -3 1863.69 118.176   5
   4 -13  -3 1903.28 98.6190   5
  -4 -13   3 1836.85 131.760   4
   3 -13  -3 1015.95 95.1057   3
  -3  13   3 941.652 103.674   3
  -3 -13   3 1157.07 118.121   3
   3  13  -3 839.548 109.446   3
   3 -13  -3 906.543 61.5448   5
  -3 -13   3 913.224 81.7824   5
   3  13  -3 1027.91 88.6484   5
  -3 -13   3 944.881 90.3923   1
  -3  13   3 1079.65 96.3982   1
  -3  13   3 1019.59 74.1820   2
   2  13  -3 3876.12 226.691   3
   2 -13  -3 4155.81 191.185   3
  -2 -13   3 4054.65 219.340   3
  -2  13   3 4078.57 200.187   3
  -2 -13   3 4242.59 187.810   1
  -2  13   3 4042.34 153.647   2
  -2  13   3 4124.74 185.109   1
   2 -13  -3 3991.68 98.6493   5
   2  13  -3 4063.33 169.675   5
  -2 -13   3 3944.90 170.655   5
  -1  13   3 672.446 86.0943   3
   1  13  -3 563.819 89.1659   3
  -1 -13   3 711.334 94.8215   3
  -1  13   3 733.605 69.7785   2
  -1  13   3 789.376 81.8501   1
  -1 -13   3 606.805 73.0128   1
  -1 -13   3 626.296 72.7992   5
   1  13  -3 573.140 66.0575   5
   0  13   3 2510.19 133.309   2
   0  13  -3 2481.92 187.529   3
   0 -13   3 2643.11 183.069   3
   0  13   3 2655.28 167.106   3
   0 -13   3 2482.21 140.588   1
   0  13   3 2523.74 141.633   1
   0  13  -3 2628.44 143.826   5
   0 -13   3 2622.28 143.777   5
   0  13   3 2462.46 75.4554   4
   1 -13   3 271.548 62.9172   3
   1  13   3 127.842 46.0504   3
   1  13   3 196.216 41.1327   1
   1 -13   3 159.918 38.6499   1
   1  13   3 150.366 35.9292   2
   1 -13   3 199.905 44.7049   5
   1  13   3 234.629 32.5566   4
  -1  13  -3 207.658 46.2925   5
   2  13   3 1041.70 110.976   3
   2  13   3 928.606 92.1029   2
   2 -13   3 1101.23 128.625   3
   2  13   3 1061.96 90.9859   1
   2 -13   3 973.263 88.6620   1
  -2  13  -3 1092.80 97.6174   1
  -2 -13  -3 1015.78 92.7491   1
   2 -13   3 1013.34 97.0792   5
  -2  13  -3 1105.65 101.659   5
   2  13   3 1051.08 73.7963   4
   3  13   3-45.3372 46.6628   3
  -3 -13  -3 1.24872 24.7614   1
  -3  13  -3-7.98042 23.3307   1
   3 -13   3-3.23245 25.6963   1
   3  13   3 28.4091 29.0576   2
   3  13   3 1.64949 22.6659   1
   3  13   3 9.37738 7.20167   5
   3 -13   3 5.95761 21.8606   5
   3  13   3 57.7087 28.5579   4
   4  13   3 191.952 63.9266   3
  -4  13  -3 166.348 40.4452   1
   4  13   3 171.296 39.2078   1
   4 -13   3 162.335 39.9236   1
  -4 -13  -3 131.971 37.2938   1
   4  13   3 155.298 24.4824   5
   4 -13   3 148.635 42.8028   5
   4  13   3 142.663 39.1968   4
  -5 -13  -3 1864.73 120.157   1
   5 -13   3 1933.30 127.196   1
   5  13   3 1742.86 118.504   1
  -5  13  -3 1980.64 133.760   1
   5  13   3 1868.58 95.1604   5
   5  13   3 1770.68 124.854   4
  -6 -13  -3-20.4255 23.2794   1
  -6  13  -3-3.60110 20.4646   1
   6 -13   3 50.8823 28.6337   4
   6  13   3-26.4993 35.9601   4
   6  13   3-3.82652 15.4567   5
  -7 -13  -3 109.245 34.9073   1
  -7  13  -3 76.5154 30.2853   1
  -7 -13  -3 159.556 60.6170   2
   7  13   3 149.042 52.9074   4
   7 -13   3 75.8500 36.4553   4
   7  13   3 172.678 42.5136   5
  -8 -13  -3 177.106 41.2096   1
  -8  13  -3 109.602 35.8071   1
  -8 -13  -3 194.893 57.8426   2
   8  13   3 228.905 60.5890   4
   8 -13   3 173.327 50.6365   4
   8  13   3 48.3098 25.2385   5
  -9 -13  -3 119.489 32.3217   1
  -9 -13  -3 109.704 53.0031   2
   9 -13   3 84.2168 41.1692   4
   9  13   3 69.7122 45.7423   4
 -10 -13  -3 62.5880 54.1844   2
  10  13   3 12.4475 36.1237   4
  10 -13   3 83.1564 43.8560   4
  11  13   3 63.0270 46.3697   4
  11 -13   3 52.9425 42.3597   4
 -12  13  -3 49.5374 45.6329   2
  12 -13   3 84.5537 55.7127   4
  12  13   3 119.710 65.3880   4
 -13  13  -3 1.64755 40.3744   2
  13 -13   3-0.20576 36.3137   4
  15  14  -3 18.3586 44.6057   5
 -15 -14   3 0.21194 37.6482   1
  14  14  -3 0.27687 43.5249   3
  14  14  -3 124.563 58.1723   5
 -14 -14   3 6.30075 38.7204   1
  13  14  -3 63.4702 56.7313   3
  13  14  -3 11.7583 33.0038   5
 -13 -14   3 21.3074 36.8228   1
  12  14  -3 108.326 67.2637   3
  12  14  -3 78.9130 52.0872   5
 -12 -14   3 181.790 60.8955   1
  11  14  -3 65.5743 49.0225   3
  11  14  -3-26.1850 38.1256   5
 -11 -14   3 10.4121 34.3173   1
  10  14  -3-34.2055 51.0363   3
 -10  14   3-3.23048 16.7289   2
  10  14  -3-2.50997 35.7592   5
 -10 -14   3 4.01089 32.0747   1
   9 -14  -3 498.391 92.7823   3
   9  14  -3 497.988 96.4386   3
   9  14  -3 466.466 78.9076   5
  -9 -14   3 606.275 92.5043   1
   8 -14  -3 27.7436 34.6714   3
   8  14  -3-79.5341 56.6085   3
   8  14  -3-42.6722 38.2606   5
  -8 -14   3 3.11446 34.1547   1
   7  14  -3-16.2006 51.5264   3
   7 -14  -3 63.9298 39.3574   3
  -7 -14   3 8.69256 29.4679   1
   7  14  -3-46.2017 30.5983   5
   6 -14  -3 1893.18 148.619   3
   6  14  -3 1669.70 163.422   3
  -6 -14   3 1717.34 136.731   1
   6  14  -3 1757.24 127.593   5
  -6 -14   3 2035.17 150.976   4
   5 -14  -3 3355.80 191.577   3
   5  14  -3 3314.98 216.807   3
  -5 -14   3 3215.64 181.843   1
   5  14  -3 3503.24 170.129   5
  -5 -14   3 3319.34 159.092   5
   5 -14  -3 3552.02 148.749   5
  -5 -14   3 3533.26 196.782   4
  -4  14   3 59.2177 44.8380   3
   4  14  -3-4.32912 37.7009   3
   4 -14  -3 50.4290 34.9483   3
  -4 -14   3-34.2849 45.8470   1
  -4  14   3 62.5169 23.2245   2
   4 -14  -3 46.2799 19.4086   5
   4  14  -3 29.4455 25.7573   5
  -4 -14   3 98.6051 32.4919   5
  -4 -14   3 62.9378 32.8862   4
  -3  14   3 1487.22 130.230   3
   3 -14  -3 1406.10 118.608   3
   3  14  -3 1574.68 149.591   3
  -3 -14   3 1616.59 141.433   3
   3 -14  -3 1472.49 74.6286   5
  -3 -14   3 1359.37 101.559   5
   3  14  -3 1603.70 108.886   5
  -3 -14   3 1362.54 113.915   1
  -3  14   3 1526.36 95.2519   2
  -3  14   3 1529.80 119.078   1
   2 -14  -3 379.430 65.1245   3
  -2  14   3 358.101 64.7713   3
   2  14  -3 337.585 76.5536   3
  -2 -14   3 338.099 65.9311   3
  -2 -14   3 415.056 56.0414   5
   2 -14  -3 418.499 30.2277   5
   2  14  -3 405.127 58.2375   5
  -2  14   3 456.442 63.5552   1
  -2 -14   3 386.134 63.7306   1
  -2  14   3 401.262 53.2217   2
  -1 -14   3 2907.07 194.369   3
   1  14  -3 2528.63 192.562   3
  -1  14   3 2729.94 173.105   3
  -1 -14   3 2706.66 154.866   1
  -1  14   3 2807.93 141.242   2
  -1  14   3 2731.04 155.879   1
   1  14  -3 2719.55 145.204   5
  -1 -14   3 2837.62 148.746   5
   0  14   3 52.0871 36.3905   3
   0 -14   3 62.2462 38.6156   3
   0  14  -3 4.49643 44.1305   3
   0 -14   3 59.2079 28.7242   1
   0  14   3 117.650 40.4023   1
   0  14   3 80.8112 26.7833   2
   0 -14   3 23.8380 21.2914   5
   0  14  -3 50.9810 29.5149   5
   1 -14   3 502.763 89.7196   3
   1  14   3 359.365 66.6951   3
   1  14   3 397.614 61.4967   1
   1 -14   3 464.772 64.8988   1
   1  14   3 414.904 59.7151   2
   1 -14   3 362.546 58.4380   5
   1  14   3 409.123 41.4271   4
  -1  14  -3 364.125 58.6386   5
   2  14   3 277.990 68.8547   3
  -2  14  -3 281.705 52.5270   1
   2  14   3 324.284 56.7668   2
   2  14   3 276.989 53.0234   1
  -2 -14  -3 385.461 61.3917   1
   2 -14   3 267.562 49.6242   1
   2 -14   3 294.501 55.9715   5
   2  14   3 294.916 42.2737   4
  -2  14  -3 218.312 46.8296   5
  -3  14  -3-12.6180 25.1092   1
   3 -14   3-30.7997 32.0472   1
   3  14   3-19.9780 22.1425   2
  -3 -14  -3 11.7804 27.3524   1
   3  14   3-4.42364 22.6449   1
   3 -14   3-1.12114 23.5478   5
   3  14   3 20.1961 24.8180   4
   4  14   3 813.154 115.162   3
  -4  14  -3 603.461 79.4161   1
   4  14   3 638.586 74.7500   1
   4 -14   3 536.590 73.4549   1
  -4 -14  -3 697.302 79.0981   1
   4  14   3 782.064 41.0101   5
   4  14   3 758.964 42.5137   5
   4 -14   3 673.466 88.6193   5
   4  14   3 721.441 76.5704   4
   5  14   3 177.072 66.5300   3
   5 -14   3 134.824 45.3633   1
   5  14   3 127.719 37.4978   1
  -5  14  -3 60.5097 30.9682   1
  -5 -14  -3 121.301 39.2085   1
   5  14   3 89.9400 20.1316   5
   5  14   3 112.903 44.8850   4
  -6  14  -3 281.568 54.3552   1
  -6 -14  -3 244.190 52.6721   1
   6 -14   3 240.069 54.3855   4
   6  14   3 306.099 58.0216   4
   6  14   3 203.472 36.0146   5
  -7 -14  -3 49.8870 30.9938   1
  -7  14  -3-14.5253 26.4967   1
   7 -14   3 40.2364 29.1361   4
   7  14   3-52.2034 46.3403   4
   7  14   3 10.1908 18.2176   5
  -8 -14  -3 682.137 76.4946   1
  -8  14  -3 535.675 78.1072   1
   8 -14   3 637.238 85.7032   4
   8  14   3 501.781 84.5241   4
  -9 -14  -3 1117.58 97.9725   1
   9  14   3 1212.61 136.032   4
   9 -14   3 997.732 114.555   4
  10  14   3 239.890 71.8203   4
  10 -14   3 219.465 65.0064   4
  11  14   3 34.9180 40.4384   4
  11 -14   3 94.1388 43.6038   4
 -12  14  -3 12.1918 48.3527   2
  12 -14   3-51.3676 41.3207   4
  12  14   3-3.73087 39.2066   4
 -13  14  -3-98.2997 58.1373   2
  13 -14   3 7.58720 45.6990   4
  15  15  -3-38.3119 47.5490   5
 -15 -15   3 13.1909 41.3457   1
  14  15  -3-1.29077 35.9187   5
 -14 -15   3 0.41435 40.4049   1
  13  15  -3 29.4056 56.7061   3
  13  15  -3 38.6329 32.8535   5
 -13 -15   3 52.4173 44.8388   1
  12  15  -3 139.919 56.6839   3
  12  15  -3 72.4969 45.7946   5
 -12 -15   3 121.480 54.2547   1
  11  15  -3 88.7521 55.7622   3
  11  15  -3 153.127 54.5349   5
 -11 -15   3 14.8227 33.6017   1
  10  15  -3 137.098 63.6731   3
  10  15  -3 117.493 40.4827   5
 -10 -15   3 140.725 45.8081   1
   9  15  -3 610.520 107.318   3
   9  15  -3 831.041 100.748   5
  -9 -15   3 728.079 103.636   1
   8 -15  -3 31.7579 32.2459   3
   8  15  -3 37.7459 40.4502   3
   8  15  -3 6.25754 29.6163   5
  -8 -15   3-34.6495 45.5804   1
   7 -15  -3 372.753 73.7428   3
   7  15  -3 259.445 67.4085   3
  -7 -15   3 357.875 68.5066   1
   7  15  -3 352.311 62.0500   5
   6 -15  -3 650.446 95.4390   3
   6  15  -3 828.374 125.242   3
  -6 -15   3 596.216 88.2054   1
   6  15  -3 889.305 94.3007   5
  -6 -15   3 554.321 82.5649   4
   5  15  -3 822.763 116.037   3
   5 -15  -3 939.250 105.858   3
  -5 -15   3 768.939 94.2262   1
  -5 -15   3 838.600 82.5957   5
   5 -15  -3 868.602 76.0837   5
   5  15  -3 826.543 86.1771   5
  -5 -15   3 951.302 103.141   4
  -4  15   3 1511.09 142.684   3
   4 -15  -3 1566.08 131.898   3
   4  15  -3 1667.14 158.100   3
  -4 -15   3 1373.08 120.223   1
  -4  15   3 1550.57 98.4475   2
   4  15  -3 1681.74 116.058   5
  -4 -15   3 1415.67 104.415   5
   4 -15  -3 1504.47 88.9642   5
  -4 -15   3 1560.88 127.492   4
   3  15  -3 438.878 83.7031   3
  -3  15   3 540.195 88.2547   3
   3 -15  -3 528.580 80.4646   3
  -3  15   3 538.198 61.5974   2
  -3 -15   3 555.807 76.7092   1
  -3 -15   3 528.673 63.9899   5
   3  15  -3 536.904 66.8203   5
   3 -15  -3 529.608 44.0823   5
  -2  15   3 47.8220 40.4757   3
   2  15  -3 173.844 71.4970   3
   2 -15  -3 34.6332 30.1850   3
  -2  15   3 67.3708 27.8215   2
  -2 -15   3 32.1424 32.9550   1
  -2 -15   3 5.26404 19.1654   5
   2 -15  -3 58.0931 10.8999   5
   2  15  -3 78.5317 32.2194   5
   2 -15  -3 66.7362 12.0322   5
  -1  15   3 110.068 49.9493   3
   1  15  -3 93.4717 48.5815   3
  -1 -15   3 96.3175 36.4253   1
  -1  15   3 148.703 43.7287   1
  -1  15   3 130.170 36.6899   2
  -1 -15   3 142.642 38.1806   5
   1  15  -3 116.710 37.2227   5
   0  15   3 1157.29 120.724   3
   0  15   3 969.704 89.9377   2
   0  15  -3 985.604 128.300   3
   0  15   3 987.892 98.5980   1
   0 -15   3 942.114 94.1438   1
   0 -15   3 1048.58 94.5439   5
   0  15  -3 1014.59 93.6827   5
   1  15   3 63.5164 45.8424   3
   1 -15   3 131.962 43.2477   1
   1  15   3 127.585 36.4416   2
   1  15   3 141.403 38.9101   1
   1 -15   3 91.2656 24.9184   5
   1  15   3 122.314 24.1259   4
  -1  15  -3 121.482 40.5507   5
   2  15   3 477.197 83.4851   3
   2 -15   3 481.067 70.0117   1
  -2  15  -3 495.410 72.0570   1
   2  15   3 484.754 71.5529   2
   2  15   3 479.167 69.7865   1
  -2 -15  -3 479.537 67.5157   1
   2 -15   3 438.026 68.8377   5
   2  15   3 480.824 53.8431   4
  -2  15  -3 413.623 66.1805   5
   3  15   3 209.885 67.9963   3
  -3  15  -3 183.409 50.0586   1
   3 -15   3 224.030 48.0960   1
   3  15   3 96.7870 36.1205   1
  -3 -15  -3 142.306 41.6905   1
   3 -15   3 173.132 48.8266   5
   3  15   3 199.848 44.6405   4
   4  15   3 175.670 59.1192   3
  -4 -15  -3 143.921 41.3786   1
  -4  15  -3 84.8446 39.6326   1
   4  15   3 166.689 42.6098   1
   4 -15   3 132.643 41.7844   1
   4 -15   3 98.5684 43.7983   5
   4  15   3 166.107 41.4310   4
   5  15   3 188.991 65.8711   3
   5 -15   3 134.155 41.6107   1
   5  15   3 148.892 41.0891   1
  -5  15  -3 69.6483 34.7725   1
  -5 -15  -3 186.975 47.6162   1
   5  15   3 148.432 23.7594   5
   5  15   3 168.795 23.2555   5
   5  15   3 129.632 40.9616   4
   6  15   3 1173.36 142.849   3
  -6  15  -3 802.349 91.8166   1
  -6 -15  -3 839.212 88.5537   1
   6  15   3 819.556 63.0006   5
   6  15   3 847.619 64.8987   5
   6  15   3 898.707 100.038   4
   6 -15   3 1004.70 99.4775   4
  -7 -15  -3 70.6390 34.1046   1
   7 -15   3 29.5719 27.6906   4
   7  15   3 96.3428 45.8455   4
  -8 -15  -3 84.1506 39.6264   1
   8  15   3 124.216 59.2346   4
   8 -15   3 108.671 43.6494   4
  -9 -15  -3 408.780 64.2237   1
   9  15   3 292.455 73.5225   4
   9 -15   3 455.304 80.1648   4
  10 -15   3 39.6537 32.9548   4
  10  15   3 0.19465 37.7987   4
  11  15   3 1.94631 39.3874   4
  11 -15   3 17.7106 36.7912   4
  12 -15   3 5.76140 30.1019   4
  12  15   3 15.5733 47.3428   4
 -13  15  -3 12.9268 53.5514   2
  13 -15   3 0.20410 40.5687   4
  14  16  -3 34.4719 41.0445   5
 -14 -16   3 1.90876 33.7793   1
  13  16  -3-43.0199 50.8318   3
  13  16  -3 45.9807 44.3904   5
 -13 -16   3 74.8008 51.7117   1
  12  16  -3-28.3890 45.0894   3
  12  16  -3-71.4670 46.4237   5
 -12 -16   3 24.1831 37.6456   1
  11  16  -3 515.813 111.839   3
  11  16  -3 608.901 95.8143   5
 -11 -16   3 511.373 93.6472   1
  10  16  -3 52.4890 52.9280   3
  10  16  -3-8.31286 34.2421   5
 -10 -16   3-76.3796 45.7811   1
   9  16  -3 1184.72 153.901   3
   9  16  -3 1087.14 114.576   5
  -9 -16   3 915.268 115.116   1
   8  16  -3 158.075 62.9152   3
   8  16  -3 156.850 46.4020   5
  -8 -16   3 128.526 48.9352   1
   7  16  -3 495.965 98.9016   3
   7 -16  -3 555.760 89.8578   3
   7  16  -3 532.493 76.3704   5
  -7 -16   3 463.027 78.5153   1
   6  16  -3 4818.85 283.849   3
   6 -16  -3 4726.80 251.408   3
  -6 -16   3 4872.81 239.118   1
   6  16  -3 4841.70 210.975   5
   5  16  -3 1036.60 136.430   3
   5 -16  -3 1239.72 126.545   3
  -5 -16   3 1163.49 115.628   1
   5  16  -3 1138.41 99.5942   5
  -5 -16   3 1070.86 92.8783   5
   5 -16  -3 1187.04 87.1536   5
  -5 -16   3 1186.40 115.634   4
  -4  16   3 189.415 60.9282   3
   4  16  -3 116.599 46.0981   3
   4 -16  -3 176.091 51.8450   3
  -4 -16   3 161.458 51.4956   1
  -4  16   3 187.072 38.6685   2
   4  16  -3 153.672 35.8598   5
  -4 -16   3 165.014 37.7314   5
   4 -16  -3 217.454 38.8463   5
  -4 -16   3 194.264 51.3093   4
   3 -16  -3 760.106 98.2792   3
   3  16  -3 660.186 109.328   3
  -3  16   3 630.953 93.4521   3
  -3  16   3 683.591 72.6112   2
  -3 -16   3 654.402 86.6699   1
   3  16  -3 741.202 77.9697   5
   3 -16  -3 685.474 49.5615   5
  -3 -16   3 552.386 66.3464   5
   3 -16  -3 650.549 47.4447   5
   2 -16  -3 2541.91 171.377   3
   2  16  -3 2271.89 191.757   3
  -2  16   3 2315.71 172.876   3
   2  16  -3 2310.43 135.633   5
  -2 -16   3 2265.19 134.063   5
  -2 -16   3 2532.21 160.155   1
  -2  16   3 2261.34 133.648   2
   1  16  -3 1873.84 180.499   3
  -1  16   3 2187.72 170.169   3
  -1  16   3 2123.55 133.070   2
  -1 -16   3 1964.01 140.520   1
   1  16  -3 2211.70 133.537   5
  -1 -16   3 2046.91 131.557   5
   0  16   3 46.7998 45.9034   3
   0  16  -3 37.4258 47.8476   3
   0 -16   3-5.51253 30.6882   1
   0  16   3 8.73063 20.6046   2
   0 -16   3 44.8810 27.5371   5
   0  16  -3 22.0568 25.2858   5
   1  16   3 1044.34 125.204   3
   1  16   3 1085.03 103.269   2
   1 -16   3 1018.63 100.660   1
   1 -16   3 1062.41 102.090   5
  -1  16  -3 965.499 96.7840   5
   2  16   3 744.586 105.685   3
   2  16   3 928.530 98.0033   1
   2 -16   3 884.655 96.2701   1
  -2 -16  -3 862.511 97.3019   1
   2 -16   3 939.888 100.241   5
   2  16   3 805.368 66.6517   4
   3  16   3 3334.73 226.311   3
   3  16   3 3167.67 181.389   1
   3 -16   3 3060.63 173.398   1
  -3 -16  -3 3465.24 186.182   1
   3 -16   3 3242.16 192.768   5
   3  16   3 3445.72 151.891   4
   4  16   3 120.076 64.2227   3
   4 -16   3 66.1878 38.7165   1
  -4 -16  -3 80.8358 37.5288   1
   4  16   3 100.310 38.0036   1
   4 -16   3 100.019 43.9390   5
   4  16   3 28.1401 28.5858   4
   5  16   3 94.0518 56.6157   3
   5  16   3 27.7648 24.5828   1
   5 -16   3 118.837 43.6445   1
  -5 -16  -3 96.2857 41.7065   1
   5  16   3 108.849 14.5819   5
   5  16   3 92.0142 15.1584   5
   5  16   3 96.6922 41.0271   4
   6  16   3 1735.73 176.374   3
  -6 -16  -3 1576.19 125.969   1
   6  16   3 1555.70 77.4684   5
   6  16   3 1593.06 132.030   4
   6 -16   3 1513.15 119.477   4
   7  16   3 661.900 113.997   3
  -7 -16  -3 455.669 69.4705   1
   7  16   3 454.508 51.1033   5
   7 -16   3 399.219 64.2420   4
   7  16   3 583.910 86.8883   4
  -8 -16  -3 325.955 58.0292   1
   8  16   3 332.676 87.0095   3
   8 -16   3 310.918 63.5943   4
   8  16   3 227.499 65.8714   4
  -9 -16  -3 580.737 76.1032   1
   9  16   3 695.701 108.412   4
   9 -16   3 584.162 91.7435   4
  10  16   3 802.694 122.811   4
  10 -16   3 602.495 93.4058   4
  11  16   3 53.1971 52.6256   4
  11 -16   3 48.7115 33.1331   4
  12 -16   3 0.18495 30.5419   4
  12  16   3-42.3481 55.8486   4
 -14 -17   3-25.0687 41.1839   1
  13  17  -3 119.185 85.2044   3
  13  17  -3 32.4287 42.6505   5
 -13 -17   3-89.7906 51.1518   1
  12  17  -3 50.2778 45.3646   3
  12  17  -3 56.6765 42.7078   5
 -12 -17   3 2.97174 41.9074   1
  11  17  -3 384.252 103.196   3
  11  17  -3 424.521 80.3632   5
 -11 -17   3 386.469 84.5936   1
  10  17  -3-54.0654 53.4968   3
  10  17  -3 14.2718 30.4369   5
 -10 -17   3-6.59515 37.7035   1
   9  17  -3-17.7881 28.0590   5
  -9 -17   3 44.9154 34.1717   1
   8  17  -3 25.2528 51.1678   3
   8  17  -3 23.7120 29.5222   5
  -8 -17   3 21.4613 30.3882   1
   7  17  -3 328.641 90.3785   3
   7  17  -3 231.773 54.0610   5
   7 -17  -3 298.404 54.7131   5
  -7 -17   3 225.323 59.5855   1
   6  17  -3 281.299 76.0354   3
   6 -17  -3 177.390 60.3308   3
  -6 -17   3 201.323 59.4312   1
   6  17  -3 253.805 51.5141   5
   5  17  -3 72.0137 53.8333   3
   5 -17  -3-14.5602 33.6227   3
  -5 -17   3 17.2208 32.8785   1
   5  17  -3 15.3075 25.4272   5
   5 -17  -3 61.5860 29.1478   5
  -5 -17   3 39.7019 26.0916   5
  -5 -17   3 14.1355 24.5985   4
  -4  17   3 74.1749 48.3940   3
   4  17  -3 89.8129 47.9711   3
   4 -17  -3 29.5529 31.2682   3
  -4 -17   3 35.5401 36.8953   1
  -4  17   3 32.0184 19.8303   2
   4 -17  -3 45.3630 18.1123   5
   4  17  -3 52.0600 32.2607   5
  -4 -17   3 38.1078 25.7002   5
  -4 -17   3 24.3568 29.6051   4
   4 -17  -3 36.8726 16.7008   5
   3 -17  -3 909.703 109.665   3
   3  17  -3 999.824 138.950   3
  -3  17   3 837.391 117.288   3
  -3 -17   3 933.940 112.119   1
  -3  17   3 957.091 88.6034   2
  -3 -17   3 752.186 77.7235   5
   3 -17  -3 937.067 53.0124   5
   3 -17  -3 934.115 53.9199   5
   3  17  -3 830.729 83.3652   5
  -3 -17   3 851.715 97.5347   4
   2  17  -3 1014.43 141.357   3
  -2  17   3 1315.79 141.316   3
  -2 -17   3 1173.55 117.211   1
  -2  17   3 1134.66 100.645   2
  -2 -17   3 1023.43 92.3491   5
   2  17  -3 1305.19 103.464   5
  -1  17   3 250.040 73.1463   3
   1  17  -3 78.4572 50.7126   3
  -1 -17   3 136.285 48.4846   1
  -1  17   3 184.360 46.7524   2
  -1 -17   3 203.547 46.1580   5
   1  17  -3 176.663 43.9611   5
   0  17   3 5950.29 239.174   2
   0  17  -3 6158.20 333.942   3
   0  17   3 5915.51 290.985   3
   0 -17   3 6278.17 253.093   1
   0 -17   3 5994.25 234.530   5
   0  17  -3 6058.63 230.618   5
   1  17   3 2037.91 175.274   3
   1  17   3 2181.07 149.437   2
   1 -17   3 2158.92 152.088   1
   1 -17   3 2289.24 150.543   5
  -1  17  -3 2060.26 141.193   5
   2  17   3-43.5137 57.3784   3
   2 -17   3 15.4317 37.1509   1
  -2 -17  -3 22.2466 38.1838   1
   2 -17   3 19.3179 23.5202   5
   3  17   3 1918.44 178.397   3
   3 -17   3 1537.08 129.246   1
  -3 -17  -3 1519.87 131.219   1
   3 -17   3 1604.91 138.907   5
   3  17   3 1700.65 108.029   4
   4 -17   3 19.7634 30.2303   1
  -4 -17  -3 58.0364 38.0196   1
   4  17   3-14.2193 50.8675   3
   4  17   3 15.0002 27.5529   4
   5 -17   3 26.1655 35.6086   1
  -5 -17  -3 23.6640 27.8872   1
   5  17   3 81.0935 59.5312   3
   5  17   3 39.1848 29.8004   4
  -6 -17  -3 81.5284 38.8848   1
   6  17   3 16.7677 50.8031   3
   6 -17   3 85.6027 35.8444   4
   6  17   3 42.0374 28.7088   4
  -7 -17  -3 337.958 60.9375   1
   7  17   3 313.057 88.7859   3
   7 -17   3 220.192 49.1489   4
   7  17   3 204.466 55.3631   4
  -8 -17  -3 54.9138 33.0364   1
   8  17   3 8.24121 61.5654   3
   8 -17   3 59.6494 36.8034   4
   8  17   3 97.9608 50.6609   4
  -9 -17  -3 254.442 56.1982   1
[truncated: 456,088 more chars]
